# Supplementary material for: Investigation of the human-gut-kidney axis by fecal proteomics, highlights molecular mechanisms affected in CKD
Source: Heliyon. 2024 Jun 11;10(12):e32828. doi: 10.1016/j.heliyon.2024.e32828 (PMC11226915; doi:10.1016/j.heliyon.2024.e32828)
Supplement: Multimedia component 1 [file mmc1.xlsx]

## Sheet: Clinical parameters
Table S1: Patient characteristics
Sample	Age (years)	Sex	BMI (kg/m2)	eGFR (1.73m2/ml/min)	Serum Creatinine (mg/dL)	Serum Urea (mg/dL)	CRP (mg/L)	Cholesterol (mg/dL)	Urinary Creatinine (mg/dL)	Antibiotics	Laxatives	Probiotics	Butyrate (µmol/g feces)	Diabetes	Cause of renal failure
CKD1
Fecal9	68	0	NA	90	0.65	21	NA	143	NA	Augmentin	Dulcolax	Fruit-yoghurt	NA	4	Unknown
Fecal14	32	1	26.2	97.86	0.8	38	0.7	NA	73.471	0	0	0	6.9216	0	ADPKD
Fecal16	35	0	29.26	97.08	1	37	0.424264	NA	86.526	0	0	0	21.7648	0	Polycistic Kidneys
Fecal18	48	0	30.02	131.81	0.72	29	0.424264	210	211.507	0	0	Unkown	28.7295	0	minimal change
Fecal20	40	0	23.7	117.41	0.83	34	1	183	49.496	0	0	0	7.6815	0	IgA nephropathy
Fecal22	58	1	23.67	101.02	0.67	33	0.424264	194	74.073	0	0	0	3.7746	0	Unknown
Fecal24	50	1	28.04	119.7	0.61	37	2.5	209	42.161	0	0	0	16.2304	0	Unknown
Fecal25	31	1	28.86	122.12	0.67	27	3	145	155.944	NA	0	0	11.2487	4	Lupus
Fecal26	33	1	24.45	114.21	0.7	20	5.2	NA	23.226	Monuril	0	0	4.1284	0	Lupusnephritis
Fecal27	22	0	23.36	137.22	0.81	28	0.424264	137	61.493	0	0	0	23.737	0	IgA nephropathy
Fecal28	69	0	NA	126.35	0.66	14	46.3	NA	36.534	0	Lactulose	0	26.6434	0	Unknown
Fecal29	44	0	NA	104.92	0.89	28	1.7	129	89.446	0	0	0	21.3382	0	Unknown
Average	44.1667	0.416667	26.3956	113.308	0.750833	28.8333	5.64519	168.75	82.1706				15.6544
SD	14.3285		2.53535	14.3961	0.11124	7.22073	12.9353	31.5783	53.118				8.84326
CKD4
Fecal1	82	0	28.04	29.65	2.03	102	0.424264	NA	111.923	0	NA	0	26.6153	0	Nephrangiosclerosis
Fecal2	62	0	NA	22	2.91	101	29.6	176	72.616	0	0	Activia	6.6856	0	Reflux
Fecal3	78	0	24.95	19.6	2.9	114	NA	NA	41.791	0	0	0	6.4936	0	Renovascular suffering / Nephrangiosclerosis
Fecal4	74	0	29.9	25.23	2.43	105	1.8	NA	36.817	0	0	0	3.3574	0	Nonrecuperation AKI
Fecal5	84	0	25.58	15.45	3.44	195	0.7	97	38.961	0	0	0	4.4573	2	suspected Diabetic Nephropathy
Fecal6	81	1	31.81	23.48	1.96	108	2.4	174	69.731	0	0	0	13.9151	2	suspected Nephroangiosclerosis
Fecal7	47	0	34.16	19.76	3.48	114	2.6	183	45.282	0	0	0	8.4886	0	IgA nephropathy
Fecal8	77	0	NA	29.47	2.1	92	1.8	151	103.127	0	0	0	31.6897	0	Unknown
Fecal10	53	0	20.32	23.61	2.9	98	0.424264	163	40.298	0	0	0	13.5461	0	ADPKD
Fecal11	68	0	24.68	19.6	3.11	NA	NA	NA	31	0	0	Unkown	NA	0	Unknown
Fecal12	73	1	28.6	22.59	2.12	74	10.2	282	76.362	Ciprofloxacine	0	0	3.1743	3	Chronic Interstitial Nephritis
Fecal13	77	0	28.33	28.81	2.14	65	1.1	237	73.227	0	0	0	23.8453	0	Acute Postrenal Kidneyinsuffeciency
Fecal15	78	0	25.18	26.78	2.26	64	6.4	NA	152.166	0	0	0	11.0467	0	AKI
Fecal17	72	0	30.14	20.75	2.89	120	3.7	NA	96.212	0	Lactose_Teva	0	3.6876	2	IgA and nephrectomy for Hypernefrome
Fecal19	87	1	NA	28.4	1.61	63	1	191	NA	0	Dulcolax	Activia	NA	4	Unknown
Fecal21	72	1	NA	26.64	1.86	80	12.8	269	15.529	0	0	0	9.4496	0	Unknown
Fecal23	77	0	24.54	15.01	3.67	105	2.9	NA	99.92	Augmentin	0	Danone	13.7671	2	suspected diabetic nephropathy and nephro-angiosclerosis
Average	73.0588	23.5294	27.4023	23.3429	2.57706	100	5.1899	192.3	69.0601				12.0146
SD	10.2468		3.52535	4.47742	0.610446	30.588	7.4168	53.1621	35.4204				8.59326
p-value	1.68227e-05	0.331738	0.466551	7.18225e-11	1.05704e-09	1.05072e-07	0.921571	0.28768	0.50292				0.325865

## Sheet: Index
Table S1: Patient characteristics
Sex codes
0	Male
1	Female
Diabetes-codes
0	No
1	Type 1
2	Type 2
3	Prediabetes
4	Unknown
C-reactive protein (CRP)
CRP (mg/L) = 0.42	under limit of detection
