# Supplementary material for: Investigation of the human-gut-kidney axis by fecal proteomics, highlights molecular mechanisms affected in CKD
Source: Heliyon. 2024 Jun 11;10(12):e32828. doi: 10.1016/j.heliyon.2024.e32828 (PMC11226915; doi:10.1016/j.heliyon.2024.e32828)
Supplement: Multimedia component 2 [file mmc2.xlsx]

## Sheet: Proteins Human DB
Table S2: Proteins identified from Human database of UniProtKB (NA - Not applicable)
UniProt Accession ID	Protein name	Gene symbol	Freq_CKD1	Freq_CKD4	Average_CKD1	Average_CKD4	St_Dv_CKD1	St_Dv_CKD4	MW_p_CKD4vsCKD1	FC_CKD4vsCKD1	Log2_FC_CKD4vsCKD1	Fecal14_Human	Fecal16_Human	Fecal18_Human	Fecal20_Human	Fecal22_Human	Fecal24_Human	Fecal25_Human	Fecal26_Human	Fecal27_Human	Fecal28_Human	Fecal29_Human	Fecal9_Human	Fecal1_Human	Fecal10_Human	Fecal11_Human	Fecal12_Human	Fecal13_Human	Fecal15_Human	Fecal17_Human	Fecal19_Human	Fecal2_Human	Fecal21_Human	Fecal23_Human	Fecal3_Human	Fecal4_Human	Fecal5_Human	Fecal6_Human	Fecal7_Human	Fecal8_Human
P09923	Intestinal-type alkaline phosphatase OS=Homo sapiens OX=9606 GN=ALPI PE=1 SV=2 - [PPBI_HUMAN]	ALPI	12	14	15206.5	3404.25	22570.6	10639.2	0.00178816	0.223868	-2.15928	4049.59	2619.9	2729.43	2949.06	64701.3	3117.96	39091.9	1272.5	604.907	10217.5	1048.9	50075.5	44455.2	179.272	1240.91	530.007	3825.62	113.357	982.762	469.624	0	145.504	0	717.754	126.049	214.341	0	3351.28	1520.7
Q08380	Galectin-3-binding protein OS=Homo sapiens OX=9606 GN=LGALS3BP PE=1 SV=1 - [LG3BP_HUMAN]	LGALS3BP	3	12	60.7285	531.16	124.259	603.454	0.00739412	8.74648	3.1287	0	0	85.7816	325.984	316.976	0	0	0	0	0	0	0	149.352	355.839	0	652.391	0	1331.9	501.847	0	1574.92	0	1750.78	545.039	1349.76	55.4165	202.188	560.298	0
P04746	Pancreatic alpha-amylase OS=Homo sapiens OX=9606 GN=AMY2A PE=1 SV=2 - [AMYP_HUMAN]	AMY2A	12	11	20942.8	7714.88	33716.4	24029	0.00927733	0.368379	-1.44074	941.615	12348.8	90963.1	830.146	187.104	407.32	247.084	74473.1	396.482	61091.3	1851.77	7575.4	109.711	2050.58	21603.7	363.422	332.201	0	7240.69	0	51.9034	0	0	0	393.207	0	118.048	267.486	98622
P23219	Prostaglandin G/H synthase 1 OS=Homo sapiens OX=9606 GN=PTGS1 PE=1 SV=2 - [PGH1_HUMAN]	PTGS1	3	0	577.07	0	1182.4	0	0.0362843	0	Only in CKD1	3285.42	0	0	0	0	0	0	0	830.183	0	0	2809.23	0	0	0	0	0	0	0	0	0	0	0	0	0	0	0	0	0
P04054	Phospholipase A2 OS=Homo sapiens OX=9606 GN=PLA2G1B PE=1 SV=3 - [PA21B_HUMAN]	PLA2G1B	5	2	480.384	27.3324	688.7	77.4369	0.0390117	0.0568971	-4.1355	0	0	1114.91	1540.87	0	0	0	0	953.337	0	323.629	1831.86	250.941	0	0	0	0	0	0	0	0	213.71	0	0	0	0	0	0	0
P19961	Alpha-amylase 2B OS=Homo sapiens OX=9606 GN=AMY2B PE=1 SV=1 - [AMY2B_HUMAN]	AMY2B	8	4	19692.5	7540.12	31886.4	24064.5	0.0448259	0.382893	-1.38499	0	11469	82033.5	441.746	0	0	0	72005.3	251.999	61091.3	1441.73	7575.4	0	2050.58	21603.7	0	0	0	5905.8	0	0	0	0	0	0	0	0	0	98622
P12273	Prolactin-inducible protein OS=Homo sapiens OX=9606 GN=PIP PE=1 SV=1 - [PIP_HUMAN]	PIP	0	5	0	54.7439	0	122.526	0.0472549	Only in CKD4	Only in CKD4	0	0	0	0	0	0	0	0	0	0	0	0	18.5147	171.217	0	0	0	0	0	0	0	0	0	126.109	0	139.183	475.624	0	0
P49748	Very long-chain specific acyl-CoA dehydrogenase, mitochondrial OS=Homo sapiens OX=9606 GN=ACADVL PE=1 SV=1 - [ACADV_HUMAN]	ACADVL	0	5	0	38.937	0	67.0782	0.0472549	Only in CKD4	Only in CKD4	0	0	0	0	0	0	0	0	0	0	0	0	175.394	93.538	0	0	0	0	0	0	197.521	89.5844	105.892	0	0	0	0	0	0
Q14CN2	Calcium-activated chloride channel regulator 4 OS=Homo sapiens OX=9606 GN=CLCA4 PE=1 SV=2 - [CLCA4_HUMAN]	CLCA4	1	7	85.3765	572.502	295.753	866.181	0.0597167	6.70562	2.74537	0	0	0	0	0	0	0	0	1024.52	0	0	0	1645.65	0	0	0	0	0	481.472	0	923.051	0	2450.53	518.62	2411.65	0	0	1301.57	0
Q8WWA0	Intelectin-1 OS=Homo sapiens OX=9606 GN=ITLN1 PE=1 SV=1 - [ITLN1_HUMAN]	ITLN1	9	16	368.149	797.072	592.405	949.653	0.062591	2.16508	1.11442	153.631	190.373	281.995	2125.74	315.549	0	0	370.537	37.6488	0	200.626	741.692	302.737	994.945	61.9182	753.83	583.891	268.036	2266.96	0	507.191	209.413	222.256	1334.02	866.581	212.879	3709.54	1151.7	104.311
Q03154	Aminoacylase-1 OS=Homo sapiens OX=9606 GN=ACY1 PE=1 SV=1 - [ACY1_HUMAN]	ACY1	5	12	225.205	1566.55	372.916	2758.72	0.0661925	6.95611	2.79828	0	0	407.411	0	0	0	471.369	0	1148.81	19.0989	0	655.771	2598.23	1406.05	0	0	0	6749.6	817.78	2089.86	310.16	1082.15	410.022	10081.2	30.5526	0	1048.33	0	7.36046
P01023	Alpha-2-macroglobulin OS=Homo sapiens OX=9606 GN=A2M PE=1 SV=3 - [A2MG_HUMAN]	A2M	3	10	41.5331	254.517	79.2389	373.285	0.0725505	6.12805	2.61543	113.147	0	155.505	0	0	0	0	0	229.745	0	0	0	399.13	103.772	1262.39	0	0	874.688	149.504	0	485.187	77.2656	709.034	141.51	124.309	0	0	0	0
P12532	Creatine kinase U-type, mitochondrial OS=Homo sapiens OX=9606 GN=CKMT1B PE=1 SV=1 - [KCRU_HUMAN]	CKMT1B	3	11	173.146	390.355	334.583	415.474	0.0817272	2.25448	1.1728	1003.49	0	0	477.368	0	0	596.892	0	0	0	0	0	1075.29	1314.6	0	0	497.976	0	412.135	379.719	707.824	232.291	617.629	474.993	0	0	63.4791	860.108	0
P01024	Complement C3 OS=Homo sapiens OX=9606 GN=C3 PE=1 SV=2 - [CO3_HUMAN]	C3	0	4	0	23.0389	0	50.761	0.0826914	Only in CKD4	Only in CKD4	0	0	0	0	0	0	0	0	0	0	0	0	67.68	0	59.9196	0	0	0	0	0	71.9688	0	192.094	0	0	0	0	0	0
P06744	Glucose-6-phosphate isomerase OS=Homo sapiens OX=9606 GN=GPI PE=1 SV=4 - [G6PI_HUMAN]	GPI	0	4	0	52.4243	0	113.964	0.0826914	Only in CKD4	Only in CKD4	0	0	0	0	0	0	0	0	0	0	0	0	409.895	188.979	0	0	0	0	0	0	0	82.6639	209.676	0	0	0	0	0	0
P29401	Transketolase OS=Homo sapiens OX=9606 GN=TKT PE=1 SV=3 - [TKT_HUMAN]	TKT	0	4	0	19.0278	0	39.6526	0.0826914	Only in CKD4	Only in CKD4	0	0	0	0	0	0	0	0	0	0	0	0	97.7474	0	0	0	0	0	0	0	0	79.3494	121.914	0	24.4629	0	0	0	0
P04264	Keratin, type II cytoskeletal 1 OS=Homo sapiens OX=9606 GN=KRT1 PE=1 SV=6 - [K2C1_HUMAN]	KRT1	10	7	13100.6	7309.82	10614.9	9926.54	0.0850156	0.557975	-0.841728	24013.3	11018.5	4835.41	14720.2	7185.5	0	32894.8	0	26763.2	10267.7	19082.9	6425.95	14349	23165.8	0	0	20800.1	0	0	0	9831.72	27598.9	0	0	9535.3	0	18986	0	0
Q5D862	Filaggrin-2 OS=Homo sapiens OX=9606 GN=FLG2 PE=1 SV=1 - [FILA2_HUMAN]	FLG2	7	5	56.7845	17.1796	71.4094	30.3364	0.0874404	0.30254	-1.7248	70.556	41.2054	0	0	0	115.786	228.165	0	136.588	0	41.5995	47.5136	25.9616	79.7038	0	0	0	0	0	0	0	0	0	0	76.8996	34.6431	74.8444	0	0
Q9UGM3	Deleted in malignant brain tumors 1 protein OS=Homo sapiens OX=9606 GN=DMBT1 PE=1 SV=2 - [DMBT1_HUMAN]	DMBT1	10	15	496.233	1471.46	412.963	1545.61	0.0878384	2.96525	1.56816	526.139	539.132	599.312	533.641	702.215	451.283	0	136.021	0	636.049	273.88	1557.12	5626.61	3211.52	1993.59	192.193	2056.92	0	2734.6	2796.96	685.924	137.19	972.765	868.976	2569.03	57.831	327.127	783.508	0
Q6UX06	Olfactomedin-4 OS=Homo sapiens OX=9606 GN=OLFM4 PE=1 SV=1 - [OLFM4_HUMAN]	OLFM4	6	4	226.113	61.7614	322.367	120.51	0.100024	0.273145	-1.87226	0	246.398	372.659	0	52.6024	0	834.835	0	0	0	857.489	349.368	0	0	311.161	0	0	0	0	0	337.887	0	254.574	0	0	0	0	0	146.322
P05109	Protein S100-A8 OS=Homo sapiens OX=9606 GN=S100A8 PE=1 SV=1 - [S10A8_HUMAN]	S100A8	10	16	530.913	1090.27	483.635	1032.3	0.105869	2.05357	1.03814	0	0	383.413	203.33	441.919	122.625	758.508	1473.96	1018.27	533.025	239.994	1195.9	2540.78	1838.72	342.47	532.49	907.522	0	736.145	200.066	1034.24	2192.99	579.877	3993.77	584.624	703.154	1498.82	482.959	365.925
Q16819	Meprin A subunit alpha OS=Homo sapiens OX=9606 GN=MEP1A PE=1 SV=2 - [MEP1A_HUMAN]	MEP1A	11	17	1230.2	2316.38	959.677	2028.1	0.106041	1.88293	0.912983	905.282	81.0009	2463.41	2029.28	2955.96	1471.69	1719.3	0	338.124	435.457	779.014	1583.82	6188.93	2255.62	1420.57	1769.11	885.253	3160.37	612.096	1842.56	7758.99	2638.25	3099.9	3225.06	2274.56	729.796	116.93	891.486	508.918
B9A064	Immunoglobulin lambda-like polypeptide 5 OS=Homo sapiens OX=9606 GN=IGLL5 PE=2 SV=2 - [IGLL5_HUMAN]	IGLL5	8	4	866.618	714.476	811.47	1577.02	0.118655	0.824442	-0.278511	0	2176	1507.93	0	1123.92	341.132	601.037	0	1293.06	1360.76	1995.58	0	0	0	5806.95	1603.49	0	0	0	0	0	0	0	0	3062.35	1673.3	0	0	0
P24855	Deoxyribonuclease-1 OS=Homo sapiens OX=9606 GN=DNASE1 PE=1 SV=1 - [DNAS1_HUMAN]	DNASE1	3	9	116.452	349.766	278.994	504.005	0.118655	3.00351	1.58665	0	0	0	0	175.895	0	262.961	0	958.573	0	0	0	1549.15	706.825	0	0	0	994.363	0	189.925	1347.22	127.67	344.205	474.169	212.497	0	0	0	0
Q9Y646	Carboxypeptidase Q OS=Homo sapiens OX=9606 GN=CPQ PE=1 SV=1 - [CBPQ_HUMAN]	CPQ	5	11	211.152	469.188	372.264	468.569	0.120009	2.22204	1.15188	1260.19	0	232.295	0	0	0	517.157	0	182.928	0	0	341.259	720.222	921.565	0	0	1051.29	0	788.876	753.656	878.57	231.002	427.726	1535.93	304.123	0	363.243	0	0
P01871	Immunoglobulin heavy constant mu OS=Homo sapiens OX=9606 GN=IGHM PE=1 SV=4 - [IGHM_HUMAN]	IGHM	9	11	2901.07	1055.53	3046.27	1606.33	0.120956	0.36384	-1.45863	0	5695.74	4476.37	0	5422.35	0	119.465	1885.27	1224.43	7273.45	7910.21	805.611	346.118	330.117	5282	3625.22	0	0	0	0	263.345	17.0886	3523.91	0	1778.1	1569.63	0	840.168	368.251
A0A0C4DH72	Immunoglobulin kappa variable 1-6 OS=Homo sapiens OX=9606 GN=IGKV1-6 PE=3 SV=1 - [KV106_HUMAN]	IGKV1-6	6	4	187.565	39.2037	333.068	80.2122	0.123484	0.209014	-2.25833	0	279.448	0	0	56.7507	0	0	489.995	78.2427	1125.17	221.172	0	0	0	0	0	0	0	0	0	0	0	117.55	0	189.678	93.7358	0	0	265.498
P01593	Immunoglobulin kappa variable 1D-33 OS=Homo sapiens OX=9606 GN=IGKV1D-33 PE=1 SV=2 - [KVD33_HUMAN]	IGKV1D-33	4	2	96.0693	6.14916	166.15	17.3724	0.125526	0.0640075	-3.96561	0	0	297.882	0	0	0	0	0	53.0624	374.909	426.978	0	0	0	0	0	0	0	0	0	0	0	0	0	50.2992	54.2365	0	0	0
P07478	Trypsin-2 OS=Homo sapiens OX=9606 GN=PRSS2 PE=1 SV=1 - [TRY2_HUMAN]	PRSS2	12	17	14227.3	6279.58	15991.4	10540	0.126591	0.441375	-1.17992	439.667	44836.5	25182.7	359.629	3062.76	6803.08	1786.67	16804.7	1074.65	11683.8	43414.5	15279.1	1083.12	2017.02	17065.9	575.821	338.885	93.1267	2648.15	6448.24	2762.7	1770.91	1112.61	3892.96	1896.06	32228.5	384.714	299.857	32134.3
P06870	Kallikrein-1 OS=Homo sapiens OX=9606 GN=KLK1 PE=1 SV=2 - [KLK1_HUMAN]	KLK1	9	9	605.406	458.526	544.879	933.335	0.127183	0.757385	-0.400901	0	872.192	638.063	0	979.96	509.458	1220.31	204.352	0	274.398	1717.56	848.579	156.137	0	0	0	0	0	0	177.95	863.568	544.82	409.185	0	26.6467	376.839	3709.75	0	1530.04
A0A075B6S2	Immunoglobulin kappa variable 2D-29 OS=Homo sapiens OX=9606 GN=IGKV2D-29 PE=3 SV=1 - [KVD29_HUMAN]	IGKV2D-29	10	11	2842.13	1653.54	2509.59	2097.44	0.133875	0.581796	-0.781416	0	5501.45	4334.87	0	2345.24	1840.46	1886.42	2967.77	679.96	8249.04	5092.36	1208.01	0	1020.13	5994.13	0	0	0	1564.35	658.877	998.552	0	6606.76	0	1754.47	4477.79	1216.83	2395.17	1423.1
P98088	Mucin-5AC OS=Homo sapiens OX=9606 GN=MUC5AC PE=1 SV=4 - [MUC5A_HUMAN]	MUC5AC	4	9	31.2545	174.766	61.7177	235.068	0.138821	5.59171	2.48329	0	0	106.001	0	0	0	0	0	195.223	9.09141	0	64.7383	665.206	56.8265	0	0	0	0	0	0	404.723	43.7154	348.217	581.848	505.884	112.606	251.997	0	0
Q9HBB8	Cadherin-related family member 5 OS=Homo sapiens OX=9606 GN=CDHR5 PE=1 SV=3 - [CDHR5_HUMAN]	CDHR5	11	10	406.864	367.075	292.042	637.731	0.139778	0.902204	-0.148475	0	253.111	241.685	76.0936	699.877	598.238	872.407	644.998	42.916	316.363	459.749	676.935	65.3207	2340.58	450.206	0	0	0	493.417	0	1348.15	84.4219	109.286	0	975.776	112.969	0	0	260.151
O14556	Glyceraldehyde-3-phosphate dehydrogenase, testis-specific OS=Homo sapiens OX=9606 GN=GAPDHS PE=1 SV=2 - [G3PT_HUMAN]	GAPDHS	0	3	0	1223.72	0	4043.89	0.142755	Only in CKD4	Only in CKD4	0	0	0	0	0	0	0	0	0	0	0	0	0	0	0	0	0	0	0	0	0	3658.25	0	0	16533.3	0	0	0	611.634
P00738	Haptoglobin OS=Homo sapiens OX=9606 GN=HP PE=1 SV=1 - [HPT_HUMAN]	HP	0	3	0	58.0043	0	139.045	0.142755	Only in CKD4	Only in CKD4	0	0	0	0	0	0	0	0	0	0	0	0	218.777	0	0	0	0	0	0	0	493.869	0	273.427	0	0	0	0	0	0
P02462	Collagen alpha-1(IV) chain OS=Homo sapiens OX=9606 GN=COL4A1 PE=1 SV=4 - [CO4A1_HUMAN]	COL4A1	0	3	0	67.6057	0	188.468	0.142755	Only in CKD4	Only in CKD4	0	0	0	0	0	0	0	0	0	0	0	0	0	402.518	0	0	0	0	0	0	0	0	0	693.672	0	53.1077	0	0	0
P05164	Myeloperoxidase OS=Homo sapiens OX=9606 GN=MPO PE=1 SV=1 - [PERM_HUMAN]	MPO	0	3	0	41.5893	0	99.2657	0.142755	Only in CKD4	Only in CKD4	0	0	0	0	0	0	0	0	0	0	0	0	0	0	151.273	0	0	0	0	0	0	0	0	347.707	208.038	0	0	0	0
P0CG04	Immunoglobulin lambda constant 1 OS=Homo sapiens OX=9606 GN=IGLC1 PE=1 SV=1 - [IGLC1_HUMAN]	IGLC1	0	3	0	356.643	0	1052.72	0.142755	Only in CKD4	Only in CKD4	0	0	0	0	0	0	0	0	0	0	0	0	0	0	0	0	0	0	0	0	0	0	4177.19	0	0	0	0	1520.33	365.413
Q6P1J6	Phospholipase B1, membrane-associated OS=Homo sapiens OX=9606 GN=PLB1 PE=1 SV=3 - [PLB1_HUMAN]	PLB1	0	3	0	30.3536	0	95.1231	0.142755	Only in CKD4	Only in CKD4	0	0	0	0	0	0	0	0	0	0	0	0	48.4105	0	0	0	0	0	0	0	0	0	0	389.955	0	77.646	0	0	0
Q8IZV5	Retinol dehydrogenase 10 OS=Homo sapiens OX=9606 GN=RDH10 PE=1 SV=1 - [RDH10_HUMAN]	RDH10	0	3	0	70.8109	0	206.567	0.142755	Only in CKD4	Only in CKD4	0	0	0	0	0	0	0	0	0	0	0	0	0	836.24	0	0	0	0	0	0	0	207.392	0	0	0	0	0	0	160.153
Q9UK73	Protein fem-1 homolog B OS=Homo sapiens OX=9606 GN=FEM1B PE=1 SV=1 - [FEM1B_HUMAN]	FEM1B	0	3	0	23.2803	0	63.4881	0.142755	Only in CKD4	Only in CKD4	0	0	0	0	0	0	0	0	0	0	0	0	136.907	0	0	0	0	0	233.01	0	0	0	0	0	0	0	0	0	25.8474
P16444	Dipeptidase 1 OS=Homo sapiens OX=9606 GN=DPEP1 PE=1 SV=3 - [DPEP1_HUMAN]	DPEP1	11	16	1180.6	3822.26	946.339	4114.15	0.143893	3.23756	1.69491	391.755	586.639	619.183	1552.51	2023.34	1021.95	576.088	3502.8	1869.43	0	968.108	1055.35	1448.27	7690.78	331.525	694.634	786.558	7031.26	7994.03	2483.36	6547.61	1387.68	1910.75	11585.2	1607.64	0	12299.2	573.47	606.378
P05388	60S acidic ribosomal protein P0 OS=Homo sapiens OX=9606 GN=RPLP0 PE=1 SV=1 - [RLA0_HUMAN]	RPLP0	7	6	669.032	186.586	985.143	306.525	0.145412	0.278889	-1.84224	0	1128.21	223.859	0	0	0	3239.05	911.357	586.389	202.589	1736.93	0	0	0	570.324	0	0	0	743.713	0	0	960.746	0	0	223.124	245.395	0	0	428.657
P13473	Lysosome-associated membrane glycoprotein 2 OS=Homo sapiens OX=9606 GN=LAMP2 PE=1 SV=2 - [LAMP2_HUMAN]	LAMP2	9	15	902.251	1379.16	701.088	925.358	0.14911	1.52858	0.61219	0	467.03	992.461	0	1069.16	2123.84	992.474	1930.16	0	864.776	1119.25	1267.86	1438.94	1475.15	253.948	0	1014.86	2221.21	1961.4	941.58	2293.12	428.578	1476.36	2896.83	1764.97	941.551	3064.94	0	1272.29
A0A0A0MT36	Immunoglobulin kappa variable 6D-21 OS=Homo sapiens OX=9606 GN=IGKV6D-21 PE=3 SV=1 - [KVD21_HUMAN]	IGKV6D-21	3	1	98.8213	6.8356	212.03	28.1839	0.149892	0.0691713	-3.85368	0	0	647.089	0	0	0	0	0	0	424.067	114.7	0	0	0	0	0	0	0	0	0	0	0	0	0	116.205	0	0	0	0
Q13085	Acetyl-CoA carboxylase 1 OS=Homo sapiens OX=9606 GN=ACACA PE=1 SV=2 - [ACACA_HUMAN]	ACACA	10	8	693.243	535.319	675.504	986.704	0.151503	0.772195	-0.372963	0	1548.96	1706.28	0	759.428	385.105	456.241	1906.87	352.313	231.532	843.898	128.283	492.069	2155.82	556.195	0	0	0	0	0	0	0	0	3679.94	296.504	153.235	749.072	0	1017.59
Q6GPI1	Chymotrypsinogen B2 OS=Homo sapiens OX=9606 GN=CTRB2 PE=2 SV=2 - [CTRB2_HUMAN]	CTRB2	5	3	172.265	54.5998	293.221	127.113	0.15179	0.316952	-1.65766	73.9037	0	0	0	0	453.272	0	662.549	73.3407	0	804.116	0	221.467	0	0	0	0	0	0	0	0	0	0	0	0	425.555	0	0	281.174
Q5T749	Keratinocyte proline-rich protein OS=Homo sapiens OX=9606 GN=KPRP PE=1 SV=1 - [KPRP_HUMAN]	KPRP	6	3	97.1442	97.9019	176.217	314.456	0.152428	1.0078	0.01121	0	108.389	58.1077	0	0	0	618.62	0	69.3683	0	112.289	198.956	0	0	0	0	0	0	0	0	0	1294.61	0	203.48	166.24	0	0	0	0
P16233	Pancreatic triacylglycerol lipase OS=Homo sapiens OX=9606 GN=PNLIP PE=1 SV=1 - [LIPP_HUMAN]	PNLIP	1	5	24.9787	163.861	86.5289	318.478	0.159449	6.56002	2.7137	0	0	299.745	0	0	0	0	0	0	0	0	0	891.821	0	0	387.985	666.216	0	0	0	830.361	9.25452	0	0	0	0	0	0	0
P01780	Immunoglobulin heavy variable 3-7 OS=Homo sapiens OX=9606 GN=IGHV3-7 PE=1 SV=2 - [HV307_HUMAN]	IGHV3-7	8	6	858.226	526.175	906.756	1038.66	0.159454	0.613096	-0.705816	0	940.822	1343.59	0	1476.56	0	540.38	903.071	225.266	2446.75	2422.27	0	0	0	3486.12	302.248	0	0	0	0	0	0	1321.85	0	2649.46	948.816	236.469	0	0
P61626	Lysozyme C OS=Homo sapiens OX=9606 GN=LYZ PE=1 SV=1 - [LYSC_HUMAN]	LYZ	6	4	191.652	85.6188	300.512	195.358	0.16646	0.446741	-1.16249	280.137	0	36.5982	841.717	0	0	394.545	0	698.454	0	48.374	0	0	178.681	0	0	0	0	0	0	126.085	0	0	462.866	0	0	0	687.888	0
A0A0B4J1U7	Immunoglobulin heavy variable 6-1 OS=Homo sapiens OX=9606 GN=IGHV6-1 PE=3 SV=1 - [HV601_HUMAN]	IGHV6-1	8	5	266.017	309.849	277.077	645.755	0.166624	1.16477	0.220049	0	374.187	330.873	0	531.352	0	0	184.18	693.776	773.71	122.743	181.379	0	0	1326.2	0	0	0	0	0	0	0	529.52	0	2281.07	105.737	0	0	1024.9
P07477	Serine protease 1 OS=Homo sapiens OX=9606 GN=PRSS1 PE=1 SV=1 - [TRY1_HUMAN]	PRSS1	11	12	3152.92	2572.97	3034.48	5210.01	0.168	0.816057	-0.293258	195.072	5253.61	7169.1	0	1213.64	1756.88	615.159	4406.26	269.462	2923.87	9265.65	4766.39	605.623	826.705	2626.29	0	0	0	1287.77	2173.64	785.28	574.935	0	2449	778.739	11456	0	336.722	19839.8
Q92484	Acid sphingomyelinase-like phosphodiesterase 3a OS=Homo sapiens OX=9606 GN=SMPDL3A PE=1 SV=2 - [ASM3A_HUMAN]	SMPDL3A	9	8	228.341	269.869	178.695	676.744	0.168253	1.18187	0.24107	0	245.531	324.593	0	450.899	0	180.746	131.084	192.848	282.641	524.891	406.854	106.28	561.025	0	0	95.3636	2803.13	0	0	0	18.6147	0	0	265.751	246.048	0	0	491.557
P19838	Nuclear factor NF-kappa-B p105 subunit OS=Homo sapiens OX=9606 GN=NFKB1 PE=1 SV=2 - [NFKB1_HUMAN]	NFKB1	2	7	222.991	659.678	730.042	1084.52	0.168509	2.95832	1.56478	0	2537.75	0	0	0	0	0	0	0	138.136	0	0	1120.91	3821.57	566.627	0	0	0	0	0	1792.29	1195.29	2281.05	0	0	0	436.782	0	0
Q8IVL8	Carboxypeptidase O OS=Homo sapiens OX=9606 GN=CPO PE=1 SV=1 - [CBPO_HUMAN]	CPO	6	11	69.2529	389.298	95.0939	653.881	0.175458	5.62139	2.49093	0	122.116	74.802	0	219.132	0	0	0	281.141	82.716	0	51.1276	349.517	0	190.677	0	0	1912.41	0	102.372	1828.13	102.243	367.433	1435.93	121.327	52.68	0	0	155.343
Q6UWV6	Ectonucleotide pyrophosphatase/phosphodiesterase family member 7 OS=Homo sapiens OX=9606 GN=ENPP7 PE=1 SV=4 - [ENPP7_HUMAN]	ENPP7	9	9	514.047	290.548	497.949	373.251	0.179214	0.565216	-0.823125	0	658.246	494.983	0	419.372	1265.52	0	1280.45	170.78	20.7815	776.44	1081.99	594.078	0	521.426	0	0	463.905	0	0	918.217	202.831	0	1270.52	361.931	0	376.733	0	229.67
A0A0C4DH35	Probable non-functional immunoglobulin heavy variable 3-35 OS=Homo sapiens OX=9606 GN=IGHV3-35 PE=1 SV=1 - [HV335_HUMAN]	IGHV3-35	7	5	164.254	126.106	235.132	265.941	0.189266	0.767747	-0.381297	0	150.205	239.287	0	0	101.179	132.165	70.3533	0	677.455	600.409	0	0	0	746.669	0	0	0	0	0	0	0	0	0	806.374	424.057	68.0759	98.624	0
Q9NR71	Neutral ceramidase OS=Homo sapiens OX=9606 GN=ASAH2 PE=1 SV=2 - [ASAH2_HUMAN]	ASAH2	4	10	56.8068	126.628	105.34	153.037	0.18968	2.22909	1.15646	0	0	60.8227	333.021	0	0	0	0	0	0	95.1449	192.693	0	273.666	0	239.953	163.977	0	0	0	265.573	56.0741	0	511.16	119.523	19.3596	175.408	327.976	0
P01624	Immunoglobulin kappa variable 3-15 OS=Homo sapiens OX=9606 GN=IGKV3-15 PE=1 SV=2 - [KV315_HUMAN]	IGKV3-15	11	15	3061.22	1855.32	2329.67	1427.04	0.191238	0.606073	-0.722436	398.738	5670.54	3846.63	0	725.281	2377.52	3554.49	3618.24	4235.44	7912.92	3407.31	987.512	421.1	1394.92	3770.96	1882.41	704.678	0	3699.65	2571.53	824.327	619.353	3246.11	1739.02	4425.07	3537.42	0	1205.68	1498.24
P08217	Chymotrypsin-like elastase family member 2A OS=Homo sapiens OX=9606 GN=CELA2A PE=1 SV=1 - [CEL2A_HUMAN]	CELA2A	12	14	8561.97	8588.64	15013.4	26420.3	0.191238	1.00312	0.00448781	2217.85	51954.2	4401.24	1903.13	2056.23	4262.43	5664.13	5582.7	346.697	308.635	23358.6	687.83	4437.66	2061.19	110699	3479.57	1249.17	0	1564.55	0	1723.36	24.4464	0	95.0228	1149.02	2126.31	5574.4	2870.51	8953.07
A0A0B4J1V0	Immunoglobulin heavy variable 3-15 OS=Homo sapiens OX=9606 GN=IGHV3-15 PE=3 SV=1 - [HV315_HUMAN]	IGHV3-15	3	1	175.607	83.1623	385.055	342.887	0.196278	0.47357	-1.07835	0	0	0	0	0	0	0	291.152	0	1273.48	542.657	0	0	0	0	0	0	0	0	0	0	0	1413.76	0	0	0	0	0	0
Q15274	Nicotinate-nucleotide pyrophosphorylase [carboxylating] OS=Homo sapiens OX=9606 GN=QPRT PE=1 SV=3 - [NADC_HUMAN]	QPRT	1	5	52.5886	372.835	182.172	827.567	0.199889	7.08965	2.82572	0	0	0	0	0	0	0	0	631.063	0	0	0	437.999	528.861	0	0	0	613.302	0	0	0	0	0	3138.57	0	0	1619.46	0	0
P30740	Leukocyte elastase inhibitor OS=Homo sapiens OX=9606 GN=SERPINB1 PE=1 SV=1 - [ILEU_HUMAN]	SERPINB1	9	11	686.958	386.764	629.633	458.359	0.200167	0.56301	-0.828769	0	334.881	1625.81	0	869.355	339.621	1591.86	668.995	1648.47	481.864	682.632	0	584.224	1627.12	1119.49	0	0	611.012	337.673	0	475.461	192.001	0	534.758	306.102	59.9547	0	0	727.188
P80188	Neutrophil gelatinase-associated lipocalin OS=Homo sapiens OX=9606 GN=LCN2 PE=1 SV=2 - [NGAL_HUMAN]	LCN2	10	15	936.056	1526.59	934.538	1252.66	0.206389	1.63088	0.70565	0	958.536	856.265	0	571.056	91.2447	2138.15	1024.8	1922.19	2915.14	509.943	245.352	3227.67	2793.02	2421.97	73.7588	0	2262.27	876.855	390.197	2381.06	1028.2	1314.3	4146.2	1498.67	909.258	213.683	0	2415
P01834	Immunoglobulin kappa constant OS=Homo sapiens OX=9606 GN=IGKC PE=1 SV=2 - [IGKC_HUMAN]	IGKC	12	16	23916.9	13827.5	23269.4	13964.5	0.22333	0.578149	-0.790486	1679.09	35719.6	29326.1	2437.05	9669.37	20513.1	5345.91	36876.4	15992.9	81218.5	43578.7	4646.15	170.34	6287.97	37646.8	26635.5	1143.23	0	9719.48	12254.1	10760	2176.67	30505.8	1990.04	41317.9	30802.8	1577.17	10343	11737.4
P17538	Chymotrypsinogen B OS=Homo sapiens OX=9606 GN=CTRB1 PE=2 SV=2 - [CTRB1_HUMAN]	CTRB1	5	3	48.2926	38.3318	70.3447	111.973	0.226888	0.793741	-0.333259	0	146.276	151.684	0	67.7149	0	0	0	0	34.2367	0	179.6	0	0	0	0	0	0	176.23	0	0	35.8146	0	439.597	0	0	0	0	0
P02788	Lactotransferrin OS=Homo sapiens OX=9606 GN=LTF PE=1 SV=6 - [TRFL_HUMAN]	LTF	2	6	25.0994	210.747	79.6938	425.624	0.226888	8.3965	3.06979	0	0	23.9797	0	0	0	0	277.213	0	0	0	0	264.545	0	242.097	0	0	0	423.27	0	0	0	0	1592.79	178.561	0	881.43	0	0
P14410	Sucrase-isomaltase, intestinal OS=Homo sapiens OX=9606 GN=SI PE=1 SV=6 - [SUIS_HUMAN]	SI	10	14	1292.36	756.948	1528.32	1146.33	0.239459	0.58571	-0.771743	641.957	5253	3238.71	105.502	0	644.027	0	1230.54	1063.96	550.509	1408.88	1371.23	466.772	437.064	696.785	69.6317	0	931.781	580.526	0	215.744	728.986	0	786.691	310.555	760.409	1970.1	128.517	4784.55
A0A075B6I9	Immunoglobulin lambda variable 7-46 OS=Homo sapiens OX=9606 GN=IGLV7-46 PE=3 SV=4 - [LV746_HUMAN]	IGLV7-46	0	2	0	89.2387	0	254.533	0.246528	Only in CKD4	Only in CKD4	0	0	0	0	0	0	0	0	0	0	0	0	0	0	655.473	0	0	0	0	0	0	0	861.585	0	0	0	0	0	0
O60218	Aldo-keto reductase family 1 member B10 OS=Homo sapiens OX=9606 GN=AKR1B10 PE=1 SV=2 - [AK1BA_HUMAN]	AKR1B10	0	2	0	6.46238	0	21.0708	0.246528	Only in CKD4	Only in CKD4	0	0	0	0	0	0	0	0	0	0	0	0	84.7541	0	0	0	0	0	0	0	0	25.1063	0	0	0	0	0	0	0
O60814	Histone H2B type 1-K OS=Homo sapiens OX=9606 GN=H2BC12 PE=1 SV=3 - [H2B1K_HUMAN]	H2BC12	0	2	0	93.5505	0	352.719	0.246528	Only in CKD4	Only in CKD4	0	0	0	0	0	0	0	0	0	0	0	0	0	0	0	0	133.845	0	0	0	0	1456.51	0	0	0	0	0	0	0
P00450	Ceruloplasmin OS=Homo sapiens OX=9606 GN=CP PE=1 SV=1 - [CERU_HUMAN]	CP	0	2	0	2.7733	0	7.99606	0.246528	Only in CKD4	Only in CKD4	0	0	0	0	0	0	0	0	0	0	0	0	0	0	0	0	0	0	0	0	0	0	18.9706	0	28.1755	0	0	0	0
P00918	Carbonic anhydrase 2 OS=Homo sapiens OX=9606 GN=CA2 PE=1 SV=2 - [CAH2_HUMAN]	CA2	0	2	0	81.9766	0	271.107	0.246528	Only in CKD4	Only in CKD4	0	0	0	0	0	0	0	0	0	0	0	0	297.322	0	0	0	0	0	0	0	0	0	0	0	0	0	0	1096.28	0
P02545	Prelamin-A/C OS=Homo sapiens OX=9606 GN=LMNA PE=1 SV=1 - [LMNA_HUMAN]	LMNA	0	2	0	29.8405	0	110.873	0.246528	Only in CKD4	Only in CKD4	0	0	0	0	0	0	0	0	0	0	0	0	0	0	0	0	0	0	0	0	0	457.545	0	0	0	0	0	0	49.7435
P09525	Annexin A4 OS=Homo sapiens OX=9606 GN=ANXA4 PE=1 SV=4 - [ANXA4_HUMAN]	ANXA4	0	2	0	7.16742	0	24.1328	0.246528	Only in CKD4	Only in CKD4	0	0	0	0	0	0	0	0	0	0	0	0	0	0	0	0	0	0	0	0	23.7184	0	0	0	98.1277	0	0	0	0
P12814	Alpha-actinin-1 OS=Homo sapiens OX=9606 GN=ACTN1 PE=1 SV=2 - [ACTN1_HUMAN]	ACTN1	0	2	0	5.13945	0	15.1925	0.246528	Only in CKD4	Only in CKD4	0	0	0	0	0	0	0	0	0	0	0	0	30.9331	0	0	0	0	0	0	0	0	0	56.4375	0	0	0	0	0	0
P17931	Galectin-3 OS=Homo sapiens OX=9606 GN=LGALS3 PE=1 SV=5 - [LEG3_HUMAN]	LGALS3	0	2	0	63.4693	0	202.768	0.246528	Only in CKD4	Only in CKD4	0	0	0	0	0	0	0	0	0	0	0	0	0	0	0	0	0	0	0	0	808.027	0	270.951	0	0	0	0	0	0
P42357	Histidine ammonia-lyase OS=Homo sapiens OX=9606 GN=HAL PE=1 SV=1 - [HUTH_HUMAN]	HAL	0	2	0	84.3713	0	329.672	0.246528	Only in CKD4	Only in CKD4	0	0	0	0	0	0	0	0	0	0	0	0	0	0	0	1361.87	0	0	0	0	0	72.438	0	0	0	0	0	0	0
P43490	Nicotinamide phosphoribosyltransferase OS=Homo sapiens OX=9606 GN=NAMPT PE=1 SV=1 - [NAMPT_HUMAN]	NAMPT	0	2	0	8.62023	0	24.4958	0.246528	Only in CKD4	Only in CKD4	0	0	0	0	0	0	0	0	0	0	0	0	0	0	0	0	0	0	0	0	0	65.3226	0	0	0	0	0	0	81.2214
P48595	Serpin B10 OS=Homo sapiens OX=9606 GN=SERPINB10 PE=1 SV=1 - [SPB10_HUMAN]	SERPINB10	0	2	0	40.9074	0	153.439	0.246528	Only in CKD4	Only in CKD4	0	0	0	0	0	0	0	0	0	0	0	0	0	0	61.9372	0	0	0	0	0	0	0	0	633.488	0	0	0	0	0
P49720	Proteasome subunit beta type-3 OS=Homo sapiens OX=9606 GN=PSMB3 PE=1 SV=2 - [PSB3_HUMAN]	PSMB3	0	2	0	9.11929	0	26.9155	0.246528	Only in CKD4	Only in CKD4	0	0	0	0	0	0	0	0	0	0	0	0	0	0	0	0	0	0	0	0	0	99.7399	55.2879	0	0	0	0	0	0
P49721	Proteasome subunit beta type-2 OS=Homo sapiens OX=9606 GN=PSMB2 PE=1 SV=1 - [PSB2_HUMAN]	PSMB2	0	2	0	11.8871	0	34.3335	0.246528	Only in CKD4	Only in CKD4	0	0	0	0	0	0	0	0	0	0	0	0	80.4901	0	0	0	0	0	0	0	0	121.59	0	0	0	0	0	0	0
P54802	Alpha-N-acetylglucosaminidase OS=Homo sapiens OX=9606 GN=NAGLU PE=1 SV=2 - [ANAG_HUMAN]	NAGLU	0	2	0	5.98754	0	17.4753	0.246528	Only in CKD4	Only in CKD4	0	0	0	0	0	0	0	0	0	0	0	0	0	0	0	0	0	0	0	0	38.3401	0	63.448	0	0	0	0	0	0
P54868	Hydroxymethylglutaryl-CoA synthase, mitochondrial OS=Homo sapiens OX=9606 GN=HMGCS2 PE=1 SV=1 - [HMCS2_HUMAN]	HMGCS2	0	2	0	4.0805	0	11.7148	0.246528	Only in CKD4	Only in CKD4	0	0	0	0	0	0	0	0	0	0	0	0	40.7195	0	0	0	0	0	0	0	0	0	28.649	0	0	0	0	0	0
P55786	Puromycin-sensitive aminopeptidase OS=Homo sapiens OX=9606 GN=NPEPPS PE=1 SV=2 - [PSA_HUMAN]	NPEPPS	0	2	0	6.86327	0	19.377	0.246528	Only in CKD4	Only in CKD4	0	0	0	0	0	0	0	0	0	0	0	0	57.4201	0	0	0	0	0	0	0	0	59.2555	0	0	0	0	0	0	0
P61026	Ras-related protein Rab-10 OS=Homo sapiens OX=9606 GN=RAB10 PE=1 SV=1 - [RAB10_HUMAN]	RAB10	0	2	0	225.488	0	913.642	0.246528	Only in CKD4	Only in CKD4	0	0	0	0	0	0	0	0	0	0	0	0	0	0	3770.45	0	0	0	0	0	0	62.8528	0	0	0	0	0	0	0
P62249	40S ribosomal protein S16 OS=Homo sapiens OX=9606 GN=RPS16 PE=1 SV=2 - [RS16_HUMAN]	RPS16	0	2	0	5.40049	0	18.6882	0.246528	Only in CKD4	Only in CKD4	0	0	0	0	0	0	0	0	0	0	0	0	0	0	0	0	0	0	0	0	0	76.4772	0	0	0	0	0	0	15.3312
Q3BBV0	Neuroblastoma breakpoint family member 1 OS=Homo sapiens OX=9606 GN=NBPF1 PE=1 SV=2 - [NBPF1_HUMAN]	NBPF1	0	2	0	1.75311	0	5.40209	0.246528	Only in CKD4	Only in CKD4	0	0	0	0	0	0	0	0	0	0	0	0	0	0	0	0	0	0	0	0	0	0	0	0	0	8.77513	0	21.0277	0
Q66GS9	Centrosomal protein of 135 kDa OS=Homo sapiens OX=9606 GN=CEP135 PE=1 SV=2 - [CP135_HUMAN]	CEP135	0	2	0	28.6082	0	81.7885	0.246528	Only in CKD4	Only in CKD4	0	0	0	0	0	0	0	0	0	0	0	0	0	0	0	0	0	0	0	0	0	279.777	0	0	0	0	0	0	206.561
Q6UWP2	Dehydrogenase/reductase SDR family member 11 OS=Homo sapiens OX=9606 GN=DHRS11 PE=1 SV=1 - [DHR11_HUMAN]	DHRS11	0	2	0	30.0996	0	107.244	0.246528	Only in CKD4	Only in CKD4	0	0	0	0	0	0	0	0	0	0	0	0	0	0	0	0	0	0	0	0	0	70.7715	0	440.922	0	0	0	0	0
Q6ZNA5	Ferric-chelate reductase 1 OS=Homo sapiens OX=9606 GN=FRRS1 PE=2 SV=2 - [FRRS1_HUMAN]	FRRS1	0	2	0	12.6568	0	35.7589	0.246528	Only in CKD4	Only in CKD4	0	0	0	0	0	0	0	0	0	0	0	0	0	0	0	0	0	0	0	0	0	0	0	0	103.435	0	111.73	0	0
Q8NDH3	Probable aminopeptidase NPEPL1 OS=Homo sapiens OX=9606 GN=NPEPL1 PE=1 SV=3 - [PEPL1_HUMAN]	NPEPL1	0	2	0	11.412	0	43.6195	0.246528	Only in CKD4	Only in CKD4	0	0	0	0	0	0	0	0	0	0	0	0	0	180.182	0	0	0	0	0	0	0	13.822	0	0	0	0	0	0	0
Q8WXH0	Nesprin-2 OS=Homo sapiens OX=9606 GN=SYNE2 PE=1 SV=3 - [SYNE2_HUMAN]	SYNE2	0	2	0	99.6598	0	302.292	0.246528	Only in CKD4	Only in CKD4	0	0	0	0	0	0	0	0	0	0	0	0	534.261	0	0	0	0	0	0	0	0	0	0	0	0	0	1159.95	0	0
Q9HC84	Mucin-5B OS=Homo sapiens OX=9606 GN=MUC5B PE=1 SV=3 - [MUC5B_HUMAN]	MUC5B	0	2	0	12.8802	0	41.6197	0.246528	Only in CKD4	Only in CKD4	0	0	0	0	0	0	0	0	0	0	0	0	52.1966	0	0	0	0	0	0	0	166.766	0	0	0	0	0	0	0	0
P60709	Actin, cytoplasmic 1 OS=Homo sapiens OX=9606 GN=ACTB PE=1 SV=1 - [ACTB_HUMAN]	ACTB	2	6	264.022	821.684	845.265	1618.43	0.249235	3.11218	1.63792	0	0	0	0	0	0	0	0	228.27	0	0	2940	1061.46	5129.17	0	0	0	0	0	0	0	4723.54	759.089	0	684.403	0	0	0	1610.97
P15289	Arylsulfatase A OS=Homo sapiens OX=9606 GN=ARSA PE=1 SV=3 - [ARSA_HUMAN]	ARSA	2	6	4.11752	16.4537	9.87131	34.098	0.249235	3.99603	1.99857	0	0	19.4786	0	0	0	0	0	29.9316	0	0	0	134.124	54.2115	0	0	0	0	0	0	27.6786	12.3062	30.1074	0	0	0	0	0	21.2856
P15086	Carboxypeptidase B OS=Homo sapiens OX=9606 GN=CPB1 PE=1 SV=4 - [CBPB1_HUMAN]	CPB1	12	16	13148.2	11568.4	15317.8	16892.3	0.258831	0.879844	-0.18468	1434.49	17588.6	29571.4	2392.94	3120.82	1597.49	9139.8	4070.15	7342.64	10537.4	53756.8	17225.9	12559.7	2184.63	36545	1520.54	28587.3	7515.42	7914.85	0	2814.38	569.932	136.624	2407.64	662.355	31074.5	660.256	3080.93	58428.3
A0A075B6S5	Immunoglobulin kappa variable 1-27 OS=Homo sapiens OX=9606 GN=IGKV1-27 PE=3 SV=1 - [KV127_HUMAN]	IGKV1-27	1	0	60.446	0	209.391	0	0.262618	0	Only in CKD1	0	0	0	0	0	0	0	0	0	725.352	0	0	0	0	0	0	0	0	0	0	0	0	0	0	0	0	0	0	0
A0A075B6S9	Probable non-functional immunoglobulinn kappa variable 1-37 OS=Homo sapiens OX=9606 GN=IGKV1-37 PE=1 SV=7 - [KV137_HUMAN]	IGKV1-37	1	0	2.83594	0	9.82398	0	0.262618	0	Only in CKD1	0	0	0	0	0	0	0	0	0	34.0313	0	0	0	0	0	0	0	0	0	0	0	0	0	0	0	0	0	0	0
A0A0B4J1X8	Immunoglobulin heavy variable 3-43 OS=Homo sapiens OX=9606 GN=IGHV3-43 PE=3 SV=1 - [HV343_HUMAN]	IGHV3-43	1	0	3.25264	0	11.2675	0	0.262618	0	Only in CKD1	0	0	0	0	0	0	0	0	0	39.0317	0	0	0	0	0	0	0	0	0	0	0	0	0	0	0	0	0	0	0
A0A0B4J2D9	Immunoglobulin kappa variable 1D-13 OS=Homo sapiens OX=9606 GN=IGKV1D-13 PE=3 SV=1 - [KVD13_HUMAN]	IGKV1D-13	1	0	9.21335	0	31.916	0	0.262618	0	Only in CKD1	0	110.56	0	0	0	0	0	0	0	0	0	0	0	0	0	0	0	0	0	0	0	0	0	0	0	0	0	0	0
B1AJZ9	Forkhead-associated domain-containing protein 1 OS=Homo sapiens OX=9606 GN=FHAD1 PE=2 SV=2 - [FHAD1_HUMAN]	FHAD1	1	0	6.27883	0	21.7505	0	0.262618	0	Only in CKD1	0	0	0	0	0	0	75.346	0	0	0	0	0	0	0	0	0	0	0	0	0	0	0	0	0	0	0	0	0	0
O00471	Exocyst complex component 5 OS=Homo sapiens OX=9606 GN=EXOC5 PE=1 SV=1 - [EXOC5_HUMAN]	EXOC5	1	0	4.37094	0	15.1414	0	0.262618	0	Only in CKD1	0	0	0	0	0	0	0	0	0	0	52.4513	0	0	0	0	0	0	0	0	0	0	0	0	0	0	0	0	0	0
O14544	Suppressor of cytokine signaling 6 OS=Homo sapiens OX=9606 GN=SOCS6 PE=1 SV=2 - [SOCS6_HUMAN]	SOCS6	1	0	19.3128	0	66.9015	0	0.262618	0	Only in CKD1	0	0	0	0	0	0	0	0	231.754	0	0	0	0	0	0	0	0	0	0	0	0	0	0	0	0	0	0	0	0
O15254	Peroxisomal acyl-coenzyme A oxidase 3 OS=Homo sapiens OX=9606 GN=ACOX3 PE=1 SV=2 - [ACOX3_HUMAN]	ACOX3	1	0	60.4889	0	209.54	0	0.262618	0	Only in CKD1	0	0	0	0	0	0	0	0	0	0	0	725.867	0	0	0	0	0	0	0	0	0	0	0	0	0	0	0	0	0
O60303	Katanin-interacting protein OS=Homo sapiens OX=9606 GN=KATNIP PE=1 SV=4 - [KATIP_HUMAN]	KATNIP	1	0	33.7213	0	116.814	0	0.262618	0	Only in CKD1	404.656	0	0	0	0	0	0	0	0	0	0	0	0	0	0	0	0	0	0	0	0	0	0	0	0	0	0	0	0
O60313	Dynamin-like 120 kDa protein, mitochondrial OS=Homo sapiens OX=9606 GN=OPA1 PE=1 SV=3 - [OPA1_HUMAN]	OPA1	1	0	13.7634	0	47.6778	0	0.262618	0	Only in CKD1	0	0	0	0	0	0	165.161	0	0	0	0	0	0	0	0	0	0	0	0	0	0	0	0	0	0	0	0	0	0
O75334	Liprin-alpha-2 OS=Homo sapiens OX=9606 GN=PPFIA2 PE=1 SV=2 - [LIPA2_HUMAN]	PPFIA2	1	0	0.450048	0	1.55901	0	0.262618	0	Only in CKD1	0	0	0	0	0	0	0	0	5.40057	0	0	0	0	0	0	0	0	0	0	0	0	0	0	0	0	0	0	0	0
O75369	Filamin-B OS=Homo sapiens OX=9606 GN=FLNB PE=1 SV=2 - [FLNB_HUMAN]	FLNB	1	0	4.85058	0	16.8029	0	0.262618	0	Only in CKD1	0	0	58.2069	0	0	0	0	0	0	0	0	0	0	0	0	0	0	0	0	0	0	0	0	0	0	0	0	0	0
O75385	Serine/threonine-protein kinase ULK1 OS=Homo sapiens OX=9606 GN=ULK1 PE=1 SV=2 - [ULK1_HUMAN]	ULK1	1	0	57.3132	0	198.539	0	0.262618	0	Only in CKD1	0	0	0	0	0	0	0	0	687.758	0	0	0	0	0	0	0	0	0	0	0	0	0	0	0	0	0	0	0	0
O94854	Microtubule-actin cross-linking factor 1, isoforms 6/7 OS=Homo sapiens OX=9606 GN=MACF1 PE=2 SV=5 - [K0754_HUMAN]	MACF1	1	0	1.98251	0	6.86762	0	0.262618	0	Only in CKD1	0	0	0	0	0	0	0	0	23.7901	0	0	0	0	0	0	0	0	0	0	0	0	0	0	0	0	0	0	0	0
O95342	Bile salt export pump OS=Homo sapiens OX=9606 GN=ABCB11 PE=1 SV=2 - [ABCBB_HUMAN]	ABCB11	1	0	7.84056	0	27.1605	0	0.262618	0	Only in CKD1	0	0	94.0867	0	0	0	0	0	0	0	0	0	0	0	0	0	0	0	0	0	0	0	0	0	0	0	0	0	0
O95429	BAG family molecular chaperone regulator 4 OS=Homo sapiens OX=9606 GN=BAG4 PE=1 SV=1 - [BAG4_HUMAN]	BAG4	1	0	3.15609	0	10.933	0	0.262618	0	Only in CKD1	0	0	0	37.8731	0	0	0	0	0	0	0	0	0	0	0	0	0	0	0	0	0	0	0	0	0	0	0	0	0
P00403	Cytochrome c oxidase subunit 2 OS=Homo sapiens OX=9606 GN=MT-CO2 PE=1 SV=1 - [COX2_HUMAN]	MT-CO2	1	0	7.24499	0	25.0974	0	0.262618	0	Only in CKD1	0	0	0	0	0	0	0	0	0	0	0	86.9399	0	0	0	0	0	0	0	0	0	0	0	0	0	0	0	0	0
P01601	Immunoglobulin kappa variable 1D-16 OS=Homo sapiens OX=9606 GN=IGKV1D-16 PE=3 SV=2 - [KVD16_HUMAN]	IGKV1D-16	1	0	10.1875	0	35.2905	0	0.262618	0	Only in CKD1	0	0	0	0	0	0	0	0	0	122.25	0	0	0	0	0	0	0	0	0	0	0	0	0	0	0	0	0	0	0
P02585	Troponin C, skeletal muscle OS=Homo sapiens OX=9606 GN=TNNC2 PE=1 SV=2 - [TNNC2_HUMAN]	TNNC2	1	0	5.97929	0	20.7129	0	0.262618	0	Only in CKD1	0	0	0	0	0	0	0	0	0	71.7515	0	0	0	0	0	0	0	0	0	0	0	0	0	0	0	0	0	0	0
P04118	Colipase OS=Homo sapiens OX=9606 GN=CLPS PE=1 SV=2 - [COL_HUMAN]	CLPS	1	0	42.4959	0	147.21	0	0.262618	0	Only in CKD1	0	0	509.951	0	0	0	0	0	0	0	0	0	0	0	0	0	0	0	0	0	0	0	0	0	0	0	0	0	0
P04430	Immunoglobulin kappa variable 1-16 OS=Homo sapiens OX=9606 GN=IGKV1-16 PE=1 SV=2 - [KV116_HUMAN]	IGKV1-16	1	0	12.9789	0	44.9603	0	0.262618	0	Only in CKD1	0	0	0	0	0	0	0	0	0	155.747	0	0	0	0	0	0	0	0	0	0	0	0	0	0	0	0	0	0	0
P05413	Fatty acid-binding protein, heart OS=Homo sapiens OX=9606 GN=FABP3 PE=1 SV=4 - [FABPH_HUMAN]	FABP3	1	0	15.5818	0	53.9769	0	0.262618	0	Only in CKD1	0	0	0	0	0	0	186.982	0	0	0	0	0	0	0	0	0	0	0	0	0	0	0	0	0	0	0	0	0	0
P08236	Beta-glucuronidase OS=Homo sapiens OX=9606 GN=GUSB PE=1 SV=2 - [BGLR_HUMAN]	GUSB	1	0	1.7816	0	6.17164	0	0.262618	0	Only in CKD1	0	21.3792	0	0	0	0	0	0	0	0	0	0	0	0	0	0	0	0	0	0	0	0	0	0	0	0	0	0	0
P09493	Tropomyosin alpha-1 chain OS=Homo sapiens OX=9606 GN=TPM1 PE=1 SV=2 - [TPM1_HUMAN]	TPM1	1	0	29.7981	0	103.224	0	0.262618	0	Only in CKD1	0	0	0	0	0	0	357.577	0	0	0	0	0	0	0	0	0	0	0	0	0	0	0	0	0	0	0	0	0	0
P0C1S8	Wee1-like protein kinase 2 OS=Homo sapiens OX=9606 GN=WEE2 PE=1 SV=2 - [WEE2_HUMAN]	WEE2	1	0	45.2818	0	156.861	0	0.262618	0	Only in CKD1	0	0	0	0	0	0	543.382	0	0	0	0	0	0	0	0	0	0	0	0	0	0	0	0	0	0	0	0	0	0
P0DOX6	Immunoglobulin mu heavy chain OS=Homo sapiens OX=9606 PE=1 SV=2 - [IGM_HUMAN]	Not available	1	0	353.275	0	1223.78	0	0.262618	0	Only in CKD1	0	0	4239.3	0	0	0	0	0	0	0	0	0	0	0	0	0	0	0	0	0	0	0	0	0	0	0	0	0	0
P0DTE1	Probable non-functional immunoglobulin heavy variable 3-38-3 OS=Homo sapiens OX=9606 GN=IGHV3-38-3 PE=1 SV=1 - [HV383_HUMAN]	IGHV3-38-3	1	0	6.10357	0	21.1434	0	0.262618	0	Only in CKD1	0	0	0	0	0	0	0	0	0	73.2429	0	0	0	0	0	0	0	0	0	0	0	0	0	0	0	0	0	0	0
P13646	Keratin, type I cytoskeletal 13 OS=Homo sapiens OX=9606 GN=KRT13 PE=1 SV=4 - [K1C13_HUMAN]	KRT13	1	0	412.096	0	1427.54	0	0.262618	0	Only in CKD1	0	4945.16	0	0	0	0	0	0	0	0	0	0	0	0	0	0	0	0	0	0	0	0	0	0	0	0	0	0	0
P14373	Zinc finger protein RFP OS=Homo sapiens OX=9606 GN=TRIM27 PE=1 SV=1 - [TRI27_HUMAN]	TRIM27	1	0	43.6956	0	151.366	0	0.262618	0	Only in CKD1	0	0	0	0	0	0	524.347	0	0	0	0	0	0	0	0	0	0	0	0	0	0	0	0	0	0	0	0	0	0
P17706	Tyrosine-protein phosphatase non-receptor type 2 OS=Homo sapiens OX=9606 GN=PTPN2 PE=1 SV=2 - [PTN2_HUMAN]	PTPN2	1	0	0.944569	0	3.27208	0	0.262618	0	Only in CKD1	0	11.3348	0	0	0	0	0	0	0	0	0	0	0	0	0	0	0	0	0	0	0	0	0	0	0	0	0	0	0
P31939	Bifunctional purine biosynthesis protein ATIC OS=Homo sapiens OX=9606 GN=ATIC PE=1 SV=3 - [PUR9_HUMAN]	ATIC	1	0	5.15055	0	17.842	0	0.262618	0	Only in CKD1	61.8066	0	0	0	0	0	0	0	0	0	0	0	0	0	0	0	0	0	0	0	0	0	0	0	0	0	0	0	0
P35555	Fibrillin-1 OS=Homo sapiens OX=9606 GN=FBN1 PE=1 SV=4 - [FBN1_HUMAN]	FBN1	1	0	23.1207	0	80.0924	0	0.262618	0	Only in CKD1	0	0	277.448	0	0	0	0	0	0	0	0	0	0	0	0	0	0	0	0	0	0	0	0	0	0	0	0	0	0
P36873	Serine/threonine-protein phosphatase PP1-gamma catalytic subunit OS=Homo sapiens OX=9606 GN=PPP1CC PE=1 SV=1 - [PP1G_HUMAN]	PPP1CC	1	0	26.6104	0	92.181	0	0.262618	0	Only in CKD1	0	0	0	0	0	0	0	0	319.324	0	0	0	0	0	0	0	0	0	0	0	0	0	0	0	0	0	0	0	0
P42331	Rho GTPase-activating protein 25 OS=Homo sapiens OX=9606 GN=ARHGAP25 PE=1 SV=2 - [RHG25_HUMAN]	ARHGAP25	1	0	5.45013	0	18.8798	0	0.262618	0	Only in CKD1	0	0	65.4016	0	0	0	0	0	0	0	0	0	0	0	0	0	0	0	0	0	0	0	0	0	0	0	0	0	0
P43243	Matrin-3 OS=Homo sapiens OX=9606 GN=MATR3 PE=1 SV=2 - [MATR3_HUMAN]	MATR3	1	0	541.995	0	1877.52	0	0.262618	0	Only in CKD1	0	0	0	0	0	0	0	0	0	0	0	6503.94	0	0	0	0	0	0	0	0	0	0	0	0	0	0	0	0	0
P46459	Vesicle-fusing ATPase OS=Homo sapiens OX=9606 GN=NSF PE=1 SV=3 - [NSF_HUMAN]	NSF	1	0	211.689	0	733.313	0	0.262618	0	Only in CKD1	0	0	0	0	0	0	0	0	0	0	0	2540.27	0	0	0	0	0	0	0	0	0	0	0	0	0	0	0	0	0
P48739	Phosphatidylinositol transfer protein beta isoform OS=Homo sapiens OX=9606 GN=PITPNB PE=1 SV=2 - [PIPNB_HUMAN]	PITPNB	1	0	7.09231	0	24.5685	0	0.262618	0	Only in CKD1	0	0	0	0	0	0	0	0	0	85.1077	0	0	0	0	0	0	0	0	0	0	0	0	0	0	0	0	0	0	0
P52179	Myomesin-1 OS=Homo sapiens OX=9606 GN=MYOM1 PE=1 SV=2 - [MYOM1_HUMAN]	MYOM1	1	0	117.128	0	405.744	0	0.262618	0	Only in CKD1	0	0	0	0	0	0	1405.54	0	0	0	0	0	0	0	0	0	0	0	0	0	0	0	0	0	0	0	0	0	0
P55263	Adenosine kinase OS=Homo sapiens OX=9606 GN=ADK PE=1 SV=2 - [ADK_HUMAN]	ADK	1	0	10.4278	0	36.1231	0	0.262618	0	Only in CKD1	125.134	0	0	0	0	0	0	0	0	0	0	0	0	0	0	0	0	0	0	0	0	0	0	0	0	0	0	0	0
P62937	Peptidyl-prolyl cis-trans isomerase A OS=Homo sapiens OX=9606 GN=PPIA PE=1 SV=2 - [PPIA_HUMAN]	PPIA	1	0	2.38455	0	8.26034	0	0.262618	0	Only in CKD1	0	0	0	0	0	0	0	0	0	0	0	28.6146	0	0	0	0	0	0	0	0	0	0	0	0	0	0	0	0	0
P68032	Actin, alpha cardiac muscle 1 OS=Homo sapiens OX=9606 GN=ACTC1 PE=1 SV=1 - [ACTC_HUMAN]	ACTC1	1	0	224.549	0	777.862	0	0.262618	0	Only in CKD1	0	0	0	0	0	0	0	0	0	0	0	2694.59	0	0	0	0	0	0	0	0	0	0	0	0	0	0	0	0	0
P69905	Hemoglobin subunit alpha OS=Homo sapiens OX=9606 GN=HBA2 PE=1 SV=2 - [HBA_HUMAN]	HBA2	1	0	4.80957	0	16.6608	0	0.262618	0	Only in CKD1	0	0	0	0	0	0	0	0	0	0	57.7148	0	0	0	0	0	0	0	0	0	0	0	0	0	0	0	0	0	0
Q01523	Defensin alpha 5 OS=Homo sapiens OX=9606 GN=DEFA5 PE=1 SV=1 - [DEF5_HUMAN]	DEFA5	1	0	49.685	0	172.114	0	0.262618	0	Only in CKD1	0	0	0	596.22	0	0	0	0	0	0	0	0	0	0	0	0	0	0	0	0	0	0	0	0	0	0	0	0	0
Q02338	D-beta-hydroxybutyrate dehydrogenase, mitochondrial OS=Homo sapiens OX=9606 GN=BDH1 PE=1 SV=3 - [BDH_HUMAN]	BDH1	1	0	39.8363	0	137.997	0	0.262618	0	Only in CKD1	0	0	0	0	478.035	0	0	0	0	0	0	0	0	0	0	0	0	0	0	0	0	0	0	0	0	0	0	0	0
Q02413	Desmoglein-1 OS=Homo sapiens OX=9606 GN=DSG1 PE=1 SV=2 - [DSG1_HUMAN]	DSG1	1	0	17.4328	0	60.3888	0	0.262618	0	Only in CKD1	0	0	0	0	0	0	209.193	0	0	0	0	0	0	0	0	0	0	0	0	0	0	0	0	0	0	0	0	0	0
Q08043	Alpha-actinin-3 OS=Homo sapiens OX=9606 GN=ACTN3 PE=1 SV=2 - [ACTN3_HUMAN]	ACTN3	1	0	1.2739	0	4.41293	0	0.262618	0	Only in CKD1	0	0	0	0	0	0	15.2868	0	0	0	0	0	0	0	0	0	0	0	0	0	0	0	0	0	0	0	0	0	0
Q14324	Myosin-binding protein C, fast-type OS=Homo sapiens OX=9606 GN=MYBPC2 PE=1 SV=2 - [MYPC2_HUMAN]	MYBPC2	1	0	25.4347	0	88.1085	0	0.262618	0	Only in CKD1	0	0	0	0	0	0	305.217	0	0	0	0	0	0	0	0	0	0	0	0	0	0	0	0	0	0	0	0	0	0
Q149M9	NACHT domain- and WD repeat-containing protein 1 OS=Homo sapiens OX=9606 GN=NWD1 PE=1 SV=3 - [NWD1_HUMAN]	NWD1	1	0	55.1306	0	190.978	0	0.262618	0	Only in CKD1	0	0	0	0	0	0	0	0	0	0	0	661.568	0	0	0	0	0	0	0	0	0	0	0	0	0	0	0	0	0
Q15080	Neutrophil cytosol factor 4 OS=Homo sapiens OX=9606 GN=NCF4 PE=1 SV=2 - [NCF4_HUMAN]	NCF4	1	0	33.4526	0	115.883	0	0.262618	0	Only in CKD1	0	0	0	0	0	0	401.432	0	0	0	0	0	0	0	0	0	0	0	0	0	0	0	0	0	0	0	0	0	0
Q15370	Elongin-B OS=Homo sapiens OX=9606 GN=ELOB PE=1 SV=1 - [ELOB_HUMAN]	ELOB	1	0	21.7654	0	75.3977	0	0.262618	0	Only in CKD1	0	0	0	0	0	0	0	0	0	0	0	261.185	0	0	0	0	0	0	0	0	0	0	0	0	0	0	0	0	0
Q15435	Protein phosphatase 1 regulatory subunit 7 OS=Homo sapiens OX=9606 GN=PPP1R7 PE=1 SV=1 - [PP1R7_HUMAN]	PPP1R7	1	0	184.496	0	639.112	0	0.262618	0	Only in CKD1	0	0	2213.95	0	0	0	0	0	0	0	0	0	0	0	0	0	0	0	0	0	0	0	0	0	0	0	0	0	0
Q16515	Acid-sensing ion channel 2 OS=Homo sapiens OX=9606 GN=ASIC2 PE=1 SV=1 - [ASIC2_HUMAN]	ASIC2	1	0	19.8192	0	68.6556	0	0.262618	0	Only in CKD1	0	0	0	0	0	0	0	0	0	0	0	237.83	0	0	0	0	0	0	0	0	0	0	0	0	0	0	0	0	0
Q4G0X9	Coiled-coil domain-containing protein 40 OS=Homo sapiens OX=9606 GN=CCDC40 PE=1 SV=2 - [CCD40_HUMAN]	CCDC40	1	0	4.40685	0	15.2658	0	0.262618	0	Only in CKD1	0	0	0	0	0	0	0	0	0	0	0	52.8822	0	0	0	0	0	0	0	0	0	0	0	0	0	0	0	0	0
Q53RT3	Retroviral-like aspartic protease 1 OS=Homo sapiens OX=9606 GN=ASPRV1 PE=1 SV=1 - [APRV1_HUMAN]	ASPRV1	1	0	15.3856	0	53.2973	0	0.262618	0	Only in CKD1	0	0	0	0	0	0	184.627	0	0	0	0	0	0	0	0	0	0	0	0	0	0	0	0	0	0	0	0	0	0
Q5HY98	Zinc finger protein 766 OS=Homo sapiens OX=9606 GN=ZNF766 PE=1 SV=1 - [ZN766_HUMAN]	ZNF766	1	0	3.52579	0	12.2137	0	0.262618	0	Only in CKD1	0	0	0	0	0	0	0	0	0	42.3094	0	0	0	0	0	0	0	0	0	0	0	0	0	0	0	0	0	0	0
Q5T750	Skin-specific protein 32 OS=Homo sapiens OX=9606 GN=XP32 PE=1 SV=1 - [XP32_HUMAN]	XP32	1	0	33.4473	0	115.865	0	0.262618	0	Only in CKD1	0	0	0	0	0	0	0	0	401.367	0	0	0	0	0	0	0	0	0	0	0	0	0	0	0	0	0	0	0	0
Q5T9S5	Coiled-coil domain-containing protein 18 OS=Homo sapiens OX=9606 GN=CCDC18 PE=1 SV=1 - [CCD18_HUMAN]	CCDC18	1	0	13.7271	0	47.5521	0	0.262618	0	Only in CKD1	0	0	0	0	0	0	0	0	0	0	0	164.725	0	0	0	0	0	0	0	0	0	0	0	0	0	0	0	0	0
Q5VTT5	Myomesin-3 OS=Homo sapiens OX=9606 GN=MYOM3 PE=1 SV=1 - [MYOM3_HUMAN]	MYOM3	1	0	2.28273	0	7.90762	0	0.262618	0	Only in CKD1	0	0	0	0	0	0	27.3928	0	0	0	0	0	0	0	0	0	0	0	0	0	0	0	0	0	0	0	0	0	0
Q6P158	Putative ATP-dependent RNA helicase DHX57 OS=Homo sapiens OX=9606 GN=DHX57 PE=1 SV=2 - [DHX57_HUMAN]	DHX57	1	0	15.5042	0	53.7082	0	0.262618	0	Only in CKD1	0	186.051	0	0	0	0	0	0	0	0	0	0	0	0	0	0	0	0	0	0	0	0	0	0	0	0	0	0	0
Q6P4A7	Sideroflexin-4 OS=Homo sapiens OX=9606 GN=SFXN4 PE=1 SV=1 - [SFXN4_HUMAN]	SFXN4	1	0	16.9579	0	58.744	0	0.262618	0	Only in CKD1	0	0	0	0	0	0	0	0	0	0	203.495	0	0	0	0	0	0	0	0	0	0	0	0	0	0	0	0	0	0
Q7RTS7	Keratin, type II cytoskeletal 74 OS=Homo sapiens OX=9606 GN=KRT74 PE=1 SV=2 - [K2C74_HUMAN]	KRT74	1	0	258.765	0	896.387	0	0.262618	0	Only in CKD1	0	0	0	0	0	0	0	0	3105.18	0	0	0	0	0	0	0	0	0	0	0	0	0	0	0	0	0	0	0	0
Q8IYW2	Cilia- and flagella-associated protein 46 OS=Homo sapiens OX=9606 GN=CFAP46 PE=2 SV=3 - [CFA46_HUMAN]	CFAP46	1	0	87.8198	0	304.217	0	0.262618	0	Only in CKD1	0	0	0	0	0	0	0	0	1053.84	0	0	0	0	0	0	0	0	0	0	0	0	0	0	0	0	0	0	0	0
Q8N1T3	Unconventional myosin-Ih OS=Homo sapiens OX=9606 GN=MYO1H PE=1 SV=2 - [MYO1H_HUMAN]	MYO1H	1	0	5.23274	0	18.1267	0	0.262618	0	Only in CKD1	62.7929	0	0	0	0	0	0	0	0	0	0	0	0	0	0	0	0	0	0	0	0	0	0	0	0	0	0	0	0
Q8N3K9	Cardiomyopathy-associated protein 5 OS=Homo sapiens OX=9606 GN=CMYA5 PE=1 SV=3 - [CMYA5_HUMAN]	CMYA5	1	0	182.129	0	630.912	0	0.262618	0	Only in CKD1	0	0	0	0	0	0	2185.54	0	0	0	0	0	0	0	0	0	0	0	0	0	0	0	0	0	0	0	0	0	0
Q8N8N7	Prostaglandin reductase 2 OS=Homo sapiens OX=9606 GN=PTGR2 PE=1 SV=1 - [PTGR2_HUMAN]	PTGR2	1	0	5.69627	0	19.7325	0	0.262618	0	Only in CKD1	0	0	68.3552	0	0	0	0	0	0	0	0	0	0	0	0	0	0	0	0	0	0	0	0	0	0	0	0	0	0
Q92820	Gamma-glutamyl hydrolase OS=Homo sapiens OX=9606 GN=GGH PE=1 SV=2 - [GGH_HUMAN]	GGH	1	0	10.5938	0	36.6981	0	0.262618	0	Only in CKD1	127.126	0	0	0	0	0	0	0	0	0	0	0	0	0	0	0	0	0	0	0	0	0	0	0	0	0	0	0	0
Q96A33	PAT complex subunit CCDC47 OS=Homo sapiens OX=9606 GN=CCDC47 PE=1 SV=1 - [CCD47_HUMAN]	CCDC47	1	0	67.7523	0	234.701	0	0.262618	0	Only in CKD1	0	0	0	0	0	0	0	0	0	0	0	813.027	0	0	0	0	0	0	0	0	0	0	0	0	0	0	0	0	0
Q99961	Endophilin-A2 OS=Homo sapiens OX=9606 GN=SH3GL1 PE=1 SV=1 - [SH3G1_HUMAN]	SH3GL1	1	0	344.028	0	1191.75	0	0.262618	0	Only in CKD1	0	0	0	0	4128.34	0	0	0	0	0	0	0	0	0	0	0	0	0	0	0	0	0	0	0	0	0	0	0	0
Q9BR84	Zinc finger protein 559 OS=Homo sapiens OX=9606 GN=ZNF559 PE=1 SV=1 - [ZN559_HUMAN]	ZNF559	1	0	43.4633	0	150.561	0	0.262618	0	Only in CKD1	0	521.559	0	0	0	0	0	0	0	0	0	0	0	0	0	0	0	0	0	0	0	0	0	0	0	0	0	0	0
Q9BYH8	NF-kappa-B inhibitor zeta OS=Homo sapiens OX=9606 GN=NFKBIZ PE=1 SV=1 - [IKBZ_HUMAN]	NFKBIZ	1	0	14.4493	0	50.0539	0	0.262618	0	Only in CKD1	0	0	0	0	0	0	0	0	173.392	0	0	0	0	0	0	0	0	0	0	0	0	0	0	0	0	0	0	0	0
Q9BZI7	Regulator of nonsense transcripts 3B OS=Homo sapiens OX=9606 GN=UPF3B PE=1 SV=1 - [REN3B_HUMAN]	UPF3B	1	0	25.4894	0	88.2977	0	0.262618	0	Only in CKD1	0	305.872	0	0	0	0	0	0	0	0	0	0	0	0	0	0	0	0	0	0	0	0	0	0	0	0	0	0	0
Q9C0D6	FH2 domain-containing protein 1 OS=Homo sapiens OX=9606 GN=FHDC1 PE=1 SV=2 - [FHDC1_HUMAN]	FHDC1	1	0	66.4149	0	230.068	0	0.262618	0	Only in CKD1	0	0	0	0	0	0	0	0	796.979	0	0	0	0	0	0	0	0	0	0	0	0	0	0	0	0	0	0	0	0
Q9C0F1	Centrosomal protein of 44 kDa OS=Homo sapiens OX=9606 GN=CEP44 PE=1 SV=2 - [CEP44_HUMAN]	CEP44	1	0	93.8328	0	325.046	0	0.262618	0	Only in CKD1	1125.99	0	0	0	0	0	0	0	0	0	0	0	0	0	0	0	0	0	0	0	0	0	0	0	0	0	0	0	0
Q9H209	Olfactory receptor 10A4 OS=Homo sapiens OX=9606 GN=OR10A4 PE=2 SV=2 - [O10A4_HUMAN]	OR10A4	1	0	15.2934	0	52.9779	0	0.262618	0	Only in CKD1	0	0	183.521	0	0	0	0	0	0	0	0	0	0	0	0	0	0	0	0	0	0	0	0	0	0	0	0	0	0
Q9H2A2	2-aminomuconic semialdehyde dehydrogenase OS=Homo sapiens OX=9606 GN=ALDH8A1 PE=1 SV=1 - [AL8A1_HUMAN]	ALDH8A1	1	0	10.0005	0	34.6428	0	0.262618	0	Only in CKD1	0	0	0	0	0	0	120.006	0	0	0	0	0	0	0	0	0	0	0	0	0	0	0	0	0	0	0	0	0	0
Q9H361	Polyadenylate-binding protein 3 OS=Homo sapiens OX=9606 GN=PABPC3 PE=1 SV=2 - [PABP3_HUMAN]	PABPC3	1	0	107.303	0	371.708	0	0.262618	0	Only in CKD1	1287.64	0	0	0	0	0	0	0	0	0	0	0	0	0	0	0	0	0	0	0	0	0	0	0	0	0	0	0	0
Q9H6F5	Coiled-coil domain-containing protein 86 OS=Homo sapiens OX=9606 GN=CCDC86 PE=1 SV=1 - [CCD86_HUMAN]	CCDC86	1	0	4.0759	0	14.1193	0	0.262618	0	Only in CKD1	0	0	0	0	0	0	0	0	0	48.9107	0	0	0	0	0	0	0	0	0	0	0	0	0	0	0	0	0	0	0
Q9P2P6	StAR-related lipid transfer protein 9 OS=Homo sapiens OX=9606 GN=STARD9 PE=1 SV=3 - [STAR9_HUMAN]	STARD9	1	0	27.7052	0	95.9735	0	0.262618	0	Only in CKD1	0	0	0	332.462	0	0	0	0	0	0	0	0	0	0	0	0	0	0	0	0	0	0	0	0	0	0	0	0	0
Q9UIF9	Bromodomain adjacent to zinc finger domain protein 2A OS=Homo sapiens OX=9606 GN=BAZ2A PE=1 SV=4 - [BAZ2A_HUMAN]	BAZ2A	1	0	18.6274	0	64.5272	0	0.262618	0	Only in CKD1	0	0	0	0	0	0	0	0	0	0	223.529	0	0	0	0	0	0	0	0	0	0	0	0	0	0	0	0	0	0
Q9UKN1	Mucin-12 OS=Homo sapiens OX=9606 GN=MUC12 PE=1 SV=2 - [MUC12_HUMAN]	MUC12	1	0	1.79517	0	6.21866	0	0.262618	0	Only in CKD1	0	0	0	21.5421	0	0	0	0	0	0	0	0	0	0	0	0	0	0	0	0	0	0	0	0	0	0	0	0	0
Q9UPV9	Trafficking kinesin-binding protein 1 OS=Homo sapiens OX=9606 GN=TRAK1 PE=1 SV=1 - [TRAK1_HUMAN]	TRAK1	1	0	100.106	0	346.777	0	0.262618	0	Only in CKD1	0	0	0	0	0	0	0	0	0	0	1201.27	0	0	0	0	0	0	0	0	0	0	0	0	0	0	0	0	0	0
Q9UQ90	Paraplegin OS=Homo sapiens OX=9606 GN=SPG7 PE=1 SV=2 - [SPG7_HUMAN]	SPG7	1	0	20.132	0	69.7391	0	0.262618	0	Only in CKD1	0	0	0	0	0	0	0	0	0	0	241.583	0	0	0	0	0	0	0	0	0	0	0	0	0	0	0	0	0	0
Q9Y217	Myotubularin-related protein 6 OS=Homo sapiens OX=9606 GN=MTMR6 PE=1 SV=3 - [MTMR6_HUMAN]	MTMR6	1	0	9.74727	0	33.7655	0	0.262618	0	Only in CKD1	0	116.967	0	0	0	0	0	0	0	0	0	0	0	0	0	0	0	0	0	0	0	0	0	0	0	0	0	0	0
Q9Y5B9	FACT complex subunit SPT16 OS=Homo sapiens OX=9606 GN=SUPT16H PE=1 SV=1 - [SP16H_HUMAN]	SUPT16H	1	0	7.40421	0	25.649	0	0.262618	0	Only in CKD1	0	0	0	0	0	0	0	0	0	0	0	88.8506	0	0	0	0	0	0	0	0	0	0	0	0	0	0	0	0	0
P05451	Lithostathine-1-alpha OS=Homo sapiens OX=9606 GN=REG1A PE=1 SV=3 - [REG1A_HUMAN]	REG1A	5	3	604.037	376.552	1662.28	1144.52	0.273077	0.623393	-0.681786	0	513.014	5846.11	0	0	0	0	0	127.594	0	496.265	265.459	0	0	4666.47	0	1077.54	0	0	0	657.376	0	0	0	0	0	0	0	0
P31997	Carcinoembryonic antigen-related cell adhesion molecule 8 OS=Homo sapiens OX=9606 GN=CEACAM8 PE=1 SV=2 - [CEAM8_HUMAN]	CEACAM8	2	6	1199.66	3103.66	2838.17	5359.15	0.273077	2.58711	1.37134	0	0	0	0	0	0	8259.96	0	0	0	6136.01	0	11362.5	12950.1	773.336	0	0	0	8166.12	0	0	3887.14	0	15623.1	0	0	0	0	0
P55259	Pancreatic secretory granule membrane major glycoprotein GP2 OS=Homo sapiens OX=9606 GN=GP2 PE=1 SV=3 - [GP2_HUMAN]	GP2	12	15	1622.5	867.227	2139.24	796.031	0.277916	0.534502	-0.903733	8039.6	879.936	2483.86	2114.6	657.29	747.872	1369.19	94.2721	935.474	294.806	1329.95	523.102	2717.76	919.195	260.635	331.718	1601.94	0	1247.79	255.151	1869.41	115.335	122.54	1368.57	0	430.546	579.132	1723.81	1199.34
P20160	Azurocidin OS=Homo sapiens OX=9606 GN=AZU1 PE=1 SV=3 - [CAP7_HUMAN]	AZU1	1	4	10.2979	53.4806	35.6729	120.582	0.281895	5.19336	2.37667	0	0	0	0	0	0	0	123.574	0	0	0	0	0	0	146.16	0	0	0	183.877	0	0	0	0	460.437	118.696	0	0	0	0
Q6ZRI0	Otogelin OS=Homo sapiens OX=9606 GN=OTOG PE=1 SV=3 - [OTOG_HUMAN]	OTOG	6	4	206.719	207.118	348.21	480.791	0.284446	1.00193	0.00277938	0	843.113	736.306	0	0	34.4787	764.812	84.435	0	0	0	17.4827	155.75	0	0	0	0	0	0	0	1288.56	496.654	0	0	0	0	1580.04	0	0
P01619	Immunoglobulin kappa variable 3-20 OS=Homo sapiens OX=9606 GN=IGKV3-20 PE=1 SV=2 - [KV320_HUMAN]	IGKV3-20	11	14	1538.89	1313.26	1061.45	1464.65	0.287306	0.853382	-0.228737	0	1694.31	2379.89	224.68	1219.06	1025.88	1844.94	1615.59	1413.95	3478.7	3050.19	519.449	0	765.564	4272.66	900.049	150.221	0	1709.86	1345.86	752	544.962	2185.3	1098.77	5102.7	2301.58	187.024	1008.83	0
P27487	Dipeptidyl peptidase 4 OS=Homo sapiens OX=9606 GN=DPP4 PE=1 SV=2 - [DPP4_HUMAN]	DPP4	11	16	13615.5	12760.6	7985.29	14055.8	0.287841	0.937206	-0.0935613	0	10505.9	11344.7	1322.1	25637.7	23138.3	15826.2	14175.1	16141.7	7070.43	19198.2	19026.1	19111.9	12639.7	4110.67	519.245	684.09	39962	6353.55	9894.1	25584.3	6101.1	11018.7	49945	8724.69	14514.7	0	232.096	7533.79
P06702	Protein S100-A9 OS=Homo sapiens OX=9606 GN=S100A9 PE=1 SV=1 - [S10A9_HUMAN]	S100A9	6	9	178.81	684.799	269.268	1034.79	0.290364	3.82975	1.93725	0	0	115.048	0	0	0	647.222	22.9294	392.61	232.956	0	734.96	1796.97	1051.73	0	0	0	0	0	0	442.172	1295.8	404.339	3964.63	0	734.662	1509.33	0	441.944
P15144	Aminopeptidase N OS=Homo sapiens OX=9606 GN=ANPEP PE=1 SV=4 - [AMPN_HUMAN]	ANPEP	8	12	10258	369.483	27467.8	795.795	0.29082	0.036019	-4.7951	0	4779.94	1450.41	104.797	96173.3	280.046	0	0	0	3343.1	340.251	16624.4	3339.28	174.391	136.051	801.962	0	0	62.6223	71.457	169.755	54.7856	0	267.312	359.354	342.261	0	0	501.981
P62805	Histone H4 OS=Homo sapiens OX=9606 GN=H4C16 PE=1 SV=2 - [H4_HUMAN]	H4C16	6	10	48.0818	378.268	64.9572	693.151	0.296381	7.86717	2.97585	201.945	0	0	0	52.567	115.522	0	35.8139	111.45	59.6841	0	0	0	122.444	26.6855	1437.53	358.422	0	0	0	0	2365.18	0	320.162	189.456	94.5794	0	1471.64	44.4498
Q92485	Acid sphingomyelinase-like phosphodiesterase 3b OS=Homo sapiens OX=9606 GN=SMPDL3B PE=1 SV=2 - [ASM3B_HUMAN]	SMPDL3B	10	15	556.845	811.437	691.566	975.258	0.297467	1.45721	0.543204	0	165.688	252.619	0	737.857	2569.76	295.55	869.66	579.22	192.407	451.78	567.596	586.154	792.583	89.2177	0	235.579	3910.04	0	686.047	913.25	576.211	1012.66	2416.17	278.766	888.599	652.071	444.056	313.03
P35237	Serpin B6 OS=Homo sapiens OX=9606 GN=SERPINB6 PE=1 SV=3 - [SPB6_HUMAN]	SERPINB6	11	15	4484.52	3207.34	3628.49	3689.75	0.297824	0.715203	-0.483575	0	3938.65	4685.9	1085.69	8459.41	12223.4	4418.56	4012.51	2243.61	4554.23	8069.7	122.548	316.557	8058.97	760.182	0	800.555	6897.71	209.884	7738.5	6733.3	130.966	2889.86	251.725	11472.6	3446.96	0	165.484	4651.55
P00390	Glutathione reductase, mitochondrial OS=Homo sapiens OX=9606 GN=GSR PE=1 SV=2 - [GSHR_HUMAN]	GSR	4	7	49.8595	250.631	86.5586	364.075	0.298174	5.02674	2.32962	0	0	71.9842	0	93.5504	0	0	0	264.687	0	0	168.092	398.956	594.639	0	0	0	0	174.082	702.535	543.391	0	648.929	1198.2	0	0	0	0	0
Q12864	Cadherin-17 OS=Homo sapiens OX=9606 GN=CDH17 PE=1 SV=3 - [CAD17_HUMAN]	CDH17	4	8	122.373	576.861	200.528	951.799	0.309855	4.71395	2.23694	0	0	0	0	264.536	248.452	347.668	0	607.821	0	0	0	3321.29	1797.6	110.917	0	0	1096.08	0	0	1831.17	0	467.189	1041.36	141.026	0	0	0	0
Q9NR09	Baculoviral IAP repeat-containing protein 6 OS=Homo sapiens OX=9606 GN=BIRC6 PE=1 SV=3 - [BIRC6_HUMAN]	BIRC6	3	2	124.686	18.6824	302.53	65.0181	0.313062	0.149836	-2.73855	0	0	105.61	0	0	0	0	367.235	0	1023.38	0	0	0	0	266.355	0	0	0	0	0	0	0	0	0	0	0	0	0	51.2456
A0A0C4DH25	Immunoglobulin kappa variable 3D-20 OS=Homo sapiens OX=9606 GN=IGKV3D-20 PE=3 SV=1 - [KVD20_HUMAN]	IGKV3D-20	1	4	87.7559	276.695	303.995	694.518	0.313062	3.15301	1.65673	0	0	1053.07	0	0	0	0	0	0	0	0	0	246.486	0	1576.12	0	0	0	0	0	0	0	0	0	2518.48	0	0	0	362.736
P11279	Lysosome-associated membrane glycoprotein 1 OS=Homo sapiens OX=9606 GN=LAMP1 PE=1 SV=3 - [LAMP1_HUMAN]	LAMP1	1	4	55.963	298.061	193.861	790.561	0.313062	5.32604	2.41306	0	0	0	0	0	0	671.556	0	0	0	0	0	3049.89	1425	0	0	0	0	0	0	0	261.963	330.19	0	0	0	0	0	0
P02766	Transthyretin OS=Homo sapiens OX=9606 GN=TTR PE=1 SV=1 - [TTHY_HUMAN]	TTR	7	9	2158.62	611.941	3364.05	1056.28	0.318369	0.283487	-1.81865	0	755.387	4030.67	0	4579.59	11318	0	3372.62	76.7306	0	0	1770.53	64.1955	0	488.269	0	0	0	2550.94	0	0	1387.69	158.338	3348.87	2058.04	0	231.003	0	115.648
P01764	Immunoglobulin heavy variable 3-23 OS=Homo sapiens OX=9606 GN=IGHV3-23 PE=1 SV=2 - [HV323_HUMAN]	IGHV3-23	9	12	705.188	459.297	789.036	644.359	0.324912	0.651312	-0.61858	0	1521.01	939.771	0	545.705	0	372.683	418.407	518.06	2621.86	1355.03	169.735	0	172.147	0	696.37	90.8197	0	510.325	259.93	250.659	0	1525.9	0	2450.18	765.808	310.796	403.746	371.375
P25774	Cathepsin S OS=Homo sapiens OX=9606 GN=CTSS PE=1 SV=3 - [CATS_HUMAN]	CTSS	2	5	34.7637	187.857	87.8573	432.234	0.330524	5.40383	2.43398	0	0	0	0	0	0	0	287.313	0	0	0	129.851	0	358.902	0	0	0	0	0	0	320.308	0	655.699	1704.09	0	154.574	0	0	0
Q9H0W9	Ester hydrolase C11orf54 OS=Homo sapiens OX=9606 GN=C11orf54 PE=1 SV=1 - [CK054_HUMAN]	C11orf54	5	4	28.4541	15.5224	37.8639	31.082	0.331047	0.545525	-0.874282	0	70.9484	74.1279	0	0	0	0	96.6627	67.7812	31.9289	0	0	0	0	40.5409	0	0	0	0	0	0	46.6905	80.3455	0	0	0	0	0	96.3043
P06312	Immunoglobulin kappa variable 4-1 OS=Homo sapiens OX=9606 GN=IGKV4-1 PE=1 SV=1 - [KV401_HUMAN]	IGKV4-1	5	4	398.653	237.243	648.653	528.961	0.331047	0.595111	-0.74877	0	183.026	1204.33	0	0	0	0	0	0	1757.96	1375.43	263.092	0	0	194.957	0	0	0	0	0	0	0	1153.35	0	1822.66	0	0	0	862.158
A0M8Q6	Immunoglobulin lambda constant 7 OS=Homo sapiens OX=9606 GN=IGLC7 PE=1 SV=3 - [IGLC7_HUMAN]	IGLC7	2	1	20.7135	3.15641	48.8124	13.0142	0.33549	0.152384	-2.71422	139.547	0	0	0	0	0	0	0	0	0	0	109.016	0	0	0	0	0	0	0	0	0	53.6589	0	0	0	0	0	0	0
Q6DCA0	AMMECR1-like protein OS=Homo sapiens OX=9606 GN=AMMECR1L PE=1 SV=1 - [AMERL_HUMAN]	AMMECR1L	2	1	6.80585	1.19856	16.2213	4.9418	0.33549	0.176108	-2.50547	0	48.4268	0	0	0	0	0	0	0	33.2434	0	0	0	0	20.3756	0	0	0	0	0	0	0	0	0	0	0	0	0	0
Q86YZ3	Hornerin OS=Homo sapiens OX=9606 GN=HRNR PE=1 SV=2 - [HORN_HUMAN]	HRNR	2	1	34.2105	9.44421	80.0996	38.9395	0.33549	0.276062	-1.85694	0	0	0	0	0	191.965	0	0	218.561	0	0	0	0	0	0	0	0	0	0	0	0	0	0	0	0	0	160.552	0	0
Q14315	Filamin-C OS=Homo sapiens OX=9606 GN=FLNC PE=1 SV=3 - [FLNC_HUMAN]	FLNC	9	13	842.277	3216.3	1018.92	5330.42	0.337725	3.81858	1.93304	0	67.2814	1211.39	1731.63	675.024	0	1723.97	0	229.031	651.668	447.168	3370.16	678.487	18242.1	0	0	207.621	9496.74	334.8	1331.62	795.424	2275.53	2113.65	13269.5	0	441.946	4067.96	0	1421.86
P0DOX7	Immunoglobulin kappa light chain OS=Homo sapiens OX=9606 PE=1 SV=1 - [IGK_HUMAN]	Not available	10	13	23573.9	13657.5	23631.3	14132.7	0.338988	0.579349	-0.787496	0	35719.6	29326.1	0	9669.37	20513.1	5345.91	36876.4	15992.9	81218.5	43578.7	4646.15	0	6287.97	37646.8	26635.5	0	0	9719.48	12254.1	10760	2176.67	30505.8	1990.04	41317.9	30802.8	0	10343	11737.4
P01602	Immunoglobulin kappa variable 1-5 OS=Homo sapiens OX=9606 GN=IGKV1-5 PE=1 SV=2 - [KV105_HUMAN]	IGKV1-5	3	2	373.363	95.4848	684.25	388.028	0.346416	0.255743	-1.96724	0	0	1208.45	0	0	0	0	1706.45	0	1565.46	0	0	0	0	1601.11	0	0	0	0	0	0	0	0	0	22.1289	0	0	0	0
P63267	Actin, gamma-enteric smooth muscle OS=Homo sapiens OX=9606 GN=ACTG2 PE=1 SV=1 - [ACTH_HUMAN]	ACTG2	2	5	231.77	968.66	704.384	1784.84	0.360672	4.17939	2.06329	0	0	0	2447.66	0	0	333.579	0	0	0	0	0	0	0	0	0	0	0	0	0	1321.33	4012.37	0	5787.35	0	0	3477.01	1869.16	0
P81605	Dermcidin OS=Homo sapiens OX=9606 GN=DCD PE=1 SV=2 - [DCD_HUMAN]	DCD	5	5	107.988	52.3613	156.732	127.051	0.360851	0.484882	-1.04429	0	154.947	0	201.438	0	0	0	0	281.316	171.208	486.943	0	0	0	0	506.133	0	0	0	183.36	0	36.7876	0	0	0	69.4667	94.395	0	0
Q9H492	Microtubule-associated proteins 1A/1B light chain 3A OS=Homo sapiens OX=9606 GN=MAP1LC3A PE=1 SV=2 - [MLP3A_HUMAN]	MAP1LC3A	3	7	98.8861	242.995	283.401	450.34	0.360851	2.45732	1.29709	989.104	0	60.1372	0	0	0	137.392	0	0	0	0	0	869.962	1590.6	0	0	0	0	0	403.272	847.761	0	0	0	124.096	0	251.379	0	43.8396
Q99895	Chymotrypsin-C OS=Homo sapiens OX=9606 GN=CTRC PE=1 SV=2 - [CTRC_HUMAN]	CTRC	12	15	4655.3	4119.49	3509.27	4894.87	0.363948	0.884902	-0.17641	7661.91	2196.98	1382.35	8511.82	5492.78	9627.86	1059.59	9634.72	1433.03	300.105	5284.82	3277.66	1251.25	700.917	1006.99	7450	5564.65	0	3738.17	2583.3	4186.23	1431.55	0	11185.5	3320.33	1376.35	19053.6	6349.85	832.559
Q15643	Thyroid receptor-interacting protein 11 OS=Homo sapiens OX=9606 GN=TRIP11 PE=1 SV=3 - [TRIPB_HUMAN]	TRIP11	2	1	208.489	9.62005	694.217	39.6645	0.379203	0.0461417	-4.43778	0	0	0	2411.38	0	0	90.495	0	0	0	0	0	163.541	0	0	0	0	0	0	0	0	0	0	0	0	0	0	0	0
P38646	Stress-70 protein, mitochondrial OS=Homo sapiens OX=9606 GN=HSPA9 PE=1 SV=2 - [GRP75_HUMAN]	HSPA9	2	1	61.6291	6.29299	196.448	25.9467	0.379203	0.102111	-3.29179	683.321	0	0	0	0	0	56.228	0	0	0	0	0	0	0	0	0	0	0	0	106.981	0	0	0	0	0	0	0	0	0
O75376	Nuclear receptor corepressor 1 OS=Homo sapiens OX=9606 GN=NCOR1 PE=1 SV=2 - [NCOR1_HUMAN]	NCOR1	2	1	35.6854	3.69311	106.356	15.2271	0.379203	0.103491	-3.27243	0	59.1597	0	0	0	0	369.065	0	0	0	0	0	0	0	0	0	0	0	0	0	0	0	0	0	0	0	0	62.7828	0
Q8TEK3	Histone-lysine N-methyltransferase, H3 lysine-79 specific OS=Homo sapiens OX=9606 GN=DOT1L PE=1 SV=3 - [DOT1L_HUMAN]	DOT1L	2	1	46.9071	11.8286	119.227	48.7705	0.379203	0.25217	-1.98753	0	0	171.106	0	0	0	0	0	0	391.78	0	0	0	0	0	0	0	0	0	0	0	0	0	0	0	201.086	0	0	0
Q9NVM4	Protein arginine N-methyltransferase 7 OS=Homo sapiens OX=9606 GN=PRMT7 PE=1 SV=1 - [ANM7_HUMAN]	PRMT7	2	1	253.792	88.1338	606.497	363.385	0.379203	0.347268	-1.52588	0	1824.08	0	0	0	0	0	0	0	0	0	1221.42	0	0	0	0	0	0	1498.28	0	0	0	0	0	0	0	0	0	0
Q6W4X9	Mucin-6 OS=Homo sapiens OX=9606 GN=MUC6 PE=1 SV=3 - [MUC6_HUMAN]	MUC6	3	2	38.7381	34.7711	70.5838	133.695	0.38195	0.897595	-0.155863	0	0	0	0	0	132.18	0	0	167.285	165.392	0	0	0	0	0	0	0	0	0	0	0	0	0	0	0	38.8065	552.303	0	0
P01857	Immunoglobulin heavy constant gamma 1 OS=Homo sapiens OX=9606 GN=IGHG1 PE=1 SV=1 - [IGHG1_HUMAN]	IGHG1	4	4	1451.2	134.001	3076.8	314.511	0.383654	0.092338	-3.43693	0	0	7009.48	0	0	512.153	0	8888.26	0	0	0	1004.54	0	1001.86	0	0	0	0	882.482	0	78.6211	315.061	0	0	0	0	0	0	0
O95497	Pantetheinase OS=Homo sapiens OX=9606 GN=VNN1 PE=1 SV=2 - [VNN1_HUMAN]	VNN1	6	9	65.8769	169.812	100.511	232.027	0.384653	2.57772	1.3661	0	0	64.5921	0	0	96.4035	0	0	348.199	90.3218	127.885	63.1207	338.317	0	0	0	0	508.318	0	652.659	131.913	647.376	136.623	55.8944	0	144.211	0	0	271.499
A0A075B6R2	Immunoglobulin heavy variable 4-4 OS=Homo sapiens OX=9606 GN=IGHV4-4 PE=3 SV=2 - [HV404_HUMAN]	IGHV4-4	5	4	220.136	145.553	306.233	310.594	0.387585	0.661194	-0.596853	0	0	568.15	0	0	135.773	0	662.468	0	737.298	537.947	0	0	0	920.473	0	0	0	0	0	0	0	0	401.385	916.196	0	0	0	236.345
P12821	Angiotensin-converting enzyme OS=Homo sapiens OX=9606 GN=ACE PE=1 SV=1 - [ACE_HUMAN]	ACE	5	4	3877.19	3618.08	5117.02	9222.77	0.387585	0.93317	-0.0997884	0	6774.17	12369.1	0	0	0	12611.9	0	0	6555.44	8215.68	0	13261.6	36574.6	0	0	0	0	0	0	0	0	0	0	6787.59	0	0	0	4883.53
A8K7I4	Calcium-activated chloride channel regulator 1 OS=Homo sapiens OX=9606 GN=CLCA1 PE=1 SV=3 - [CLCA1_HUMAN]	CLCA1	11	15	2609.09	2044.68	2113.24	2022.74	0.387643	0.783674	-0.351675	1103	5120	6140.43	322.622	1266.44	1801.25	2694.27	1662.79	0	2341.7	2696.72	6159.87	6322.05	1345.71	3721.09	1038.22	1015.26	634.993	835.014	0	1381.89	1903.6	6402.17	657.718	4513.25	546.367	0	2546.91	1895.27
Q92542	Nicastrin OS=Homo sapiens OX=9606 GN=NCSTN PE=1 SV=2 - [NICA_HUMAN]	NCSTN	8	8	108.176	85.6848	101.24	132.27	0.390569	0.792089	-0.336266	0	156.115	111.873	0	104.984	0	326.252	0	174.209	70.1814	196.1	158.394	142.722	208.971	0	0	0	0	0	0	187.415	126.036	163.798	503.828	36.0162	0	0	0	87.8555
P13798	Acylamino-acid-releasing enzyme OS=Homo sapiens OX=9606 GN=APEH PE=1 SV=4 - [ACPH_HUMAN]	APEH	4	7	66.0537	183.959	118.578	331.268	0.40239	2.78499	1.47767	0	0	223.771	0	0	28.8551	0	0	198.212	0	0	341.807	606.363	234.266	0	0	0	353.009	0	0	346.349	65.8562	0	1261.84	0	0	259.617	0	0
Q13228	Methanethiol oxidase OS=Homo sapiens OX=9606 GN=SELENBP1 PE=1 SV=2 - [SBP1_HUMAN]	SELENBP1	12	16	3898.1	2909.86	2656.33	2500.07	0.412676	0.74648	-0.421824	516.248	2836.17	3443.61	803.546	7968.52	4328.34	3058.49	5528.06	7880.22	679.318	2988.87	6745.86	4006.18	3881.8	123.128	196.203	1173.51	4788.13	3220.63	3090.78	4563.64	3174.76	5198.75	10074.5	1284.66	0	1411.64	1416.17	1863.05
O60844	Zymogen granule membrane protein 16 OS=Homo sapiens OX=9606 GN=ZG16 PE=1 SV=3 - [ZG16_HUMAN]	ZG16	3	8	310.932	428.337	589.902	903.461	0.4168	1.37759	0.462148	0	0	0	1130.04	0	0	0	1705.55	0	0	0	895.589	0	0	0	229.525	386.682	0	0	0	162.345	0	338.672	0	1479.25	56.3255	3525	1103.93	0
Q8WWU7	Intelectin-2 OS=Homo sapiens OX=9606 GN=ITLN2 PE=2 SV=1 - [ITLN2_HUMAN]	ITLN2	7	11	543.803	657.442	1394.5	1031.78	0.425566	1.20897	0.27378	0	0	124.329	4925.55	0	307.593	0	282.891	0	87.759	113.465	684.049	102.675	0	0	1043.92	539.456	0	974.867	0	474.48	218.825	0	1695.2	772.541	0	4101.17	1214.33	39.0508
A0A075B6K5	Immunoglobulin lambda variable 3-9 OS=Homo sapiens OX=9606 GN=IGLV3-9 PE=3 SV=1 - [LV39_HUMAN]	IGLV3-9	4	3	32.8495	31.0407	75.478	92.2409	0.425951	0.944939	-0.0817072	0	89.3191	20.6963	0	0	0	26.2651	0	0	0	257.913	0	0	0	82.3873	0	0	0	0	0	0	0	70.0449	0	375.26	0	0	0	0
P12277	Creatine kinase B-type OS=Homo sapiens OX=9606 GN=CKB PE=1 SV=1 - [KCRB_HUMAN]	CKB	2	1	10.6218	5.8165	25.0626	23.982	0.426255	0.547598	-0.86881	0	0	0	0	55.3627	0	0	0	72.0994	0	0	0	0	0	0	0	0	0	0	0	0	0	98.8805	0	0	0	0	0	0
A0A0B4J1X5	Immunoglobulin heavy variable 3-74 OS=Homo sapiens OX=9606 GN=IGHV3-74 PE=3 SV=1 - [HV374_HUMAN]	IGHV3-74	2	1	383.684	289.737	914.041	1194.62	0.426255	0.755146	-0.405172	0	0	0	0	0	0	0	0	0	2724.82	1879.39	0	0	0	4925.54	0	0	0	0	0	0	0	0	0	0	0	0	0	0
P01717	Immunoglobulin lambda variable 3-25 OS=Homo sapiens OX=9606 GN=IGLV3-25 PE=1 SV=2 - [LV325_HUMAN]	IGLV3-25	2	1	8.19337	15.7476	23.2219	64.9291	0.426255	1.922	0.942606	0	80.0142	18.3062	0	0	0	0	0	0	0	0	0	0	0	267.71	0	0	0	0	0	0	0	0	0	0	0	0	0	0
P47929	Galectin-7 OS=Homo sapiens OX=9606 GN=LGALS7B PE=1 SV=2 - [LEG7_HUMAN]	LGALS7B	2	1	39.9473	253.13	99.7551	1043.68	0.426255	6.33659	2.66371	0	0	0	0	0	0	156.875	0	0	0	0	322.493	0	0	0	0	0	0	0	0	0	4303.21	0	0	0	0	0	0	0
Q10588	ADP-ribosyl cyclase/cyclic ADP-ribose hydrolase 2 OS=Homo sapiens OX=9606 GN=BST1 PE=1 SV=2 - [BST1_HUMAN]	BST1	1	3	8.00223	37.4139	27.7205	84.9414	0.43814	4.67544	2.2251	0	0	0	0	0	0	0	0	96.0267	0	0	0	251.187	0	0	0	0	0	0	0	0	0	160.115	224.735	0	0	0	0	0
P04179	Superoxide dismutase [Mn], mitochondrial OS=Homo sapiens OX=9606 GN=SOD2 PE=1 SV=3 - [SODM_HUMAN]	SOD2	1	3	9.90675	85.0392	34.318	205.989	0.43814	8.58397	3.10164	0	0	118.881	0	0	0	0	0	0	0	0	0	0	0	218.229	0	592.331	0	0	0	0	0	0	0	0	0	0	635.107	0
P24158	Myeloblastin OS=Homo sapiens OX=9606 GN=PRTN3 PE=1 SV=3 - [PRTN3_HUMAN]	PRTN3	1	3	4.01457	60.8263	13.9069	172.502	0.43814	15.1514	3.92138	0	0	0	0	0	0	0	0	0	0	0	48.1748	0	0	273.118	0	0	0	0	0	0	0	0	676.189	84.7404	0	0	0	0
Q66K66	Transmembrane protein 198 OS=Homo sapiens OX=9606 GN=TMEM198 PE=1 SV=1 - [TM198_HUMAN]	TMEM198	1	3	24.6475	446.571	85.3813	1320.89	0.43814	18.1183	4.17938	0	0	0	0	295.77	0	0	0	0	0	0	0	0	0	0	0	0	0	1921.41	433.225	0	0	5237.07	0	0	0	0	0	0
P01877	Immunoglobulin heavy constant alpha 2 OS=Homo sapiens OX=9606 GN=IGHA2 PE=1 SV=4 - [IGHA2_HUMAN]	IGHA2	1	3	129.046	6942.47	447.03	20343.8	0.43814	53.7983	5.74949	1548.56	0	0	0	0	0	0	0	0	0	0	0	0	0	0	0	0	0	0	8316.44	0	0	80876.3	0	0	0	0	28829.3	0
P01825	Immunoglobulin heavy variable 4-59 OS=Homo sapiens OX=9606 GN=IGHV4-59 PE=1 SV=2 - [HV459_HUMAN]	IGHV4-59	10	17	1934.74	1595.8	1632.45	1583.94	0.438335	0.824812	-0.277862	0	2062.79	1971.75	0	2019.61	1799.7	1297.75	5107.2	727.205	4577.33	3020.34	633.209	463.336	1227.13	4913.06	1242.59	316.183	517.147	1078.36	973.398	601.365	165.438	3322.8	973.971	5188.61	3317.32	521.897	1551.23	754.724
A0A075B6K4	Immunoglobulin lambda variable 3-10 OS=Homo sapiens OX=9606 GN=IGLV3-10 PE=3 SV=2 - [LV310_HUMAN]	IGLV3-10	0	1	0	13.0205	0	53.685	0.441209	Only in CKD4	Only in CKD4	0	0	0	0	0	0	0	0	0	0	0	0	0	0	0	0	0	0	0	0	0	0	0	0	0	221.349	0	0	0
A0A0B4J1V6	Immunoglobulin heavy variable 3-73 OS=Homo sapiens OX=9606 GN=IGHV3-73 PE=3 SV=1 - [HV373_HUMAN]	IGHV3-73	0	1	0	96.2477	0	396.839	0.441209	Only in CKD4	Only in CKD4	0	0	0	0	0	0	0	0	0	0	0	0	0	0	1636.21	0	0	0	0	0	0	0	0	0	0	0	0	0	0
A0A0C4DH34	Immunoglobulin heavy variable 4-28 OS=Homo sapiens OX=9606 GN=IGHV4-28 PE=3 SV=1 - [HV428_HUMAN]	IGHV4-28	0	1	0	5.31979	0	21.934	0.441209	Only in CKD4	Only in CKD4	0	0	0	0	0	0	0	0	0	0	0	0	0	0	0	0	0	0	0	0	0	0	0	0	90.4364	0	0	0	0
A5D8W1	Cilia- and flagella-associated protein 69 OS=Homo sapiens OX=9606 GN=CFAP69 PE=1 SV=3 - [CFA69_HUMAN]	CFAP69	0	1	0	24.9966	0	103.064	0.441209	Only in CKD4	Only in CKD4	0	0	0	0	0	0	0	0	0	0	0	0	0	424.942	0	0	0	0	0	0	0	0	0	0	0	0	0	0	0
A6H8Y1	Transcription factor TFIIIB component B'' homolog OS=Homo sapiens OX=9606 GN=BDP1 PE=1 SV=3 - [BDP1_HUMAN]	BDP1	0	1	0	161.581	0	666.215	0.441209	Only in CKD4	Only in CKD4	0	0	0	0	0	0	0	0	0	0	0	0	0	0	0	0	0	0	0	0	0	0	0	0	2746.88	0	0	0	0
B5MCY1	Tudor domain-containing protein 15 OS=Homo sapiens OX=9606 GN=TDRD15 PE=2 SV=1 - [TDR15_HUMAN]	TDRD15	0	1	0	507.679	0	2093.21	0.441209	Only in CKD4	Only in CKD4	0	0	0	0	0	0	0	0	0	0	0	0	0	0	0	0	0	0	0	0	0	0	0	8630.54	0	0	0	0	0
O00142	Thymidine kinase 2, mitochondrial OS=Homo sapiens OX=9606 GN=TK2 PE=1 SV=4 - [KITM_HUMAN]	TK2	0	1	0	1.45596	0	6.00306	0.441209	Only in CKD4	Only in CKD4	0	0	0	0	0	0	0	0	0	0	0	0	0	0	0	0	24.7513	0	0	0	0	0	0	0	0	0	0	0	0
O00148	ATP-dependent RNA helicase DDX39A OS=Homo sapiens OX=9606 GN=DDX39A PE=1 SV=2 - [DX39A_HUMAN]	DDX39A	0	1	0	8.12911	0	33.5172	0.441209	Only in CKD4	Only in CKD4	0	0	0	0	0	0	0	0	0	0	0	0	0	0	0	0	0	0	0	0	0	138.195	0	0	0	0	0	0	0
O15042	U2 snRNP-associated SURP motif-containing protein OS=Homo sapiens OX=9606 GN=U2SURP PE=1 SV=2 - [SR140_HUMAN]	U2SURP	0	1	0	57.8673	0	238.593	0.441209	Only in CKD4	Only in CKD4	0	0	0	0	0	0	0	0	0	0	0	0	0	0	0	0	0	0	0	0	0	0	0	0	0	0	983.743	0	0
O15144	Actin-related protein 2/3 complex subunit 2 OS=Homo sapiens OX=9606 GN=ARPC2 PE=1 SV=1 - [ARPC2_HUMAN]	ARPC2	0	1	0	28.7846	0	118.682	0.441209	Only in CKD4	Only in CKD4	0	0	0	0	0	0	0	0	0	0	0	0	0	0	0	0	0	0	0	0	0	0	0	0	489.338	0	0	0	0
O15204	ADAM DEC1 OS=Homo sapiens OX=9606 GN=ADAMDEC1 PE=1 SV=2 - [ADEC1_HUMAN]	ADAMDEC1	0	1	0	2.31326	0	9.53783	0.441209	Only in CKD4	Only in CKD4	0	0	0	0	0	0	0	0	0	0	0	0	0	0	0	0	0	0	0	0	39.3255	0	0	0	0	0	0	0	0
O15393	Transmembrane protease serine 2 OS=Homo sapiens OX=9606 GN=TMPRSS2 PE=1 SV=3 - [TMPS2_HUMAN]	TMPRSS2	0	1	0	16.4105	0	67.6623	0.441209	Only in CKD4	Only in CKD4	0	0	0	0	0	0	0	0	0	0	0	0	0	0	0	0	0	0	0	0	0	0	278.979	0	0	0	0	0	0
O43707	Alpha-actinin-4 OS=Homo sapiens OX=9606 GN=ACTN4 PE=1 SV=2 - [ACTN4_HUMAN]	ACTN4	0	1	0	3.14792	0	12.9792	0.441209	Only in CKD4	Only in CKD4	0	0	0	0	0	0	0	0	0	0	0	0	0	0	0	0	0	0	0	0	0	53.5146	0	0	0	0	0	0	0
O43747	AP-1 complex subunit gamma-1 OS=Homo sapiens OX=9606 GN=AP1G1 PE=1 SV=5 - [AP1G1_HUMAN]	AP1G1	0	1	0	2.07944	0	8.57374	0.441209	Only in CKD4	Only in CKD4	0	0	0	0	0	0	0	0	0	0	0	0	0	0	0	0	0	0	0	0	0	35.3505	0	0	0	0	0	0	0
O60437	Periplakin OS=Homo sapiens OX=9606 GN=PPL PE=1 SV=4 - [PEPL_HUMAN]	PPL	0	1	0	8.03763	0	33.14	0.441209	Only in CKD4	Only in CKD4	0	0	0	0	0	0	0	0	0	0	0	0	0	0	0	0	0	0	0	0	0	136.64	0	0	0	0	0	0	0
O75223	Gamma-glutamylcyclotransferase OS=Homo sapiens OX=9606 GN=GGCT PE=1 SV=1 - [GGCT_HUMAN]	GGCT	0	1	0	7.49673	0	30.9098	0.441209	Only in CKD4	Only in CKD4	0	0	0	0	0	0	0	0	0	0	0	0	0	0	0	0	0	0	0	0	0	127.444	0	0	0	0	0	0	0
O75342	Arachidonate 12-lipoxygenase, 12R-type OS=Homo sapiens OX=9606 GN=ALOX12B PE=1 SV=1 - [LX12B_HUMAN]	ALOX12B	0	1	0	1.51392	0	6.24203	0.441209	Only in CKD4	Only in CKD4	0	0	0	0	0	0	0	0	0	0	0	0	0	0	0	0	0	0	0	0	0	25.7366	0	0	0	0	0	0	0
O75594	Peptidoglycan recognition protein 1 OS=Homo sapiens OX=9606 GN=PGLYRP1 PE=1 SV=1 - [PGRP1_HUMAN]	PGLYRP1	0	1	0	25.576	0	105.453	0.441209	Only in CKD4	Only in CKD4	0	0	0	0	0	0	0	0	0	0	0	0	0	0	434.792	0	0	0	0	0	0	0	0	0	0	0	0	0	0
O94905	Erlin-2 OS=Homo sapiens OX=9606 GN=ERLIN2 PE=1 SV=1 - [ERLN2_HUMAN]	ERLIN2	0	1	0	2.13853	0	8.81738	0.441209	Only in CKD4	Only in CKD4	0	0	0	0	0	0	0	0	0	0	0	0	0	0	0	0	0	0	0	0	0	36.355	0	0	0	0	0	0	0
O95067	G2/mitotic-specific cyclin-B2 OS=Homo sapiens OX=9606 GN=CCNB2 PE=1 SV=1 - [CCNB2_HUMAN]	CCNB2	0	1	0	329.583	0	1358.91	0.441209	Only in CKD4	Only in CKD4	0	0	0	0	0	0	0	0	0	0	0	0	0	0	0	0	0	0	0	0	0	5602.92	0	0	0	0	0	0	0
O95925	Eppin OS=Homo sapiens OX=9606 GN=EPPIN PE=1 SV=1 - [EPPI_HUMAN]	EPPIN	0	1	0	34.2236	0	141.107	0.441209	Only in CKD4	Only in CKD4	0	0	0	0	0	0	0	0	0	0	0	0	0	0	0	0	0	0	0	0	0	0	0	0	0	0	581.801	0	0
P00491	Purine nucleoside phosphorylase OS=Homo sapiens OX=9606 GN=PNP PE=1 SV=2 - [PNPH_HUMAN]	PNP	0	1	0	1.55562	0	6.414	0.441209	Only in CKD4	Only in CKD4	0	0	0	0	0	0	0	0	0	0	0	0	0	0	0	0	0	0	0	0	0	26.4456	0	0	0	0	0	0	0
P00558	Phosphoglycerate kinase 1 OS=Homo sapiens OX=9606 GN=PGK1 PE=1 SV=3 - [PGK1_HUMAN]	PGK1	0	1	0	3.56235	0	14.6879	0.441209	Only in CKD4	Only in CKD4	0	0	0	0	0	0	0	0	0	0	0	0	0	0	0	0	0	0	0	0	0	60.5599	0	0	0	0	0	0	0
P01699	Immunoglobulin lambda variable 1-44 OS=Homo sapiens OX=9606 GN=IGLV1-44 PE=1 SV=2 - [LV144_HUMAN]	IGLV1-44	0	1	0	27.4304	0	113.099	0.441209	Only in CKD4	Only in CKD4	0	0	0	0	0	0	0	0	0	0	0	0	0	0	466.317	0	0	0	0	0	0	0	0	0	0	0	0	0	0
P01700	Immunoglobulin lambda variable 1-47 OS=Homo sapiens OX=9606 GN=IGLV1-47 PE=1 SV=2 - [LV147_HUMAN]	IGLV1-47	0	1	0	10.9683	0	45.2233	0.441209	Only in CKD4	Only in CKD4	0	0	0	0	0	0	0	0	0	0	0	0	0	0	0	0	0	0	0	0	0	0	0	0	0	0	0	0	186.461
P01701	Immunoglobulin lambda variable 1-51 OS=Homo sapiens OX=9606 GN=IGLV1-51 PE=1 SV=2 - [LV151_HUMAN]	IGLV1-51	0	1	0	44.8184	0	184.791	0.441209	Only in CKD4	Only in CKD4	0	0	0	0	0	0	0	0	0	0	0	0	0	0	761.913	0	0	0	0	0	0	0	0	0	0	0	0	0	0
P01704	Immunoglobulin lambda variable 2-14 OS=Homo sapiens OX=9606 GN=IGLV2-14 PE=1 SV=2 - [LV214_HUMAN]	IGLV2-14	0	1	0	32.4416	0	133.76	0.441209	Only in CKD4	Only in CKD4	0	0	0	0	0	0	0	0	0	0	0	0	0	0	551.507	0	0	0	0	0	0	0	0	0	0	0	0	0	0
P01706	Immunoglobulin lambda variable 2-11 OS=Homo sapiens OX=9606 GN=IGLV2-11 PE=1 SV=2 - [LV211_HUMAN]	IGLV2-11	0	1	0	22.0299	0	90.8316	0.441209	Only in CKD4	Only in CKD4	0	0	0	0	0	0	0	0	0	0	0	0	0	0	374.508	0	0	0	0	0	0	0	0	0	0	0	0	0	0
P01709	Immunoglobulin lambda variable 2-8 OS=Homo sapiens OX=9606 GN=IGLV2-8 PE=1 SV=2 - [LV208_HUMAN]	IGLV2-8	0	1	0	22.2706	0	91.8239	0.441209	Only in CKD4	Only in CKD4	0	0	0	0	0	0	0	0	0	0	0	0	0	0	378.6	0	0	0	0	0	0	0	0	0	0	0	0	0	0
P01768	Immunoglobulin heavy variable 3-30 OS=Homo sapiens OX=9606 GN=IGHV3-30 PE=1 SV=2 - [HV330_HUMAN]	IGHV3-30	0	1	0	150.55	0	620.734	0.441209	Only in CKD4	Only in CKD4	0	0	0	0	0	0	0	0	0	0	0	0	0	0	2559.35	0	0	0	0	0	0	0	0	0	0	0	0	0	0
P01861	Immunoglobulin heavy constant gamma 4 OS=Homo sapiens OX=9606 GN=IGHG4 PE=1 SV=1 - [IGHG4_HUMAN]	IGHG4	0	1	0	430.346	0	1774.36	0.441209	Only in CKD4	Only in CKD4	0	0	0	0	0	0	0	0	0	0	0	0	0	0	0	0	0	0	0	0	0	0	7315.89	0	0	0	0	0	0
P02787	Serotransferrin OS=Homo sapiens OX=9606 GN=TF PE=1 SV=4 - [TRFE_HUMAN]	TF	0	1	0	64.0362	0	264.028	0.441209	Only in CKD4	Only in CKD4	0	0	0	0	0	0	0	0	0	0	0	0	0	0	0	0	0	0	0	0	0	0	1088.62	0	0	0	0	0	0
P02790	Hemopexin OS=Homo sapiens OX=9606 GN=HPX PE=1 SV=2 - [HEMO_HUMAN]	HPX	0	1	0	18.7147	0	77.1626	0.441209	Only in CKD4	Only in CKD4	0	0	0	0	0	0	0	0	0	0	0	0	0	0	0	0	0	0	0	0	0	0	318.15	0	0	0	0	0	0
P04040	Catalase OS=Homo sapiens OX=9606 GN=CAT PE=1 SV=3 - [CATA_HUMAN]	CAT	0	1	0	2.61828	0	10.7955	0.441209	Only in CKD4	Only in CKD4	0	0	0	0	0	0	0	0	0	0	0	0	44.5108	0	0	0	0	0	0	0	0	0	0	0	0	0	0	0	0
P04066	Tissue alpha-L-fucosidase OS=Homo sapiens OX=9606 GN=FUCA1 PE=1 SV=4 - [FUCO_HUMAN]	FUCA1	0	1	0	10.5522	0	43.5079	0.441209	Only in CKD4	Only in CKD4	0	0	0	0	0	0	0	0	0	0	0	0	0	0	0	0	0	0	0	0	0	0	179.388	0	0	0	0	0	0
P04080	Cystatin-B OS=Homo sapiens OX=9606 GN=CSTB PE=1 SV=2 - [CYTB_HUMAN]	CSTB	0	1	0	7.98695	0	32.931	0.441209	Only in CKD4	Only in CKD4	0	0	0	0	0	0	0	0	0	0	0	0	0	0	0	0	0	0	0	0	0	135.778	0	0	0	0	0	0	0
P04083	Annexin A1 OS=Homo sapiens OX=9606 GN=ANXA1 PE=1 SV=2 - [ANXA1_HUMAN]	ANXA1	0	1	0	4.22456	0	17.4183	0.441209	Only in CKD4	Only in CKD4	0	0	0	0	0	0	0	0	0	0	0	0	0	0	0	0	0	0	0	0	0	71.8175	0	0	0	0	0	0	0
P04350	Tubulin beta-4A chain OS=Homo sapiens OX=9606 GN=TUBB4A PE=1 SV=2 - [TBB4A_HUMAN]	TUBB4A	0	1	0	19.5861	0	80.7555	0.441209	Only in CKD4	Only in CKD4	0	0	0	0	0	0	0	0	0	0	0	0	0	0	0	0	0	0	0	0	0	332.963	0	0	0	0	0	0	0
P04792	Heat shock protein beta-1 OS=Homo sapiens OX=9606 GN=HSPB1 PE=1 SV=2 - [HSPB1_HUMAN]	HSPB1	0	1	0	31.9298	0	131.65	0.441209	Only in CKD4	Only in CKD4	0	0	0	0	0	0	0	0	0	0	0	0	0	0	0	0	0	0	0	0	0	542.807	0	0	0	0	0	0	0
P04844	Dolichyl-diphosphooligosaccharide--protein glycosyltransferase subunit 2 OS=Homo sapiens OX=9606 GN=RPN2 PE=1 SV=3 - [RPN2_HUMAN]	RPN2	0	1	0	0.832336	0	3.43181	0.441209	Only in CKD4	Only in CKD4	0	0	0	0	0	0	0	0	0	0	0	0	0	0	0	0	0	0	0	0	0	14.1497	0	0	0	0	0	0	0
P05089	Arginase-1 OS=Homo sapiens OX=9606 GN=ARG1 PE=1 SV=2 - [ARGI1_HUMAN]	ARG1	0	1	0	2.70684	0	11.1606	0.441209	Only in CKD4	Only in CKD4	0	0	0	0	0	0	0	0	0	0	0	0	0	0	0	0	0	0	0	0	0	46.0163	0	0	0	0	0	0	0
P05186	Alkaline phosphatase, tissue-nonspecific isozyme OS=Homo sapiens OX=9606 GN=ALPL PE=1 SV=4 - [PPBT_HUMAN]	ALPL	0	1	0	17.58	0	72.4844	0.441209	Only in CKD4	Only in CKD4	0	0	0	0	0	0	0	0	0	0	0	0	0	0	0	0	0	0	0	0	0	0	0	298.861	0	0	0	0	0
P05787	Keratin, type II cytoskeletal 8 OS=Homo sapiens OX=9606 GN=KRT8 PE=1 SV=7 - [K2C8_HUMAN]	KRT8	0	1	0	848.736	0	3499.43	0.441209	Only in CKD4	Only in CKD4	0	0	0	0	0	0	0	0	0	0	0	0	0	0	0	0	0	0	0	0	0	14428.5	0	0	0	0	0	0	0
P07355	Annexin A2 OS=Homo sapiens OX=9606 GN=ANXA2 PE=1 SV=2 - [ANXA2_HUMAN]	ANXA2	0	1	0	19.2007	0	79.1666	0.441209	Only in CKD4	Only in CKD4	0	0	0	0	0	0	0	0	0	0	0	0	0	0	0	0	0	0	0	0	0	326.412	0	0	0	0	0	0	0
P07741	Adenine phosphoribosyltransferase OS=Homo sapiens OX=9606 GN=APRT PE=1 SV=2 - [APT_HUMAN]	APRT	0	1	0	5.51818	0	22.7521	0.441209	Only in CKD4	Only in CKD4	0	0	0	0	0	0	0	0	0	0	0	0	0	0	0	0	0	0	0	0	0	93.8091	0	0	0	0	0	0	0
P07858	Cathepsin B OS=Homo sapiens OX=9606 GN=CTSB PE=1 SV=3 - [CATB_HUMAN]	CTSB	0	1	0	5.01735	0	20.687	0.441209	Only in CKD4	Only in CKD4	0	0	0	0	0	0	0	0	0	0	0	0	0	0	0	0	0	0	0	0	0	0	0	0	0	0	0	0	85.2949
P08218	Chymotrypsin-like elastase family member 2B OS=Homo sapiens OX=9606 GN=CELA2B PE=1 SV=2 - [CEL2B_HUMAN]	CELA2B	0	1	0	5382.06	0	22190.8	0.441209	Only in CKD4	Only in CKD4	0	0	0	0	0	0	0	0	0	0	0	0	0	0	91495	0	0	0	0	0	0	0	0	0	0	0	0	0	0
P08238	Heat shock protein HSP 90-beta OS=Homo sapiens OX=9606 GN=HSP90AB1 PE=1 SV=4 - [HS90B_HUMAN]	HSP90AB1	0	1	0	21.1451	0	87.1834	0.441209	Only in CKD4	Only in CKD4	0	0	0	0	0	0	0	0	0	0	0	0	0	0	0	0	0	0	0	0	0	359.466	0	0	0	0	0	0	0
P08572	Collagen alpha-2(IV) chain OS=Homo sapiens OX=9606 GN=COL4A2 PE=1 SV=4 - [CO4A2_HUMAN]	COL4A2	0	1	0	7.57978	0	31.2522	0.441209	Only in CKD4	Only in CKD4	0	0	0	0	0	0	0	0	0	0	0	0	0	0	0	0	0	0	0	0	0	0	0	128.856	0	0	0	0	0
P08670	Vimentin OS=Homo sapiens OX=9606 GN=VIM PE=1 SV=4 - [VIME_HUMAN]	VIM	0	1	0	1.53648	0	6.33506	0.441209	Only in CKD4	Only in CKD4	0	0	0	0	0	0	0	0	0	0	0	0	26.1201	0	0	0	0	0	0	0	0	0	0	0	0	0	0	0	0
P08729	Keratin, type II cytoskeletal 7 OS=Homo sapiens OX=9606 GN=KRT7 PE=1 SV=5 - [K2C7_HUMAN]	KRT7	0	1	0	690.761	0	2848.08	0.441209	Only in CKD4	Only in CKD4	0	0	0	0	0	0	0	0	0	0	0	0	0	0	0	0	0	0	0	0	0	11742.9	0	0	0	0	0	0	0
P08758	Annexin A5 OS=Homo sapiens OX=9606 GN=ANXA5 PE=1 SV=2 - [ANXA5_HUMAN]	ANXA5	0	1	0	1.41962	0	5.85324	0.441209	Only in CKD4	Only in CKD4	0	0	0	0	0	0	0	0	0	0	0	0	0	0	0	0	0	0	0	0	0	24.1335	0	0	0	0	0	0	0
P08865	40S ribosomal protein SA OS=Homo sapiens OX=9606 GN=RPSA PE=1 SV=4 - [RSSA_HUMAN]	RPSA	0	1	0	2.02687	0	8.35702	0.441209	Only in CKD4	Only in CKD4	0	0	0	0	0	0	0	0	0	0	0	0	0	0	0	0	0	0	0	0	0	34.4569	0	0	0	0	0	0	0
P0DJD0	RANBP2-like and GRIP domain-containing protein 1 OS=Homo sapiens OX=9606 GN=RGPD1 PE=2 SV=1 - [RGPD1_HUMAN]	RGPD1	0	1	0	84.666	0	349.087	0.441209	Only in CKD4	Only in CKD4	0	0	0	0	0	0	0	0	0	0	0	0	0	0	0	0	0	0	0	0	0	0	0	0	0	0	1439.32	0	0
P0DMV8	Heat shock 70 kDa protein 1A OS=Homo sapiens OX=9606 GN=HSPA1A PE=1 SV=1 - [HS71A_HUMAN]	HSPA1A	0	1	0	8.19597	0	33.7929	0.441209	Only in CKD4	Only in CKD4	0	0	0	0	0	0	0	0	0	0	0	0	0	0	0	0	0	0	0	0	0	139.332	0	0	0	0	0	0	0
P10153	Non-secretory ribonuclease OS=Homo sapiens OX=9606 GN=RNASE2 PE=1 SV=2 - [RNAS2_HUMAN]	RNASE2	0	1	0	5.74463	0	23.6857	0.441209	Only in CKD4	Only in CKD4	0	0	0	0	0	0	0	0	0	0	0	0	0	0	97.6587	0	0	0	0	0	0	0	0	0	0	0	0	0	0
P10599	Thioredoxin OS=Homo sapiens OX=9606 GN=TXN PE=1 SV=3 - [THIO_HUMAN]	TXN	0	1	0	11.8348	0	48.7961	0.441209	Only in CKD4	Only in CKD4	0	0	0	0	0	0	0	0	0	0	0	0	0	0	0	0	0	0	0	0	0	201.191	0	0	0	0	0	0	0
P11142	Heat shock cognate 71 kDa protein OS=Homo sapiens OX=9606 GN=HSPA8 PE=1 SV=1 - [HSP7C_HUMAN]	HSPA8	0	1	0	6.41615	0	26.4544	0.441209	Only in CKD4	Only in CKD4	0	0	0	0	0	0	0	0	0	0	0	0	0	0	0	0	0	0	0	0	0	109.074	0	0	0	0	0	0	0
P13639	Elongation factor 2 OS=Homo sapiens OX=9606 GN=EEF2 PE=1 SV=4 - [EF2_HUMAN]	EEF2	0	1	0	36.012	0	148.481	0.441209	Only in CKD4	Only in CKD4	0	0	0	0	0	0	0	0	0	0	0	0	0	0	0	0	0	0	0	0	0	612.204	0	0	0	0	0	0	0
P14625	Endoplasmin OS=Homo sapiens OX=9606 GN=HSP90B1 PE=1 SV=1 - [ENPL_HUMAN]	HSP90B1	0	1	0	2.91029	0	11.9994	0.441209	Only in CKD4	Only in CKD4	0	0	0	0	0	0	0	0	0	0	0	0	0	0	0	0	0	0	0	0	0	49.4749	0	0	0	0	0	0	0
P14735	Insulin-degrading enzyme OS=Homo sapiens OX=9606 GN=IDE PE=1 SV=4 - [IDE_HUMAN]	IDE	0	1	0	10.9998	0	45.3531	0.441209	Only in CKD4	Only in CKD4	0	0	0	0	0	0	0	0	0	0	0	0	0	0	0	0	0	0	0	0	0	186.996	0	0	0	0	0	0	0
P16152	Carbonyl reductase [NADPH] 1 OS=Homo sapiens OX=9606 GN=CBR1 PE=1 SV=3 - [CBR1_HUMAN]	CBR1	0	1	0	6.2658	0	25.8346	0.441209	Only in CKD4	Only in CKD4	0	0	0	0	0	0	0	0	0	0	0	0	0	0	0	0	0	0	0	0	0	106.519	0	0	0	0	0	0	0
P17540	Creatine kinase S-type, mitochondrial OS=Homo sapiens OX=9606 GN=CKMT2 PE=1 SV=2 - [KCRS_HUMAN]	CKMT2	0	1	0	72.1211	0	297.363	0.441209	Only in CKD4	Only in CKD4	0	0	0	0	0	0	0	0	0	0	0	0	0	1226.06	0	0	0	0	0	0	0	0	0	0	0	0	0	0	0
P17900	Ganglioside GM2 activator OS=Homo sapiens OX=9606 GN=GM2A PE=1 SV=4 - [SAP3_HUMAN]	GM2A	0	1	0	5.96484	0	24.5937	0.441209	Only in CKD4	Only in CKD4	0	0	0	0	0	0	0	0	0	0	0	0	0	0	0	0	0	0	0	0	0	101.402	0	0	0	0	0	0	0
P18124	60S ribosomal protein L7 OS=Homo sapiens OX=9606 GN=RPL7 PE=1 SV=1 - [RL7_HUMAN]	RPL7	0	1	0	3.68155	0	15.1794	0.441209	Only in CKD4	Only in CKD4	0	0	0	0	0	0	0	0	0	0	0	0	0	0	0	0	0	0	0	0	0	62.5864	0	0	0	0	0	0	0
P19012	Keratin, type I cytoskeletal 15 OS=Homo sapiens OX=9606 GN=KRT15 PE=1 SV=3 - [K1C15_HUMAN]	KRT15	0	1	0	3775.26	0	15565.8	0.441209	Only in CKD4	Only in CKD4	0	0	0	0	0	0	0	0	0	0	0	0	0	0	0	0	0	0	0	0	0	64179.4	0	0	0	0	0	0	0
P19075	Tetraspanin-8 OS=Homo sapiens OX=9606 GN=TSPAN8 PE=1 SV=1 - [TSN8_HUMAN]	TSPAN8	0	1	0	43.8197	0	180.673	0.441209	Only in CKD4	Only in CKD4	0	0	0	0	0	0	0	0	0	0	0	0	0	0	0	0	0	0	0	0	0	0	0	0	744.934	0	0	0	0
P19971	Thymidine phosphorylase OS=Homo sapiens OX=9606 GN=TYMP PE=1 SV=2 - [TYPH_HUMAN]	TYMP	0	1	0	0.390761	0	1.61115	0.441209	Only in CKD4	Only in CKD4	0	0	0	0	0	0	0	0	0	0	0	0	0	0	0	0	0	0	0	0	0	6.64294	0	0	0	0	0	0	0
P20036	HLA class II histocompatibility antigen, DP alpha 1 chain OS=Homo sapiens OX=9606 GN=HLA-DPA1 PE=1 SV=1 - [DPA1_HUMAN]	HLA-DPA1	0	1	0	1.82417	0	7.52125	0.441209	Only in CKD4	Only in CKD4	0	0	0	0	0	0	0	0	0	0	0	0	0	0	0	0	0	0	0	0	0	0	0	0	31.0109	0	0	0	0
P20618	Proteasome subunit beta type-1 OS=Homo sapiens OX=9606 GN=PSMB1 PE=1 SV=2 - [PSB1_HUMAN]	PSMB1	0	1	0	3.87363	0	15.9714	0.441209	Only in CKD4	Only in CKD4	0	0	0	0	0	0	0	0	0	0	0	0	0	0	0	0	0	0	0	0	0	0	65.8518	0	0	0	0	0	0
P20711	Aromatic-L-amino-acid decarboxylase OS=Homo sapiens OX=9606 GN=DDC PE=1 SV=2 - [DDC_HUMAN]	DDC	0	1	0	11.3849	0	46.941	0.441209	Only in CKD4	Only in CKD4	0	0	0	0	0	0	0	0	0	0	0	0	0	0	0	0	0	0	0	0	0	0	193.543	0	0	0	0	0	0
P20930	Filaggrin OS=Homo sapiens OX=9606 GN=FLG PE=1 SV=3 - [FILA_HUMAN]	FLG	0	1	0	19.1044	0	78.7696	0.441209	Only in CKD4	Only in CKD4	0	0	0	0	0	0	0	0	0	0	0	0	0	0	0	0	0	0	0	0	0	324.775	0	0	0	0	0	0	0
P21589	5'-nucleotidase OS=Homo sapiens OX=9606 GN=NT5E PE=1 SV=1 - [5NTD_HUMAN]	NT5E	0	1	0	2.46769	0	10.1745	0.441209	Only in CKD4	Only in CKD4	0	0	0	0	0	0	0	0	0	0	0	0	0	0	0	0	0	0	0	0	0	0	0	0	0	0	0	41.9507	0
P21926	CD9 antigen OS=Homo sapiens OX=9606 GN=CD9 PE=1 SV=4 - [CD9_HUMAN]	CD9	0	1	0	14.9119	0	61.4833	0.441209	Only in CKD4	Only in CKD4	0	0	0	0	0	0	0	0	0	0	0	0	0	0	0	0	0	0	0	0	0	0	0	0	253.502	0	0	0	0
P22314	Ubiquitin-like modifier-activating enzyme 1 OS=Homo sapiens OX=9606 GN=UBA1 PE=1 SV=3 - [UBA1_HUMAN]	UBA1	0	1	0	1.45002	0	5.97857	0.441209	Only in CKD4	Only in CKD4	0	0	0	0	0	0	0	0	0	0	0	0	0	0	0	0	0	0	0	0	0	24.6503	0	0	0	0	0	0	0
P22735	Protein-glutamine gamma-glutamyltransferase K OS=Homo sapiens OX=9606 GN=TGM1 PE=1 SV=4 - [TGM1_HUMAN]	TGM1	0	1	0	6.31128	0	26.0221	0.441209	Only in CKD4	Only in CKD4	0	0	0	0	0	0	0	0	0	0	0	0	0	0	0	0	0	0	0	0	0	107.292	0	0	0	0	0	0	0
P23284	Peptidyl-prolyl cis-trans isomerase B OS=Homo sapiens OX=9606 GN=PPIB PE=1 SV=2 - [PPIB_HUMAN]	PPIB	0	1	0	3.39743	0	14.008	0.441209	Only in CKD4	Only in CKD4	0	0	0	0	0	0	0	0	0	0	0	0	0	0	0	0	0	0	0	0	0	57.7564	0	0	0	0	0	0	0
P23396	40S ribosomal protein S3 OS=Homo sapiens OX=9606 GN=RPS3 PE=1 SV=2 - [RS3_HUMAN]	RPS3	0	1	0	5.57218	0	22.9747	0.441209	Only in CKD4	Only in CKD4	0	0	0	0	0	0	0	0	0	0	0	0	0	0	0	0	0	0	0	0	0	94.7271	0	0	0	0	0	0	0
P23526	Adenosylhomocysteinase OS=Homo sapiens OX=9606 GN=AHCY PE=1 SV=4 - [SAHH_HUMAN]	AHCY	0	1	0	5.94655	0	24.5183	0.441209	Only in CKD4	Only in CKD4	0	0	0	0	0	0	0	0	0	0	0	0	0	0	0	0	0	0	0	0	0	101.091	0	0	0	0	0	0	0
P25705	ATP synthase subunit alpha, mitochondrial OS=Homo sapiens OX=9606 GN=ATP5F1A PE=1 SV=1 - [ATPA_HUMAN]	ATP5F1A	0	1	0	5.22564	0	21.5459	0.441209	Only in CKD4	Only in CKD4	0	0	0	0	0	0	0	0	0	0	0	0	0	0	0	0	0	0	0	0	0	88.8359	0	0	0	0	0	0	0
P25788	Proteasome subunit alpha type-3 OS=Homo sapiens OX=9606 GN=PSMA3 PE=1 SV=2 - [PSA3_HUMAN]	PSMA3	0	1	0	5.25825	0	21.6803	0.441209	Only in CKD4	Only in CKD4	0	0	0	0	0	0	0	0	0	0	0	0	0	0	0	0	0	0	0	0	0	0	89.3903	0	0	0	0	0	0
P25789	Proteasome subunit alpha type-4 OS=Homo sapiens OX=9606 GN=PSMA4 PE=1 SV=1 - [PSA4_HUMAN]	PSMA4	0	1	0	8.14317	0	33.5751	0.441209	Only in CKD4	Only in CKD4	0	0	0	0	0	0	0	0	0	0	0	0	138.434	0	0	0	0	0	0	0	0	0	0	0	0	0	0	0	0
P26373	60S ribosomal protein L13 OS=Homo sapiens OX=9606 GN=RPL13 PE=1 SV=4 - [RL13_HUMAN]	RPL13	0	1	0	3.15054	0	12.99	0.441209	Only in CKD4	Only in CKD4	0	0	0	0	0	0	0	0	0	0	0	0	0	0	0	0	0	0	0	0	0	53.5591	0	0	0	0	0	0	0
P26641	Elongation factor 1-gamma OS=Homo sapiens OX=9606 GN=EEF1G PE=1 SV=3 - [EF1G_HUMAN]	EEF1G	0	1	0	3.46514	0	14.2871	0.441209	Only in CKD4	Only in CKD4	0	0	0	0	0	0	0	0	0	0	0	0	0	0	0	0	0	0	0	0	0	58.9073	0	0	0	0	0	0	0
P27482	Calmodulin-like protein 3 OS=Homo sapiens OX=9606 GN=CALML3 PE=1 SV=2 - [CALL3_HUMAN]	CALML3	0	1	0	3.85679	0	15.9019	0.441209	Only in CKD4	Only in CKD4	0	0	0	0	0	0	0	0	0	0	0	0	0	65.5654	0	0	0	0	0	0	0	0	0	0	0	0	0	0	0
P29373	Cellular retinoic acid-binding protein 2 OS=Homo sapiens OX=9606 GN=CRABP2 PE=1 SV=2 - [RABP2_HUMAN]	CRABP2	0	1	0	12.1698	0	50.1772	0.441209	Only in CKD4	Only in CKD4	0	0	0	0	0	0	0	0	0	0	0	0	0	0	0	0	0	0	0	0	0	206.886	0	0	0	0	0	0	0
P29692	Elongation factor 1-delta OS=Homo sapiens OX=9606 GN=EEF1D PE=1 SV=5 - [EF1D_HUMAN]	EEF1D	0	1	0	0.815353	0	3.36178	0.441209	Only in CKD4	Only in CKD4	0	0	0	0	0	0	0	0	0	0	0	0	0	0	0	0	0	0	0	0	0	13.861	0	0	0	0	0	0	0
P30041	Peroxiredoxin-6 OS=Homo sapiens OX=9606 GN=PRDX6 PE=1 SV=3 - [PRDX6_HUMAN]	PRDX6	0	1	0	3.83702	0	15.8204	0.441209	Only in CKD4	Only in CKD4	0	0	0	0	0	0	0	0	0	0	0	0	0	0	0	0	0	0	0	0	0	65.2293	0	0	0	0	0	0	0
P30050	60S ribosomal protein L12 OS=Homo sapiens OX=9606 GN=RPL12 PE=1 SV=1 - [RL12_HUMAN]	RPL12	0	1	0	9.73802	0	40.1509	0.441209	Only in CKD4	Only in CKD4	0	0	0	0	0	0	0	0	0	0	0	0	0	0	0	0	0	0	0	0	0	165.546	0	0	0	0	0	0	0
P30838	Aldehyde dehydrogenase, dimeric NADP-preferring OS=Homo sapiens OX=9606 GN=ALDH3A1 PE=1 SV=3 - [AL3A1_HUMAN]	ALDH3A1	0	1	0	5.73169	0	23.6324	0.441209	Only in CKD4	Only in CKD4	0	0	0	0	0	0	0	0	0	0	0	0	0	0	0	0	0	0	0	0	0	97.4388	0	0	0	0	0	0	0
P31949	Protein S100-A11 OS=Homo sapiens OX=9606 GN=S100A11 PE=1 SV=2 - [S10AB_HUMAN]	S100A11	0	1	0	5.40218	0	22.2738	0.441209	Only in CKD4	Only in CKD4	0	0	0	0	0	0	0	0	0	0	0	0	0	0	0	0	0	0	0	0	0	91.8371	0	0	0	0	0	0	0
P32119	Peroxiredoxin-2 OS=Homo sapiens OX=9606 GN=PRDX2 PE=1 SV=5 - [PRDX2_HUMAN]	PRDX2	0	1	0	12.8893	0	53.1438	0.441209	Only in CKD4	Only in CKD4	0	0	0	0	0	0	0	0	0	0	0	0	0	0	0	0	0	0	0	0	0	219.117	0	0	0	0	0	0	0
P32320	Cytidine deaminase OS=Homo sapiens OX=9606 GN=CDA PE=1 SV=2 - [CDD_HUMAN]	CDA	0	1	0	1.86411	0	7.68591	0.441209	Only in CKD4	Only in CKD4	0	0	0	0	0	0	0	0	0	0	0	0	0	0	0	0	0	0	0	0	0	0	31.6898	0	0	0	0	0	0
P35268	60S ribosomal protein L22 OS=Homo sapiens OX=9606 GN=RPL22 PE=1 SV=2 - [RL22_HUMAN]	RPL22	0	1	0	9.65232	0	39.7975	0.441209	Only in CKD4	Only in CKD4	0	0	0	0	0	0	0	0	0	0	0	0	0	0	0	0	0	0	0	0	0	164.089	0	0	0	0	0	0	0
P35579	Myosin-9 OS=Homo sapiens OX=9606 GN=MYH9 PE=1 SV=4 - [MYH9_HUMAN]	MYH9	0	1	0	8.53273	0	35.1813	0.441209	Only in CKD4	Only in CKD4	0	0	0	0	0	0	0	0	0	0	0	0	0	0	0	0	0	0	0	0	0	145.056	0	0	0	0	0	0	0
P35580	Myosin-10 OS=Homo sapiens OX=9606 GN=MYH10 PE=1 SV=3 - [MYH10_HUMAN]	MYH10	0	1	0	7.75784	0	31.9864	0.441209	Only in CKD4	Only in CKD4	0	0	0	0	0	0	0	0	0	0	0	0	0	0	0	0	0	0	0	0	0	0	0	131.883	0	0	0	0	0
P36952	Serpin B5 OS=Homo sapiens OX=9606 GN=SERPINB5 PE=1 SV=2 - [SPB5_HUMAN]	SERPINB5	0	1	0	2.75191	0	11.3464	0.441209	Only in CKD4	Only in CKD4	0	0	0	0	0	0	0	0	0	0	0	0	0	0	0	0	0	0	0	0	0	46.7824	0	0	0	0	0	0	0
P38567	Hyaluronidase PH-20 OS=Homo sapiens OX=9606 GN=SPAM1 PE=1 SV=1 - [HYALP_HUMAN]	SPAM1	0	1	0	77.7258	0	320.472	0.441209	Only in CKD4	Only in CKD4	0	0	0	0	0	0	0	0	0	0	0	0	0	0	0	0	0	0	0	0	0	0	0	0	0	0	0	0	1321.34
P40189	Interleukin-6 receptor subunit beta OS=Homo sapiens OX=9606 GN=IL6ST PE=1 SV=2 - [IL6RB_HUMAN]	IL6ST	0	1	0	72.5419	0	299.098	0.441209	Only in CKD4	Only in CKD4	0	0	0	0	0	0	0	0	0	0	0	0	0	0	0	0	0	0	0	1233.21	0	0	0	0	0	0	0	0	0
P40763	Signal transducer and activator of transcription 3 OS=Homo sapiens OX=9606 GN=STAT3 PE=1 SV=2 - [STAT3_HUMAN]	STAT3	0	1	0	8.48053	0	34.9661	0.441209	Only in CKD4	Only in CKD4	0	0	0	0	0	0	0	0	0	0	0	0	0	0	0	0	0	0	0	0	0	144.169	0	0	0	0	0	0	0
P40926	Malate dehydrogenase, mitochondrial OS=Homo sapiens OX=9606 GN=MDH2 PE=1 SV=3 - [MDHM_HUMAN]	MDH2	0	1	0	31.4631	0	129.726	0.441209	Only in CKD4	Only in CKD4	0	0	0	0	0	0	0	0	0	0	0	0	0	534.873	0	0	0	0	0	0	0	0	0	0	0	0	0	0	0
P41252	Isoleucine--tRNA ligase, cytoplasmic OS=Homo sapiens OX=9606 GN=IARS1 PE=1 SV=2 - [SYIC_HUMAN]	IARS1	0	1	0	1.18391	0	4.88139	0.441209	Only in CKD4	Only in CKD4	0	0	0	0	0	0	0	0	0	0	0	0	0	0	0	0	0	0	0	0	0	20.1265	0	0	0	0	0	0	0
P46940	Ras GTPase-activating-like protein IQGAP1 OS=Homo sapiens OX=9606 GN=IQGAP1 PE=1 SV=1 - [IQGA1_HUMAN]	IQGAP1	0	1	0	2.38614	0	9.83832	0.441209	Only in CKD4	Only in CKD4	0	0	0	0	0	0	0	0	0	0	0	0	0	0	0	0	0	0	0	0	0	40.5644	0	0	0	0	0	0	0
P47989	Xanthine dehydrogenase/oxidase OS=Homo sapiens OX=9606 GN=XDH PE=1 SV=4 - [XDH_HUMAN]	XDH	0	1	0	13.5323	0	55.7953	0.441209	Only in CKD4	Only in CKD4	0	0	0	0	0	0	0	0	0	0	0	0	0	0	0	0	0	0	0	0	0	0	0	0	0	230.05	0	0	0
P48594	Serpin B4 OS=Homo sapiens OX=9606 GN=SERPINB4 PE=1 SV=2 - [SPB4_HUMAN]	SERPINB4	0	1	0	364.527	0	1502.98	0.441209	Only in CKD4	Only in CKD4	0	0	0	0	0	0	0	0	0	0	0	0	0	0	0	0	0	0	0	0	0	6196.96	0	0	0	0	0	0	0
P48643	T-complex protein 1 subunit epsilon OS=Homo sapiens OX=9606 GN=CCT5 PE=1 SV=1 - [TCPE_HUMAN]	CCT5	0	1	0	2.52934	0	10.4287	0.441209	Only in CKD4	Only in CKD4	0	0	0	0	0	0	0	0	0	0	0	0	0	0	0	0	0	0	0	0	0	42.9988	0	0	0	0	0	0	0
P48668	Keratin, type II cytoskeletal 6C OS=Homo sapiens OX=9606 GN=KRT6C PE=1 SV=3 - [K2C6C_HUMAN]	KRT6C	0	1	0	130.964	0	539.977	0.441209	Only in CKD4	Only in CKD4	0	0	0	0	0	0	0	0	0	0	0	0	0	0	0	0	0	0	0	0	0	0	0	0	0	0	0	2226.38	0
P49368	T-complex protein 1 subunit gamma OS=Homo sapiens OX=9606 GN=CCT3 PE=1 SV=4 - [TCPG_HUMAN]	CCT3	0	1	0	1.32733	0	5.4727	0.441209	Only in CKD4	Only in CKD4	0	0	0	0	0	0	0	0	0	0	0	0	0	0	0	0	0	0	0	0	0	22.5645	0	0	0	0	0	0	0
P49643	DNA primase large subunit OS=Homo sapiens OX=9606 GN=PRIM2 PE=1 SV=2 - [PRI2_HUMAN]	PRIM2	0	1	0	61.3709	0	253.039	0.441209	Only in CKD4	Only in CKD4	0	0	0	0	0	0	0	0	0	0	0	0	0	0	0	0	0	0	0	0	0	1043.31	0	0	0	0	0	0	0
P50395	Rab GDP dissociation inhibitor beta OS=Homo sapiens OX=9606 GN=GDI2 PE=1 SV=2 - [GDIB_HUMAN]	GDI2	0	1	0	2.0344	0	8.38805	0.441209	Only in CKD4	Only in CKD4	0	0	0	0	0	0	0	0	0	0	0	0	0	0	0	0	0	0	0	0	0	34.5848	0	0	0	0	0	0	0
P50443	Sulfate transporter OS=Homo sapiens OX=9606 GN=SLC26A2 PE=1 SV=2 - [S26A2_HUMAN]	SLC26A2	0	1	0	5.27563	0	21.752	0.441209	Only in CKD4	Only in CKD4	0	0	0	0	0	0	0	0	0	0	0	0	0	0	0	0	0	0	0	0	0	0	0	0	89.6857	0	0	0	0
P52849	Bifunctional heparan sulfate N-deacetylase/N-sulfotransferase 2 OS=Homo sapiens OX=9606 GN=NDST2 PE=1 SV=1 - [NDST2_HUMAN]	NDST2	0	1	0	6.05247	0	24.955	0.441209	Only in CKD4	Only in CKD4	0	0	0	0	0	0	0	0	0	0	0	0	0	0	0	0	0	0	0	0	0	0	0	0	102.892	0	0	0	0
P55072	Transitional endoplasmic reticulum ATPase OS=Homo sapiens OX=9606 GN=VCP PE=1 SV=4 - [TERA_HUMAN]	VCP	0	1	0	14.3719	0	59.2569	0.441209	Only in CKD4	Only in CKD4	0	0	0	0	0	0	0	0	0	0	0	0	0	0	0	0	0	0	0	0	0	244.323	0	0	0	0	0	0	0
P57088	Transmembrane protein 33 OS=Homo sapiens OX=9606 GN=TMEM33 PE=1 SV=2 - [TMM33_HUMAN]	TMEM33	0	1	0	1.52769	0	6.29885	0.441209	Only in CKD4	Only in CKD4	0	0	0	0	0	0	0	0	0	0	0	0	0	0	0	0	0	0	0	0	0	25.9708	0	0	0	0	0	0	0
P57730	Caspase recruitment domain-containing protein 18 OS=Homo sapiens OX=9606 GN=CARD18 PE=1 SV=1 - [CAR18_HUMAN]	CARD18	0	1	0	3.98062	0	16.4125	0.441209	Only in CKD4	Only in CKD4	0	0	0	0	0	0	0	0	0	0	0	0	0	0	0	0	0	0	0	0	0	67.6705	0	0	0	0	0	0	0
P58107	Epiplakin OS=Homo sapiens OX=9606 GN=EPPK1 PE=1 SV=3 - [EPIPL_HUMAN]	EPPK1	0	1	0	34.846	0	143.674	0.441209	Only in CKD4	Only in CKD4	0	0	0	0	0	0	0	0	0	0	0	0	0	0	0	0	0	0	0	0	0	592.382	0	0	0	0	0	0	0
P59998	Actin-related protein 2/3 complex subunit 4 OS=Homo sapiens OX=9606 GN=ARPC4 PE=1 SV=3 - [ARPC4_HUMAN]	ARPC4	0	1	0	8.80381	0	36.299	0.441209	Only in CKD4	Only in CKD4	0	0	0	0	0	0	0	0	0	0	0	0	0	0	0	0	0	0	0	0	0	149.665	0	0	0	0	0	0	0
P60174	Triosephosphate isomerase OS=Homo sapiens OX=9606 GN=TPI1 PE=1 SV=4 - [TPIS_HUMAN]	TPI1	0	1	0	16.4435	0	67.7983	0.441209	Only in CKD4	Only in CKD4	0	0	0	0	0	0	0	0	0	0	0	0	0	0	0	0	0	0	0	0	0	0	0	0	279.54	0	0	0	0
P60900	Proteasome subunit alpha type-6 OS=Homo sapiens OX=9606 GN=PSMA6 PE=1 SV=1 - [PSA6_HUMAN]	PSMA6	0	1	0	3.01224	0	12.4198	0.441209	Only in CKD4	Only in CKD4	0	0	0	0	0	0	0	0	0	0	0	0	51.2081	0	0	0	0	0	0	0	0	0	0	0	0	0	0	0	0
P62258	14-3-3 protein epsilon OS=Homo sapiens OX=9606 GN=YWHAE PE=1 SV=1 - [1433E_HUMAN]	YWHAE	0	1	0	9.56401	0	39.4334	0.441209	Only in CKD4	Only in CKD4	0	0	0	0	0	0	0	0	0	0	0	0	0	0	0	0	0	0	0	0	0	162.588	0	0	0	0	0	0	0
P62269	40S ribosomal protein S18 OS=Homo sapiens OX=9606 GN=RPS18 PE=1 SV=3 - [RS18_HUMAN]	RPS18	0	1	0	3.12632	0	12.8902	0.441209	Only in CKD4	Only in CKD4	0	0	0	0	0	0	0	0	0	0	0	0	0	0	0	0	0	0	0	0	0	53.1475	0	0	0	0	0	0	0
P62333	26S proteasome regulatory subunit 10B OS=Homo sapiens OX=9606 GN=PSMC6 PE=1 SV=1 - [PRS10_HUMAN]	PSMC6	0	1	0	1.0589	0	4.36594	0.441209	Only in CKD4	Only in CKD4	0	0	0	0	0	0	0	0	0	0	0	0	0	0	0	0	0	0	0	0	0	18.0012	0	0	0	0	0	0	0
P62851	40S ribosomal protein S25 OS=Homo sapiens OX=9606 GN=RPS25 PE=1 SV=1 - [RS25_HUMAN]	RPS25	0	1	0	4.66312	0	19.2265	0.441209	Only in CKD4	Only in CKD4	0	0	0	0	0	0	0	0	0	0	0	0	0	0	0	0	0	0	0	0	0	79.273	0	0	0	0	0	0	0
P62913	60S ribosomal protein L11 OS=Homo sapiens OX=9606 GN=RPL11 PE=1 SV=2 - [RL11_HUMAN]	RPL11	0	1	0	2.86249	0	11.8024	0.441209	Only in CKD4	Only in CKD4	0	0	0	0	0	0	0	0	0	0	0	0	0	0	0	0	0	0	0	0	0	48.6623	0	0	0	0	0	0	0
P79483	HLA class II histocompatibility antigen, DR beta 3 chain OS=Homo sapiens OX=9606 GN=HLA-DRB3 PE=1 SV=1 - [DRB3_HUMAN]	HLA-DRB3	0	1	0	5.91997	0	24.4087	0.441209	Only in CKD4	Only in CKD4	0	0	0	0	0	0	0	0	0	0	0	0	100.64	0	0	0	0	0	0	0	0	0	0	0	0	0	0	0	0
P84085	ADP-ribosylation factor 5 OS=Homo sapiens OX=9606 GN=ARF5 PE=1 SV=2 - [ARF5_HUMAN]	ARF5	0	1	0	1.91694	0	7.90376	0.441209	Only in CKD4	Only in CKD4	0	0	0	0	0	0	0	0	0	0	0	0	0	0	0	0	0	0	0	0	0	32.588	0	0	0	0	0	0	0
Q00872	Myosin-binding protein C, slow-type OS=Homo sapiens OX=9606 GN=MYBPC1 PE=1 SV=2 - [MYPC1_HUMAN]	MYBPC1	0	1	0	128.614	0	530.288	0.441209	Only in CKD4	Only in CKD4	0	0	0	0	0	0	0	0	0	0	0	0	0	2186.43	0	0	0	0	0	0	0	0	0	0	0	0	0	0	0
Q01432	AMP deaminase 3 OS=Homo sapiens OX=9606 GN=AMPD3 PE=1 SV=1 - [AMPD3_HUMAN]	AMPD3	0	1	0	87.5796	0	361.1	0.441209	Only in CKD4	Only in CKD4	0	0	0	0	0	0	0	0	0	0	0	0	0	0	0	0	0	0	0	0	0	0	0	0	1488.85	0	0	0	0
Q01546	Keratin, type II cytoskeletal 2 oral OS=Homo sapiens OX=9606 GN=KRT76 PE=1 SV=2 - [K22O_HUMAN]	KRT76	0	1	0	1392.25	0	5740.4	0.441209	Only in CKD4	Only in CKD4	0	0	0	0	0	0	0	0	0	0	0	0	0	0	0	0	0	0	0	0	0	23668.3	0	0	0	0	0	0	0
Q02878	60S ribosomal protein L6 OS=Homo sapiens OX=9606 GN=RPL6 PE=1 SV=3 - [RL6_HUMAN]	RPL6	0	1	0	7.67098	0	31.6283	0.441209	Only in CKD4	Only in CKD4	0	0	0	0	0	0	0	0	0	0	0	0	0	0	0	0	0	0	0	0	0	130.407	0	0	0	0	0	0	0
Q06141	Regenerating islet-derived protein 3-alpha OS=Homo sapiens OX=9606 GN=REG3A PE=1 SV=1 - [REG3A_HUMAN]	REG3A	0	1	0	2.5259	0	10.4146	0.441209	Only in CKD4	Only in CKD4	0	0	0	0	0	0	0	0	0	0	0	0	0	0	0	0	0	0	0	0	0	0	0	0	0	0	0	42.9403	0
Q06278	Aldehyde oxidase OS=Homo sapiens OX=9606 GN=AOX1 PE=1 SV=2 - [AOXA_HUMAN]	AOX1	0	1	0	18.6827	0	77.0305	0.441209	Only in CKD4	Only in CKD4	0	0	0	0	0	0	0	0	0	0	0	0	0	0	0	0	317.605	0	0	0	0	0	0	0	0	0	0	0	0
Q06830	Peroxiredoxin-1 OS=Homo sapiens OX=9606 GN=PRDX1 PE=1 SV=1 - [PRDX1_HUMAN]	PRDX1	0	1	0	13.1925	0	54.3942	0.441209	Only in CKD4	Only in CKD4	0	0	0	0	0	0	0	0	0	0	0	0	0	0	0	0	0	0	0	0	0	224.273	0	0	0	0	0	0	0
Q07654	Trefoil factor 3 OS=Homo sapiens OX=9606 GN=TFF3 PE=1 SV=3 - [TFF3_HUMAN]	TFF3	0	1	0	1.31025	0	5.40229	0.441209	Only in CKD4	Only in CKD4	0	0	0	0	0	0	0	0	0	0	0	0	0	0	22.2742	0	0	0	0	0	0	0	0	0	0	0	0	0	0
Q07869	Peroxisome proliferator-activated receptor alpha OS=Homo sapiens OX=9606 GN=PPARA PE=1 SV=2 - [PPARA_HUMAN]	PPARA	0	1	0	2.15798	0	8.89758	0.441209	Only in CKD4	Only in CKD4	0	0	0	0	0	0	0	0	0	0	0	0	0	36.6857	0	0	0	0	0	0	0	0	0	0	0	0	0	0	0
Q09666	Neuroblast differentiation-associated protein AHNAK OS=Homo sapiens OX=9606 GN=AHNAK PE=1 SV=2 - [AHNK_HUMAN]	AHNAK	0	1	0	4.29697	0	17.7169	0.441209	Only in CKD4	Only in CKD4	0	0	0	0	0	0	0	0	0	0	0	0	0	0	0	0	0	0	0	0	0	73.0486	0	0	0	0	0	0	0
Q12931	Heat shock protein 75 kDa, mitochondrial OS=Homo sapiens OX=9606 GN=TRAP1 PE=1 SV=3 - [TRAP1_HUMAN]	TRAP1	0	1	0	1993.95	0	8221.27	0.441209	Only in CKD4	Only in CKD4	0	0	0	0	0	0	0	0	0	0	0	0	0	0	0	0	0	0	0	0	0	0	0	33897.1	0	0	0	0	0
Q13200	26S proteasome non-ATPase regulatory subunit 2 OS=Homo sapiens OX=9606 GN=PSMD2 PE=1 SV=3 - [PSMD2_HUMAN]	PSMD2	0	1	0	1.4513	0	5.98388	0.441209	Only in CKD4	Only in CKD4	0	0	0	0	0	0	0	0	0	0	0	0	0	0	0	0	0	0	0	0	0	24.6721	0	0	0	0	0	0	0
Q13835	Plakophilin-1 OS=Homo sapiens OX=9606 GN=PKP1 PE=1 SV=2 - [PKP1_HUMAN]	PKP1	0	1	0	21.0894	0	86.954	0.441209	Only in CKD4	Only in CKD4	0	0	0	0	0	0	0	0	0	0	0	0	0	0	0	0	0	0	0	0	0	358.521	0	0	0	0	0	0	0
Q14134	Tripartite motif-containing protein 29 OS=Homo sapiens OX=9606 GN=TRIM29 PE=1 SV=2 - [TRI29_HUMAN]	TRIM29	0	1	0	5.43177	0	22.3958	0.441209	Only in CKD4	Only in CKD4	0	0	0	0	0	0	0	0	0	0	0	0	0	0	0	0	0	0	0	0	0	92.3401	0	0	0	0	0	0	0
Q14667	Bridge-like lipid transfer protein family member 2 OS=Homo sapiens OX=9606 GN=BLTP2 PE=1 SV=3 - [BLTP2_HUMAN]	BLTP2	0	1	0	49.6322	0	204.639	0.441209	Only in CKD4	Only in CKD4	0	0	0	0	0	0	0	0	0	0	0	0	0	843.747	0	0	0	0	0	0	0	0	0	0	0	0	0	0	0
Q14789	Golgin subfamily B member 1 OS=Homo sapiens OX=9606 GN=GOLGB1 PE=1 SV=2 - [GOGB1_HUMAN]	GOLGB1	0	1	0	40.2232	0	165.845	0.441209	Only in CKD4	Only in CKD4	0	0	0	0	0	0	0	0	0	0	0	0	0	0	0	0	0	683.795	0	0	0	0	0	0	0	0	0	0	0
Q14CN4	Keratin, type II cytoskeletal 72 OS=Homo sapiens OX=9606 GN=KRT72 PE=1 SV=2 - [K2C72_HUMAN]	KRT72	0	1	0	712.599	0	2938.12	0.441209	Only in CKD4	Only in CKD4	0	0	0	0	0	0	0	0	0	0	0	0	0	0	0	0	0	0	0	0	0	12114.2	0	0	0	0	0	0	0
Q15149	Plectin OS=Homo sapiens OX=9606 GN=PLEC PE=1 SV=3 - [PLEC_HUMAN]	PLEC	0	1	0	6.70775	0	27.6568	0.441209	Only in CKD4	Only in CKD4	0	0	0	0	0	0	0	0	0	0	0	0	0	0	0	0	0	0	0	0	0	114.032	0	0	0	0	0	0	0
Q15365	Poly(rC)-binding protein 1 OS=Homo sapiens OX=9606 GN=PCBP1 PE=1 SV=2 - [PCBP1_HUMAN]	PCBP1	0	1	0	6.19694	0	25.5506	0.441209	Only in CKD4	Only in CKD4	0	0	0	0	0	0	0	0	0	0	0	0	0	0	0	0	0	0	0	0	0	105.348	0	0	0	0	0	0	0
Q15366	Poly(rC)-binding protein 2 OS=Homo sapiens OX=9606 GN=PCBP2 PE=1 SV=1 - [PCBP2_HUMAN]	PCBP2	0	1	0	5.19622	0	21.4246	0.441209	Only in CKD4	Only in CKD4	0	0	0	0	0	0	0	0	0	0	0	0	0	0	0	0	0	0	0	0	0	88.3358	0	0	0	0	0	0	0
Q16658	Fascin OS=Homo sapiens OX=9606 GN=FSCN1 PE=1 SV=3 - [FSCN1_HUMAN]	FSCN1	0	1	0	3.64512	0	15.0292	0.441209	Only in CKD4	Only in CKD4	0	0	0	0	0	0	0	0	0	0	0	0	0	0	0	0	0	0	0	0	0	61.967	0	0	0	0	0	0	0
Q30154	HLA class II histocompatibility antigen, DR beta 5 chain OS=Homo sapiens OX=9606 GN=HLA-DRB5 PE=1 SV=1 - [DRB5_HUMAN]	HLA-DRB5	0	1	0	20.2299	0	83.41	0.441209	Only in CKD4	Only in CKD4	0	0	0	0	0	0	0	0	0	0	0	0	0	0	0	0	0	0	0	0	0	0	0	343.908	0	0	0	0	0
Q3KR16	Pleckstrin homology domain-containing family G member 6 OS=Homo sapiens OX=9606 GN=PLEKHG6 PE=1 SV=3 - [PKHG6_HUMAN]	PLEKHG6	0	1	0	12.48	0	51.4563	0.441209	Only in CKD4	Only in CKD4	0	0	0	0	0	0	0	0	0	0	0	0	0	0	0	0	0	0	0	0	0	0	0	0	212.16	0	0	0	0
Q5CZC0	Fibrous sheath-interacting protein 2 OS=Homo sapiens OX=9606 GN=FSIP2 PE=2 SV=4 - [FSIP2_HUMAN]	FSIP2	0	1	0	25.0168	0	103.147	0.441209	Only in CKD4	Only in CKD4	0	0	0	0	0	0	0	0	0	0	0	0	0	0	0	0	0	0	0	0	425.286	0	0	0	0	0	0	0	0
Q5JS37	NHL repeat-containing protein 3 OS=Homo sapiens OX=9606 GN=NHLRC3 PE=2 SV=1 - [NHLC3_HUMAN]	NHLRC3	0	1	0	0.433447	0	1.78715	0.441209	Only in CKD4	Only in CKD4	0	0	0	0	0	0	0	0	0	0	0	0	0	0	0	0	0	0	0	0	0	0	0	0	7.3686	0	0	0	0
Q5TAG4	Neuroblastoma breakpoint family member 12 OS=Homo sapiens OX=9606 GN=NBPF12 PE=2 SV=3 - [NBPFC_HUMAN]	NBPF12	0	1	0	2.39507	0	9.87513	0.441209	Only in CKD4	Only in CKD4	0	0	0	0	0	0	0	0	0	0	0	0	0	0	0	0	0	40.7162	0	0	0	0	0	0	0	0	0	0	0
Q5VTB9	E3 ubiquitin-protein ligase RNF220 OS=Homo sapiens OX=9606 GN=RNF220 PE=1 SV=1 - [RN220_HUMAN]	RNF220	0	1	0	20.1742	0	83.1804	0.441209	Only in CKD4	Only in CKD4	0	0	0	0	0	0	0	0	0	0	0	0	0	0	0	0	0	0	0	0	0	0	0	0	0	342.962	0	0	0
Q6KB66	Keratin, type II cytoskeletal 80 OS=Homo sapiens OX=9606 GN=KRT80 PE=1 SV=2 - [K2C80_HUMAN]	KRT80	0	1	0	52.7096	0	217.327	0.441209	Only in CKD4	Only in CKD4	0	0	0	0	0	0	0	0	0	0	0	0	0	0	0	0	0	0	0	0	0	896.063	0	0	0	0	0	0	0
Q6NXT2	Histone H3.3C OS=Homo sapiens OX=9606 GN=H3-5 PE=1 SV=3 - [H3C_HUMAN]	H3-5	0	1	0	25.345	0	104.5	0.441209	Only in CKD4	Only in CKD4	0	0	0	0	0	0	0	0	0	0	0	0	0	0	0	0	0	0	0	0	0	430.865	0	0	0	0	0	0	0
Q6UX82	Ly6/PLAUR domain-containing protein 8 OS=Homo sapiens OX=9606 GN=LYPD8 PE=1 SV=2 - [LYPD8_HUMAN]	LYPD8	0	1	0	18.2881	0	75.4038	0.441209	Only in CKD4	Only in CKD4	0	0	0	0	0	0	0	0	0	0	0	0	0	0	0	0	0	0	0	0	0	0	0	0	310.898	0	0	0	0
Q70CQ2	Ubiquitin carboxyl-terminal hydrolase 34 OS=Homo sapiens OX=9606 GN=USP34 PE=1 SV=2 - [UBP34_HUMAN]	USP34	0	1	0	11.0391	0	45.5155	0.441209	Only in CKD4	Only in CKD4	0	0	0	0	0	0	0	0	0	0	0	0	0	0	0	187.665	0	0	0	0	0	0	0	0	0	0	0	0	0
Q7Z4T8	Inactive polypeptide N-acetylgalactosaminyltransferase-like protein 5 OS=Homo sapiens OX=9606 GN=GALNTL5 PE=2 SV=3 - [GLTL5_HUMAN]	GALNTL5	0	1	0	103.737	0	427.721	0.441209	Only in CKD4	Only in CKD4	0	0	0	0	0	0	0	0	0	0	0	0	0	0	0	0	0	0	0	0	0	1763.54	0	0	0	0	0	0	0
Q7Z6G3	N-terminal EF-hand calcium-binding protein 2 OS=Homo sapiens OX=9606 GN=NECAB2 PE=1 SV=1 - [NECA2_HUMAN]	NECAB2	0	1	0	15.3478	0	63.2806	0.441209	Only in CKD4	Only in CKD4	0	0	0	0	0	0	0	0	0	0	0	0	0	0	0	0	0	0	0	0	0	260.912	0	0	0	0	0	0	0
Q86T29	Zinc finger protein 605 OS=Homo sapiens OX=9606 GN=ZNF605 PE=2 SV=1 - [ZN605_HUMAN]	ZNF605	0	1	0	303.28	0	1250.46	0.441209	Only in CKD4	Only in CKD4	0	0	0	0	0	0	0	0	0	0	0	0	0	0	0	0	0	0	0	0	0	0	5155.76	0	0	0	0	0	0
Q86UP2	Kinectin OS=Homo sapiens OX=9606 GN=KTN1 PE=1 SV=1 - [KTN1_HUMAN]	KTN1	0	1	0	39.1196	0	161.294	0.441209	Only in CKD4	Only in CKD4	0	0	0	0	0	0	0	0	0	0	0	0	0	0	0	0	0	0	0	0	0	0	0	0	665.033	0	0	0	0
Q86UP8	General transcription factor II-I repeat domain-containing protein 2A OS=Homo sapiens OX=9606 GN=GTF2IRD2 PE=1 SV=3 - [GTD2A_HUMAN]	GTF2IRD2	0	1	0	650.197	0	2680.83	0.441209	Only in CKD4	Only in CKD4	0	0	0	0	0	0	0	0	0	0	0	0	0	0	0	0	0	0	0	0	0	0	11053.3	0	0	0	0	0	0
Q86WN1	F-BAR and double SH3 domains protein 1 OS=Homo sapiens OX=9606 GN=FCHSD1 PE=1 SV=1 - [FCSD1_HUMAN]	FCHSD1	0	1	0	6.90469	0	28.4688	0.441209	Only in CKD4	Only in CKD4	0	0	0	0	0	0	0	0	0	0	0	0	0	0	0	0	0	0	0	0	0	117.38	0	0	0	0	0	0	0
Q86X52	Chondroitin sulfate synthase 1 OS=Homo sapiens OX=9606 GN=CHSY1 PE=1 SV=3 - [CHSS1_HUMAN]	CHSY1	0	1	0	33.2	0	136.887	0.441209	Only in CKD4	Only in CKD4	0	0	0	0	0	0	0	0	0	0	0	0	0	0	0	0	0	0	0	0	0	0	0	0	0	0	0	0	564.4
Q86YC2	Partner and localizer of BRCA2 OS=Homo sapiens OX=9606 GN=PALB2 PE=1 SV=1 - [PALB2_HUMAN]	PALB2	0	1	0	126.465	0	521.43	0.441209	Only in CKD4	Only in CKD4	0	0	0	0	0	0	0	0	0	0	0	0	0	0	0	0	0	0	0	0	0	0	0	0	0	0	0	0	2149.91
Q8IXJ9	Polycomb group protein ASXL1 OS=Homo sapiens OX=9606 GN=ASXL1 PE=1 SV=4 - [ASXL1_HUMAN]	ASXL1	0	1	0	2.53005	0	10.4317	0.441209	Only in CKD4	Only in CKD4	0	0	0	0	0	0	0	0	0	0	0	0	0	0	0	0	43.0109	0	0	0	0	0	0	0	0	0	0	0	0
Q8N1N4	Keratin, type II cytoskeletal 78 OS=Homo sapiens OX=9606 GN=KRT78 PE=1 SV=2 - [K2C78_HUMAN]	KRT78	0	1	0	30.6875	0	126.528	0.441209	Only in CKD4	Only in CKD4	0	0	0	0	0	0	0	0	0	0	0	0	0	0	0	0	0	0	0	0	0	521.688	0	0	0	0	0	0	0
Q8N3Y7	Epidermal retinol dehydrogenase 2 OS=Homo sapiens OX=9606 GN=SDR16C5 PE=1 SV=2 - [RDHE2_HUMAN]	SDR16C5	0	1	0	11.0787	0	45.6787	0.441209	Only in CKD4	Only in CKD4	0	0	0	0	0	0	0	0	0	0	0	0	0	0	0	0	0	0	0	0	0	188.338	0	0	0	0	0	0	0
Q8N4U5	T-complex protein 11-like protein 2 OS=Homo sapiens OX=9606 GN=TCP11L2 PE=1 SV=1 - [T11L2_HUMAN]	TCP11L2	0	1	0	0.593568	0	2.44734	0.441209	Only in CKD4	Only in CKD4	0	0	0	0	0	0	0	0	0	0	0	0	0	0	0	0	0	0	0	0	0	0	0	0	0	0	0	0	10.0907
Q8N6H7	ADP-ribosylation factor GTPase-activating protein 2 OS=Homo sapiens OX=9606 GN=ARFGAP2 PE=1 SV=1 - [ARFG2_HUMAN]	ARFGAP2	0	1	0	4.71385	0	19.4357	0.441209	Only in CKD4	Only in CKD4	0	0	0	0	0	0	0	0	0	0	0	0	0	0	80.1355	0	0	0	0	0	0	0	0	0	0	0	0	0	0
Q8NBS3	Solute carrier family 4 member 11 OS=Homo sapiens OX=9606 GN=SLC4A11 PE=1 SV=3 - [S4A11_HUMAN]	SLC4A11	0	1	0	6.57719	0	27.1184	0.441209	Only in CKD4	Only in CKD4	0	0	0	0	0	0	0	0	0	0	0	0	0	0	0	0	0	0	0	0	0	0	0	0	0	0	0	0	111.812
Q8NF91	Nesprin-1 OS=Homo sapiens OX=9606 GN=SYNE1 PE=1 SV=4 - [SYNE1_HUMAN]	SYNE1	0	1	0	97.0482	0	400.14	0.441209	Only in CKD4	Only in CKD4	0	0	0	0	0	0	0	0	0	0	0	0	0	0	0	0	0	0	0	0	0	0	0	0	0	0	1649.82	0	0
Q8TB40	(Lyso)-N-acylphosphatidylethanolamine lipase OS=Homo sapiens OX=9606 GN=ABHD4 PE=1 SV=1 - [ABHD4_HUMAN]	ABHD4	0	1	0	78.5585	0	323.905	0.441209	Only in CKD4	Only in CKD4	0	0	0	0	0	0	0	0	0	0	0	0	0	0	0	0	0	1335.49	0	0	0	0	0	0	0	0	0	0	0
Q8TE12	LIM homeobox transcription factor 1-alpha OS=Homo sapiens OX=9606 GN=LMX1A PE=1 SV=1 - [LMX1A_HUMAN]	LMX1A	0	1	0	44.7239	0	184.401	0.441209	Only in CKD4	Only in CKD4	0	0	0	0	0	0	0	0	0	0	0	0	0	0	0	760.306	0	0	0	0	0	0	0	0	0	0	0	0	0
Q8TED9	Actin filament-associated protein 1-like 1 OS=Homo sapiens OX=9606 GN=AFAP1L1 PE=1 SV=2 - [AF1L1_HUMAN]	AFAP1L1	0	1	0	60.2413	0	248.381	0.441209	Only in CKD4	Only in CKD4	0	0	0	0	0	0	0	0	0	0	0	0	0	0	0	0	0	0	0	0	0	0	1024.1	0	0	0	0	0	0
Q8WVV4	Protein POF1B OS=Homo sapiens OX=9606 GN=POF1B PE=1 SV=3 - [POF1B_HUMAN]	POF1B	0	1	0	27.4169	0	113.043	0.441209	Only in CKD4	Only in CKD4	0	0	0	0	0	0	0	0	0	0	0	0	0	0	0	0	0	0	0	0	0	466.088	0	0	0	0	0	0	0
Q8WZ04	Transmembrane O-methyltransferase OS=Homo sapiens OX=9606 GN=TOMT PE=1 SV=3 - [TOMT_HUMAN]	TOMT	0	1	0	0.325244	0	1.34102	0.441209	Only in CKD4	Only in CKD4	0	0	0	0	0	0	0	0	0	0	0	0	0	0	5.52915	0	0	0	0	0	0	0	0	0	0	0	0	0	0
Q92817	Envoplakin OS=Homo sapiens OX=9606 GN=EVPL PE=1 SV=3 - [EVPL_HUMAN]	EVPL	0	1	0	7.32701	0	30.21	0.441209	Only in CKD4	Only in CKD4	0	0	0	0	0	0	0	0	0	0	0	0	0	0	0	0	0	0	0	0	0	124.559	0	0	0	0	0	0	0
Q96JA1	Leucine-rich repeats and immunoglobulin-like domains protein 1 OS=Homo sapiens OX=9606 GN=LRIG1 PE=1 SV=2 - [LRIG1_HUMAN]	LRIG1	0	1	0	12.7576	0	52.6011	0.441209	Only in CKD4	Only in CKD4	0	0	0	0	0	0	0	0	0	0	0	0	0	0	0	0	0	0	0	0	0	0	0	0	0	0	216.88	0	0
Q96N23	Cilia- and flagella-associated protein 54 OS=Homo sapiens OX=9606 GN=CFAP54 PE=2 SV=3 - [CFA54_HUMAN]	CFAP54	0	1	0	4.62111	0	19.0533	0.441209	Only in CKD4	Only in CKD4	0	0	0	0	0	0	0	0	0	0	0	0	0	0	0	78.5588	0	0	0	0	0	0	0	0	0	0	0	0	0
Q96QA5	Gasdermin-A OS=Homo sapiens OX=9606 GN=GSDMA PE=1 SV=4 - [GSDMA_HUMAN]	GSDMA	0	1	0	7.8553	0	32.3882	0.441209	Only in CKD4	Only in CKD4	0	0	0	0	0	0	0	0	0	0	0	0	0	0	0	0	0	0	0	0	0	133.54	0	0	0	0	0	0	0
Q96SB8	Structural maintenance of chromosomes protein 6 OS=Homo sapiens OX=9606 GN=SMC6 PE=1 SV=2 - [SMC6_HUMAN]	SMC6	0	1	0	11.914	0	49.1229	0.441209	Only in CKD4	Only in CKD4	0	0	0	0	0	0	0	0	0	0	0	0	0	0	0	202.539	0	0	0	0	0	0	0	0	0	0	0	0	0
Q99102	Mucin-4 OS=Homo sapiens OX=9606 GN=MUC4 PE=1 SV=5 - [MUC4_HUMAN]	MUC4	0	1	0	0.825838	0	3.40502	0.441209	Only in CKD4	Only in CKD4	0	0	0	0	0	0	0	0	0	0	0	0	14.0392	0	0	0	0	0	0	0	0	0	0	0	0	0	0	0	0
Q99460	26S proteasome non-ATPase regulatory subunit 1 OS=Homo sapiens OX=9606 GN=PSMD1 PE=1 SV=2 - [PSMD1_HUMAN]	PSMD1	0	1	0	3.25481	0	13.4199	0.441209	Only in CKD4	Only in CKD4	0	0	0	0	0	0	0	0	0	0	0	0	0	0	0	0	0	0	0	0	0	55.3318	0	0	0	0	0	0	0
Q9BQ50	Three prime repair exonuclease 2 OS=Homo sapiens OX=9606 GN=TREX2 PE=1 SV=2 - [TREX2_HUMAN]	TREX2	0	1	0	12.8165	0	52.844	0.441209	Only in CKD4	Only in CKD4	0	0	0	0	0	0	0	0	0	0	0	0	0	0	0	0	0	0	0	0	0	217.881	0	0	0	0	0	0	0
Q9BQE3	Tubulin alpha-1C chain OS=Homo sapiens OX=9606 GN=TUBA1C PE=1 SV=1 - [TBA1C_HUMAN]	TUBA1C	0	1	0	37.029	0	152.675	0.441209	Only in CKD4	Only in CKD4	0	0	0	0	0	0	0	0	0	0	0	0	0	0	0	0	0	0	0	0	0	629.493	0	0	0	0	0	0	0
Q9BS40	Latexin OS=Homo sapiens OX=9606 GN=LXN PE=1 SV=2 - [LXN_HUMAN]	LXN	0	1	0	9.1424	0	37.6951	0.441209	Only in CKD4	Only in CKD4	0	0	0	0	0	0	0	0	0	0	0	0	0	155.421	0	0	0	0	0	0	0	0	0	0	0	0	0	0	0
Q9BWV7	Probable tubulin polyglutamylase TTLL2 OS=Homo sapiens OX=9606 GN=TTLL2 PE=2 SV=3 - [TTLL2_HUMAN]	TTLL2	0	1	0	35.9708	0	148.311	0.441209	Only in CKD4	Only in CKD4	0	0	0	0	0	0	0	0	0	0	0	0	0	0	0	611.503	0	0	0	0	0	0	0	0	0	0	0	0	0
Q9C075	Keratin, type I cytoskeletal 23 OS=Homo sapiens OX=9606 GN=KRT23 PE=1 SV=2 - [K1C23_HUMAN]	KRT23	0	1	0	19.2278	0	79.2783	0.441209	Only in CKD4	Only in CKD4	0	0	0	0	0	0	0	0	0	0	0	0	0	0	0	0	0	0	0	0	0	326.873	0	0	0	0	0	0	0
Q9C0K3	Actin-related protein 3C OS=Homo sapiens OX=9606 GN=ACTR3C PE=2 SV=1 - [ARP3C_HUMAN]	ACTR3C	0	1	0	0.954566	0	3.93578	0.441209	Only in CKD4	Only in CKD4	0	0	0	0	0	0	0	0	0	0	0	0	0	0	0	0	0	0	0	0	0	16.2276	0	0	0	0	0	0	0
Q9H190	Syntenin-2 OS=Homo sapiens OX=9606 GN=SDCBP2 PE=1 SV=2 - [SDCB2_HUMAN]	SDCBP2	0	1	0	3.36539	0	13.8759	0.441209	Only in CKD4	Only in CKD4	0	0	0	0	0	0	0	0	0	0	0	0	0	0	0	0	0	0	0	0	0	0	0	0	57.2116	0	0	0	0
Q9H596	Dual specificity protein phosphatase 21 OS=Homo sapiens OX=9606 GN=DUSP21 PE=1 SV=1 - [DUS21_HUMAN]	DUSP21	0	1	0	55.1175	0	227.255	0.441209	Only in CKD4	Only in CKD4	0	0	0	0	0	0	0	0	0	0	0	0	0	0	0	0	0	0	936.997	0	0	0	0	0	0	0	0	0	0
Q9H6N6	Putative uncharacterized protein MYH16 OS=Homo sapiens OX=9606 GN=MYH16 PE=1 SV=2 - [MYH16_HUMAN]	MYH16	0	1	0	6.31813	0	26.0503	0.441209	Only in CKD4	Only in CKD4	0	0	0	0	0	0	0	0	0	0	0	0	0	0	0	0	0	0	0	0	0	0	0	0	0	0	0	0	107.408
Q9H9C1	Spermatogenesis-defective protein 39 homolog OS=Homo sapiens OX=9606 GN=VIPAS39 PE=1 SV=1 - [SPE39_HUMAN]	VIPAS39	0	1	0	93.392	0	385.065	0.441209	Only in CKD4	Only in CKD4	0	0	0	0	0	0	0	0	0	0	0	0	1587.66	0	0	0	0	0	0	0	0	0	0	0	0	0	0	0	0
Q9HC97	G-protein coupled receptor 35 OS=Homo sapiens OX=9606 GN=GPR35 PE=2 SV=4 - [GPR35_HUMAN]	GPR35	0	1	0	0.498718	0	2.05627	0.441209	Only in CKD4	Only in CKD4	0	0	0	0	0	0	0	0	0	0	0	0	0	0	0	0	0	0	0	0	0	0	0	0	0	0	0	8.47821	0
Q9HCY8	Protein S100-A14 OS=Homo sapiens OX=9606 GN=S100A14 PE=1 SV=1 - [S10AE_HUMAN]	S100A14	0	1	0	4.20302	0	17.3295	0.441209	Only in CKD4	Only in CKD4	0	0	0	0	0	0	0	0	0	0	0	0	0	0	0	0	0	0	0	0	0	71.4513	0	0	0	0	0	0	0
Q9HD67	Unconventional myosin-X OS=Homo sapiens OX=9606 GN=MYO10 PE=1 SV=3 - [MYO10_HUMAN]	MYO10	0	1	0	7.79307	0	32.1317	0.441209	Only in CKD4	Only in CKD4	0	0	0	0	0	0	0	0	0	0	0	0	0	0	0	0	0	0	0	0	0	0	132.482	0	0	0	0	0	0
Q9HD89	Resistin OS=Homo sapiens OX=9606 GN=RETN PE=1 SV=1 - [RETN_HUMAN]	RETN	0	1	0	10.1946	0	42.0336	0.441209	Only in CKD4	Only in CKD4	0	0	0	0	0	0	0	0	0	0	0	0	173.309	0	0	0	0	0	0	0	0	0	0	0	0	0	0	0	0
Q9NQX4	Unconventional myosin-Vc OS=Homo sapiens OX=9606 GN=MYO5C PE=1 SV=2 - [MYO5C_HUMAN]	MYO5C	0	1	0	21.9319	0	90.4274	0.441209	Only in CKD4	Only in CKD4	0	0	0	0	0	0	0	0	0	0	0	0	0	0	0	0	0	0	0	0	0	0	0	0	372.842	0	0	0	0
Q9NTN9	Semaphorin-4G OS=Homo sapiens OX=9606 GN=SEMA4G PE=1 SV=1 - [SEM4G_HUMAN]	SEMA4G	0	1	0	183.988	0	758.601	0.441209	Only in CKD4	Only in CKD4	0	0	0	0	0	0	0	0	0	0	0	0	0	0	0	3127.79	0	0	0	0	0	0	0	0	0	0	0	0	0
Q9NYQ7	Cadherin EGF LAG seven-pass G-type receptor 3 OS=Homo sapiens OX=9606 GN=CELSR3 PE=1 SV=2 - [CELR3_HUMAN]	CELSR3	0	1	0	31.177	0	128.546	0.441209	Only in CKD4	Only in CKD4	0	0	0	0	0	0	0	0	0	0	0	0	0	0	0	0	530.01	0	0	0	0	0	0	0	0	0	0	0	0
Q9UBX7	Kallikrein-11 OS=Homo sapiens OX=9606 GN=KLK11 PE=1 SV=2 - [KLK11_HUMAN]	KLK11	0	1	0	68.8026	0	283.68	0.441209	Only in CKD4	Only in CKD4	0	0	0	0	0	0	0	0	0	0	0	0	0	0	0	0	0	1169.64	0	0	0	0	0	0	0	0	0	0	0
Q9UHD8	Septin-9 OS=Homo sapiens OX=9606 GN=SEPTIN9 PE=1 SV=2 - [SEPT9_HUMAN]	SEPTIN9	0	1	0	57.6516	0	237.704	0.441209	Only in CKD4	Only in CKD4	0	0	0	0	0	0	0	0	0	0	0	0	0	0	0	0	0	0	0	0	0	0	0	980.077	0	0	0	0	0
Q9UKK9	ADP-sugar pyrophosphatase OS=Homo sapiens OX=9606 GN=NUDT5 PE=1 SV=1 - [NUDT5_HUMAN]	NUDT5	0	1	0	12.5851	0	51.8899	0.441209	Only in CKD4	Only in CKD4	0	0	0	0	0	0	0	0	0	0	0	0	0	0	0	0	0	0	0	0	0	0	0	213.947	0	0	0	0	0
Q9ULA0	Aspartyl aminopeptidase OS=Homo sapiens OX=9606 GN=DNPEP PE=1 SV=2 - [DNPEP_HUMAN]	DNPEP	0	1	0	9.06371	0	37.3706	0.441209	Only in CKD4	Only in CKD4	0	0	0	0	0	0	0	0	0	0	0	0	154.083	0	0	0	0	0	0	0	0	0	0	0	0	0	0	0	0
Q9ULD0	2-oxoglutarate dehydrogenase-like, mitochondrial OS=Homo sapiens OX=9606 GN=OGDHL PE=1 SV=3 - [OGDHL_HUMAN]	OGDHL	0	1	0	36.8221	0	151.821	0.441209	Only in CKD4	Only in CKD4	0	0	0	0	0	0	0	0	0	0	0	0	0	0	0	0	0	0	0	0	0	0	0	0	0	0	625.976	0	0
Q9Y4C2	TRPM8 channel-associated factor 1 OS=Homo sapiens OX=9606 GN=TCAF1 PE=1 SV=3 - [TCAF1_HUMAN]	TCAF1	0	1	0	56.4645	0	232.809	0.441209	Only in CKD4	Only in CKD4	0	0	0	0	0	0	0	0	0	0	0	0	0	0	0	0	0	0	0	0	0	0	0	0	959.897	0	0	0	0
Q9Y4F4	TOG array regulator of axonemal microtubules protein 1 OS=Homo sapiens OX=9606 GN=TOGARAM1 PE=1 SV=4 - [TGRM1_HUMAN]	TOGARAM1	0	1	0	39.0535	0	161.022	0.441209	Only in CKD4	Only in CKD4	0	0	0	0	0	0	0	0	0	0	0	0	0	0	0	0	0	0	0	0	0	663.909	0	0	0	0	0	0	0
Q9Y6E2	eIF5-mimic protein 1 OS=Homo sapiens OX=9606 GN=BZW2 PE=1 SV=1 - [5MP1_HUMAN]	BZW2	0	1	0	7.74688	0	31.9412	0.441209	Only in CKD4	Only in CKD4	0	0	0	0	0	0	0	0	0	0	0	0	0	0	131.697	0	0	0	0	0	0	0	0	0	0	0	0	0	0
A0A075B6R9	Probable non-functional immunoglobulin kappa variable 2D-24 OS=Homo sapiens OX=9606 GN=IGKV2D-24 PE=1 SV=1 - [KVD24_HUMAN]	IGKV2D-24	5	5	605.593	345.242	875.278	654.231	0.448989	0.570089	-0.810741	0	1234.93	1309.03	0	0	378.556	0	0	0	2237.32	2107.28	0	0	0	2087.94	465.162	0	0	0	0	0	0	1262.79	0	480.633	1572.59	0	0	0
P06731	Carcinoembryonic antigen-related cell adhesion molecule 5 OS=Homo sapiens OX=9606 GN=CEACAM5 PE=1 SV=4 - [CEAM5_HUMAN]	CEACAM5	12	17	4026.53	6836.9	2644.45	6831.49	0.465004	1.69796	0.763803	869.91	1245.2	1741.01	1875.37	3946.65	7333.1	8391.11	2543.42	4142.46	2657.12	6612.72	6960.34	10593.6	14730	523.292	1159.4	1468.76	18781.9	11890.6	4287.86	7055.85	2424.78	2313.44	23898.5	4624.73	2970.15	4663.73	2456.49	2384.05
A0A0A0MRZ8	Immunoglobulin kappa variable 3D-11 OS=Homo sapiens OX=9606 GN=IGKV3D-11 PE=3 SV=6 - [KVD11_HUMAN]	IGKV3D-11	8	10	1187.4	923.902	1280.18	1304.64	0.480351	0.77809	-0.361991	0	1939.78	1450.48	0	0	447.735	1275.44	2293.99	307.066	2743.88	3790.38	0	228.051	0	4656.35	1194.56	0	0	1868.81	0	0	282.168	2359.25	237.284	2185	2048.88	0	0	645.975
A0A0B4J2H0	Immunoglobulin heavy variable 1-69D OS=Homo sapiens OX=9606 GN=IGHV1-69D PE=1 SV=1 - [HV69D_HUMAN]	IGHV1-69D	5	5	91.27	47.1397	155.437	104.46	0.48088	0.516487	-0.953197	0	0	0	0	289.565	0	0	0	76.0686	264.368	453.959	11.2792	0	0	339.451	0	0	0	0	0	0	0	289.447	0	12.6689	94.5734	0	0	65.2353
O00391	Sulfhydryl oxidase 1 OS=Homo sapiens OX=9606 GN=QSOX1 PE=1 SV=3 - [QSOX1_HUMAN]	QSOX1	1	3	20.0258	62.6626	69.3713	171.832	0.482994	3.1291	1.64575	0	0	0	0	0	0	0	0	240.309	0	0	0	0	0	0	0	0	0	0	0	601.768	0	418.339	0	45.1572	0	0	0	0
Q08188	Protein-glutamine gamma-glutamyltransferase E OS=Homo sapiens OX=9606 GN=TGM3 PE=1 SV=4 - [TGM3_HUMAN]	TGM3	1	3	1.70218	8.71898	5.89651	24.782	0.482994	5.12225	2.35678	0	0	0	0	0	0	0	0	20.4261	0	0	0	0	0	0	0	92.5037	0	0	0	0	50.3254	0	5.39346	0	0	0	0	0
P13647	Keratin, type II cytoskeletal 5 OS=Homo sapiens OX=9606 GN=KRT5 PE=1 SV=3 - [K2C5_HUMAN]	KRT5	12	17	2863.84	3172.88	3241.92	5778.98	0.492491	1.10791	0.147841	2401.83	1837.16	1191.72	1815.3	1339.85	1616.41	12657.8	469.321	4322.58	1284.9	3066.36	2362.86	1352.68	3892.22	641.918	712.129	2364.62	2118.89	686.849	3851.09	1550.29	25169.4	564.081	3885.17	1393.25	1391.48	2115.51	1182.79	1066.59
A0A0C4DH24	Immunoglobulin kappa variable 6-21 OS=Homo sapiens OX=9606 GN=IGKV6-21 PE=3 SV=1 - [KV621_HUMAN]	IGKV6-21	2	5	69.3697	134.414	169.679	300.372	0.49765	1.93764	0.954304	0	0	534.48	0	0	0	0	0	0	297.956	0	0	0	0	143.117	0	0	0	0	0	0	0	744.005	118.419	1054.54	224.953	0	0	0
O75882	Attractin OS=Homo sapiens OX=9606 GN=ATRN PE=1 SV=2 - [ATRN_HUMAN]	ATRN	3	2	16.8255	16.4933	33.9816	47.3316	0.501237	0.98026	-0.0287639	0	58.7796	36.9087	0	0	0	0	0	106.217	0	0	0	116.104	0	0	0	0	0	0	0	164.283	0	0	0	0	0	0	0	0
P01008	Antithrombin-III OS=Homo sapiens OX=9606 GN=SERPINC1 PE=1 SV=1 - [ANT3_HUMAN]	SERPINC1	9	12	393.567	324.674	360.549	333.796	0.502099	0.824953	-0.277617	0	596.307	1108.55	0	416.714	65.4631	108.975	701.797	435.26	625.757	663.981	0	949.176	400.62	213.552	0	0	699.927	424.58	0	285.162	399.434	408.919	1077.53	88.0388	117.818	0	0	454.709
P02763	Alpha-1-acid glycoprotein 1 OS=Homo sapiens OX=9606 GN=ORM1 PE=1 SV=2 - [A1AG1_HUMAN]	ORM1	6	6	89.2764	76.3138	121.74	146.082	0.503648	0.854804	-0.226335	0	40.7092	221.193	0	0	0	0	87.7689	373.943	166.748	180.956	0	0	0	140.892	0	0	0	0	0	198.484	123.535	550.181	248.991	0	35.2523	0	0	0
Q2M2H8	Probable maltase-glucoamylase 2 OS=Homo sapiens OX=9606 GN=MGAM2 PE=1 SV=3 - [MGAL_HUMAN]	MGAM2	6	6	1093.18	950.595	1316.58	1903.88	0.503648	0.869571	-0.201625	0	1050.33	3259.41	0	0	0	0	1325.24	3338.42	2380.63	1764.1	0	3578.17	0	532.536	0	0	0	7249.01	0	1766.22	0	0	1529.69	0	0	0	0	1504.49
P01860	Immunoglobulin heavy constant gamma 3 OS=Homo sapiens OX=9606 GN=IGHG3 PE=1 SV=2 - [IGHG3_HUMAN]	IGHG3	3	3	782.483	247.789	1490.34	603.603	0.51146	0.31667	-1.65895	0	3018.27	0	0	0	0	0	4274.67	0	0	0	2096.86	0	0	0	0	0	0	975.624	0	0	0	0	0	1034.05	2202.74	0	0	0
P13535	Myosin-8 OS=Homo sapiens OX=9606 GN=MYH8 PE=1 SV=3 - [MYH8_HUMAN]	MYH8	3	5	68.1953	382.118	150.1	735.449	0.518045	5.60329	2.48627	0	0	0	287.51	0	0	465.521	0	65.3125	0	0	0	0	0	0	0	661.158	0	0	0	874.211	0	0	2127.71	0	0	581.262	2251.67	0
P01833	Polymeric immunoglobulin receptor OS=Homo sapiens OX=9606 GN=PIGR PE=1 SV=4 - [PIGR_HUMAN]	PIGR	12	15	9398.44	17612.3	11303.8	22689.7	0.520776	1.87397	0.906094	421.607	3449.41	16813.2	1583.3	37446.4	12628.5	4708.32	2101.07	23023.8	871.755	5791.18	3942.76	0	8997.53	13380.2	58453.9	1335.13	0	40271.3	5294.51	17581.1	1896.72	79542.9	3098.61	27792.8	23482.7	2510.13	14135.6	1636.66
Q9Y6R7	IgGFc-binding protein OS=Homo sapiens OX=9606 GN=FCGBP PE=1 SV=3 - [FCGBP_HUMAN]	FCGBP	12	17	46934.3	38770.7	41125.8	39261.2	0.520827	0.826063	-0.275676	2494.63	79647	45361.2	1137.23	50511	60426.8	2387.82	139307	34619.8	31566.9	25313.3	90439.2	491.602	2390.19	25279.3	18863.4	2177.86	335.838	64667	114498	100389	34943.7	83984.1	97267.1	25606.1	50539.7	1901.62	6631.9	29135.6
P22748	Carbonic anhydrase 4 OS=Homo sapiens OX=9606 GN=CA4 PE=1 SV=2 - [CAH4_HUMAN]	CA4	1	3	21.9017	27.6734	75.8697	76.257	0.530231	1.26353	0.337459	0	0	0	262.82	0	0	0	0	0	0	0	0	0	46.4463	0	0	0	0	0	0	0	0	0	0	295.711	0	0	0	128.291
P00505	Aspartate aminotransferase, mitochondrial OS=Homo sapiens OX=9606 GN=GOT2 PE=1 SV=3 - [AATM_HUMAN]	GOT2	1	3	27.8805	35.9586	96.5808	107.028	0.530231	1.28974	0.367084	0	0	0	0	0	0	0	0	334.566	0	0	0	0	428.751	0	0	0	0	0	0	0	42.4327	140.113	0	0	0	0	0	0
Q02252	Methylmalonate-semialdehyde dehydrogenase [acylating], mitochondrial OS=Homo sapiens OX=9606 GN=ALDH6A1 PE=1 SV=2 - [MMSA_HUMAN]	ALDH6A1	1	3	141.708	227.346	490.891	639.481	0.530231	1.60432	0.681965	0	1700.5	0	0	0	0	0	0	0	0	0	0	0	0	566.627	0	0	0	2560.54	737.713	0	0	0	0	0	0	0	0	0
Q7Z794	Keratin, type II cytoskeletal 1b OS=Homo sapiens OX=9606 GN=KRT77 PE=1 SV=3 - [K2C1B_HUMAN]	KRT77	1	3	934.409	1597.49	3236.89	4335.7	0.530231	1.70963	0.773683	0	0	0	0	0	0	0	0	11212.9	0	0	0	0	0	0	0	0	0	0	0	0	16877.4	0	0	3341.13	0	6938.87	0	0
Q14914	Prostaglandin reductase 1 OS=Homo sapiens OX=9606 GN=PTGR1 PE=1 SV=2 - [PTGR1_HUMAN]	PTGR1	1	3	4.72541	16.3291	16.3693	52.4713	0.530231	3.45559	1.78893	0	0	0	0	0	0	0	0	0	0	56.7049	0	214.206	0	0	0	0	0	0	0	0	0	0	0	13.1009	0	0	0	50.287
P59665	Neutrophil defensin 1 OS=Homo sapiens OX=9606 GN=DEFA1B PE=1 SV=1 - [DEF1_HUMAN]	DEFA1B	7	9	298.136	743.525	461.789	984.581	0.530964	2.49391	1.31841	1448.48	0	110.957	424.187	134.564	360.664	0	0	979.609	0	0	119.17	1412.59	0	0	821.875	1335.98	0	800.169	0	1961.25	0	0	3170.49	562.473	219.37	0	2355.73	0
A0A087WSY4	Immunoglobulin heavy variable 4-30-2 OS=Homo sapiens OX=9606 GN=IGHV4-30-2 PE=3 SV=1 - [HV432_HUMAN]	IGHV4-30-2	2	4	82.3928	162.552	216.373	320.572	0.552488	1.97289	0.980311	0	0	0	0	0	0	0	0	262.33	726.384	0	0	0	0	879.506	0	0	0	0	0	0	0	327.471	0	805.467	750.94	0	0	0
P0DTE7	Alpha-amylase 1B OS=Homo sapiens OX=9606 GN=AMY1B PE=1 SV=1 - [AMY1B_HUMAN]	AMY1B	7	12	19701.2	7745.1	31942.6	24002.5	0.556723	0.393128	-1.34693	0	11469	82033.5	441.746	0	0	0	72005.3	0	61447.9	1441.73	7575.4	108.529	2806.7	21603.7	0	0	0	5905.8	0	106.075	217.132	0	334.06	393.207	1223.21	146.696	199.603	98622
P01040	Cystatin-A OS=Homo sapiens OX=9606 GN=CSTA PE=1 SV=1 - [CYTA_HUMAN]	CSTA	6	6	181.806	123.34	330.514	198.112	0.568891	0.678413	-0.559763	0	0	0	179.616	124.784	193.139	287.636	0	0	221.119	0	1175.38	145.029	282.012	0	0	0	0	0	0	0	511.46	0	164.793	540.186	453.295	0	0	0
P25311	Zinc-alpha-2-glycoprotein OS=Homo sapiens OX=9606 GN=AZGP1 PE=1 SV=2 - [ZA2G_HUMAN]	AZGP1	7	11	305.822	308.498	295.077	550.249	0.569258	1.00875	0.0125705	0	469.879	775.026	0	0	600.913	461.086	0	0	393.091	658.297	311.57	967.044	641.807	118.924	0	0	0	0	135.022	271.043	195.892	98.3193	2192.67	92.2058	222.366	0	0	309.179
P98073	Enteropeptidase OS=Homo sapiens OX=9606 GN=TMPRSS15 PE=1 SV=3 - [ENTK_HUMAN]	TMPRSS15	10	14	2858.6	2506.37	2313.28	2189.99	0.578978	0.876785	-0.189706	0	3683.13	3534.44	0	6282.21	7431.52	611.463	3778.92	2027.48	1620.09	3194.62	2139.3	5183.95	3125.46	1336.76	0	0	8142.31	2211.12	5845.02	3485.67	1363.6	1667.29	2769.2	2381.01	2398.84	1010.82	0	1687.3
P68871	Hemoglobin subunit beta OS=Homo sapiens OX=9606 GN=HBB PE=1 SV=2 - [HBB_HUMAN]	HBB	1	3	140.426	96.4674	486.449	219.001	0.579707	0.686963	-0.541696	0	0	0	0	0	0	0	0	0	0	1685.11	0	0	639.092	0	0	0	0	410.176	0	590.677	0	0	0	0	0	0	0	0
P0DOY2	Immunoglobulin lambda constant 2 OS=Homo sapiens OX=9606 GN=IGLC2 PE=1 SV=1 - [IGLC2_HUMAN]	IGLC2	2	4	293.746	794.907	694.576	1786.05	0.595068	2.7061	1.43622	0	0	1507.93	0	0	0	0	0	0	0	2017.02	0	0	0	5900.45	0	0	0	0	0	0	0	4177.19	0	3062.35	0	0	0	373.426
P02768	Albumin OS=Homo sapiens OX=9606 GN=ALB PE=1 SV=2 - [ALBU_HUMAN]	ALB	12	17	2753.45	5637.61	2507.83	9986.02	0.610592	2.04747	1.03384	1525.8	1112.45	448.459	1579.7	7295.61	5282.44	2727.1	89.8778	7266.03	1933.39	2796.37	984.156	3122.89	2458.28	233.159	1265.74	3368.11	539.741	17390.7	4430.45	2737.06	1176.3	41066.9	506.009	4909.46	1891.91	7104.91	3281.91	355.798
P40199	Carcinoembryonic antigen-related cell adhesion molecule 6 OS=Homo sapiens OX=9606 GN=CEACAM6 PE=1 SV=4 - [CEAM6_HUMAN]	CEACAM6	5	9	443.53	767.668	673.226	1331.21	0.616537	1.73082	0.791452	0	0	272.439	0	550.806	0	1852.11	0	0	0	1191.28	1455.72	775.841	2604.14	0	0	0	0	2156.25	0	354.682	410.254	0	4940.82	1148.67	0	110.371	0	549.325
P01591	Immunoglobulin J chain OS=Homo sapiens OX=9606 GN=JCHAIN PE=1 SV=4 - [IGJ_HUMAN]	JCHAIN	11	14	2885.93	5221.3	2366.37	8232.95	0.62577	1.80922	0.855371	0	3320	3544.85	1142.96	9239.66	3985.58	865.836	1636.29	2370.93	4008.87	2447.45	2068.77	0	2117.63	7970.01	25677.8	1243.47	0	277.077	0	2649.99	430.138	23498.3	523.902	4024.32	15115.3	78.5213	3403.61	1752.05
Q9BWW8	Apolipoprotein L6 OS=Homo sapiens OX=9606 GN=APOL6 PE=1 SV=1 - [APOL6_HUMAN]	APOL6	2	2	226.715	34.2324	575.054	98.5735	0.631248	0.150993	-2.72745	834.192	0	0	1886.39	0	0	0	0	0	0	0	0	0	0	0	235.948	0	0	0	0	0	0	0	346.003	0	0	0	0	0
Q2M2I5	Keratin, type I cytoskeletal 24 OS=Homo sapiens OX=9606 GN=KRT24 PE=1 SV=1 - [K1C24_HUMAN]	KRT24	2	2	1404.78	238.405	3514.15	725.837	0.631248	0.169709	-2.55886	0	0	0	5475.98	0	0	0	0	11381.4	0	0	0	0	0	0	1257.44	0	0	0	0	0	0	0	0	0	0	2795.44	0	0
O60635	Tetraspanin-1 OS=Homo sapiens OX=9606 GN=TSPAN1 PE=1 SV=2 - [TSN1_HUMAN]	TSPAN1	2	4	24.1364	55.5455	68.1843	161.89	0.639087	2.30132	1.20246	0	0	0	54.8563	234.78	0	0	0	0	0	0	0	0	0	0	0	68.0717	0	0	0	0	0	0	0	667.227	0	96.6818	112.293	0
P08861	Chymotrypsin-like elastase family member 3B OS=Homo sapiens OX=9606 GN=CELA3B PE=1 SV=3 - [CEL3B_HUMAN]	CELA3B	9	13	20561.6	10287.3	36903	10380.3	0.63965	0.500318	-0.999083	0	17400.4	7330.27	133932	10188.6	14447.1	9241.98	2169.67	0	0	24774	27255.5	9985.85	6514.74	14269.4	0	18649.8	1166.62	13474.7	0	21902.7	7439.35	0	0	9994.2	3507.34	27095.5	35094.8	5789.77
Q86UP6	CUB and zona pellucida-like domain-containing protein 1 OS=Homo sapiens OX=9606 GN=CUZD1 PE=2 SV=1 - [CUZD1_HUMAN]	CUZD1	12	17	1002.65	922.751	903.238	835.634	0.641969	0.920314	-0.119802	413.855	814.446	1181.26	317.289	3417.9	576.541	1517.58	823.316	318.576	73.901	911.606	1665.51	192.816	721.8	445.068	192.35	1272.93	103.705	2906.95	654.983	2062.08	306.825	1075.15	2384.36	1453.74	574.008	201.534	457.725	680.739
P28838	Cytosol aminopeptidase OS=Homo sapiens OX=9606 GN=LAP3 PE=1 SV=3 - [AMPL_HUMAN]	LAP3	9	10	256.355	546.605	309.246	882.649	0.651205	2.13222	1.09236	0	132.408	240.351	40.6567	1034.6	0	309.311	0	647.073	181.79	358.424	131.639	683.712	3386.71	0	0	0	0	696.75	0	696.776	355.877	496.154	1981.38	287.601	0	401.321	0	306.01
P0DOX5	Immunoglobulin gamma-1 heavy chain OS=Homo sapiens OX=9606 PE=1 SV=2 - [IGG1_HUMAN]	Not available	5	5	1187.67	1261.68	2159.93	2936	0.657174	1.06232	0.0872162	0	3902.02	0	0	0	0	164.27	0	146.221	3885.14	6154.4	0	0	0	9057.25	0	0	0	0	0	0	0	8839.73	0	876.107	1818.28	0	0	857.26
Q9UQQ1	Aminopeptidase NAALADL1 OS=Homo sapiens OX=9606 GN=NAALADL1 PE=1 SV=2 - [NALDL_HUMAN]	NAALADL1	11	14	2111.89	1894.5	1753.08	2019.15	0.65751	0.897066	-0.156713	0	2173.02	1749.49	113.799	5051.74	5624.97	1732.45	1129.38	2798.13	586.314	2587.78	1795.58	1690.13	2906.9	320.49	0	0	4181.67	2036.73	1986.14	2881.96	233.424	907.482	8194.28	1990.55	1226.52	2457.29	0	1193.03
P12955	Xaa-Pro dipeptidase OS=Homo sapiens OX=9606 GN=PEPD PE=1 SV=3 - [PEPD_HUMAN]	PEPD	11	13	439.142	765.046	424.19	975.373	0.673239	1.74214	0.800858	0	375.122	1327.07	123.631	576.803	271.791	225.382	1176.38	221.368	107.971	207.338	656.849	1327.83	3617.12	124.667	0	0	884.456	747.216	402.188	655.558	602.177	0	2405.2	154.532	33.1794	1249.52	0	802.132
P51688	N-sulphoglucosamine sulphohydrolase OS=Homo sapiens OX=9606 GN=SGSH PE=1 SV=1 - [SPHM_HUMAN]	SGSH	2	4	11.5247	17.2244	32.9002	44.153	0.684415	1.49456	0.579723	0	0	0	24.7781	0	0	0	0	0	0	0	113.519	0	0	0	0	0	0	0	0	18.4542	32.3827	0	173.759	0	0	0	68.2192	0
P10253	Lysosomal alpha-glucosidase OS=Homo sapiens OX=9606 GN=GAA PE=1 SV=4 - [LYAG_HUMAN]	GAA	2	2	16.4904	8.43259	42.2114	25.8642	0.684648	0.511364	-0.967578	0	0	58.4215	0	0	0	0	139.463	0	0	0	0	0	0	43.0678	0	0	0	0	0	0	0	0	0	0	0	0	0	100.286
P06748	Nucleophosmin OS=Homo sapiens OX=9606 GN=NPM1 PE=1 SV=2 - [NPM_HUMAN]	NPM1	4	7	105.621	210.754	171.733	453.784	0.703486	1.99537	0.996657	0	0	352.198	0	0	0	0	0	225.9	193.676	0	495.681	105.928	0	0	0	645.808	0	0	0	67.1128	37.0999	0	0	461.927	0	1779.5	485.435	0
P13645	Keratin, type I cytoskeletal 10 OS=Homo sapiens OX=9606 GN=KRT10 PE=1 SV=6 - [K1C10_HUMAN]	KRT10	12	17	13270.1	13908	9070.54	14815.2	0.70663	1.04807	0.0677302	19250.7	11246	4022.14	10309.9	5968.6	12391.4	32767.5	3965.26	25688.8	6865.2	18616.7	8149.14	11762.6	17184	2013.42	4806.19	17747.6	23686.2	8075.82	16590.9	7392.04	66613.9	3583.02	5664.41	8688.35	12563.4	14944.9	10294.5	4824.01
P01876	Immunoglobulin heavy constant alpha 1 OS=Homo sapiens OX=9606 GN=IGHA1 PE=1 SV=2 - [IGHA1_HUMAN]	IGHA1	12	16	25874.8	30186.4	19198.5	35728.9	0.70663	1.16663	0.22235	2265.72	35100.5	35978	5212.81	69791.2	33264.6	9916.99	44364.8	15451.5	20688.2	25528.6	12934.7	145.872	10162	40581.2	113420	3503.16	0	61220.9	16429.4	15935.2	2482.03	111560	7028.06	32644.9	46839.5	5665.1	32442	13109.1
P01782	Immunoglobulin heavy variable 3-9 OS=Homo sapiens OX=9606 GN=IGHV3-9 PE=1 SV=2 - [HV309_HUMAN]	IGHV3-9	4	4	109.309	94.8974	220.214	192.86	0.714862	0.868156	-0.203974	0	120.688	322.91	0	0	0	0	0	0	735.032	133.079	0	0	0	655.158	0	0	0	0	0	0	0	387.087	0	340.82	230.19	0	0	0
Q13867	Bleomycin hydrolase OS=Homo sapiens OX=9606 GN=BLMH PE=1 SV=1 - [BLMH_HUMAN]	BLMH	6	9	171.101	190.097	279.554	299.348	0.724507	1.11102	0.151881	0	116.421	0	0	0	103.513	936.035	0	188.892	0	244.701	463.655	204.643	618.203	0	0	0	257.038	0	0	242.849	258.637	0	1150.42	201.168	40.8702	257.809	0	0
P0DOX4	Immunoglobulin epsilon heavy chain OS=Homo sapiens OX=9606 PE=1 SV=1 - [IGE_HUMAN]	Not available	3	3	27.3378	21.7822	57.0353	50.5874	0.73091	0.79678	-0.327747	0	185.567	0	0	0	0	80.3316	0	0	62.1552	0	0	0	0	168.346	0	0	0	0	0	0	0	0	0	112.778	89.1732	0	0	0
Q9HAT2	Sialate O-acetylesterase OS=Homo sapiens OX=9606 GN=SIAE PE=1 SV=1 - [SIAE_HUMAN]	SIAE	3	3	43.6331	46.7113	83.7373	118.779	0.73091	1.07055	0.0983473	0	0	104.241	0	0	0	233.981	185.376	0	0	0	0	0	351.466	0	0	0	0	0	0	77.5397	0	365.086	0	0	0	0	0	0
P48637	Glutathione synthetase OS=Homo sapiens OX=9606 GN=GSS PE=1 SV=1 - [GSHB_HUMAN]	GSS	1	2	8.0054	15.4159	27.7315	43.7117	0.737628	1.92569	0.945377	0	0	0	0	96.0648	0	0	0	0	0	0	0	142.675	0	0	0	0	0	0	0	119.396	0	0	0	0	0	0	0	0
P07148	Fatty acid-binding protein, liver OS=Homo sapiens OX=9606 GN=FABP1 PE=1 SV=1 - [FABPL_HUMAN]	FABP1	1	2	33.2206	65.7282	115.08	188.789	0.737628	1.97854	0.984433	0	0	0	0	398.648	0	0	0	0	0	0	0	460.107	0	0	0	0	0	0	0	0	0	657.272	0	0	0	0	0	0
P01766	Immunoglobulin heavy variable 3-13 OS=Homo sapiens OX=9606 GN=IGHV3-13 PE=1 SV=2 - [HV313_HUMAN]	IGHV3-13	1	2	8.55146	31.3558	29.6231	103.88	0.737628	3.66672	1.87449	0	0	0	0	0	0	0	0	0	102.617	0	0	0	0	420.309	0	0	0	0	0	0	0	0	0	112.739	0	0	0	0
P00338	L-lactate dehydrogenase A chain OS=Homo sapiens OX=9606 GN=LDHA PE=1 SV=2 - [LDHA_HUMAN]	LDHA	1	2	11.1289	53.4388	38.5515	167.733	0.737628	4.80182	2.26358	0	0	0	0	0	0	0	0	0	0	0	133.546	246.809	0	0	0	0	0	0	0	0	661.65	0	0	0	0	0	0	0
Q9Y6X5	Bis(5'-adenosyl)-triphosphatase ENPP4 OS=Homo sapiens OX=9606 GN=ENPP4 PE=1 SV=3 - [ENPP4_HUMAN]	ENPP4	1	2	2.75274	25.2954	9.53577	75.2593	0.737628	9.18919	3.19994	0	0	0	0	0	0	33.0329	0	0	0	0	0	0	147.775	0	0	0	0	0	0	0	0	282.247	0	0	0	0	0	0
P07237	Protein disulfide-isomerase OS=Homo sapiens OX=9606 GN=P4HB PE=1 SV=3 - [PDIA1_HUMAN]	P4HB	1	2	0.885623	14.2251	3.06789	45.9651	0.737628	16.0622	4.0056	0	0	0	0	0	0	0	0	0	0	0	10.6275	0	0	0	0	0	0	0	0	0	184.177	0	0	57.6489	0	0	0	0
P15586	N-acetylglucosamine-6-sulfatase OS=Homo sapiens OX=9606 GN=GNS PE=1 SV=3 - [GNS_HUMAN]	GNS	2	2	32.5042	19.4121	76.1957	63.5518	0.739672	0.597219	-0.743667	0	0	179.656	0	0	0	0	0	210.394	0	0	0	0	0	0	0	256.04	0	0	0	0	0	0	0	0	0	0	0	73.9662
P09848	Lactase/phlorizin hydrolase OS=Homo sapiens OX=9606 GN=LCT PE=1 SV=3 - [LPH_HUMAN]	LCT	2	2	162.813	110.065	549.26	330.534	0.739672	0.676022	-0.564858	0	0	1906.41	0	0	0	0	0	0	47.3455	0	0	0	0	1254.51	0	0	0	0	0	0	0	0	0	0	0	0	0	616.602
A0A0B4J1Y9	Immunoglobulin heavy variable 3-72 OS=Homo sapiens OX=9606 GN=IGHV3-72 PE=3 SV=1 - [HV372_HUMAN]	IGHV3-72	2	2	95.9915	84.7749	265.594	339.987	0.739672	0.883149	-0.179271	0	0	241.972	0	0	0	0	0	0	909.926	0	0	0	0	0	0	0	0	0	0	0	0	0	0	1403.65	37.526	0	0	0
Q8WZ42	Titin OS=Homo sapiens OX=9606 GN=TTN PE=1 SV=4 - [TITIN_HUMAN]	TTN	11	15	7235.64	7853.29	5130.51	8812.81	0.739686	1.08536	0.118176	0	11928.5	7433.21	1534.22	17312.5	7188.29	6756.11	2591.08	13968.2	3502.6	7340.52	7272.63	5639.51	26003.4	172.286	0	1440.97	1767.95	9042.64	2188.09	16067.9	3558.94	27316	12941.9	167.695	3564.94	14539.8	0	9094.05
P35908	Keratin, type II cytoskeletal 2 epidermal OS=Homo sapiens OX=9606 GN=KRT2 PE=1 SV=2 - [K22E_HUMAN]	KRT2	12	17	13457.3	12192	8454.51	8098.85	0.73981	0.905981	-0.142448	21018.1	8958.11	3950.11	11606.7	6270.09	15816	32373.7	6731.01	22816.7	8137.06	16029.8	7779.95	12597.5	21512.9	3577.2	9217.03	15352.3	31262	7832.74	10870.5	8574.07	27968.4	3278.01	5152.56	8665.61	12000.6	15309.2	10115	3979.13
O43451	Maltase-glucoamylase OS=Homo sapiens OX=9606 GN=MGAM PE=1 SV=6 - [MGA_HUMAN]	MGAM	12	17	7788.67	10031.7	4280.48	9045.33	0.73981	1.28798	0.365111	184.114	8106.97	8014.91	645.685	13635.5	9059.84	13089.2	6253.78	10357.8	4772.59	8348.74	10994.9	12028.7	18341.8	1703.08	147.276	1090.79	4413.35	13288.5	2555.84	9543.88	4845.43	12695.4	30790.8	18273.6	12622.7	24538.4	74.5736	3583.99
P00813	Adenosine deaminase OS=Homo sapiens OX=9606 GN=ADA PE=1 SV=3 - [ADA_HUMAN]	ADA	4	7	178.531	308.677	364.676	727.533	0.741499	1.72899	0.789925	0	0	198.258	0	128.761	0	641.473	0	0	0	0	1173.87	474.233	181.694	0	0	0	0	0	0	0	482.57	553.066	3007.45	54.2299	494.262	0	0	0
P02538	Keratin, type II cytoskeletal 6A OS=Homo sapiens OX=9606 GN=KRT6A PE=1 SV=3 - [K2C6A_HUMAN]	KRT6A	4	8	2834.97	2963.81	5920.29	7165.85	0.747456	1.04544	0.0641167	0	2427.73	0	0	0	0	20288.4	0	0	0	5106.29	6197.24	0	8497.48	615.803	0	3429.25	0	0	0	0	29454.1	1108.2	0	2354.33	0	0	2206.6	2719.01
P02792	Ferritin light chain OS=Homo sapiens OX=9606 GN=FTL PE=1 SV=2 - [FRIL_HUMAN]	FTL	5	7	116.068	1240.05	191.368	2845.69	0.747456	10.6838	3.41736	0	354.619	609.277	82.3319	0	0	0	0	191.859	0	154.725	0	4806.11	0	0	0	0	0	0	0	378.965	0	164.822	0	4513.07	0	10570.8	78.0225	569.07
A0A0C4DH67	Immunoglobulin kappa variable 1-8 OS=Homo sapiens OX=9606 GN=IGKV1-8 PE=3 SV=1 - [KV108_HUMAN]	IGKV1-8	4	5	96.4813	70.8538	160.303	144.311	0.766465	0.734378	-0.445405	0	396.32	229.705	0	0	118.979	0	412.771	0	0	0	0	0	0	558.057	0	0	0	0	0	0	0	196.797	0	161.432	124.114	0	0	164.113
A0A087WSY6	Immunoglobulin kappa variable 3D-15 OS=Homo sapiens OX=9606 GN=IGKV3D-15 PE=3 SV=6 - [KVD15_HUMAN]	IGKV3D-15	3	4	148.098	81.1957	287.234	156.602	0.768096	0.548255	-0.86708	0	625.582	334.667	0	0	0	0	0	0	816.931	0	0	0	0	482.573	0	0	0	0	0	0	0	0	0	343.296	280.579	0	0	273.879
Q92782	Zinc finger protein neuro-d4 OS=Homo sapiens OX=9606 GN=DPF1 PE=1 SV=3 - [DPF1_HUMAN]	DPF1	3	3	22.9641	122.242	46.7758	426.879	0.778415	5.3232	2.41229	0	0	0	0	0	106.153	0	0	133.578	35.8374	0	0	0	0	37.9509	0	0	1757.33	0	282.836	0	0	0	0	0	0	0	0	0
P0CF74	Immunoglobulin lambda constant 6 OS=Homo sapiens OX=9606 GN=IGLC6 PE=1 SV=1 - [IGLC6_HUMAN]	IGLC6	5	7	534.567	374.056	778.412	572.93	0.78527	0.699737	-0.515115	0	2395.81	0	0	1143.81	0	621.891	0	880.984	1372.3	0	0	0	699.508	0	1639.29	0	0	655.536	0	500.715	0	0	184.377	0	1613.28	0	1066.25	0
P0DOX3	Immunoglobulin delta heavy chain OS=Homo sapiens OX=9606 PE=1 SV=1 - [IGD_HUMAN]	Not available	2	2	36.3199	36.5175	103.987	107.976	0.796063	1.00544	0.00782923	0	0	76.8557	0	0	0	0	0	0	0	358.983	0	0	0	0	0	0	0	0	0	0	0	219.521	0	401.277	0	0	0	0
P06733	Alpha-enolase OS=Homo sapiens OX=9606 GN=ENO1 PE=1 SV=2 - [ENOA_HUMAN]	ENO1	2	2	133.212	139.287	421.463	538.684	0.796063	1.0456	0.0643339	0	0	0	0	0	0	132.49	0	0	0	0	1466.06	0	0	0	0	0	0	0	0	0	142.485	0	0	2225.4	0	0	0	0
Q8N5R6	Coiled-coil domain-containing protein 33 OS=Homo sapiens OX=9606 GN=CCDC33 PE=1 SV=3 - [CCD33_HUMAN]	CCDC33	2	2	45.1705	49.5467	123.814	160.255	0.796063	1.09688	0.133408	0	0	423.022	0	0	0	0	0	119.024	0	0	0	642.404	0	0	0	0	0	0	0	0	0	0	0	0	0	0	0	199.891
P15924	Desmoplakin OS=Homo sapiens OX=9606 GN=DSP PE=1 SV=3 - [DESP_HUMAN]	DSP	2	2	62.4209	82.4817	177.333	281.925	0.796063	1.32138	0.402046	0	0	0	0	0	0	611.312	0	0	0	0	137.738	0	251.488	0	0	0	0	0	0	0	1150.7	0	0	0	0	0	0	0
A0A0J9YX35	Immunoglobulin heavy variable 3-64D OS=Homo sapiens OX=9606 GN=IGHV3-64D PE=3 SV=1 - [HV64D_HUMAN]	IGHV3-64D	2	2	17.1641	36.6169	50.6756	122.26	0.796063	2.13334	1.09311	0	0	175.689	0	0	0	0	0	0	30.2808	0	0	0	0	495.919	0	0	0	0	0	0	0	0	0	126.568	0	0	0	0
O43280	Trehalase OS=Homo sapiens OX=9606 GN=TREH PE=1 SV=2 - [TREA_HUMAN]	TREH	7	9	432.837	628.716	594.28	1208.83	0.798526	1.45255	0.538586	0	696.046	1970.37	0	0	0	877.789	147.607	871.956	401.653	228.621	0	135.789	0	4496.59	0	0	1294.07	0	0	1805.96	23.4307	0	2173.21	0	314.754	0	171.699	272.661
P0C7U1	Putative inactive neutral ceramidase B OS=Homo sapiens OX=9606 GN=ASAH2B PE=2 SV=1 - [ASA2B_HUMAN]	ASAH2B	1	1	20.9624	0.886231	72.6159	3.65402	0.801104	0.0422772	-4.56398	0	0	0	0	0	0	0	251.549	0	0	0	0	0	0	15.0659	0	0	0	0	0	0	0	0	0	0	0	0	0	0
Q9H3R2	Mucin-13 OS=Homo sapiens OX=9606 GN=MUC13 PE=1 SV=3 - [MUC13_HUMAN]	MUC13	1	1	9.12213	1.2407	31.6	5.11553	0.801104	0.13601	-2.87822	0	0	0	109.466	0	0	0	0	0	0	0	0	0	0	0	0	0	0	0	0	0	0	0	0	21.0919	0	0	0	0
Q8NET4	Retrotransposon Gag-like protein 9 OS=Homo sapiens OX=9606 GN=RTL9 PE=1 SV=1 - [RTL9_HUMAN]	RTL9	1	1	17.8456	2.6186	61.8188	10.7967	0.801104	0.146737	-2.7687	0	0	214.147	0	0	0	0	0	0	0	0	0	0	0	0	0	0	0	0	0	0	0	0	0	0	0	44.5161	0	0
P27352	Cobalamin binding intrinsic factor OS=Homo sapiens OX=9606 GN=CBLIF PE=1 SV=2 - [IF_HUMAN]	CBLIF	1	1	11.9597	2.58677	41.4295	10.6655	0.801104	0.216291	-2.20895	0	0	143.516	0	0	0	0	0	0	0	0	0	0	0	43.9752	0	0	0	0	0	0	0	0	0	0	0	0	0	0
Q01469	Fatty acid-binding protein 5 OS=Homo sapiens OX=9606 GN=FABP5 PE=1 SV=3 - [FABP5_HUMAN]	FABP5	1	1	76.1616	18.0431	263.831	74.3938	0.801104	0.236906	-2.07761	0	0	0	0	0	0	913.939	0	0	0	0	0	0	0	0	0	0	0	0	0	0	306.733	0	0	0	0	0	0	0
A0A2R8Y619	Histone H2B type 2-K1 OS=Homo sapiens OX=9606 GN=H2BK1 PE=3 SV=1 - [H2BK1_HUMAN]	H2BK1	1	1	16.7988	4.06949	58.1927	16.7789	0.801104	0.242249	-2.04544	0	0	0	0	0	0	0	0	0	0	0	201.585	0	0	0	0	0	0	0	0	0	0	0	0	0	0	0	0	69.1814
P62917	60S ribosomal protein L8 OS=Homo sapiens OX=9606 GN=RPL8 PE=1 SV=2 - [RL8_HUMAN]	RPL8	1	1	32.8159	8.3631	113.678	34.4819	0.801104	0.254849	-1.97228	393.791	0	0	0	0	0	0	0	0	0	0	0	0	0	0	0	0	0	0	0	0	142.173	0	0	0	0	0	0	0
P07476	Involucrin OS=Homo sapiens OX=9606 GN=IVL PE=1 SV=2 - [INVO_HUMAN]	IVL	1	1	13.0966	3.98387	45.368	16.4259	0.801104	0.30419	-1.71695	0	0	0	0	0	0	0	0	0	0	0	157.159	0	0	0	0	0	0	0	0	0	0	0	0	0	0	0	0	67.7257
P08727	Keratin, type I cytoskeletal 19 OS=Homo sapiens OX=9606 GN=KRT19 PE=1 SV=4 - [K1C19_HUMAN]	KRT19	1	1	819.209	335.093	2837.82	1381.62	0.801104	0.409044	-1.28967	0	0	0	0	0	0	0	0	0	0	0	9830.51	0	0	0	0	0	0	0	0	0	0	0	0	5696.58	0	0	0	0
P01911	HLA class II histocompatibility antigen, DRB1 beta chain OS=Homo sapiens OX=9606 GN=HLA-DRB1 PE=1 SV=2 - [DRB1_HUMAN]	HLA-DRB1	1	1	5.41324	2.50622	18.752	10.3334	0.801104	0.462979	-1.11098	0	0	0	0	0	0	0	0	0	64.9589	0	0	42.6057	0	0	0	0	0	0	0	0	0	0	0	0	0	0	0	0
P68366	Tubulin alpha-4A chain OS=Homo sapiens OX=9606 GN=TUBA4A PE=1 SV=1 - [TBA4A_HUMAN]	TUBA4A	1	1	10.5052	6.03133	36.391	24.8678	0.801104	0.574128	-0.800555	0	0	0	0	0	0	0	0	0	0	0	126.062	0	0	0	0	0	0	0	0	0	0	0	0	0	0	0	0	102.533
Q8TDJ6	DmX-like protein 2 OS=Homo sapiens OX=9606 GN=DMXL2 PE=1 SV=2 - [DMXL2_HUMAN]	DMXL2	1	1	11.1937	7.60972	38.7761	31.3757	0.801104	0.679821	-0.556773	0	0	0	0	0	0	0	0	0	134.324	0	0	129.365	0	0	0	0	0	0	0	0	0	0	0	0	0	0	0	0
P28070	Proteasome subunit beta type-4 OS=Homo sapiens OX=9606 GN=PSMB4 PE=1 SV=4 - [PSB4_HUMAN]	PSMB4	1	2	3.59152	4.38926	12.4414	13.3262	0.801623	1.22212	0.289382	0	0	0	0	0	0	0	0	43.0983	0	0	0	23.4337	0	0	0	0	0	0	0	0	51.1837	0	0	0	0	0	0	0
Q96BW5	Phosphotriesterase-related protein OS=Homo sapiens OX=9606 GN=PTER PE=1 SV=1 - [PTER_HUMAN]	PTER	1	2	12.8546	18.2793	44.5296	56.3197	0.801623	1.42201	0.50793	0	0	0	0	0	0	0	0	0	154.255	0	0	0	0	0	0	0	0	0	0	0	0	0	219.204	91.5445	0	0	0	0
O15040	Tectonin beta-propeller repeat-containing protein 2 OS=Homo sapiens OX=9606 GN=TECPR2 PE=1 SV=4 - [TCPR2_HUMAN]	TECPR2	1	2	70.492	138.528	244.191	511.319	0.801623	1.96516	0.97465	0	0	0	0	0	0	845.904	0	0	0	0	0	0	2109.27	0	0	0	0	0	0	0	245.715	0	0	0	0	0	0	0
O15399	Glutamate receptor ionotropic, NMDA 2D OS=Homo sapiens OX=9606 GN=GRIN2D PE=1 SV=2 - [NMDE4_HUMAN]	GRIN2D	1	2	18.3826	39.642	63.6791	125.083	0.801623	2.1565	1.10869	0	0	0	0	220.591	0	0	0	0	0	0	0	0	0	0	0	0	0	0	0	0	178.895	495.019	0	0	0	0	0	0
Q07075	Glutamyl aminopeptidase OS=Homo sapiens OX=9606 GN=ENPEP PE=1 SV=3 - [AMPE_HUMAN]	ENPEP	1	2	20.4231	70.5907	70.7478	272.499	0.801623	3.45641	1.78927	0	0	0	0	0	0	0	0	245.078	0	0	0	1125.74	74.3042	0	0	0	0	0	0	0	0	0	0	0	0	0	0	0
P00326	Alcohol dehydrogenase 1C OS=Homo sapiens OX=9606 GN=ADH1C PE=1 SV=2 - [ADH1G_HUMAN]	ADH1C	2	3	8.9937	58.0505	21.671	143.743	0.813905	6.45458	2.69032	0	0	0	0	0	0	0	0	41.4566	0	0	66.4678	158.003	315.902	0	0	0	0	0	0	0	0	512.953	0	0	0	0	0	0
Q01459	Di-N-acetylchitobiase OS=Homo sapiens OX=9606 GN=CTBS PE=1 SV=1 - [DIAC_HUMAN]	CTBS	5	5	49.4065	60.3025	78.9906	116.75	0.814238	1.22054	0.287516	0	72.0177	0	0	0	79.4917	0	0	255.6	0	136.674	49.0952	152.337	431.144	0	0	0	0	0	0	151.458	0	91.4032	0	0	0	0	0	198.8
P20933	N(4)-(beta-N-acetylglucosaminyl)-L-asparaginase OS=Homo sapiens OX=9606 GN=AGA PE=1 SV=2 - [ASPG_HUMAN]	AGA	4	6	38.7928	101.118	65.7694	271.109	0.814238	2.60661	1.38217	0	0	52.1439	0	0	0	151.681	0	184.107	0	0	77.5818	108.87	0	0	0	0	0	0	0	172.05	69.8017	0	1124.82	0	0	187.45	0	56.0093
P12830	Cadherin-1 OS=Homo sapiens OX=9606 GN=CDH1 PE=1 SV=3 - [CADH1_HUMAN]	CDH1	9	10	148.949	403.336	116.036	704.557	0.821167	2.70787	1.43716	0	86.394	146.023	0	177.331	0	194.352	309.174	192.866	100.292	241.841	339.121	188.517	494.668	0	0	0	2190.76	0	0	222.453	33.2552	249.021	1901.74	1370.27	92.235	0	0	113.792
P15085	Carboxypeptidase A1 OS=Homo sapiens OX=9606 GN=CPA1 PE=1 SV=2 - [CBPA1_HUMAN]	CPA1	11	16	25419.2	26097.4	29641.5	33253.7	0.824757	1.02668	0.0379853	2586.06	21894.7	46945.5	2347.24	1015.12	2099.34	65586	0	16828.3	9424.39	48727.1	87576.5	53930.2	17229.1	87607	6935.68	24555.8	55983.4	68992.6	554.412	2260.97	211.101	0	1003.16	1060.15	20752.9	401.176	5333.08	96844.3
P02794	Ferritin heavy chain OS=Homo sapiens OX=9606 GN=FTH1 PE=1 SV=2 - [FRIH_HUMAN]	FTH1	6	8	467.794	860.147	576.955	1363.23	0.830069	1.83873	0.878712	0	790.513	1045.91	0	0	1546.52	0	0	0	1088.97	982.855	158.762	3888.44	0	0	0	369.686	0	0	0	2297.33	0	0	247.327	3917.79	433.531	2021.09	0	1447.32
Q96AA3	Protein RFT1 homolog OS=Homo sapiens OX=9606 GN=RFT1 PE=1 SV=1 - [RFT1_HUMAN]	RFT1	9	11	836.885	1161.13	737.024	1768.94	0.839702	1.38744	0.472429	0	1440.25	1554.35	0	627.055	211.698	1540.2	0	1149.94	210.729	1308.02	2000.39	1792.25	1205.85	261.727	0	0	0	558.043	2031.62	1041.94	1138.83	2314.12	7346.7	1064.26	0	0	0	983.889
Q02817	Mucin-2 OS=Homo sapiens OX=9606 GN=MUC2 PE=1 SV=2 - [MUC2_HUMAN]	MUC2	12	17	5599.83	6189.18	4115.38	5695.67	0.842057	1.10525	0.144367	1470.99	4107.4	3096.38	591.163	7733.46	6961.33	4645.27	1690.99	9242.04	7734.62	4614.62	15309.7	6974.01	13353.9	463.258	760.361	926.321	3842.24	1716.69	2702.21	13931	3778.24	13065.9	10803.7	17562.9	2602.92	10024.8	503.248	2204.39
P09622	Dihydrolipoyl dehydrogenase, mitochondrial OS=Homo sapiens OX=9606 GN=DLD PE=1 SV=2 - [DLDH_HUMAN]	DLD	4	5	55.2377	59.3715	109.036	151.347	0.850092	1.07484	0.104119	0	52.855	321.31	0	0	0	0	45.125	0	243.562	0	0	0	614.415	0	0	0	0	0	0	172.034	41.669	114.761	0	0	0	0	0	66.4368
P56470	Galectin-4 OS=Homo sapiens OX=9606 GN=LGALS4 PE=1 SV=1 - [LEG4_HUMAN]	LGALS4	7	8	297.328	245.18	520.087	395.611	0.850901	0.824612	-0.278213	318.316	0	0	248.963	367.071	412.684	0	1871.8	215.361	0	0	133.745	0	0	0	160.128	447.012	0	401.354	1469.69	438.845	0	0	0	401.374	0	60.9172	788.745	0
A0A0A0MS15	Immunoglobulin heavy variable 3-49 OS=Homo sapiens OX=9606 GN=IGHV3-49 PE=3 SV=1 - [HV349_HUMAN]	IGHV3-49	2	2	32.8842	33.4239	80.3842	94.5357	0.85354	1.01641	0.0234848	0	0	252.962	0	0	0	0	0	0	141.648	0	0	0	0	0	0	0	0	0	0	0	0	300.753	0	267.453	0	0	0	0
P01903	HLA class II histocompatibility antigen, DR alpha chain OS=Homo sapiens OX=9606 GN=HLA-DRA PE=1 SV=2 - [DRA_HUMAN]	HLA-DRA	2	2	10.792	15.8387	31.0039	44.7232	0.85354	1.46763	0.553485	0	0	22.411	0	0	0	0	0	0	107.094	0	0	137.584	0	0	0	0	0	0	0	0	0	0	131.674	0	0	0	0	0
O14638	Ectonucleotide pyrophosphatase/phosphodiesterase family member 3 OS=Homo sapiens OX=9606 GN=ENPP3 PE=1 SV=2 - [ENPP3_HUMAN]	ENPP3	2	2	17.2044	46.5326	45.7945	131.427	0.85354	2.70469	1.43546	0	0	51.705	0	0	0	0	0	154.748	0	0	0	407.714	0	0	0	0	0	0	0	0	0	0	383.341	0	0	0	0	0
P04259	Keratin, type II cytoskeletal 6B OS=Homo sapiens OX=9606 GN=KRT6B PE=1 SV=5 - [K2C6B_HUMAN]	KRT6B	4	6	3943.81	2806.16	7297.21	6807.52	0.854995	0.711536	-0.490991	0	0	0	0	0	0	23053.5	0	13404.3	4387.24	0	6480.69	5360.28	0	0	0	0	2367.59	0	0	0	28169.5	0	4096.22	4554.96	0	0	0	3156.26
P02750	Leucine-rich alpha-2-glycoprotein OS=Homo sapiens OX=9606 GN=LRG1 PE=1 SV=2 - [A2GL_HUMAN]	LRG1	2	3	10.5341	46.9633	25.7808	128.813	0.866476	4.4582	2.15646	0	0	0	0	81.2751	0	0	0	0	0	0	45.1345	0	0	488.561	0	0	0	0	0	0	0	245.172	0	64.6435	0	0	0	0
P14618	Pyruvate kinase PKM OS=Homo sapiens OX=9606 GN=PKM PE=1 SV=4 - [KPYM_HUMAN]	PKM	1	2	702.056	81.3456	2431.99	272.068	0.866978	0.115868	-3.10945	0	0	0	0	0	0	8424.67	0	0	0	0	0	0	0	0	0	0	0	0	0	0	1104.15	0	278.727	0	0	0	0	0
P31944	Caspase-14 OS=Homo sapiens OX=9606 GN=CASP14 PE=1 SV=2 - [CASPE_HUMAN]	CASP14	1	2	7.28213	4.86145	25.226	14.0425	0.866978	0.667587	-0.582972	0	0	0	0	0	0	0	0	87.3855	0	0	0	0	0	0	0	0	0	0	0	0	49.7412	0	0	0	0	32.9035	0	0
Q8NFJ5	Retinoic acid-induced protein 3 OS=Homo sapiens OX=9606 GN=GPRC5A PE=1 SV=2 - [RAI3_HUMAN]	GPRC5A	1	2	41.8968	28.8478	145.135	85.4663	0.866978	0.688545	-0.538378	0	0	0	502.762	0	0	0	0	0	0	0	0	0	0	0	0	0	0	0	0	0	0	0	0	318.578	0	0	171.835	0
P11310	Medium-chain specific acyl-CoA dehydrogenase, mitochondrial OS=Homo sapiens OX=9606 GN=ACADM PE=1 SV=1 - [ACADM_HUMAN]	ACADM	1	2	45.623	31.7909	158.043	104.36	0.866978	0.696817	-0.521148	0	0	547.476	0	0	0	0	0	0	0	0	0	0	0	0	0	0	0	0	0	0	420.88	0	0	0	0	0	0	119.565
P50453	Serpin B9 OS=Homo sapiens OX=9606 GN=SERPINB9 PE=1 SV=1 - [SPB9_HUMAN]	SERPINB9	1	2	92.686	83.0676	321.074	268.477	0.866978	0.896226	-0.158066	0	0	0	0	0	0	0	0	0	0	1112.23	0	0	0	0	0	0	0	0	0	0	0	0	0	1075.87	0	0	0	336.28
P48052	Carboxypeptidase A2 OS=Homo sapiens OX=9606 GN=CPA2 PE=1 SV=3 - [CBPA2_HUMAN]	CPA2	3	6	124.575	48.6791	334.572	112.812	0.871305	0.390762	-1.35564	0	0	1167.76	0	0	0	0	0	0	0	149.892	177.241	63.0172	0	456.749	73.0554	126.977	0	0	0	0	0	0	0	8.85008	0	0	0	98.8955
P08779	Keratin, type I cytoskeletal 16 OS=Homo sapiens OX=9606 GN=KRT16 PE=1 SV=4 - [K1C16_HUMAN]	KRT16	9	13	7073.84	9048.14	8499.32	14930.9	0.875984	1.2791	0.355128	0	0	0	7827.98	4361.84	922.857	26349	359.923	18051.3	3619.92	13562.7	9830.51	0	15951.3	1631.59	0	9087.47	8472.46	0	13380.9	4267.37	64179.4	0	5548.17	5696.58	7097.21	7262.35	6463.04	4780.5
P00915	Carbonic anhydrase 1 OS=Homo sapiens OX=9606 GN=CA1 PE=1 SV=2 - [CAH1_HUMAN]	CA1	10	14	1007.48	1680.99	983.424	3514.97	0.876533	1.66851	0.738557	0	546.212	893.189	424.077	599.418	1698.98	1838.4	3463.64	1020.27	259.508	1346.09	0	1785.84	3776.16	598.016	980.08	963.865	14853.9	460.886	0	429.965	0	637.714	0	293.195	871.661	901.152	1672.35	352.016
P01011	Alpha-1-antichymotrypsin OS=Homo sapiens OX=9606 GN=SERPINA3 PE=1 SV=2 - [AACT_HUMAN]	SERPINA3	11	15	5923.28	6083.09	4521.65	5522.58	0.876775	1.02698	0.0384084	0	10304.6	10047.8	229.403	7182.18	1856.53	7411.41	3153.08	11432.6	4808.7	12695	1958.13	10859.9	14493.6	2060.46	0	264.996	1821.19	4253.61	1930.09	15776.1	5333.29	7090.13	17552.1	4213.74	6279.61	6373.34	0	5110.53
O43895	Xaa-Pro aminopeptidase 2 OS=Homo sapiens OX=9606 GN=XPNPEP2 PE=1 SV=3 - [XPP2_HUMAN]	XPNPEP2	12	15	1417.08	2421.57	1972.57	4414.36	0.87682	1.70884	0.773019	1567.67	273.303	3880.28	1607.93	416.7	397.995	264.611	650.716	6729.26	378.606	172.167	665.779	826.254	4832.81	248.386	0	226.944	17853	201.954	1541.3	4927.95	1317.77	1129.52	6133.37	0	516.748	303.349	933.907	173.472
P35527	Keratin, type I cytoskeletal 9 OS=Homo sapiens OX=9606 GN=KRT9 PE=1 SV=3 - [K1C9_HUMAN]	KRT9	12	17	7576.3	7253.24	6134.56	6841.54	0.876835	0.95736	-0.0628668	10724.8	3748.43	3197.33	6131.52	4065.01	2925.17	19632.8	1153.52	18061.5	4243.36	12033.4	4998.64	6537.71	13508.4	1666.39	2311.92	8791.88	2520.99	5482.73	12387.7	5154.4	29841.3	2017.49	2307.69	5062.99	8757.72	8469	6008.25	2478.67
P02533	Keratin, type I cytoskeletal 14 OS=Homo sapiens OX=9606 GN=KRT14 PE=1 SV=4 - [K1C14_HUMAN]	KRT14	12	17	8939.98	10164.3	7753.51	14384.4	0.876835	1.13695	0.185163	11692.1	6820.87	2897.25	7938.8	4361.84	1117.08	26938.9	448.52	18051.3	3619.92	13562.7	9830.51	7390.99	15951.3	1631.59	2856.47	9143.85	8472.46	6379.89	13495	4267.37	64179.4	2729.19	5548.17	5696.58	7097.21	7262.35	5910.23	4780.5
Q93074	Mediator of RNA polymerase II transcription subunit 12 OS=Homo sapiens OX=9606 GN=MED12 PE=1 SV=4 - [MED12_HUMAN]	MED12	1	1	18.2749	14.4961	63.3061	59.7688	0.879857	0.793223	-0.334201	0	0	0	0	0	0	0	0	0	0	0	219.299	0	0	0	0	0	0	0	0	0	0	0	0	0	0	246.433	0	0
P01597	Immunoglobulin kappa variable 1-39 OS=Homo sapiens OX=9606 GN=IGKV1-39 PE=1 SV=2 - [KV139_HUMAN]	IGKV1-39	1	1	20.153	17.5425	69.8119	72.3296	0.879857	0.870468	-0.200137	0	0	241.835	0	0	0	0	0	0	0	0	0	0	0	298.222	0	0	0	0	0	0	0	0	0	0	0	0	0	0
A5PLL7	Plasmanylethanolamine desaturase OS=Homo sapiens OX=9606 GN=PEDS1 PE=1 SV=3 - [PDES1_HUMAN]	PEDS1	1	1	806.054	731.505	2792.25	3016.07	0.879857	0.907513	-0.14001	0	0	9672.65	0	0	0	0	0	0	0	0	0	0	0	0	0	0	0	0	0	0	0	0	0	0	0	0	0	12435.6
P29034	Protein S100-A2 OS=Homo sapiens OX=9606 GN=S100A2 PE=1 SV=3 - [S10A2_HUMAN]	S100A2	1	1	18.6066	16.9943	64.4552	70.0693	0.879857	0.913347	-0.130764	0	0	0	0	0	0	0	0	0	0	0	223.279	0	0	0	0	0	0	0	0	0	0	0	0	0	0	0	0	288.903
Q7Z2K6	Endoplasmic reticulum metallopeptidase 1 OS=Homo sapiens OX=9606 GN=ERMP1 PE=1 SV=2 - [ERMP1_HUMAN]	ERMP1	1	1	12.9282	12.3303	44.7847	50.8393	0.879857	0.953752	-0.0683136	0	155.139	0	0	0	0	0	0	0	0	0	0	0	0	0	0	0	0	0	0	0	0	0	0	0	0	0	209.616	0
P19013	Keratin, type II cytoskeletal 4 OS=Homo sapiens OX=9606 GN=KRT4 PE=1 SV=5 - [K2C4_HUMAN]	KRT4	1	1	1341.15	1343.18	4645.88	5538.05	0.879857	1.00151	0.00217591	0	0	0	0	0	0	16093.8	0	0	0	0	0	0	0	0	0	0	0	0	0	0	22834	0	0	0	0	0	0	0
P14923	Junction plakoglobin OS=Homo sapiens OX=9606 GN=JUP PE=1 SV=3 - [PLAK_HUMAN]	JUP	1	1	38.5282	45.4231	133.466	187.284	0.879857	1.17896	0.237511	0	0	0	0	0	0	462.339	0	0	0	0	0	0	0	0	0	0	0	0	0	0	772.193	0	0	0	0	0	0	0
A6NMY6	Putative annexin A2-like protein OS=Homo sapiens OX=9606 GN=ANXA2P2 PE=5 SV=2 - [AXA2L_HUMAN]	ANXA2P2	1	1	1.27535	1.55769	4.41793	6.42251	0.879857	1.22138	0.288515	0	0	0	0	0	0	15.3042	0	0	0	0	0	0	0	0	0	0	0	0	0	0	0	0	0	0	0	0	26.4807	0
P26038	Moesin OS=Homo sapiens OX=9606 GN=MSN PE=1 SV=3 - [MOES_HUMAN]	MSN	1	1	2.94012	3.88926	10.1849	16.0358	0.879857	1.32283	0.403623	0	0	0	0	0	0	0	0	0	0	0	35.2814	0	0	0	0	0	0	0	0	0	66.1175	0	0	0	0	0	0	0
Q6ZW76	Ankyrin repeat and SAM domain-containing protein 3 OS=Homo sapiens OX=9606 GN=ANKS3 PE=1 SV=1 - [ANKS3_HUMAN]	ANKS3	1	1	86.5238	121.398	299.727	500.538	0.879857	1.40306	0.48858	0	1038.29	0	0	0	0	0	0	0	0	0	0	0	0	0	0	0	0	2063.77	0	0	0	0	0	0	0	0	0	0
P07339	Cathepsin D OS=Homo sapiens OX=9606 GN=CTSD PE=1 SV=1 - [CATD_HUMAN]	CTSD	1	1	2.69134	5.67934	9.32308	23.4165	0.879857	2.11022	1.0774	0	0	0	0	0	0	0	0	0	0	0	32.2961	0	0	0	0	0	0	0	0	0	96.5487	0	0	0	0	0	0	0
O14983	Sarcoplasmic/endoplasmic reticulum calcium ATPase 1 OS=Homo sapiens OX=9606 GN=ATP2A1 PE=1 SV=1 - [AT2A1_HUMAN]	ATP2A1	1	1	3.39995	8.00574	11.7778	33.0085	0.879857	2.35467	1.23552	0	0	0	0	0	0	0	0	0	0	0	40.7994	0	0	0	0	0	0	0	0	0	0	0	0	0	0	136.098	0	0
Q99456	Keratin, type I cytoskeletal 12 OS=Homo sapiens OX=9606 GN=KRT12 PE=1 SV=1 - [K1C12_HUMAN]	KRT12	1	1	236.174	726.28	818.13	2994.53	0.879857	3.07519	1.62068	0	2834.09	0	0	0	0	0	0	0	0	0	0	12346.8	0	0	0	0	0	0	0	0	0	0	0	0	0	0	0	0
Q96P63	Serpin B12 OS=Homo sapiens OX=9606 GN=SERPINB12 PE=1 SV=1 - [SPB12_HUMAN]	SERPINB12	1	1	5.70511	21.9983	19.7631	90.7012	0.879857	3.85589	1.94706	0	0	0	0	0	0	0	0	68.4614	0	0	0	0	0	0	0	0	0	0	0	0	373.971	0	0	0	0	0	0	0
O00584	Ribonuclease T2 OS=Homo sapiens OX=9606 GN=RNASET2 PE=1 SV=2 - [RNT2_HUMAN]	RNASET2	1	1	2.05461	9.61473	7.11739	39.6426	0.879857	4.67958	2.22638	0	0	24.6554	0	0	0	0	0	0	0	0	0	0	0	0	0	0	0	0	0	0	0	0	163.45	0	0	0	0	0
O43150	Arf-GAP with SH3 domain, ANK repeat and PH domain-containing protein 2 OS=Homo sapiens OX=9606 GN=ASAP2 PE=1 SV=3 - [ASAP2_HUMAN]	ASAP2	1	1	0.754644	3.77641	2.61416	15.5705	0.879857	5.00423	2.32315	0	0	9.05573	0	0	0	0	0	0	0	0	0	0	0	0	0	0	0	0	0	64.199	0	0	0	0	0	0	0	0
P01599	Immunoglobulin kappa variable 1-17 OS=Homo sapiens OX=9606 GN=IGKV1-17 PE=1 SV=2 - [KV117_HUMAN]	IGKV1-17	1	1	3.37539	17.2327	11.6927	71.0523	0.879857	5.1054	2.35202	0	0	40.5047	0	0	0	0	0	0	0	0	0	0	0	292.956	0	0	0	0	0	0	0	0	0	0	0	0	0	0
P50452	Serpin B8 OS=Homo sapiens OX=9606 GN=SERPINB8 PE=1 SV=2 - [SPB8_HUMAN]	SERPINB8	1	1	13.1228	100.193	45.4586	413.104	0.879857	7.63502	2.93263	0	0	0	157.473	0	0	0	0	0	0	0	0	0	0	0	0	0	0	0	0	0	0	1703.27	0	0	0	0	0	0
P42858	Huntingtin OS=Homo sapiens OX=9606 GN=HTT PE=1 SV=2 - [HD_HUMAN]	HTT	1	1	8.57555	95.5251	29.7066	393.86	0.879857	11.1392	3.47758	0	0	0	0	0	0	0	102.907	0	0	0	0	0	0	0	0	0	0	1623.93	0	0	0	0	0	0	0	0	0	0
P31151	Protein S100-A7 OS=Homo sapiens OX=9606 GN=S100A7 PE=1 SV=4 - [S10A7_HUMAN]	S100A7	1	1	3.83087	58.6337	13.2705	241.753	0.879857	15.3056	3.93599	0	0	0	0	0	0	0	0	0	45.9704	0	0	0	996.772	0	0	0	0	0	0	0	0	0	0	0	0	0	0	0
P13688	Carcinoembryonic antigen-related cell adhesion molecule 1 OS=Homo sapiens OX=9606 GN=CEACAM1 PE=1 SV=2 - [CEAM1_HUMAN]	CEACAM1	7	8	2986.16	4020.81	3200.74	5956.06	0.887889	1.34648	0.429194	0	0	2324.43	0	4540.07	0	8109.33	3274.66	0	2807.21	7145.11	7633.17	11884.7	15030.7	0	0	0	0	9089.99	5860.9	0	2501.83	0	18314.6	3347.26	0	0	0	2323.97
A0A0C4DH31	Immunoglobulin heavy variable 1-18 OS=Homo sapiens OX=9606 GN=IGHV1-18 PE=3 SV=1 - [HV118_HUMAN]	IGHV1-18	4	4	32.2403	73.6315	66.0072	146.676	0.888254	2.28383	1.19146	0	71.5322	32.1526	0	0	0	0	0	57.4916	225.707	0	0	0	0	280.875	0	0	0	0	0	0	0	457.458	0	347.359	0	0	0	166.044
A0A0C4DH36	Probable non-functional immunoglobulin heavy variable 3-38 OS=Homo sapiens OX=9606 GN=IGHV3-38 PE=1 SV=1 - [HV338_HUMAN]	IGHV3-38	4	5	233.579	204.807	491.5	445.998	0.892611	0.876821	-0.189645	0	22.5362	896.193	0	0	0	0	0	0	336.636	1547.58	0	0	87.0241	1677.14	0	0	0	398.244	0	0	0	0	0	812.022	0	0	0	507.287
P08473	Neprilysin OS=Homo sapiens OX=9606 GN=MME PE=1 SV=2 - [NEP_HUMAN]	MME	4	5	57.1137	108.096	100.145	265.47	0.892611	1.89265	0.920408	0	0	55.1372	231.137	0	0	117.809	0	281.282	0	0	0	181.613	989.573	0	0	0	0	0	0	105.269	10.9182	0	550.262	0	0	0	0	0
P04406	Glyceraldehyde-3-phosphate dehydrogenase OS=Homo sapiens OX=9606 GN=GAPDH PE=1 SV=3 - [G3P_HUMAN]	GAPDH	11	14	4248.29	5701.28	3891.72	6363.09	0.894189	1.34202	0.424404	513.161	2211.24	4865.29	261.489	2427.23	2406.59	7759.01	3924.87	4780.58	0	9202.56	12627.5	254.83	7399.99	1449.17	6707.33	22519.7	8951.93	3586.78	0	2573.07	6585.62	1964.11	0	10656.8	0	2799.83	17539.1	3933.45
P02743	Serum amyloid P-component OS=Homo sapiens OX=9606 GN=APCS PE=1 SV=2 - [SAMP_HUMAN]	APCS	7	7	78.691	108.943	110.074	167.098	0.905093	1.38444	0.469299	0	147.685	371.574	0	0	0	121.442	0	53.0207	66.0916	158.436	26.0424	67.3478	280.243	590.16	0	154.851	0	0	0	228.45	0	0	0	268.416	262.557	0	0	0
Q04695	Keratin, type I cytoskeletal 17 OS=Homo sapiens OX=9606 GN=KRT17 PE=1 SV=2 - [K1C17_HUMAN]	KRT17	3	4	4194.35	5321.14	8502.3	15703.8	0.90611	1.26865	0.343291	0	0	0	0	0	0	26938.9	0	0	0	13562.7	9830.51	0	15951.3	0	0	0	0	0	0	0	64179.4	0	5548.17	0	0	0	0	4780.5
P09093	Chymotrypsin-like elastase family member 3A OS=Homo sapiens OX=9606 GN=CELA3A PE=1 SV=3 - [CEL3A_HUMAN]	CELA3A	12	17	44919.5	38272.2	58909.9	48910.2	0.911853	0.852017	-0.231046	84415.2	29726.4	8229.93	206386	15505.7	84372.4	10367.5	4580.74	3650.07	340.445	41774.1	49686	10914.4	13900.4	23665	196889	59025.4	16545.8	22065.7	12499.4	60847	9165.93	1924.71	9421.74	25737	10547.8	78138.8	91174.3	8164.8
O14818	Proteasome subunit alpha type-7 OS=Homo sapiens OX=9606 GN=PSMA7 PE=1 SV=1 - [PSA7_HUMAN]	PSMA7	3	5	35.8952	35.9491	71.2446	70.2705	0.932812	1.0015	0.00216492	217.39	0	0	0	0	0	81.4039	0	131.949	0	0	0	61.6334	24.5938	0	0	0	0	0	0	121.496	186.848	0	216.564	0	0	0	0	0
P01714	Immunoglobulin lambda variable 3-19 OS=Homo sapiens OX=9606 GN=IGLV3-19 PE=1 SV=2 - [LV319_HUMAN]	IGLV3-19	4	6	368.038	172.85	1045.09	307.72	0.937573	0.469651	-1.09034	0	256.836	0	0	0	292.017	200.405	0	0	3667.2	0	0	0	0	860.049	0	0	0	0	0	312.685	0	188.525	0	883.007	601.385	0	0	92.7906
Q9BYE9	Cadherin-related family member 2 OS=Homo sapiens OX=9606 GN=CDHR2 PE=1 SV=2 - [CDHR2_HUMAN]	CDHR2	12	15	2012.91	2967.03	2351.09	4218.34	0.947036	1.474	0.559734	192.973	310.102	1515.97	263.495	2400.44	4094.48	844.073	1949.81	2433.66	160.178	1528.11	8461.68	335.781	1912.9	1078.62	0	206.387	402.405	5972.04	1852.12	738.925	478.278	927.878	10237.4	15200	5834.55	1087.84	0	4174.43
P01009	Alpha-1-antitrypsin OS=Homo sapiens OX=9606 GN=SERPINA1 PE=1 SV=3 - [A1AT_HUMAN]	SERPINA1	12	17	66851	79634.9	32515.1	56887	0.947043	1.19123	0.252453	2841.33	80397.5	70589.8	8383.79	110030	73337.4	69547.6	84278	77733.4	45131.3	85514.5	94427	94135.2	107956	22164.9	2563.61	5159.51	76621.8	144113	146255	98230.9	47946.6	69171.1	202580	66733.8	61284	142883	1827.1	64168.8
Q9BYF1	Angiotensin-converting enzyme 2 OS=Homo sapiens OX=9606 GN=ACE2 PE=1 SV=2 - [ACE2_HUMAN]	ACE2	3	4	53.3605	96.8474	107.007	220.446	0.952973	1.81496	0.859941	0	0	329.066	0	196.852	0	0	0	114.409	0	0	0	187.625	0	0	0	0	0	0	0	0	253.64	366.694	838.448	0	0	0	0	0
Q5VST9	Obscurin OS=Homo sapiens OX=9606 GN=OBSCN PE=1 SV=3 - [OBSCN_HUMAN]	OBSCN	2	3	113.466	47.4885	310.062	139.34	0.973174	0.418527	-1.25661	0	0	0	0	0	0	0	0	1058.32	0	0	303.267	0	0	0	0	177.099	0	0	0	0	0	0	0	0	71.133	559.072	0	0
A0A0C4DH38	Immunoglobulin heavy variable 5-51 OS=Homo sapiens OX=9606 GN=IGHV5-51 PE=3 SV=1 - [HV551_HUMAN]	IGHV5-51	2	3	18.3561	13.7568	44.6794	35.6388	0.973174	0.74944	-0.416116	0	0	0	0	0	0	0	0	0	80.6252	139.648	0	0	0	133.862	0	0	0	0	0	0	0	32.3977	0	67.6064	0	0	0	0
A8K2U0	Alpha-2-macroglobulin-like protein 1 OS=Homo sapiens OX=9606 GN=A2ML1 PE=1 SV=3 - [A2ML1_HUMAN]	A2ML1	2	3	26.8559	24.8549	76.5288	66.2246	0.973174	0.92549	-0.111711	0	0	0	0	0	0	0	0	0	263.967	0	58.304	0	0	0	0	0	0	0	0	0	93.266	0	258.884	70.3837	0	0	0	0
Q14002	Carcinoembryonic antigen-related cell adhesion molecule 7 OS=Homo sapiens OX=9606 GN=CEACAM7 PE=1 SV=2 - [CEAM7_HUMAN]	CEACAM7	2	3	39.6842	52.2604	93.6484	148.348	0.973174	1.31691	0.397152	0	0	0	269.57	0	0	206.641	0	0	0	0	0	63.4	577.121	0	0	0	0	0	0	0	0	0	0	247.905	0	0	0	0
P01859	Immunoglobulin heavy constant gamma 2 OS=Homo sapiens OX=9606 GN=IGHG2 PE=1 SV=2 - [IGHG2_HUMAN]	IGHG2	7	9	1308.48	1709.19	2352.85	3364.46	0.981487	1.30624	0.385425	146.986	0	2892.87	0	0	663.97	381.274	0	892.93	2700.34	8023.37	0	394.912	0	12349.8	0	0	0	0	2594.67	1051.97	723.542	7641.11	878.979	0	0	0	173.03	3248.26
P29508	Serpin B3 OS=Homo sapiens OX=9606 GN=SERPINB3 PE=1 SV=2 - [SPB3_HUMAN]	SERPINB3	10	10	558.785	969.785	672.624	1562.2	0.982069	1.73552	0.795372	0	400.433	187.22	0	509.991	678.477	801.809	165.199	175.441	1186.27	223.718	2376.86	0	2680.18	572.756	0	0	0	0	0	465.986	6196.96	750.117	1507.2	2068.28	1021.83	592.438	0	630.589
P35030	Trypsin-3 OS=Homo sapiens OX=9606 GN=PRSS3 PE=1 SV=2 - [TRY3_HUMAN]	PRSS3	8	14	1569.7	1225.58	1851.24	1196.2	1	0.780773	-0.357024	0	4161.62	2666.59	893.402	314.28	2198.7	0	5640.59	808.385	2152.82	0	0	509.831	309.979	2360.05	1965.14	2409.37	819.704	351.882	509.754	767.89	0	0	0	585.768	3221.07	959.367	2270.91	3794.13
P40879	Chloride anion exchanger OS=Homo sapiens OX=9606 GN=SLC26A3 PE=1 SV=1 - [S26A3_HUMAN]	SLC26A3	3	4	43.3788	36.6508	105.776	75.3711	1	0.844901	-0.243146	0	0	0	348.429	154.762	0	0	0	0	0	0	17.3549	0	0	0	0	211.282	0	0	0	50.5429	0	0	0	155.249	0	0	205.99	0
Q04609	Glutamate carboxypeptidase 2 OS=Homo sapiens OX=9606 GN=FOLH1 PE=1 SV=1 - [FOLH1_HUMAN]	FOLH1	2	3	79.3937	81.642	185.453	183.4	1	1.02832	0.0402862	0	0	484.11	0	0	0	0	0	468.614	0	0	0	418.56	541.532	0	0	0	0	0	0	427.821	0	0	0	0	0	0	0	0
P0DOX2	Immunoglobulin alpha-2 heavy chain OS=Homo sapiens OX=9606 PE=1 SV=2 - [IGA2_HUMAN]	Not available	11	14	12080.3	18051.5	7432.4	22219.2	1	1.49429	0.579462	0	15436.9	16762.9	5959.66	27389.5	19026.2	6079.83	12529.2	9179.38	9063.47	16989.7	6547.15	0	7095.01	19178.1	50163	997.608	0	43644.7	0	12789.7	2082.17	80876.3	5450.85	21602.6	21945.6	4429.47	28829.3	7791.61
Q6P587	Acylpyruvase FAHD1, mitochondrial OS=Homo sapiens OX=9606 GN=FAHD1 PE=1 SV=2 - [FAHD1_HUMAN]	FAHD1	3	4	41.8926	64.6395	87.7869	148.374	1	1.54298	0.625721	0	0	206.634	0	0	0	0	0	246.282	0	0	49.7953	520.115	345.085	0	0	0	0	0	0	173.242	60.4291	0	0	0	0	0	0	0
Q16820	Meprin A subunit beta OS=Homo sapiens OX=9606 GN=MEP1B PE=1 SV=3 - [MEP1B_HUMAN]	MEP1B	9	10	593.722	991.305	634.473	1247.62	1	1.66965	0.739542	0	146.266	1847.5	0	1204.54	837.574	1242.36	0	1132.9	15.252	340.718	357.553	3153	1824.46	1086.45	0	0	2905.93	0	308.9	3284.35	1068.5	0	2514.67	109.02	0	0	0	596.911
Q9HBA9	Putative N-acetylated-alpha-linked acidic dipeptidase OS=Homo sapiens OX=9606 GN=FOLH1B PE=2 SV=1 - [FOH1B_HUMAN]	FOLH1B	4	5	87.0344	195.592	174.98	454.36	1	2.2473	1.16819	0	161.374	0	0	0	141.823	601.736	0	0	0	139.479	0	0	0	565.268	0	0	1764.68	0	0	0	127.792	0	686	0	0	0	0	181.328
A0A075B6J9	Immunoglobulin lambda variable 2-18 OS=Homo sapiens OX=9606 GN=IGLV2-18 PE=3 SV=2 - [LV218_HUMAN]	IGLV2-18	0	0	0	0	0	0	NA	NA	NA	0	0	0	0	0	0	0	0	0	0	0	0	0	0	0	0	0	0	0	0	0	0	0	0	0	0	0	0	0
A0A0A6YYJ7	T cell receptor alpha variable 8-3 OS=Homo sapiens OX=9606 GN=TRAV8-3 PE=3 SV=5 - [TVA83_HUMAN]	TRAV8-3	0	0	0	0	0	0	NA	NA	NA	0	0	0	0	0	0	0	0	0	0	0	0	0	0	0	0	0	0	0	0	0	0	0	0	0	0	0	0	0
A5PLL1	Ankyrin repeat domain-containing protein 34B OS=Homo sapiens OX=9606 GN=ANKRD34B PE=2 SV=3 - [AN34B_HUMAN]	ANKRD34B	0	0	0	0	0	0	NA	NA	NA	0	0	0	0	0	0	0	0	0	0	0	0	0	0	0	0	0	0	0	0	0	0	0	0	0	0	0	0	0
A6NC98	Coiled-coil domain-containing protein 88B OS=Homo sapiens OX=9606 GN=CCDC88B PE=1 SV=1 - [CC88B_HUMAN]	CCDC88B	0	0	0	0	0	0	NA	NA	NA	0	0	0	0	0	0	0	0	0	0	0	0	0	0	0	0	0	0	0	0	0	0	0	0	0	0	0	0	0
A6NKG5	Retrotransposon-like protein 1 OS=Homo sapiens OX=9606 GN=RTL1 PE=3 SV=3 - [RTL1_HUMAN]	RTL1	0	0	0	0	0	0	NA	NA	NA	0	0	0	0	0	0	0	0	0	0	0	0	0	0	0	0	0	0	0	0	0	0	0	0	0	0	0	0	0
A6PVS8	Leucine-rich repeat and IQ domain-containing protein 3 OS=Homo sapiens OX=9606 GN=LRRIQ3 PE=1 SV=1 - [LRIQ3_HUMAN]	LRRIQ3	0	0	0	0	0	0	NA	NA	NA	0	0	0	0	0	0	0	0	0	0	0	0	0	0	0	0	0	0	0	0	0	0	0	0	0	0	0	0	0
O00115	Deoxyribonuclease-2-alpha OS=Homo sapiens OX=9606 GN=DNASE2 PE=1 SV=2 - [DNS2A_HUMAN]	DNASE2	0	0	0	0	0	0	NA	NA	NA	0	0	0	0	0	0	0	0	0	0	0	0	0	0	0	0	0	0	0	0	0	0	0	0	0	0	0	0	0
O00507	Probable ubiquitin carboxyl-terminal hydrolase FAF-Y OS=Homo sapiens OX=9606 GN=USP9Y PE=2 SV=2 - [USP9Y_HUMAN]	USP9Y	0	0	0	0	0	0	NA	NA	NA	0	0	0	0	0	0	0	0	0	0	0	0	0	0	0	0	0	0	0	0	0	0	0	0	0	0	0	0	0
O14827	Ras-specific guanine nucleotide-releasing factor 2 OS=Homo sapiens OX=9606 GN=RASGRF2 PE=1 SV=2 - [RGRF2_HUMAN]	RASGRF2	0	0	0	0	0	0	NA	NA	NA	0	0	0	0	0	0	0	0	0	0	0	0	0	0	0	0	0	0	0	0	0	0	0	0	0	0	0	0	0
O14936	Peripheral plasma membrane protein CASK OS=Homo sapiens OX=9606 GN=CASK PE=1 SV=3 - [CSKP_HUMAN]	CASK	0	0	0	0	0	0	NA	NA	NA	0	0	0	0	0	0	0	0	0	0	0	0	0	0	0	0	0	0	0	0	0	0	0	0	0	0	0	0	0
O15455	Toll-like receptor 3 OS=Homo sapiens OX=9606 GN=TLR3 PE=1 SV=1 - [TLR3_HUMAN]	TLR3	0	0	0	0	0	0	NA	NA	NA	0	0	0	0	0	0	0	0	0	0	0	0	0	0	0	0	0	0	0	0	0	0	0	0	0	0	0	0	0
O43295	SLIT-ROBO Rho GTPase-activating protein 3 OS=Homo sapiens OX=9606 GN=SRGAP3 PE=1 SV=3 - [SRGP3_HUMAN]	SRGAP3	0	0	0	0	0	0	NA	NA	NA	0	0	0	0	0	0	0	0	0	0	0	0	0	0	0	0	0	0	0	0	0	0	0	0	0	0	0	0	0
O60306	RNA helicase aquarius OS=Homo sapiens OX=9606 GN=AQR PE=1 SV=4 - [AQR_HUMAN]	AQR	0	0	0	0	0	0	NA	NA	NA	0	0	0	0	0	0	0	0	0	0	0	0	0	0	0	0	0	0	0	0	0	0	0	0	0	0	0	0	0
O60333	Kinesin-like protein KIF1B OS=Homo sapiens OX=9606 GN=KIF1B PE=1 SV=5 - [KIF1B_HUMAN]	KIF1B	0	0	0	0	0	0	NA	NA	NA	0	0	0	0	0	0	0	0	0	0	0	0	0	0	0	0	0	0	0	0	0	0	0	0	0	0	0	0	0
O75131	Copine-3 OS=Homo sapiens OX=9606 GN=CPNE3 PE=1 SV=1 - [CPNE3_HUMAN]	CPNE3	0	0	0	0	0	0	NA	NA	NA	0	0	0	0	0	0	0	0	0	0	0	0	0	0	0	0	0	0	0	0	0	0	0	0	0	0	0	0	0
O75366	Advillin OS=Homo sapiens OX=9606 GN=AVIL PE=1 SV=3 - [AVIL_HUMAN]	AVIL	0	0	0	0	0	0	NA	NA	NA	0	0	0	0	0	0	0	0	0	0	0	0	0	0	0	0	0	0	0	0	0	0	0	0	0	0	0	0	0
O94810	Regulator of G-protein signaling 11 OS=Homo sapiens OX=9606 GN=RGS11 PE=1 SV=2 - [RGS11_HUMAN]	RGS11	0	0	0	0	0	0	NA	NA	NA	0	0	0	0	0	0	0	0	0	0	0	0	0	0	0	0	0	0	0	0	0	0	0	0	0	0	0	0	0
O95361	Tripartite motif-containing protein 16 OS=Homo sapiens OX=9606 GN=TRIM16 PE=1 SV=3 - [TRI16_HUMAN]	TRIM16	0	0	0	0	0	0	NA	NA	NA	0	0	0	0	0	0	0	0	0	0	0	0	0	0	0	0	0	0	0	0	0	0	0	0	0	0	0	0	0
P00441	Superoxide dismutase [Cu-Zn] OS=Homo sapiens OX=9606 GN=SOD1 PE=1 SV=2 - [SODC_HUMAN]	SOD1	0	0	0	0	0	0	NA	NA	NA	0	0	0	0	0	0	0	0	0	0	0	0	0	0	0	0	0	0	0	0	0	0	0	0	0	0	0	0	0
P01743	Immunoglobulin heavy variable 1-46 OS=Homo sapiens OX=9606 GN=IGHV1-46 PE=1 SV=2 - [HV146_HUMAN]	IGHV1-46	0	0	0	0	0	0	NA	NA	NA	0	0	0	0	0	0	0	0	0	0	0	0	0	0	0	0	0	0	0	0	0	0	0	0	0	0	0	0	0
P09972	Fructose-bisphosphate aldolase C OS=Homo sapiens OX=9606 GN=ALDOC PE=1 SV=2 - [ALDOC_HUMAN]	ALDOC	0	0	0	0	0	0	NA	NA	NA	0	0	0	0	0	0	0	0	0	0	0	0	0	0	0	0	0	0	0	0	0	0	0	0	0	0	0	0	0
P11055	Myosin-3 OS=Homo sapiens OX=9606 GN=MYH3 PE=1 SV=3 - [MYH3_HUMAN]	MYH3	0	0	0	0	0	0	NA	NA	NA	0	0	0	0	0	0	0	0	0	0	0	0	0	0	0	0	0	0	0	0	0	0	0	0	0	0	0	0	0
P14210	Hepatocyte growth factor OS=Homo sapiens OX=9606 GN=HGF PE=1 SV=2 - [HGF_HUMAN]	HGF	0	0	0	0	0	0	NA	NA	NA	0	0	0	0	0	0	0	0	0	0	0	0	0	0	0	0	0	0	0	0	0	0	0	0	0	0	0	0	0
P21439	Phosphatidylcholine translocator ABCB4 OS=Homo sapiens OX=9606 GN=ABCB4 PE=1 SV=2 - [MDR3_HUMAN]	ABCB4	0	0	0	0	0	0	NA	NA	NA	0	0	0	0	0	0	0	0	0	0	0	0	0	0	0	0	0	0	0	0	0	0	0	0	0	0	0	0	0
P25054	Adenomatous polyposis coli protein OS=Homo sapiens OX=9606 GN=APC PE=1 SV=2 - [APC_HUMAN]	APC	0	0	0	0	0	0	NA	NA	NA	0	0	0	0	0	0	0	0	0	0	0	0	0	0	0	0	0	0	0	0	0	0	0	0	0	0	0	0	0
P29474	Nitric oxide synthase, endothelial OS=Homo sapiens OX=9606 GN=NOS3 PE=1 SV=4 - [NOS3_HUMAN]	NOS3	0	0	0	0	0	0	NA	NA	NA	0	0	0	0	0	0	0	0	0	0	0	0	0	0	0	0	0	0	0	0	0	0	0	0	0	0	0	0	0
P40925	Malate dehydrogenase, cytoplasmic OS=Homo sapiens OX=9606 GN=MDH1 PE=1 SV=4 - [MDHC_HUMAN]	MDH1	0	0	0	0	0	0	NA	NA	NA	0	0	0	0	0	0	0	0	0	0	0	0	0	0	0	0	0	0	0	0	0	0	0	0	0	0	0	0	0
P43250	G protein-coupled receptor kinase 6 OS=Homo sapiens OX=9606 GN=GRK6 PE=1 SV=2 - [GRK6_HUMAN]	GRK6	0	0	0	0	0	0	NA	NA	NA	0	0	0	0	0	0	0	0	0	0	0	0	0	0	0	0	0	0	0	0	0	0	0	0	0	0	0	0	0
P51149	Ras-related protein Rab-7a OS=Homo sapiens OX=9606 GN=RAB7A PE=1 SV=1 - [RAB7A_HUMAN]	RAB7A	0	0	0	0	0	0	NA	NA	NA	0	0	0	0	0	0	0	0	0	0	0	0	0	0	0	0	0	0	0	0	0	0	0	0	0	0	0	0	0
P51572	B-cell receptor-associated protein 31 OS=Homo sapiens OX=9606 GN=BCAP31 PE=1 SV=3 - [BAP31_HUMAN]	BCAP31	0	0	0	0	0	0	NA	NA	NA	0	0	0	0	0	0	0	0	0	0	0	0	0	0	0	0	0	0	0	0	0	0	0	0	0	0	0	0	0
P51606	N-acylglucosamine 2-epimerase OS=Homo sapiens OX=9606 GN=RENBP PE=1 SV=3 - [RENBP_HUMAN]	RENBP	0	0	0	0	0	0	NA	NA	NA	0	0	0	0	0	0	0	0	0	0	0	0	0	0	0	0	0	0	0	0	0	0	0	0	0	0	0	0	0
P51659	Peroxisomal multifunctional enzyme type 2 OS=Homo sapiens OX=9606 GN=HSD17B4 PE=1 SV=3 - [DHB4_HUMAN]	HSD17B4	0	0	0	0	0	0	NA	NA	NA	0	0	0	0	0	0	0	0	0	0	0	0	0	0	0	0	0	0	0	0	0	0	0	0	0	0	0	0	0
P55011	Solute carrier family 12 member 2 OS=Homo sapiens OX=9606 GN=SLC12A2 PE=1 SV=1 - [S12A2_HUMAN]	SLC12A2	0	0	0	0	0	0	NA	NA	NA	0	0	0	0	0	0	0	0	0	0	0	0	0	0	0	0	0	0	0	0	0	0	0	0	0	0	0	0	0
P59047	NACHT, LRR and PYD domains-containing protein 5 OS=Homo sapiens OX=9606 GN=NLRP5 PE=1 SV=2 - [NALP5_HUMAN]	NLRP5	0	0	0	0	0	0	NA	NA	NA	0	0	0	0	0	0	0	0	0	0	0	0	0	0	0	0	0	0	0	0	0	0	0	0	0	0	0	0	0
P59282	Tubulin polymerization-promoting protein family member 2 OS=Homo sapiens OX=9606 GN=TPPP2 PE=1 SV=2 - [TPPP2_HUMAN]	TPPP2	0	0	0	0	0	0	NA	NA	NA	0	0	0	0	0	0	0	0	0	0	0	0	0	0	0	0	0	0	0	0	0	0	0	0	0	0	0	0	0
P67936	Tropomyosin alpha-4 chain OS=Homo sapiens OX=9606 GN=TPM4 PE=1 SV=3 - [TPM4_HUMAN]	TPM4	0	0	0	0	0	0	NA	NA	NA	0	0	0	0	0	0	0	0	0	0	0	0	0	0	0	0	0	0	0	0	0	0	0	0	0	0	0	0	0
P98177	Forkhead box protein O4 OS=Homo sapiens OX=9606 GN=FOXO4 PE=1 SV=5 - [FOXO4_HUMAN]	FOXO4	0	0	0	0	0	0	NA	NA	NA	0	0	0	0	0	0	0	0	0	0	0	0	0	0	0	0	0	0	0	0	0	0	0	0	0	0	0	0	0
Q01518	Adenylyl cyclase-associated protein 1 OS=Homo sapiens OX=9606 GN=CAP1 PE=1 SV=5 - [CAP1_HUMAN]	CAP1	0	0	0	0	0	0	NA	NA	NA	0	0	0	0	0	0	0	0	0	0	0	0	0	0	0	0	0	0	0	0	0	0	0	0	0	0	0	0	0
Q05084	Islet cell autoantigen 1 OS=Homo sapiens OX=9606 GN=ICA1 PE=1 SV=2 - [ICA69_HUMAN]	ICA1	0	0	0	0	0	0	NA	NA	NA	0	0	0	0	0	0	0	0	0	0	0	0	0	0	0	0	0	0	0	0	0	0	0	0	0	0	0	0	0
Q07837	Neutral and basic amino acid transport protein rBAT OS=Homo sapiens OX=9606 GN=SLC3A1 PE=1 SV=2 - [SLC31_HUMAN]	SLC3A1	0	0	0	0	0	0	NA	NA	NA	0	0	0	0	0	0	0	0	0	0	0	0	0	0	0	0	0	0	0	0	0	0	0	0	0	0	0	0	0
Q08554	Desmocollin-1 OS=Homo sapiens OX=9606 GN=DSC1 PE=1 SV=2 - [DSC1_HUMAN]	DSC1	0	0	0	0	0	0	NA	NA	NA	0	0	0	0	0	0	0	0	0	0	0	0	0	0	0	0	0	0	0	0	0	0	0	0	0	0	0	0	0
Q13315	Serine-protein kinase ATM OS=Homo sapiens OX=9606 GN=ATM PE=1 SV=4 - [ATM_HUMAN]	ATM	0	0	0	0	0	0	NA	NA	NA	0	0	0	0	0	0	0	0	0	0	0	0	0	0	0	0	0	0	0	0	0	0	0	0	0	0	0	0	0
Q13368	MAGUK p55 subfamily member 3 OS=Homo sapiens OX=9606 GN=MPP3 PE=1 SV=2 - [MPP3_HUMAN]	MPP3	0	0	0	0	0	0	NA	NA	NA	0	0	0	0	0	0	0	0	0	0	0	0	0	0	0	0	0	0	0	0	0	0	0	0	0	0	0	0	0
Q14376	UDP-glucose 4-epimerase OS=Homo sapiens OX=9606 GN=GALE PE=1 SV=2 - [GALE_HUMAN]	GALE	0	0	0	0	0	0	NA	NA	NA	0	0	0	0	0	0	0	0	0	0	0	0	0	0	0	0	0	0	0	0	0	0	0	0	0	0	0	0	0
Q149N8	E3 ubiquitin-protein ligase SHPRH OS=Homo sapiens OX=9606 GN=SHPRH PE=1 SV=2 - [SHPRH_HUMAN]	SHPRH	0	0	0	0	0	0	NA	NA	NA	0	0	0	0	0	0	0	0	0	0	0	0	0	0	0	0	0	0	0	0	0	0	0	0	0	0	0	0	0
Q27J81	Inverted formin-2 OS=Homo sapiens OX=9606 GN=INF2 PE=1 SV=2 - [INF2_HUMAN]	INF2	0	0	0	0	0	0	NA	NA	NA	0	0	0	0	0	0	0	0	0	0	0	0	0	0	0	0	0	0	0	0	0	0	0	0	0	0	0	0	0
Q49AJ0	Protein FAM135B OS=Homo sapiens OX=9606 GN=FAM135B PE=1 SV=2 - [F135B_HUMAN]	FAM135B	0	0	0	0	0	0	NA	NA	NA	0	0	0	0	0	0	0	0	0	0	0	0	0	0	0	0	0	0	0	0	0	0	0	0	0	0	0	0	0
Q4G0N4	NAD kinase 2, mitochondrial OS=Homo sapiens OX=9606 GN=NADK2 PE=1 SV=2 - [NAKD2_HUMAN]	NADK2	0	0	0	0	0	0	NA	NA	NA	0	0	0	0	0	0	0	0	0	0	0	0	0	0	0	0	0	0	0	0	0	0	0	0	0	0	0	0	0
Q53HC0	Coiled-coil domain-containing protein 92 OS=Homo sapiens OX=9606 GN=CCDC92 PE=1 SV=2 - [CCD92_HUMAN]	CCDC92	0	0	0	0	0	0	NA	NA	NA	0	0	0	0	0	0	0	0	0	0	0	0	0	0	0	0	0	0	0	0	0	0	0	0	0	0	0	0	0
Q5JSL3	Dedicator of cytokinesis protein 11 OS=Homo sapiens OX=9606 GN=DOCK11 PE=1 SV=2 - [DOC11_HUMAN]	DOCK11	0	0	0	0	0	0	NA	NA	NA	0	0	0	0	0	0	0	0	0	0	0	0	0	0	0	0	0	0	0	0	0	0	0	0	0	0	0	0	0
Q5T2R2	All trans-polyprenyl-diphosphate synthase PDSS1 OS=Homo sapiens OX=9606 GN=PDSS1 PE=1 SV=1 - [DPS1_HUMAN]	PDSS1	0	0	0	0	0	0	NA	NA	NA	0	0	0	0	0	0	0	0	0	0	0	0	0	0	0	0	0	0	0	0	0	0	0	0	0	0	0	0	0
Q6ZQT0	Putative uncharacterized protein FLJ45035 OS=Homo sapiens OX=9606 PE=5 SV=1 - [YD023_HUMAN]	Not available	0	0	0	0	0	0	NA	NA	NA	0	0	0	0	0	0	0	0	0	0	0	0	0	0	0	0	0	0	0	0	0	0	0	0	0	0	0	0	0
Q6ZRX8	Putative uncharacterized protein FLJ45999 OS=Homo sapiens OX=9606 PE=5 SV=1 - [YL004_HUMAN]	Not available	0	0	0	0	0	0	NA	NA	NA	0	0	0	0	0	0	0	0	0	0	0	0	0	0	0	0	0	0	0	0	0	0	0	0	0	0	0	0	0
Q6ZWB6	BTB/POZ domain-containing protein KCTD8 OS=Homo sapiens OX=9606 GN=KCTD8 PE=1 SV=1 - [KCTD8_HUMAN]	KCTD8	0	0	0	0	0	0	NA	NA	NA	0	0	0	0	0	0	0	0	0	0	0	0	0	0	0	0	0	0	0	0	0	0	0	0	0	0	0	0	0
Q7L0Y3	tRNA methyltransferase 10 homolog C OS=Homo sapiens OX=9606 GN=TRMT10C PE=1 SV=2 - [TM10C_HUMAN]	TRMT10C	0	0	0	0	0	0	NA	NA	NA	0	0	0	0	0	0	0	0	0	0	0	0	0	0	0	0	0	0	0	0	0	0	0	0	0	0	0	0	0
Q7L8S5	OTU domain-containing protein 6A OS=Homo sapiens OX=9606 GN=OTUD6A PE=1 SV=1 - [OTU6A_HUMAN]	OTUD6A	0	0	0	0	0	0	NA	NA	NA	0	0	0	0	0	0	0	0	0	0	0	0	0	0	0	0	0	0	0	0	0	0	0	0	0	0	0	0	0
Q7Z6J4	FYVE, RhoGEF and PH domain-containing protein 2 OS=Homo sapiens OX=9606 GN=FGD2 PE=1 SV=1 - [FGD2_HUMAN]	FGD2	0	0	0	0	0	0	NA	NA	NA	0	0	0	0	0	0	0	0	0	0	0	0	0	0	0	0	0	0	0	0	0	0	0	0	0	0	0	0	0
Q86TC9	Myopalladin OS=Homo sapiens OX=9606 GN=MYPN PE=1 SV=2 - [MYPN_HUMAN]	MYPN	0	0	0	0	0	0	NA	NA	NA	0	0	0	0	0	0	0	0	0	0	0	0	0	0	0	0	0	0	0	0	0	0	0	0	0	0	0	0	0
Q8IVT5	Kinase suppressor of Ras 1 OS=Homo sapiens OX=9606 GN=KSR1 PE=1 SV=3 - [KSR1_HUMAN]	KSR1	0	0	0	0	0	0	NA	NA	NA	0	0	0	0	0	0	0	0	0	0	0	0	0	0	0	0	0	0	0	0	0	0	0	0	0	0	0	0	0
Q8IYB5	Stromal membrane-associated protein 1 OS=Homo sapiens OX=9606 GN=SMAP1 PE=1 SV=2 - [SMAP1_HUMAN]	SMAP1	0	0	0	0	0	0	NA	NA	NA	0	0	0	0	0	0	0	0	0	0	0	0	0	0	0	0	0	0	0	0	0	0	0	0	0	0	0	0	0
Q8NCC3	Phospholipase A2 group XV OS=Homo sapiens OX=9606 GN=PLA2G15 PE=1 SV=2 - [PAG15_HUMAN]	PLA2G15	0	0	0	0	0	0	NA	NA	NA	0	0	0	0	0	0	0	0	0	0	0	0	0	0	0	0	0	0	0	0	0	0	0	0	0	0	0	0	0
Q8TAX7	Mucin-7 OS=Homo sapiens OX=9606 GN=MUC7 PE=1 SV=2 - [MUC7_HUMAN]	MUC7	0	0	0	0	0	0	NA	NA	NA	0	0	0	0	0	0	0	0	0	0	0	0	0	0	0	0	0	0	0	0	0	0	0	0	0	0	0	0	0
Q8TDX7	Serine/threonine-protein kinase Nek7 OS=Homo sapiens OX=9606 GN=NEK7 PE=1 SV=1 - [NEK7_HUMAN]	NEK7	0	0	0	0	0	0	NA	NA	NA	0	0	0	0	0	0	0	0	0	0	0	0	0	0	0	0	0	0	0	0	0	0	0	0	0	0	0	0	0
Q8WXG9	Adhesion G-protein coupled receptor V1 OS=Homo sapiens OX=9606 GN=ADGRV1 PE=1 SV=2 - [AGRV1_HUMAN]	ADGRV1	0	0	0	0	0	0	NA	NA	NA	0	0	0	0	0	0	0	0	0	0	0	0	0	0	0	0	0	0	0	0	0	0	0	0	0	0	0	0	0
Q92928	Putative Ras-related protein Rab-1C OS=Homo sapiens OX=9606 GN=RAB1C PE=5 SV=2 - [RAB1C_HUMAN]	RAB1C	0	0	0	0	0	0	NA	NA	NA	0	0	0	0	0	0	0	0	0	0	0	0	0	0	0	0	0	0	0	0	0	0	0	0	0	0	0	0	0
Q96B21	Transmembrane protein 45B OS=Homo sapiens OX=9606 GN=TMEM45B PE=1 SV=1 - [TM45B_HUMAN]	TMEM45B	0	0	0	0	0	0	NA	NA	NA	0	0	0	0	0	0	0	0	0	0	0	0	0	0	0	0	0	0	0	0	0	0	0	0	0	0	0	0	0
Q96JB1	Dynein axonemal heavy chain 8 OS=Homo sapiens OX=9606 GN=DNAH8 PE=1 SV=2 - [DYH8_HUMAN]	DNAH8	0	0	0	0	0	0	NA	NA	NA	0	0	0	0	0	0	0	0	0	0	0	0	0	0	0	0	0	0	0	0	0	0	0	0	0	0	0	0	0
Q96QU1	Protocadherin-15 OS=Homo sapiens OX=9606 GN=PCDH15 PE=1 SV=2 - [PCD15_HUMAN]	PCDH15	0	0	0	0	0	0	NA	NA	NA	0	0	0	0	0	0	0	0	0	0	0	0	0	0	0	0	0	0	0	0	0	0	0	0	0	0	0	0	0
Q96T55	Potassium channel subfamily K member 16 OS=Homo sapiens OX=9606 GN=KCNK16 PE=1 SV=1 - [KCNKG_HUMAN]	KCNK16	0	0	0	0	0	0	NA	NA	NA	0	0	0	0	0	0	0	0	0	0	0	0	0	0	0	0	0	0	0	0	0	0	0	0	0	0	0	0	0
Q9BS86	Zona pellucida-binding protein 1 OS=Homo sapiens OX=9606 GN=ZPBP PE=2 SV=1 - [ZPBP1_HUMAN]	ZPBP	0	0	0	0	0	0	NA	NA	NA	0	0	0	0	0	0	0	0	0	0	0	0	0	0	0	0	0	0	0	0	0	0	0	0	0	0	0	0	0
Q9BVG4	Protein PBDC1 OS=Homo sapiens OX=9606 GN=PBDC1 PE=1 SV=1 - [PBDC1_HUMAN]	PBDC1	0	0	0	0	0	0	NA	NA	NA	0	0	0	0	0	0	0	0	0	0	0	0	0	0	0	0	0	0	0	0	0	0	0	0	0	0	0	0	0
Q9BVI0	PHD finger protein 20 OS=Homo sapiens OX=9606 GN=PHF20 PE=1 SV=2 - [PHF20_HUMAN]	PHF20	0	0	0	0	0	0	NA	NA	NA	0	0	0	0	0	0	0	0	0	0	0	0	0	0	0	0	0	0	0	0	0	0	0	0	0	0	0	0	0
Q9BYK8	Helicase with zinc finger domain 2 OS=Homo sapiens OX=9606 GN=HELZ2 PE=1 SV=6 - [HELZ2_HUMAN]	HELZ2	0	0	0	0	0	0	NA	NA	NA	0	0	0	0	0	0	0	0	0	0	0	0	0	0	0	0	0	0	0	0	0	0	0	0	0	0	0	0	0
Q9H7P6	Multivesicular body subunit 12B OS=Homo sapiens OX=9606 GN=MVB12B PE=1 SV=2 - [MB12B_HUMAN]	MVB12B	0	0	0	0	0	0	NA	NA	NA	0	0	0	0	0	0	0	0	0	0	0	0	0	0	0	0	0	0	0	0	0	0	0	0	0	0	0	0	0
Q9H7Z6	Histone acetyltransferase KAT8 OS=Homo sapiens OX=9606 GN=KAT8 PE=1 SV=2 - [KAT8_HUMAN]	KAT8	0	0	0	0	0	0	NA	NA	NA	0	0	0	0	0	0	0	0	0	0	0	0	0	0	0	0	0	0	0	0	0	0	0	0	0	0	0	0	0
Q9NZT1	Calmodulin-like protein 5 OS=Homo sapiens OX=9606 GN=CALML5 PE=1 SV=2 - [CALL5_HUMAN]	CALML5	0	0	0	0	0	0	NA	NA	NA	0	0	0	0	0	0	0	0	0	0	0	0	0	0	0	0	0	0	0	0	0	0	0	0	0	0	0	0	0
Q9P2K1	Coiled-coil and C2 domain-containing protein 2A OS=Homo sapiens OX=9606 GN=CC2D2A PE=1 SV=3 - [C2D2A_HUMAN]	CC2D2A	0	0	0	0	0	0	NA	NA	NA	0	0	0	0	0	0	0	0	0	0	0	0	0	0	0	0	0	0	0	0	0	0	0	0	0	0	0	0	0
Q9UHR4	Brain-specific angiogenesis inhibitor 1-associated protein 2-like protein 1 OS=Homo sapiens OX=9606 GN=BAIAP2L1 PE=1 SV=2 - [BI2L1_HUMAN]	BAIAP2L1	0	0	0	0	0	0	NA	NA	NA	0	0	0	0	0	0	0	0	0	0	0	0	0	0	0	0	0	0	0	0	0	0	0	0	0	0	0	0	0
Q9UII4	E3 ISG15--protein ligase HERC5 OS=Homo sapiens OX=9606 GN=HERC5 PE=1 SV=2 - [HERC5_HUMAN]	HERC5	0	0	0	0	0	0	NA	NA	NA	0	0	0	0	0	0	0	0	0	0	0	0	0	0	0	0	0	0	0	0	0	0	0	0	0	0	0	0	0
Q9UKL4	Gap junction delta-2 protein OS=Homo sapiens OX=9606 GN=GJD2 PE=1 SV=1 - [CXD2_HUMAN]	GJD2	0	0	0	0	0	0	NA	NA	NA	0	0	0	0	0	0	0	0	0	0	0	0	0	0	0	0	0	0	0	0	0	0	0	0	0	0	0	0	0
Q9UKX3	Myosin-13 OS=Homo sapiens OX=9606 GN=MYH13 PE=2 SV=2 - [MYH13_HUMAN]	MYH13	0	0	0	0	0	0	NA	NA	NA	0	0	0	0	0	0	0	0	0	0	0	0	0	0	0	0	0	0	0	0	0	0	0	0	0	0	0	0	0
Q9ULD8	Potassium voltage-gated channel subfamily H member 3 OS=Homo sapiens OX=9606 GN=KCNH3 PE=1 SV=2 - [KCNH3_HUMAN]	KCNH3	0	0	0	0	0	0	NA	NA	NA	0	0	0	0	0	0	0	0	0	0	0	0	0	0	0	0	0	0	0	0	0	0	0	0	0	0	0	0	0
Q9Y263	Phospholipase A-2-activating protein OS=Homo sapiens OX=9606 GN=PLAA PE=1 SV=2 - [PLAP_HUMAN]	PLAA	0	0	0	0	0	0	NA	NA	NA	0	0	0	0	0	0	0	0	0	0	0	0	0	0	0	0	0	0	0	0	0	0	0	0	0	0	0	0	0
Q9Y2H5	Pleckstrin homology domain-containing family A member 6 OS=Homo sapiens OX=9606 GN=PLEKHA6 PE=1 SV=4 - [PKHA6_HUMAN]	PLEKHA6	0	0	0	0	0	0	NA	NA	NA	0	0	0	0	0	0	0	0	0	0	0	0	0	0	0	0	0	0	0	0	0	0	0	0	0	0	0	0	0
Q9Y4H2	Insulin receptor substrate 2 OS=Homo sapiens OX=9606 GN=IRS2 PE=1 SV=2 - [IRS2_HUMAN]	IRS2	0	0	0	0	0	0	NA	NA	NA	0	0	0	0	0	0	0	0	0	0	0	0	0	0	0	0	0	0	0	0	0	0	0	0	0	0	0	0	0
Q9Y6X2	E3 SUMO-protein ligase PIAS3 OS=Homo sapiens OX=9606 GN=PIAS3 PE=1 SV=2 - [PIAS3_HUMAN]	PIAS3	0	0	0	0	0	0	NA	NA	NA	0	0	0	0	0	0	0	0	0	0	0	0	0	0	0	0	0	0	0	0	0	0	0	0	0	0	0	0	0

## Sheet: GLM - Protein vs CKD + Age
Table S2.1: Results of GLM analysis to check for the effect of Age as a confounding factor on human protein abundances
UniProt Accession ID	Protein name	Gene symbol	Freq_CKD1	Freq_CKD4	Average_CKD1	Average_CKD4	St_Dv_CKD1	St_Dv_CKD4	MW_p_CKD4vsCKD1	FC_CKD4vsCKD1	Log2_FC_CKD4vsCKD1	p_CKD in Protein vs CKD+Age	p_Age in Protein vs CKD+Age	Fecal14_Human	Fecal16_Human	Fecal18_Human	Fecal20_Human	Fecal22_Human	Fecal24_Human	Fecal25_Human	Fecal26_Human	Fecal27_Human	Fecal28_Human	Fecal29_Human	Fecal9_Human	Fecal1_Human	Fecal10_Human	Fecal11_Human	Fecal12_Human	Fecal13_Human	Fecal15_Human	Fecal17_Human	Fecal19_Human	Fecal2_Human	Fecal21_Human	Fecal23_Human	Fecal3_Human	Fecal4_Human	Fecal5_Human	Fecal6_Human	Fecal7_Human	Fecal8_Human
P09923	Intestinal-type alkaline phosphatase OS=Homo sapiens OX=9606 GN=ALPI PE=1 SV=2 - [PPBI_HUMAN]	ALPI	12	14	15206.5	3404.25	22570.6	10639.2	0.00178816	0.223868	-2.15928	0.00866916	0.0527039	4049.59	2619.9	2729.43	2949.06	64701.3	3117.96	39091.9	1272.5	604.907	10217.5	1048.9	50075.5	44455.2	179.272	1240.91	530.007	3825.62	113.357	982.762	469.624	0	145.504	0	717.754	126.049	214.341	0	3351.28	1520.7
Q08380	Galectin-3-binding protein OS=Homo sapiens OX=9606 GN=LGALS3BP PE=1 SV=1 - [LG3BP_HUMAN]	LGALS3BP	3	12	60.7285	531.16	124.259	603.454	0.00739412	8.74648	3.1287	0.0488095	0.625771	0	0	85.7816	325.984	316.976	0	0	0	0	0	0	0	149.352	355.839	0	652.391	0	1331.9	501.847	0	1574.92	0	1750.78	545.039	1349.76	55.4165	202.188	560.298	0
P04746	Pancreatic alpha-amylase OS=Homo sapiens OX=9606 GN=AMY2A PE=1 SV=2 - [AMYP_HUMAN]	AMY2A	12	11	20942.8	7714.88	33716.4	24029	0.00927733	0.368379	-1.44074	0.196356	0.490594	941.615	12348.8	90963.1	830.146	187.104	407.32	247.084	74473.1	396.482	61091.3	1851.77	7575.4	109.711	2050.58	21603.7	363.422	332.201	0	7240.69	0	51.9034	0	0	0	393.207	0	118.048	267.486	98622
P23219	Prostaglandin G/H synthase 1 OS=Homo sapiens OX=9606 GN=PTGS1 PE=1 SV=2 - [PGH1_HUMAN]	PTGS1	3	0	577.07	0	1182.4	0	0.0362843	0	Only in CKD1	0.167331	0.865377	3285.42	0	0	0	0	0	0	0	830.183	0	0	2809.23	0	0	0	0	0	0	0	0	0	0	0	0	0	0	0	0	0
P04054	Phospholipase A2 OS=Homo sapiens OX=9606 GN=PLA2G1B PE=1 SV=3 - [PA21B_HUMAN]	PLA2G1B	5	2	480.384	27.3324	688.7	77.4369	0.0390117	0.0568971	-4.1355	0.0281039	0.450089	0	0	1114.91	1540.87	0	0	0	0	953.337	0	323.629	1831.86	250.941	0	0	0	0	0	0	0	0	213.71	0	0	0	0	0	0	0
P19961	Alpha-amylase 2B OS=Homo sapiens OX=9606 GN=AMY2B PE=1 SV=1 - [AMY2B_HUMAN]	AMY2B	8	4	19692.5	7540.12	31886.4	24064.5	0.0448259	0.382893	-1.38499	0.201306	0.469792	0	11469	82033.5	441.746	0	0	0	72005.3	251.999	61091.3	1441.73	7575.4	0	2050.58	21603.7	0	0	0	5905.8	0	0	0	0	0	0	0	0	0	98622
P12273	Prolactin-inducible protein OS=Homo sapiens OX=9606 GN=PIP PE=1 SV=1 - [PIP_HUMAN]	PIP	0	5	0	54.7439	0	122.526	0.0472549	Only in CKD4	Only in CKD4	0.516114	0.67426	0	0	0	0	0	0	0	0	0	0	0	0	18.5147	171.217	0	0	0	0	0	0	0	0	0	126.109	0	139.183	475.624	0	0
P49748	Very long-chain specific acyl-CoA dehydrogenase, mitochondrial OS=Homo sapiens OX=9606 GN=ACADVL PE=1 SV=1 - [ACADV_HUMAN]	ACADVL	0	5	0	38.937	0	67.0782	0.0472549	Only in CKD4	Only in CKD4	0.0889451	0.529327	0	0	0	0	0	0	0	0	0	0	0	0	175.394	93.538	0	0	0	0	0	0	197.521	89.5844	105.892	0	0	0	0	0	0
Q14CN2	Calcium-activated chloride channel regulator 4 OS=Homo sapiens OX=9606 GN=CLCA4 PE=1 SV=2 - [CLCA4_HUMAN]	CLCA4	1	7	85.3765	572.502	295.753	866.181	0.0597167	6.70562	2.74537	0.0770634	0.408702	0	0	0	0	0	0	0	0	1024.52	0	0	0	1645.65	0	0	0	0	0	481.472	0	923.051	0	2450.53	518.62	2411.65	0	0	1301.57	0
Q8WWA0	Intelectin-1 OS=Homo sapiens OX=9606 GN=ITLN1 PE=1 SV=1 - [ITLN1_HUMAN]	ITLN1	9	16	368.149	797.072	592.405	949.653	0.062591	2.16508	1.11442	0.343925	0.912022	153.631	190.373	281.995	2125.74	315.549	0	0	370.537	37.6488	0	200.626	741.692	302.737	994.945	61.9182	753.83	583.891	268.036	2266.96	0	507.191	209.413	222.256	1334.02	866.581	212.879	3709.54	1151.7	104.311
Q03154	Aminoacylase-1 OS=Homo sapiens OX=9606 GN=ACY1 PE=1 SV=1 - [ACY1_HUMAN]	ACY1	5	12	225.205	1566.55	372.916	2758.72	0.0661925	6.95611	2.79828	0.595028	0.492638	0	0	407.411	0	0	0	471.369	0	1148.81	19.0989	0	655.771	2598.23	1406.05	0	0	0	6749.6	817.78	2089.86	310.16	1082.15	410.022	10081.2	30.5526	0	1048.33	0	7.36046
P01023	Alpha-2-macroglobulin OS=Homo sapiens OX=9606 GN=A2M PE=1 SV=3 - [A2MG_HUMAN]	A2M	3	10	41.5331	254.517	79.2389	373.285	0.0725505	6.12805	2.61543	0.128827	0.665457	113.147	0	155.505	0	0	0	0	0	229.745	0	0	0	399.13	103.772	1262.39	0	0	874.688	149.504	0	485.187	77.2656	709.034	141.51	124.309	0	0	0	0
P12532	Creatine kinase U-type, mitochondrial OS=Homo sapiens OX=9606 GN=CKMT1B PE=1 SV=1 - [KCRU_HUMAN]	CKMT1B	3	11	173.146	390.355	334.583	415.474	0.0817272	2.25448	1.1728	0.00651041	0.0194025	1003.49	0	0	477.368	0	0	596.892	0	0	0	0	0	1075.29	1314.6	0	0	497.976	0	412.135	379.719	707.824	232.291	617.629	474.993	0	0	63.4791	860.108	0
P01024	Complement C3 OS=Homo sapiens OX=9606 GN=C3 PE=1 SV=2 - [CO3_HUMAN]	C3	0	4	0	23.0389	0	50.761	0.0826914	Only in CKD4	Only in CKD4	0.367476	0.919991	0	0	0	0	0	0	0	0	0	0	0	0	67.68	0	59.9196	0	0	0	0	0	71.9688	0	192.094	0	0	0	0	0	0
P06744	Glucose-6-phosphate isomerase OS=Homo sapiens OX=9606 GN=GPI PE=1 SV=4 - [G6PI_HUMAN]	GPI	0	4	0	52.4243	0	113.964	0.0826914	Only in CKD4	Only in CKD4	0.362071	0.916997	0	0	0	0	0	0	0	0	0	0	0	0	409.895	188.979	0	0	0	0	0	0	0	82.6639	209.676	0	0	0	0	0	0
P29401	Transketolase OS=Homo sapiens OX=9606 GN=TKT PE=1 SV=3 - [TKT_HUMAN]	TKT	0	4	0	19.0278	0	39.6526	0.0826914	Only in CKD4	Only in CKD4	0.573753	0.525853	0	0	0	0	0	0	0	0	0	0	0	0	97.7474	0	0	0	0	0	0	0	0	79.3494	121.914	0	24.4629	0	0	0	0
P04264	Keratin, type II cytoskeletal 1 OS=Homo sapiens OX=9606 GN=KRT1 PE=1 SV=6 - [K2C1_HUMAN]	KRT1	10	7	13100.6	7309.82	10614.9	9926.54	0.0850156	0.557975	-0.841728	0.688437	0.0728781	24013.3	11018.5	4835.41	14720.2	7185.5	0	32894.8	0	26763.2	10267.7	19082.9	6425.95	14349	23165.8	0	0	20800.1	0	0	0	9831.72	27598.9	0	0	9535.3	0	18986	0	0
Q5D862	Filaggrin-2 OS=Homo sapiens OX=9606 GN=FLG2 PE=1 SV=1 - [FILA2_HUMAN]	FLG2	7	5	56.7845	17.1796	71.4094	30.3364	0.0874404	0.30254	-1.7248	0.993256	0.0826837	70.556	41.2054	0	0	0	115.786	228.165	0	136.588	0	41.5995	47.5136	25.9616	79.7038	0	0	0	0	0	0	0	0	0	0	76.8996	34.6431	74.8444	0	0
Q9UGM3	Deleted in malignant brain tumors 1 protein OS=Homo sapiens OX=9606 GN=DMBT1 PE=1 SV=2 - [DMBT1_HUMAN]	DMBT1	10	15	496.233	1471.46	412.963	1545.61	0.0878384	2.96525	1.56816	0.42454	0.475376	526.139	539.132	599.312	533.641	702.215	451.283	0	136.021	0	636.049	273.88	1557.12	5626.61	3211.52	1993.59	192.193	2056.92	0	2734.6	2796.96	685.924	137.19	972.765	868.976	2569.03	57.831	327.127	783.508	0
Q6UX06	Olfactomedin-4 OS=Homo sapiens OX=9606 GN=OLFM4 PE=1 SV=1 - [OLFM4_HUMAN]	OLFM4	6	4	226.113	61.7614	322.367	120.51	0.100024	0.273145	-1.87226	0.379601	0.660232	0	246.398	372.659	0	52.6024	0	834.835	0	0	0	857.489	349.368	0	0	311.161	0	0	0	0	0	337.887	0	254.574	0	0	0	0	0	146.322
P05109	Protein S100-A8 OS=Homo sapiens OX=9606 GN=S100A8 PE=1 SV=1 - [S10A8_HUMAN]	S100A8	10	16	530.913	1090.27	483.635	1032.3	0.105869	2.05357	1.03814	0.320928	0.901815	0	0	383.413	203.33	441.919	122.625	758.508	1473.96	1018.27	533.025	239.994	1195.9	2540.78	1838.72	342.47	532.49	907.522	0	736.145	200.066	1034.24	2192.99	579.877	3993.77	584.624	703.154	1498.82	482.959	365.925
Q16819	Meprin A subunit alpha OS=Homo sapiens OX=9606 GN=MEP1A PE=1 SV=2 - [MEP1A_HUMAN]	MEP1A	11	17	1230.2	2316.38	959.677	2028.1	0.106041	1.88293	0.912983	0.394564	0.766752	905.282	81.0009	2463.41	2029.28	2955.96	1471.69	1719.3	0	338.124	435.457	779.014	1583.82	6188.93	2255.62	1420.57	1769.11	885.253	3160.37	612.096	1842.56	7758.99	2638.25	3099.9	3225.06	2274.56	729.796	116.93	891.486	508.918
B9A064	Immunoglobulin lambda-like polypeptide 5 OS=Homo sapiens OX=9606 GN=IGLL5 PE=2 SV=2 - [IGLL5_HUMAN]	IGLL5	8	4	866.618	714.476	811.47	1577.02	0.118655	0.824442	-0.278511	0.901746	0.927744	0	2176	1507.93	0	1123.92	341.132	601.037	0	1293.06	1360.76	1995.58	0	0	0	5806.95	1603.49	0	0	0	0	0	0	0	0	3062.35	1673.3	0	0	0
P24855	Deoxyribonuclease-1 OS=Homo sapiens OX=9606 GN=DNASE1 PE=1 SV=1 - [DNAS1_HUMAN]	DNASE1	3	9	116.452	349.766	278.994	504.005	0.118655	3.00351	1.58665	0.110537	0.356528	0	0	0	0	175.895	0	262.961	0	958.573	0	0	0	1549.15	706.825	0	0	0	994.363	0	189.925	1347.22	127.67	344.205	474.169	212.497	0	0	0	0
Q9Y646	Carboxypeptidase Q OS=Homo sapiens OX=9606 GN=CPQ PE=1 SV=1 - [CBPQ_HUMAN]	CPQ	5	11	211.152	469.188	372.264	468.569	0.120009	2.22204	1.15188	0.186863	0.654994	1260.19	0	232.295	0	0	0	517.157	0	182.928	0	0	341.259	720.222	921.565	0	0	1051.29	0	788.876	753.656	878.57	231.002	427.726	1535.93	304.123	0	363.243	0	0
P01871	Immunoglobulin heavy constant mu OS=Homo sapiens OX=9606 GN=IGHM PE=1 SV=4 - [IGHM_HUMAN]	IGHM	9	11	2901.07	1055.53	3046.27	1606.33	0.120956	0.36384	-1.45863	0.0340871	0.272467	0	5695.74	4476.37	0	5422.35	0	119.465	1885.27	1224.43	7273.45	7910.21	805.611	346.118	330.117	5282	3625.22	0	0	0	0	263.345	17.0886	3523.91	0	1778.1	1569.63	0	840.168	368.251
A0A0C4DH72	Immunoglobulin kappa variable 1-6 OS=Homo sapiens OX=9606 GN=IGKV1-6 PE=3 SV=1 - [KV106_HUMAN]	IGKV1-6	6	4	187.565	39.2037	333.068	80.2122	0.123484	0.209014	-2.25833	0.0265893	0.136437	0	279.448	0	0	56.7507	0	0	489.995	78.2427	1125.17	221.172	0	0	0	0	0	0	0	0	0	0	0	117.55	0	189.678	93.7358	0	0	265.498
P01593	Immunoglobulin kappa variable 1D-33 OS=Homo sapiens OX=9606 GN=IGKV1D-33 PE=1 SV=2 - [KVD33_HUMAN]	IGKV1D-33	4	2	96.0693	6.14916	166.15	17.3724	0.125526	0.0640075	-3.96561	0.0161848	0.161522	0	0	297.882	0	0	0	0	0	53.0624	374.909	426.978	0	0	0	0	0	0	0	0	0	0	0	0	0	50.2992	54.2365	0	0	0
P07478	Trypsin-2 OS=Homo sapiens OX=9606 GN=PRSS2 PE=1 SV=1 - [TRY2_HUMAN]	PRSS2	12	17	14227.3	6279.58	15991.4	10540	0.126591	0.441375	-1.17992	0.125877	0.481864	439.667	44836.5	25182.7	359.629	3062.76	6803.08	1786.67	16804.7	1074.65	11683.8	43414.5	15279.1	1083.12	2017.02	17065.9	575.821	338.885	93.1267	2648.15	6448.24	2762.7	1770.91	1112.61	3892.96	1896.06	32228.5	384.714	299.857	32134.3
P06870	Kallikrein-1 OS=Homo sapiens OX=9606 GN=KLK1 PE=1 SV=2 - [KLK1_HUMAN]	KLK1	9	9	605.406	458.526	544.879	933.335	0.127183	0.757385	-0.400901	0.275326	0.304698	0	872.192	638.063	0	979.96	509.458	1220.31	204.352	0	274.398	1717.56	848.579	156.137	0	0	0	0	0	0	177.95	863.568	544.82	409.185	0	26.6467	376.839	3709.75	0	1530.04
A0A075B6S2	Immunoglobulin kappa variable 2D-29 OS=Homo sapiens OX=9606 GN=IGKV2D-29 PE=3 SV=1 - [KVD29_HUMAN]	IGKV2D-29	10	11	2842.13	1653.54	2509.59	2097.44	0.133875	0.581796	-0.781416	0.11345	0.339656	0	5501.45	4334.87	0	2345.24	1840.46	1886.42	2967.77	679.96	8249.04	5092.36	1208.01	0	1020.13	5994.13	0	0	0	1564.35	658.877	998.552	0	6606.76	0	1754.47	4477.79	1216.83	2395.17	1423.1
P98088	Mucin-5AC OS=Homo sapiens OX=9606 GN=MUC5AC PE=1 SV=4 - [MUC5A_HUMAN]	MUC5AC	4	9	31.2545	174.766	61.7177	235.068	0.138821	5.59171	2.48329	0.358861	0.623061	0	0	106.001	0	0	0	0	0	195.223	9.09141	0	64.7383	665.206	56.8265	0	0	0	0	0	0	404.723	43.7154	348.217	581.848	505.884	112.606	251.997	0	0
Q9HBB8	Cadherin-related family member 5 OS=Homo sapiens OX=9606 GN=CDHR5 PE=1 SV=3 - [CDHR5_HUMAN]	CDHR5	11	10	406.864	367.075	292.042	637.731	0.139778	0.902204	-0.148475	0.387257	0.195782	0	253.111	241.685	76.0936	699.877	598.238	872.407	644.998	42.916	316.363	459.749	676.935	65.3207	2340.58	450.206	0	0	0	493.417	0	1348.15	84.4219	109.286	0	975.776	112.969	0	0	260.151
O14556	Glyceraldehyde-3-phosphate dehydrogenase, testis-specific OS=Homo sapiens OX=9606 GN=GAPDHS PE=1 SV=2 - [G3PT_HUMAN]	GAPDHS	0	3	0	1223.72	0	4043.89	0.142755	Only in CKD4	Only in CKD4	0.546497	0.946159	0	0	0	0	0	0	0	0	0	0	0	0	0	0	0	0	0	0	0	0	0	3658.25	0	0	16533.3	0	0	0	611.634
P00738	Haptoglobin OS=Homo sapiens OX=9606 GN=HP PE=1 SV=1 - [HPT_HUMAN]	HP	0	3	0	58.0043	0	139.045	0.142755	Only in CKD4	Only in CKD4	0.250021	0.734911	0	0	0	0	0	0	0	0	0	0	0	0	218.777	0	0	0	0	0	0	0	493.869	0	273.427	0	0	0	0	0	0
P02462	Collagen alpha-1(IV) chain OS=Homo sapiens OX=9606 GN=COL4A1 PE=1 SV=4 - [CO4A1_HUMAN]	COL4A1	0	3	0	67.6057	0	188.468	0.142755	Only in CKD4	Only in CKD4	0.276764	0.675548	0	0	0	0	0	0	0	0	0	0	0	0	0	402.518	0	0	0	0	0	0	0	0	0	693.672	0	53.1077	0	0	0
P05164	Myeloperoxidase OS=Homo sapiens OX=9606 GN=MPO PE=1 SV=1 - [PERM_HUMAN]	MPO	0	3	0	41.5893	0	99.2657	0.142755	Only in CKD4	Only in CKD4	0.46227	0.822568	0	0	0	0	0	0	0	0	0	0	0	0	0	0	151.273	0	0	0	0	0	0	0	0	347.707	208.038	0	0	0	0
P0CG04	Immunoglobulin lambda constant 1 OS=Homo sapiens OX=9606 GN=IGLC1 PE=1 SV=1 - [IGLC1_HUMAN]	IGLC1	0	3	0	356.643	0	1052.72	0.142755	Only in CKD4	Only in CKD4	0.302158	0.689026	0	0	0	0	0	0	0	0	0	0	0	0	0	0	0	0	0	0	0	0	0	0	4177.19	0	0	0	0	1520.33	365.413
Q6P1J6	Phospholipase B1, membrane-associated OS=Homo sapiens OX=9606 GN=PLB1 PE=1 SV=3 - [PLB1_HUMAN]	PLB1	0	3	0	30.3536	0	95.1231	0.142755	Only in CKD4	Only in CKD4	0.844511	0.511654	0	0	0	0	0	0	0	0	0	0	0	0	48.4105	0	0	0	0	0	0	0	0	0	0	389.955	0	77.646	0	0	0
Q8IZV5	Retinol dehydrogenase 10 OS=Homo sapiens OX=9606 GN=RDH10 PE=1 SV=1 - [RDH10_HUMAN]	RDH10	0	3	0	70.8109	0	206.567	0.142755	Only in CKD4	Only in CKD4	0.0530608	0.116012	0	0	0	0	0	0	0	0	0	0	0	0	0	836.24	0	0	0	0	0	0	0	207.392	0	0	0	0	0	0	160.153
Q9UK73	Protein fem-1 homolog B OS=Homo sapiens OX=9606 GN=FEM1B PE=1 SV=1 - [FEM1B_HUMAN]	FEM1B	0	3	0	23.2803	0	63.4881	0.142755	Only in CKD4	Only in CKD4	0.586206	0.741679	0	0	0	0	0	0	0	0	0	0	0	0	136.907	0	0	0	0	0	233.01	0	0	0	0	0	0	0	0	0	25.8474
P16444	Dipeptidase 1 OS=Homo sapiens OX=9606 GN=DPEP1 PE=1 SV=3 - [DPEP1_HUMAN]	DPEP1	11	16	1180.6	3822.26	946.339	4114.15	0.143893	3.23756	1.69491	0.134957	0.835262	391.755	586.639	619.183	1552.51	2023.34	1021.95	576.088	3502.8	1869.43	0	968.108	1055.35	1448.27	7690.78	331.525	694.634	786.558	7031.26	7994.03	2483.36	6547.61	1387.68	1910.75	11585.2	1607.64	0	12299.2	573.47	606.378
P05388	60S acidic ribosomal protein P0 OS=Homo sapiens OX=9606 GN=RPLP0 PE=1 SV=1 - [RLA0_HUMAN]	RPLP0	7	6	669.032	186.586	985.143	306.525	0.145412	0.278889	-1.84224	0.996117	0.107592	0	1128.21	223.859	0	0	0	3239.05	911.357	586.389	202.589	1736.93	0	0	0	570.324	0	0	0	743.713	0	0	960.746	0	0	223.124	245.395	0	0	428.657
P13473	Lysosome-associated membrane glycoprotein 2 OS=Homo sapiens OX=9606 GN=LAMP2 PE=1 SV=2 - [LAMP2_HUMAN]	LAMP2	9	15	902.251	1379.16	701.088	925.358	0.14911	1.52858	0.61219	0.808377	0.113043	0	467.03	992.461	0	1069.16	2123.84	992.474	1930.16	0	864.776	1119.25	1267.86	1438.94	1475.15	253.948	0	1014.86	2221.21	1961.4	941.58	2293.12	428.578	1476.36	2896.83	1764.97	941.551	3064.94	0	1272.29
A0A0A0MT36	Immunoglobulin kappa variable 6D-21 OS=Homo sapiens OX=9606 GN=IGKV6D-21 PE=3 SV=1 - [KVD21_HUMAN]	IGKV6D-21	3	1	98.8213	6.8356	212.03	28.1839	0.149892	0.0691713	-3.85368	0.0283129	0.145641	0	0	647.089	0	0	0	0	0	0	424.067	114.7	0	0	0	0	0	0	0	0	0	0	0	0	0	116.205	0	0	0	0
Q13085	Acetyl-CoA carboxylase 1 OS=Homo sapiens OX=9606 GN=ACACA PE=1 SV=2 - [ACACA_HUMAN]	ACACA	10	8	693.243	535.319	675.504	986.704	0.151503	0.772195	-0.372963	0.899154	0.573034	0	1548.96	1706.28	0	759.428	385.105	456.241	1906.87	352.313	231.532	843.898	128.283	492.069	2155.82	556.195	0	0	0	0	0	0	0	0	3679.94	296.504	153.235	749.072	0	1017.59
Q6GPI1	Chymotrypsinogen B2 OS=Homo sapiens OX=9606 GN=CTRB2 PE=2 SV=2 - [CTRB2_HUMAN]	CTRB2	5	3	172.265	54.5998	293.221	127.113	0.15179	0.316952	-1.65766	0.347132	0.981348	73.9037	0	0	0	0	453.272	0	662.549	73.3407	0	804.116	0	221.467	0	0	0	0	0	0	0	0	0	0	0	0	425.555	0	0	281.174
Q5T749	Keratinocyte proline-rich protein OS=Homo sapiens OX=9606 GN=KPRP PE=1 SV=1 - [KPRP_HUMAN]	KPRP	6	3	97.1442	97.9019	176.217	314.456	0.152428	1.0078	0.01121	0.796513	0.739774	0	108.389	58.1077	0	0	0	618.62	0	69.3683	0	112.289	198.956	0	0	0	0	0	0	0	0	0	1294.61	0	203.48	166.24	0	0	0	0
P16233	Pancreatic triacylglycerol lipase OS=Homo sapiens OX=9606 GN=PNLIP PE=1 SV=1 - [LIPP_HUMAN]	PNLIP	1	5	24.9787	163.861	86.5289	318.478	0.159449	6.56002	2.7137	0.421526	0.880499	0	0	299.745	0	0	0	0	0	0	0	0	0	891.821	0	0	387.985	666.216	0	0	0	830.361	9.25452	0	0	0	0	0	0	0
P01780	Immunoglobulin heavy variable 3-7 OS=Homo sapiens OX=9606 GN=IGHV3-7 PE=1 SV=2 - [HV307_HUMAN]	IGHV3-7	8	6	858.226	526.175	906.756	1038.66	0.159454	0.613096	-0.705816	0.221326	0.382102	0	940.822	1343.59	0	1476.56	0	540.38	903.071	225.266	2446.75	2422.27	0	0	0	3486.12	302.248	0	0	0	0	0	0	1321.85	0	2649.46	948.816	236.469	0	0
P61626	Lysozyme C OS=Homo sapiens OX=9606 GN=LYZ PE=1 SV=1 - [LYSC_HUMAN]	LYZ	6	4	191.652	85.6188	300.512	195.358	0.16646	0.446741	-1.16249	0.0713372	0.00114751	280.137	0	36.5982	841.717	0	0	394.545	0	698.454	0	48.374	0	0	178.681	0	0	0	0	0	0	126.085	0	0	462.866	0	0	0	687.888	0
A0A0B4J1U7	Immunoglobulin heavy variable 6-1 OS=Homo sapiens OX=9606 GN=IGHV6-1 PE=3 SV=1 - [HV601_HUMAN]	IGHV6-1	8	5	266.017	309.849	277.077	645.755	0.166624	1.16477	0.220049	0.870618	0.692113	0	374.187	330.873	0	531.352	0	0	184.18	693.776	773.71	122.743	181.379	0	0	1326.2	0	0	0	0	0	0	0	529.52	0	2281.07	105.737	0	0	1024.9
P07477	Serine protease 1 OS=Homo sapiens OX=9606 GN=PRSS1 PE=1 SV=1 - [TRY1_HUMAN]	PRSS1	11	12	3152.92	2572.97	3034.48	5210.01	0.168	0.816057	-0.293258	0.285438	0.266125	195.072	5253.61	7169.1	0	1213.64	1756.88	615.159	4406.26	269.462	2923.87	9265.65	4766.39	605.623	826.705	2626.29	0	0	0	1287.77	2173.64	785.28	574.935	0	2449	778.739	11456	0	336.722	19839.8
Q92484	Acid sphingomyelinase-like phosphodiesterase 3a OS=Homo sapiens OX=9606 GN=SMPDL3A PE=1 SV=2 - [ASM3A_HUMAN]	SMPDL3A	9	8	228.341	269.869	178.695	676.744	0.168253	1.18187	0.24107	0.724862	0.527227	0	245.531	324.593	0	450.899	0	180.746	131.084	192.848	282.641	524.891	406.854	106.28	561.025	0	0	95.3636	2803.13	0	0	0	18.6147	0	0	265.751	246.048	0	0	491.557
P19838	Nuclear factor NF-kappa-B p105 subunit OS=Homo sapiens OX=9606 GN=NFKB1 PE=1 SV=2 - [NFKB1_HUMAN]	NFKB1	2	7	222.991	659.678	730.042	1084.52	0.168509	2.95832	1.56478	0.0515482	0.117659	0	2537.75	0	0	0	0	0	0	0	138.136	0	0	1120.91	3821.57	566.627	0	0	0	0	0	1792.29	1195.29	2281.05	0	0	0	436.782	0	0
Q8IVL8	Carboxypeptidase O OS=Homo sapiens OX=9606 GN=CPO PE=1 SV=1 - [CBPO_HUMAN]	CPO	6	11	69.2529	389.298	95.0939	653.881	0.175458	5.62139	2.49093	0.315323	0.95784	0	122.116	74.802	0	219.132	0	0	0	281.141	82.716	0	51.1276	349.517	0	190.677	0	0	1912.41	0	102.372	1828.13	102.243	367.433	1435.93	121.327	52.68	0	0	155.343
Q6UWV6	Ectonucleotide pyrophosphatase/phosphodiesterase family member 7 OS=Homo sapiens OX=9606 GN=ENPP7 PE=1 SV=4 - [ENPP7_HUMAN]	ENPP7	9	9	514.047	290.548	497.949	373.251	0.179214	0.565216	-0.823125	0.147526	0.436014	0	658.246	494.983	0	419.372	1265.52	0	1280.45	170.78	20.7815	776.44	1081.99	594.078	0	521.426	0	0	463.905	0	0	918.217	202.831	0	1270.52	361.931	0	376.733	0	229.67
A0A0C4DH35	Probable non-functional immunoglobulin heavy variable 3-35 OS=Homo sapiens OX=9606 GN=IGHV3-35 PE=1 SV=1 - [HV335_HUMAN]	IGHV3-35	7	5	164.254	126.106	235.132	265.941	0.189266	0.767747	-0.381297	0.379477	0.410426	0	150.205	239.287	0	0	101.179	132.165	70.3533	0	677.455	600.409	0	0	0	746.669	0	0	0	0	0	0	0	0	0	806.374	424.057	68.0759	98.624	0
Q9NR71	Neutral ceramidase OS=Homo sapiens OX=9606 GN=ASAH2 PE=1 SV=2 - [ASAH2_HUMAN]	ASAH2	4	10	56.8068	126.628	105.34	153.037	0.18968	2.22909	1.15646	0.113822	0.332498	0	0	60.8227	333.021	0	0	0	0	0	0	95.1449	192.693	0	273.666	0	239.953	163.977	0	0	0	265.573	56.0741	0	511.16	119.523	19.3596	175.408	327.976	0
P01624	Immunoglobulin kappa variable 3-15 OS=Homo sapiens OX=9606 GN=IGKV3-15 PE=1 SV=2 - [KV315_HUMAN]	IGKV3-15	11	15	3061.22	1855.32	2329.67	1427.04	0.191238	0.606073	-0.722436	0.187445	0.74383	398.738	5670.54	3846.63	0	725.281	2377.52	3554.49	3618.24	4235.44	7912.92	3407.31	987.512	421.1	1394.92	3770.96	1882.41	704.678	0	3699.65	2571.53	824.327	619.353	3246.11	1739.02	4425.07	3537.42	0	1205.68	1498.24
P08217	Chymotrypsin-like elastase family member 2A OS=Homo sapiens OX=9606 GN=CELA2A PE=1 SV=1 - [CEL2A_HUMAN]	CELA2A	12	14	8561.97	8588.64	15013.4	26420.3	0.191238	1.00312	0.00448781	0.569455	0.457767	2217.85	51954.2	4401.24	1903.13	2056.23	4262.43	5664.13	5582.7	346.697	308.635	23358.6	687.83	4437.66	2061.19	110699	3479.57	1249.17	0	1564.55	0	1723.36	24.4464	0	95.0228	1149.02	2126.31	5574.4	2870.51	8953.07
A0A0B4J1V0	Immunoglobulin heavy variable 3-15 OS=Homo sapiens OX=9606 GN=IGHV3-15 PE=3 SV=1 - [HV315_HUMAN]	IGHV3-15	3	1	175.607	83.1623	385.055	342.887	0.196278	0.47357	-1.07835	0.12846	0.153341	0	0	0	0	0	0	0	291.152	0	1273.48	542.657	0	0	0	0	0	0	0	0	0	0	0	1413.76	0	0	0	0	0	0
Q15274	Nicotinate-nucleotide pyrophosphorylase [carboxylating] OS=Homo sapiens OX=9606 GN=QPRT PE=1 SV=3 - [NADC_HUMAN]	QPRT	1	5	52.5886	372.835	182.172	827.567	0.199889	7.08965	2.82572	0.524649	0.804951	0	0	0	0	0	0	0	0	631.063	0	0	0	437.999	528.861	0	0	0	613.302	0	0	0	0	0	3138.57	0	0	1619.46	0	0
P30740	Leukocyte elastase inhibitor OS=Homo sapiens OX=9606 GN=SERPINB1 PE=1 SV=1 - [ILEU_HUMAN]	SERPINB1	9	11	686.958	386.764	629.633	458.359	0.200167	0.56301	-0.828769	0.629542	0.059175	0	334.881	1625.81	0	869.355	339.621	1591.86	668.995	1648.47	481.864	682.632	0	584.224	1627.12	1119.49	0	0	611.012	337.673	0	475.461	192.001	0	534.758	306.102	59.9547	0	0	727.188
P80188	Neutrophil gelatinase-associated lipocalin OS=Homo sapiens OX=9606 GN=LCN2 PE=1 SV=2 - [NGAL_HUMAN]	LCN2	10	15	936.056	1526.59	934.538	1252.66	0.206389	1.63088	0.70565	0.366491	0.957694	0	958.536	856.265	0	571.056	91.2447	2138.15	1024.8	1922.19	2915.14	509.943	245.352	3227.67	2793.02	2421.97	73.7588	0	2262.27	876.855	390.197	2381.06	1028.2	1314.3	4146.2	1498.67	909.258	213.683	0	2415
P01834	Immunoglobulin kappa constant OS=Homo sapiens OX=9606 GN=IGKC PE=1 SV=2 - [IGKC_HUMAN]	IGKC	12	16	23916.9	13827.5	23269.4	13964.5	0.22333	0.578149	-0.790486	0.0850599	0.279763	1679.09	35719.6	29326.1	2437.05	9669.37	20513.1	5345.91	36876.4	15992.9	81218.5	43578.7	4646.15	170.34	6287.97	37646.8	26635.5	1143.23	0	9719.48	12254.1	10760	2176.67	30505.8	1990.04	41317.9	30802.8	1577.17	10343	11737.4
P02788	Lactotransferrin OS=Homo sapiens OX=9606 GN=LTF PE=1 SV=6 - [TRFL_HUMAN]	LTF	2	6	25.0994	210.747	79.6938	425.624	0.226888	8.3965	3.06979	0.616235	0.565841	0	0	23.9797	0	0	0	0	277.213	0	0	0	0	264.545	0	242.097	0	0	0	423.27	0	0	0	0	1592.79	178.561	0	881.43	0	0
P17538	Chymotrypsinogen B OS=Homo sapiens OX=9606 GN=CTRB1 PE=2 SV=2 - [CTRB1_HUMAN]	CTRB1	5	3	48.2926	38.3318	70.3447	111.973	0.226888	0.793741	-0.333259	0.301188	0.259701	0	146.276	151.684	0	67.7149	0	0	0	0	34.2367	0	179.6	0	0	0	0	0	0	176.23	0	0	35.8146	0	439.597	0	0	0	0	0
P14410	Sucrase-isomaltase, intestinal OS=Homo sapiens OX=9606 GN=SI PE=1 SV=6 - [SUIS_HUMAN]	SI	10	14	1292.36	756.948	1528.32	1146.33	0.239459	0.58571	-0.771743	0.472318	0.955505	641.957	5253	3238.71	105.502	0	644.027	0	1230.54	1063.96	550.509	1408.88	1371.23	466.772	437.064	696.785	69.6317	0	931.781	580.526	0	215.744	728.986	0	786.691	310.555	760.409	1970.1	128.517	4784.55
A0A075B6I9	Immunoglobulin lambda variable 7-46 OS=Homo sapiens OX=9606 GN=IGLV7-46 PE=3 SV=4 - [LV746_HUMAN]	IGLV7-46	0	2	0	89.2387	0	254.533	0.246528	Only in CKD4	Only in CKD4	0.452126	0.995158	0	0	0	0	0	0	0	0	0	0	0	0	0	0	655.473	0	0	0	0	0	0	0	861.585	0	0	0	0	0	0
O60218	Aldo-keto reductase family 1 member B10 OS=Homo sapiens OX=9606 GN=AKR1B10 PE=1 SV=2 - [AK1BA_HUMAN]	AKR1B10	0	2	0	6.46238	0	21.0708	0.246528	Only in CKD4	Only in CKD4	0.877022	0.499542	0	0	0	0	0	0	0	0	0	0	0	0	84.7541	0	0	0	0	0	0	0	0	25.1063	0	0	0	0	0	0	0
O60814	Histone H2B type 1-K OS=Homo sapiens OX=9606 GN=H2BC12 PE=1 SV=3 - [H2B1K_HUMAN]	H2BC12	0	2	0	93.5505	0	352.719	0.246528	Only in CKD4	Only in CKD4	0.538132	0.955562	0	0	0	0	0	0	0	0	0	0	0	0	0	0	0	0	133.845	0	0	0	0	1456.51	0	0	0	0	0	0	0
P00450	Ceruloplasmin OS=Homo sapiens OX=9606 GN=CP PE=1 SV=1 - [CERU_HUMAN]	CP	0	2	0	2.7733	0	7.99606	0.246528	Only in CKD4	Only in CKD4	0.572402	0.806069	0	0	0	0	0	0	0	0	0	0	0	0	0	0	0	0	0	0	0	0	0	0	18.9706	0	28.1755	0	0	0	0
P00918	Carbonic anhydrase 2 OS=Homo sapiens OX=9606 GN=CA2 PE=1 SV=2 - [CAH2_HUMAN]	CA2	0	2	0	81.9766	0	271.107	0.246528	Only in CKD4	Only in CKD4	0.0337048	0.0550419	0	0	0	0	0	0	0	0	0	0	0	0	297.322	0	0	0	0	0	0	0	0	0	0	0	0	0	0	1096.28	0
P02545	Prelamin-A/C OS=Homo sapiens OX=9606 GN=LMNA PE=1 SV=1 - [LMNA_HUMAN]	LMNA	0	2	0	29.8405	0	110.873	0.246528	Only in CKD4	Only in CKD4	0.535248	0.959813	0	0	0	0	0	0	0	0	0	0	0	0	0	0	0	0	0	0	0	0	0	457.545	0	0	0	0	0	0	49.7435
P09525	Annexin A4 OS=Homo sapiens OX=9606 GN=ANXA4 PE=1 SV=4 - [ANXA4_HUMAN]	ANXA4	0	2	0	7.16742	0	24.1328	0.246528	Only in CKD4	Only in CKD4	0.456574	0.891484	0	0	0	0	0	0	0	0	0	0	0	0	0	0	0	0	0	0	0	0	23.7184	0	0	0	98.1277	0	0	0	0
P12814	Alpha-actinin-1 OS=Homo sapiens OX=9606 GN=ACTN1 PE=1 SV=2 - [ACTN1_HUMAN]	ACTN1	0	2	0	5.13945	0	15.1925	0.246528	Only in CKD4	Only in CKD4	0.801666	0.522971	0	0	0	0	0	0	0	0	0	0	0	0	30.9331	0	0	0	0	0	0	0	0	0	56.4375	0	0	0	0	0	0
P17931	Galectin-3 OS=Homo sapiens OX=9606 GN=LGALS3 PE=1 SV=5 - [LEG3_HUMAN]	LGALS3	0	2	0	63.4693	0	202.768	0.246528	Only in CKD4	Only in CKD4	0.212558	0.449749	0	0	0	0	0	0	0	0	0	0	0	0	0	0	0	0	0	0	0	0	808.027	0	270.951	0	0	0	0	0	0
P42357	Histidine ammonia-lyase OS=Homo sapiens OX=9606 GN=HAL PE=1 SV=1 - [HUTH_HUMAN]	HAL	0	2	0	84.3713	0	329.672	0.246528	Only in CKD4	Only in CKD4	0.575099	0.992649	0	0	0	0	0	0	0	0	0	0	0	0	0	0	0	1361.87	0	0	0	0	0	72.438	0	0	0	0	0	0	0
P43490	Nicotinamide phosphoribosyltransferase OS=Homo sapiens OX=9606 GN=NAMPT PE=1 SV=1 - [NAMPT_HUMAN]	NAMPT	0	2	0	8.62023	0	24.4958	0.246528	Only in CKD4	Only in CKD4	0.541463	0.842647	0	0	0	0	0	0	0	0	0	0	0	0	0	0	0	0	0	0	0	0	0	65.3226	0	0	0	0	0	0	81.2214
P48595	Serpin B10 OS=Homo sapiens OX=9606 GN=SERPINB10 PE=1 SV=1 - [SPB10_HUMAN]	SERPINB10	0	2	0	40.9074	0	153.439	0.246528	Only in CKD4	Only in CKD4	0.758044	0.721811	0	0	0	0	0	0	0	0	0	0	0	0	0	0	61.9372	0	0	0	0	0	0	0	0	633.488	0	0	0	0	0
P49720	Proteasome subunit beta type-3 OS=Homo sapiens OX=9606 GN=PSMB3 PE=1 SV=2 - [PSB3_HUMAN]	PSMB3	0	2	0	9.11929	0	26.9155	0.246528	Only in CKD4	Only in CKD4	0.50243	0.935587	0	0	0	0	0	0	0	0	0	0	0	0	0	0	0	0	0	0	0	0	0	99.7399	55.2879	0	0	0	0	0	0
P49721	Proteasome subunit beta type-2 OS=Homo sapiens OX=9606 GN=PSMB2 PE=1 SV=1 - [PSB2_HUMAN]	PSMB2	0	2	0	11.8871	0	34.3335	0.246528	Only in CKD4	Only in CKD4	0.619107	0.738566	0	0	0	0	0	0	0	0	0	0	0	0	80.4901	0	0	0	0	0	0	0	0	121.59	0	0	0	0	0	0	0
P54802	Alpha-N-acetylglucosaminidase OS=Homo sapiens OX=9606 GN=NAGLU PE=1 SV=2 - [ANAG_HUMAN]	NAGLU	0	2	0	5.98754	0	17.4753	0.246528	Only in CKD4	Only in CKD4	0.376648	0.847064	0	0	0	0	0	0	0	0	0	0	0	0	0	0	0	0	0	0	0	0	38.3401	0	63.448	0	0	0	0	0	0
P54868	Hydroxymethylglutaryl-CoA synthase, mitochondrial OS=Homo sapiens OX=9606 GN=HMGCS2 PE=1 SV=1 - [HMCS2_HUMAN]	HMGCS2	0	2	0	4.0805	0	11.7148	0.246528	Only in CKD4	Only in CKD4	0.875353	0.427443	0	0	0	0	0	0	0	0	0	0	0	0	40.7195	0	0	0	0	0	0	0	0	0	28.649	0	0	0	0	0	0
P55786	Puromycin-sensitive aminopeptidase OS=Homo sapiens OX=9606 GN=NPEPPS PE=1 SV=2 - [PSA_HUMAN]	NPEPPS	0	2	0	6.86327	0	19.377	0.246528	Only in CKD4	Only in CKD4	0.66991	0.651701	0	0	0	0	0	0	0	0	0	0	0	0	57.4201	0	0	0	0	0	0	0	0	59.2555	0	0	0	0	0	0	0
P61026	Ras-related protein Rab-10 OS=Homo sapiens OX=9606 GN=RAB10 PE=1 SV=1 - [RAB10_HUMAN]	RAB10	0	2	0	225.488	0	913.642	0.246528	Only in CKD4	Only in CKD4	0.400094	0.684408	0	0	0	0	0	0	0	0	0	0	0	0	0	0	3770.45	0	0	0	0	0	0	62.8528	0	0	0	0	0	0	0
P62249	40S ribosomal protein S16 OS=Homo sapiens OX=9606 GN=RPS16 PE=1 SV=2 - [RS16_HUMAN]	RPS16	0	2	0	5.40049	0	18.6882	0.246528	Only in CKD4	Only in CKD4	0.521762	0.983004	0	0	0	0	0	0	0	0	0	0	0	0	0	0	0	0	0	0	0	0	0	76.4772	0	0	0	0	0	0	15.3312
Q3BBV0	Neuroblastoma breakpoint family member 1 OS=Homo sapiens OX=9606 GN=NBPF1 PE=1 SV=2 - [NBPF1_HUMAN]	NBPF1	0	2	0	1.75311	0	5.40209	0.246528	Only in CKD4	Only in CKD4	0.0488789	0.0959357	0	0	0	0	0	0	0	0	0	0	0	0	0	0	0	0	0	0	0	0	0	0	0	0	0	8.77513	0	21.0277	0
Q66GS9	Centrosomal protein of 135 kDa OS=Homo sapiens OX=9606 GN=CEP135 PE=1 SV=2 - [CP135_HUMAN]	CEP135	0	2	0	28.6082	0	81.7885	0.246528	Only in CKD4	Only in CKD4	0.507446	0.902374	0	0	0	0	0	0	0	0	0	0	0	0	0	0	0	0	0	0	0	0	0	279.777	0	0	0	0	0	0	206.561
Q6UWP2	Dehydrogenase/reductase SDR family member 11 OS=Homo sapiens OX=9606 GN=DHRS11 PE=1 SV=1 - [DHR11_HUMAN]	DHRS11	0	2	0	30.0996	0	107.244	0.246528	Only in CKD4	Only in CKD4	0.748891	0.703566	0	0	0	0	0	0	0	0	0	0	0	0	0	0	0	0	0	0	0	0	0	70.7715	0	440.922	0	0	0	0	0
Q6ZNA5	Ferric-chelate reductase 1 OS=Homo sapiens OX=9606 GN=FRRS1 PE=2 SV=2 - [FRRS1_HUMAN]	FRRS1	0	2	0	12.6568	0	35.7589	0.246528	Only in CKD4	Only in CKD4	0.716424	0.592752	0	0	0	0	0	0	0	0	0	0	0	0	0	0	0	0	0	0	0	0	0	0	0	0	103.435	0	111.73	0	0
Q8NDH3	Probable aminopeptidase NPEPL1 OS=Homo sapiens OX=9606 GN=NPEPL1 PE=1 SV=3 - [PEPL1_HUMAN]	NPEPL1	0	2	0	11.412	0	43.6195	0.246528	Only in CKD4	Only in CKD4	0.0669006	0.0979139	0	0	0	0	0	0	0	0	0	0	0	0	0	180.182	0	0	0	0	0	0	0	13.822	0	0	0	0	0	0	0
Q8WXH0	Nesprin-2 OS=Homo sapiens OX=9606 GN=SYNE2 PE=1 SV=3 - [SYNE2_HUMAN]	SYNE2	0	2	0	99.6598	0	302.292	0.246528	Only in CKD4	Only in CKD4	0.973623	0.366242	0	0	0	0	0	0	0	0	0	0	0	0	534.261	0	0	0	0	0	0	0	0	0	0	0	0	0	1159.95	0	0
Q9HC84	Mucin-5B OS=Homo sapiens OX=9606 GN=MUC5B PE=1 SV=3 - [MUC5B_HUMAN]	MUC5B	0	2	0	12.8802	0	41.6197	0.246528	Only in CKD4	Only in CKD4	0.248474	0.519753	0	0	0	0	0	0	0	0	0	0	0	0	52.1966	0	0	0	0	0	0	0	166.766	0	0	0	0	0	0	0	0
P15289	Arylsulfatase A OS=Homo sapiens OX=9606 GN=ARSA PE=1 SV=3 - [ARSA_HUMAN]	ARSA	2	6	4.11752	16.4537	9.87131	34.098	0.249235	3.99603	1.99857	0.314824	0.742738	0	0	19.4786	0	0	0	0	0	29.9316	0	0	0	134.124	54.2115	0	0	0	0	0	0	27.6786	12.3062	30.1074	0	0	0	0	0	21.2856
P60709	Actin, cytoplasmic 1 OS=Homo sapiens OX=9606 GN=ACTB PE=1 SV=1 - [ACTB_HUMAN]	ACTB	2	6	264.022	821.684	845.265	1618.43	0.249235	3.11218	1.63792	0.380856	0.797046	0	0	0	0	0	0	0	0	228.27	0	0	2940	1061.46	5129.17	0	0	0	0	0	0	0	4723.54	759.089	0	684.403	0	0	0	1610.97
P15086	Carboxypeptidase B OS=Homo sapiens OX=9606 GN=CPB1 PE=1 SV=4 - [CBPB1_HUMAN]	CPB1	12	16	13148.2	11568.4	15317.8	16892.3	0.258831	0.879844	-0.18468	0.462801	0.453482	1434.49	17588.6	29571.4	2392.94	3120.82	1597.49	9139.8	4070.15	7342.64	10537.4	53756.8	17225.9	12559.7	2184.63	36545	1520.54	28587.3	7515.42	7914.85	0	2814.38	569.932	136.624	2407.64	662.355	31074.5	660.256	3080.93	58428.3
A0A075B6S5	Immunoglobulin kappa variable 1-27 OS=Homo sapiens OX=9606 GN=IGKV1-27 PE=3 SV=1 - [KV127_HUMAN]	IGKV1-27	1	0	60.446	0	209.391	0	0.262618	0	Only in CKD1	0.0183789	0.0359814	0	0	0	0	0	0	0	0	0	725.352	0	0	0	0	0	0	0	0	0	0	0	0	0	0	0	0	0	0	0
A0A075B6S9	Probable non-functional immunoglobulinn kappa variable 1-37 OS=Homo sapiens OX=9606 GN=IGKV1-37 PE=1 SV=7 - [KV137_HUMAN]	IGKV1-37	1	0	2.83594	0	9.82398	0	0.262618	0	Only in CKD1	0.0183789	0.0359814	0	0	0	0	0	0	0	0	0	34.0313	0	0	0	0	0	0	0	0	0	0	0	0	0	0	0	0	0	0	0
A0A0B4J1X8	Immunoglobulin heavy variable 3-43 OS=Homo sapiens OX=9606 GN=IGHV3-43 PE=3 SV=1 - [HV343_HUMAN]	IGHV3-43	1	0	3.25264	0	11.2675	0	0.262618	0	Only in CKD1	0.0183789	0.0359814	0	0	0	0	0	0	0	0	0	39.0317	0	0	0	0	0	0	0	0	0	0	0	0	0	0	0	0	0	0	0
A0A0B4J2D9	Immunoglobulin kappa variable 1D-13 OS=Homo sapiens OX=9606 GN=IGKV1D-13 PE=3 SV=1 - [KVD13_HUMAN]	IGKV1D-13	1	0	9.21335	0	31.916	0	0.262618	0	Only in CKD1	0.847477	0.455743	0	110.56	0	0	0	0	0	0	0	0	0	0	0	0	0	0	0	0	0	0	0	0	0	0	0	0	0	0	0
B1AJZ9	Forkhead-associated domain-containing protein 1 OS=Homo sapiens OX=9606 GN=FHAD1 PE=2 SV=2 - [FHAD1_HUMAN]	FHAD1	1	0	6.27883	0	21.7505	0	0.262618	0	Only in CKD1	0.954116	0.281165	0	0	0	0	0	0	75.346	0	0	0	0	0	0	0	0	0	0	0	0	0	0	0	0	0	0	0	0	0	0
O00471	Exocyst complex component 5 OS=Homo sapiens OX=9606 GN=EXOC5 PE=1 SV=1 - [EXOC5_HUMAN]	EXOC5	1	0	4.37094	0	15.1414	0	0.262618	0	Only in CKD1	0.458631	0.989239	0	0	0	0	0	0	0	0	0	0	52.4513	0	0	0	0	0	0	0	0	0	0	0	0	0	0	0	0	0	0
O14544	Suppressor of cytokine signaling 6 OS=Homo sapiens OX=9606 GN=SOCS6 PE=1 SV=2 - [SOCS6_HUMAN]	SOCS6	1	0	19.3128	0	66.9015	0	0.262618	0	Only in CKD1	0.515086	0.0636174	0	0	0	0	0	0	0	0	231.754	0	0	0	0	0	0	0	0	0	0	0	0	0	0	0	0	0	0	0	0
O15254	Peroxisomal acyl-coenzyme A oxidase 3 OS=Homo sapiens OX=9606 GN=ACOX3 PE=1 SV=2 - [ACOX3_HUMAN]	ACOX3	1	0	60.4889	0	209.54	0	0.262618	0	Only in CKD1	0.0222981	0.0449133	0	0	0	0	0	0	0	0	0	0	0	725.867	0	0	0	0	0	0	0	0	0	0	0	0	0	0	0	0	0
O60303	Katanin-interacting protein OS=Homo sapiens OX=9606 GN=KATNIP PE=1 SV=4 - [KATIP_HUMAN]	KATNIP	1	0	33.7213	0	116.814	0	0.262618	0	Only in CKD1	0.99561	0.320139	404.656	0	0	0	0	0	0	0	0	0	0	0	0	0	0	0	0	0	0	0	0	0	0	0	0	0	0	0	0
O60313	Dynamin-like 120 kDa protein, mitochondrial OS=Homo sapiens OX=9606 GN=OPA1 PE=1 SV=3 - [OPA1_HUMAN]	OPA1	1	0	13.7634	0	47.6778	0	0.262618	0	Only in CKD1	0.954116	0.281165	0	0	0	0	0	0	165.161	0	0	0	0	0	0	0	0	0	0	0	0	0	0	0	0	0	0	0	0	0	0
O75334	Liprin-alpha-2 OS=Homo sapiens OX=9606 GN=PPFIA2 PE=1 SV=2 - [LIPA2_HUMAN]	PPFIA2	1	0	0.450048	0	1.55901	0	0.262618	0	Only in CKD1	0.515086	0.0636174	0	0	0	0	0	0	0	0	5.40057	0	0	0	0	0	0	0	0	0	0	0	0	0	0	0	0	0	0	0	0
O75369	Filamin-B OS=Homo sapiens OX=9606 GN=FLNB PE=1 SV=2 - [FLNB_HUMAN]	FLNB	1	0	4.85058	0	16.8029	0	0.262618	0	Only in CKD1	0.325041	0.756176	0	0	58.2069	0	0	0	0	0	0	0	0	0	0	0	0	0	0	0	0	0	0	0	0	0	0	0	0	0	0
O75385	Serine/threonine-protein kinase ULK1 OS=Homo sapiens OX=9606 GN=ULK1 PE=1 SV=2 - [ULK1_HUMAN]	ULK1	1	0	57.3132	0	198.539	0	0.262618	0	Only in CKD1	0.515086	0.0636174	0	0	0	0	0	0	0	0	687.758	0	0	0	0	0	0	0	0	0	0	0	0	0	0	0	0	0	0	0	0
O94854	Microtubule-actin cross-linking factor 1, isoforms 6/7 OS=Homo sapiens OX=9606 GN=MACF1 PE=2 SV=5 - [K0754_HUMAN]	MACF1	1	0	1.98251	0	6.86762	0	0.262618	0	Only in CKD1	0.515086	0.0636174	0	0	0	0	0	0	0	0	23.7901	0	0	0	0	0	0	0	0	0	0	0	0	0	0	0	0	0	0	0	0
O95342	Bile salt export pump OS=Homo sapiens OX=9606 GN=ABCB11 PE=1 SV=2 - [ABCBB_HUMAN]	ABCB11	1	0	7.84056	0	27.1605	0	0.262618	0	Only in CKD1	0.325041	0.756176	0	0	94.0867	0	0	0	0	0	0	0	0	0	0	0	0	0	0	0	0	0	0	0	0	0	0	0	0	0	0
O95429	BAG family molecular chaperone regulator 4 OS=Homo sapiens OX=9606 GN=BAG4 PE=1 SV=1 - [BAG4_HUMAN]	BAG4	1	0	3.15609	0	10.933	0	0.262618	0	Only in CKD1	0.61818	0.735691	0	0	0	37.8731	0	0	0	0	0	0	0	0	0	0	0	0	0	0	0	0	0	0	0	0	0	0	0	0	0
P00403	Cytochrome c oxidase subunit 2 OS=Homo sapiens OX=9606 GN=MT-CO2 PE=1 SV=1 - [COX2_HUMAN]	MT-CO2	1	0	7.24499	0	25.0974	0	0.262618	0	Only in CKD1	0.0222981	0.0449133	0	0	0	0	0	0	0	0	0	0	0	86.9399	0	0	0	0	0	0	0	0	0	0	0	0	0	0	0	0	0
P01601	Immunoglobulin kappa variable 1D-16 OS=Homo sapiens OX=9606 GN=IGKV1D-16 PE=3 SV=2 - [KVD16_HUMAN]	IGKV1D-16	1	0	10.1875	0	35.2905	0	0.262618	0	Only in CKD1	0.0183789	0.0359814	0	0	0	0	0	0	0	0	0	122.25	0	0	0	0	0	0	0	0	0	0	0	0	0	0	0	0	0	0	0
P02585	Troponin C, skeletal muscle OS=Homo sapiens OX=9606 GN=TNNC2 PE=1 SV=2 - [TNNC2_HUMAN]	TNNC2	1	0	5.97929	0	20.7129	0	0.262618	0	Only in CKD1	0.0183789	0.0359814	0	0	0	0	0	0	0	0	0	71.7515	0	0	0	0	0	0	0	0	0	0	0	0	0	0	0	0	0	0	0
P04118	Colipase OS=Homo sapiens OX=9606 GN=CLPS PE=1 SV=2 - [COL_HUMAN]	CLPS	1	0	42.4959	0	147.21	0	0.262618	0	Only in CKD1	0.325041	0.756176	0	0	509.951	0	0	0	0	0	0	0	0	0	0	0	0	0	0	0	0	0	0	0	0	0	0	0	0	0	0
P04430	Immunoglobulin kappa variable 1-16 OS=Homo sapiens OX=9606 GN=IGKV1-16 PE=1 SV=2 - [KV116_HUMAN]	IGKV1-16	1	0	12.9789	0	44.9603	0	0.262618	0	Only in CKD1	0.0183789	0.0359814	0	0	0	0	0	0	0	0	0	155.747	0	0	0	0	0	0	0	0	0	0	0	0	0	0	0	0	0	0	0
P05413	Fatty acid-binding protein, heart OS=Homo sapiens OX=9606 GN=FABP3 PE=1 SV=4 - [FABPH_HUMAN]	FABP3	1	0	15.5818	0	53.9769	0	0.262618	0	Only in CKD1	0.954116	0.281165	0	0	0	0	0	0	186.982	0	0	0	0	0	0	0	0	0	0	0	0	0	0	0	0	0	0	0	0	0	0
P08236	Beta-glucuronidase OS=Homo sapiens OX=9606 GN=GUSB PE=1 SV=2 - [BGLR_HUMAN]	GUSB	1	0	1.7816	0	6.17164	0	0.262618	0	Only in CKD1	0.847477	0.455743	0	21.3792	0	0	0	0	0	0	0	0	0	0	0	0	0	0	0	0	0	0	0	0	0	0	0	0	0	0	0
P09493	Tropomyosin alpha-1 chain OS=Homo sapiens OX=9606 GN=TPM1 PE=1 SV=2 - [TPM1_HUMAN]	TPM1	1	0	29.7981	0	103.224	0	0.262618	0	Only in CKD1	0.954116	0.281165	0	0	0	0	0	0	357.577	0	0	0	0	0	0	0	0	0	0	0	0	0	0	0	0	0	0	0	0	0	0
P0C1S8	Wee1-like protein kinase 2 OS=Homo sapiens OX=9606 GN=WEE2 PE=1 SV=2 - [WEE2_HUMAN]	WEE2	1	0	45.2818	0	156.861	0	0.262618	0	Only in CKD1	0.954116	0.281165	0	0	0	0	0	0	543.382	0	0	0	0	0	0	0	0	0	0	0	0	0	0	0	0	0	0	0	0	0	0
P0DOX6	Immunoglobulin mu heavy chain OS=Homo sapiens OX=9606 PE=1 SV=2 - [IGM_HUMAN]	Not available	1	0	353.275	0	1223.78	0	0.262618	0	Only in CKD1	0.325041	0.756176	0	0	4239.3	0	0	0	0	0	0	0	0	0	0	0	0	0	0	0	0	0	0	0	0	0	0	0	0	0	0
P0DTE1	Probable non-functional immunoglobulin heavy variable 3-38-3 OS=Homo sapiens OX=9606 GN=IGHV3-38-3 PE=1 SV=1 - [HV383_HUMAN]	IGHV3-38-3	1	0	6.10357	0	21.1434	0	0.262618	0	Only in CKD1	0.0183789	0.0359814	0	0	0	0	0	0	0	0	0	73.2429	0	0	0	0	0	0	0	0	0	0	0	0	0	0	0	0	0	0	0
P13646	Keratin, type I cytoskeletal 13 OS=Homo sapiens OX=9606 GN=KRT13 PE=1 SV=4 - [K1C13_HUMAN]	KRT13	1	0	412.096	0	1427.54	0	0.262618	0	Only in CKD1	0.847477	0.455743	0	4945.16	0	0	0	0	0	0	0	0	0	0	0	0	0	0	0	0	0	0	0	0	0	0	0	0	0	0	0
P14373	Zinc finger protein RFP OS=Homo sapiens OX=9606 GN=TRIM27 PE=1 SV=1 - [TRI27_HUMAN]	TRIM27	1	0	43.6956	0	151.366	0	0.262618	0	Only in CKD1	0.954116	0.281165	0	0	0	0	0	0	524.347	0	0	0	0	0	0	0	0	0	0	0	0	0	0	0	0	0	0	0	0	0	0
P17706	Tyrosine-protein phosphatase non-receptor type 2 OS=Homo sapiens OX=9606 GN=PTPN2 PE=1 SV=2 - [PTN2_HUMAN]	PTPN2	1	0	0.944569	0	3.27208	0	0.262618	0	Only in CKD1	0.847477	0.455743	0	11.3348	0	0	0	0	0	0	0	0	0	0	0	0	0	0	0	0	0	0	0	0	0	0	0	0	0	0	0
P31939	Bifunctional purine biosynthesis protein ATIC OS=Homo sapiens OX=9606 GN=ATIC PE=1 SV=3 - [PUR9_HUMAN]	ATIC	1	0	5.15055	0	17.842	0	0.262618	0	Only in CKD1	0.99561	0.320139	61.8066	0	0	0	0	0	0	0	0	0	0	0	0	0	0	0	0	0	0	0	0	0	0	0	0	0	0	0	0
P35555	Fibrillin-1 OS=Homo sapiens OX=9606 GN=FBN1 PE=1 SV=4 - [FBN1_HUMAN]	FBN1	1	0	23.1207	0	80.0924	0	0.262618	0	Only in CKD1	0.325041	0.756176	0	0	277.448	0	0	0	0	0	0	0	0	0	0	0	0	0	0	0	0	0	0	0	0	0	0	0	0	0	0
P36873	Serine/threonine-protein phosphatase PP1-gamma catalytic subunit OS=Homo sapiens OX=9606 GN=PPP1CC PE=1 SV=1 - [PP1G_HUMAN]	PPP1CC	1	0	26.6104	0	92.181	0	0.262618	0	Only in CKD1	0.515086	0.0636174	0	0	0	0	0	0	0	0	319.324	0	0	0	0	0	0	0	0	0	0	0	0	0	0	0	0	0	0	0	0
P42331	Rho GTPase-activating protein 25 OS=Homo sapiens OX=9606 GN=ARHGAP25 PE=1 SV=2 - [RHG25_HUMAN]	ARHGAP25	1	0	5.45013	0	18.8798	0	0.262618	0	Only in CKD1	0.325041	0.756176	0	0	65.4016	0	0	0	0	0	0	0	0	0	0	0	0	0	0	0	0	0	0	0	0	0	0	0	0	0	0
P43243	Matrin-3 OS=Homo sapiens OX=9606 GN=MATR3 PE=1 SV=2 - [MATR3_HUMAN]	MATR3	1	0	541.995	0	1877.52	0	0.262618	0	Only in CKD1	0.0222981	0.0449133	0	0	0	0	0	0	0	0	0	0	0	6503.94	0	0	0	0	0	0	0	0	0	0	0	0	0	0	0	0	0
P46459	Vesicle-fusing ATPase OS=Homo sapiens OX=9606 GN=NSF PE=1 SV=3 - [NSF_HUMAN]	NSF	1	0	211.689	0	733.313	0	0.262618	0	Only in CKD1	0.0222981	0.0449133	0	0	0	0	0	0	0	0	0	0	0	2540.27	0	0	0	0	0	0	0	0	0	0	0	0	0	0	0	0	0
P48739	Phosphatidylinositol transfer protein beta isoform OS=Homo sapiens OX=9606 GN=PITPNB PE=1 SV=2 - [PIPNB_HUMAN]	PITPNB	1	0	7.09231	0	24.5685	0	0.262618	0	Only in CKD1	0.0183789	0.0359814	0	0	0	0	0	0	0	0	0	85.1077	0	0	0	0	0	0	0	0	0	0	0	0	0	0	0	0	0	0	0
P52179	Myomesin-1 OS=Homo sapiens OX=9606 GN=MYOM1 PE=1 SV=2 - [MYOM1_HUMAN]	MYOM1	1	0	117.128	0	405.744	0	0.262618	0	Only in CKD1	0.954116	0.281165	0	0	0	0	0	0	1405.54	0	0	0	0	0	0	0	0	0	0	0	0	0	0	0	0	0	0	0	0	0	0
P55263	Adenosine kinase OS=Homo sapiens OX=9606 GN=ADK PE=1 SV=2 - [ADK_HUMAN]	ADK	1	0	10.4278	0	36.1231	0	0.262618	0	Only in CKD1	0.99561	0.320139	125.134	0	0	0	0	0	0	0	0	0	0	0	0	0	0	0	0	0	0	0	0	0	0	0	0	0	0	0	0
P62937	Peptidyl-prolyl cis-trans isomerase A OS=Homo sapiens OX=9606 GN=PPIA PE=1 SV=2 - [PPIA_HUMAN]	PPIA	1	0	2.38455	0	8.26034	0	0.262618	0	Only in CKD1	0.0222981	0.0449133	0	0	0	0	0	0	0	0	0	0	0	28.6146	0	0	0	0	0	0	0	0	0	0	0	0	0	0	0	0	0
P68032	Actin, alpha cardiac muscle 1 OS=Homo sapiens OX=9606 GN=ACTC1 PE=1 SV=1 - [ACTC_HUMAN]	ACTC1	1	0	224.549	0	777.862	0	0.262618	0	Only in CKD1	0.0222981	0.0449133	0	0	0	0	0	0	0	0	0	0	0	2694.59	0	0	0	0	0	0	0	0	0	0	0	0	0	0	0	0	0
P69905	Hemoglobin subunit alpha OS=Homo sapiens OX=9606 GN=HBA2 PE=1 SV=2 - [HBA_HUMAN]	HBA2	1	0	4.80957	0	16.6608	0	0.262618	0	Only in CKD1	0.458631	0.989239	0	0	0	0	0	0	0	0	0	0	57.7148	0	0	0	0	0	0	0	0	0	0	0	0	0	0	0	0	0	0
Q01523	Defensin alpha 5 OS=Homo sapiens OX=9606 GN=DEFA5 PE=1 SV=1 - [DEF5_HUMAN]	DEFA5	1	0	49.685	0	172.114	0	0.262618	0	Only in CKD1	0.61818	0.735691	0	0	0	596.22	0	0	0	0	0	0	0	0	0	0	0	0	0	0	0	0	0	0	0	0	0	0	0	0	0
Q02338	D-beta-hydroxybutyrate dehydrogenase, mitochondrial OS=Homo sapiens OX=9606 GN=BDH1 PE=1 SV=3 - [BDH_HUMAN]	BDH1	1	0	39.8363	0	137.997	0	0.262618	0	Only in CKD1	0.107913	0.256946	0	0	0	0	478.035	0	0	0	0	0	0	0	0	0	0	0	0	0	0	0	0	0	0	0	0	0	0	0	0
Q02413	Desmoglein-1 OS=Homo sapiens OX=9606 GN=DSG1 PE=1 SV=2 - [DSG1_HUMAN]	DSG1	1	0	17.4328	0	60.3888	0	0.262618	0	Only in CKD1	0.954116	0.281165	0	0	0	0	0	0	209.193	0	0	0	0	0	0	0	0	0	0	0	0	0	0	0	0	0	0	0	0	0	0
Q08043	Alpha-actinin-3 OS=Homo sapiens OX=9606 GN=ACTN3 PE=1 SV=2 - [ACTN3_HUMAN]	ACTN3	1	0	1.2739	0	4.41293	0	0.262618	0	Only in CKD1	0.954116	0.281165	0	0	0	0	0	0	15.2868	0	0	0	0	0	0	0	0	0	0	0	0	0	0	0	0	0	0	0	0	0	0
Q14324	Myosin-binding protein C, fast-type OS=Homo sapiens OX=9606 GN=MYBPC2 PE=1 SV=2 - [MYPC2_HUMAN]	MYBPC2	1	0	25.4347	0	88.1085	0	0.262618	0	Only in CKD1	0.954116	0.281165	0	0	0	0	0	0	305.217	0	0	0	0	0	0	0	0	0	0	0	0	0	0	0	0	0	0	0	0	0	0
Q149M9	NACHT domain- and WD repeat-containing protein 1 OS=Homo sapiens OX=9606 GN=NWD1 PE=1 SV=3 - [NWD1_HUMAN]	NWD1	1	0	55.1306	0	190.978	0	0.262618	0	Only in CKD1	0.0222981	0.0449133	0	0	0	0	0	0	0	0	0	0	0	661.568	0	0	0	0	0	0	0	0	0	0	0	0	0	0	0	0	0
Q15080	Neutrophil cytosol factor 4 OS=Homo sapiens OX=9606 GN=NCF4 PE=1 SV=2 - [NCF4_HUMAN]	NCF4	1	0	33.4526	0	115.883	0	0.262618	0	Only in CKD1	0.954116	0.281165	0	0	0	0	0	0	401.432	0	0	0	0	0	0	0	0	0	0	0	0	0	0	0	0	0	0	0	0	0	0
Q15370	Elongin-B OS=Homo sapiens OX=9606 GN=ELOB PE=1 SV=1 - [ELOB_HUMAN]	ELOB	1	0	21.7654	0	75.3977	0	0.262618	0	Only in CKD1	0.0222981	0.0449133	0	0	0	0	0	0	0	0	0	0	0	261.185	0	0	0	0	0	0	0	0	0	0	0	0	0	0	0	0	0
Q15435	Protein phosphatase 1 regulatory subunit 7 OS=Homo sapiens OX=9606 GN=PPP1R7 PE=1 SV=1 - [PP1R7_HUMAN]	PPP1R7	1	0	184.496	0	639.112	0	0.262618	0	Only in CKD1	0.325041	0.756176	0	0	2213.95	0	0	0	0	0	0	0	0	0	0	0	0	0	0	0	0	0	0	0	0	0	0	0	0	0	0
Q16515	Acid-sensing ion channel 2 OS=Homo sapiens OX=9606 GN=ASIC2 PE=1 SV=1 - [ASIC2_HUMAN]	ASIC2	1	0	19.8192	0	68.6556	0	0.262618	0	Only in CKD1	0.0222981	0.0449133	0	0	0	0	0	0	0	0	0	0	0	237.83	0	0	0	0	0	0	0	0	0	0	0	0	0	0	0	0	0
Q4G0X9	Coiled-coil domain-containing protein 40 OS=Homo sapiens OX=9606 GN=CCDC40 PE=1 SV=2 - [CCD40_HUMAN]	CCDC40	1	0	4.40685	0	15.2658	0	0.262618	0	Only in CKD1	0.0222981	0.0449133	0	0	0	0	0	0	0	0	0	0	0	52.8822	0	0	0	0	0	0	0	0	0	0	0	0	0	0	0	0	0
Q53RT3	Retroviral-like aspartic protease 1 OS=Homo sapiens OX=9606 GN=ASPRV1 PE=1 SV=1 - [APRV1_HUMAN]	ASPRV1	1	0	15.3856	0	53.2973	0	0.262618	0	Only in CKD1	0.954116	0.281165	0	0	0	0	0	0	184.627	0	0	0	0	0	0	0	0	0	0	0	0	0	0	0	0	0	0	0	0	0	0
Q5HY98	Zinc finger protein 766 OS=Homo sapiens OX=9606 GN=ZNF766 PE=1 SV=1 - [ZN766_HUMAN]	ZNF766	1	0	3.52579	0	12.2137	0	0.262618	0	Only in CKD1	0.0183789	0.0359814	0	0	0	0	0	0	0	0	0	42.3094	0	0	0	0	0	0	0	0	0	0	0	0	0	0	0	0	0	0	0
Q5T750	Skin-specific protein 32 OS=Homo sapiens OX=9606 GN=XP32 PE=1 SV=1 - [XP32_HUMAN]	XP32	1	0	33.4473	0	115.865	0	0.262618	0	Only in CKD1	0.515086	0.0636174	0	0	0	0	0	0	0	0	401.367	0	0	0	0	0	0	0	0	0	0	0	0	0	0	0	0	0	0	0	0
Q5T9S5	Coiled-coil domain-containing protein 18 OS=Homo sapiens OX=9606 GN=CCDC18 PE=1 SV=1 - [CCD18_HUMAN]	CCDC18	1	0	13.7271	0	47.5521	0	0.262618	0	Only in CKD1	0.0222981	0.0449133	0	0	0	0	0	0	0	0	0	0	0	164.725	0	0	0	0	0	0	0	0	0	0	0	0	0	0	0	0	0
Q5VTT5	Myomesin-3 OS=Homo sapiens OX=9606 GN=MYOM3 PE=1 SV=1 - [MYOM3_HUMAN]	MYOM3	1	0	2.28273	0	7.90762	0	0.262618	0	Only in CKD1	0.954116	0.281165	0	0	0	0	0	0	27.3928	0	0	0	0	0	0	0	0	0	0	0	0	0	0	0	0	0	0	0	0	0	0
Q6P158	Putative ATP-dependent RNA helicase DHX57 OS=Homo sapiens OX=9606 GN=DHX57 PE=1 SV=2 - [DHX57_HUMAN]	DHX57	1	0	15.5042	0	53.7082	0	0.262618	0	Only in CKD1	0.847477	0.455743	0	186.051	0	0	0	0	0	0	0	0	0	0	0	0	0	0	0	0	0	0	0	0	0	0	0	0	0	0	0
Q6P4A7	Sideroflexin-4 OS=Homo sapiens OX=9606 GN=SFXN4 PE=1 SV=1 - [SFXN4_HUMAN]	SFXN4	1	0	16.9579	0	58.744	0	0.262618	0	Only in CKD1	0.458631	0.989239	0	0	0	0	0	0	0	0	0	0	203.495	0	0	0	0	0	0	0	0	0	0	0	0	0	0	0	0	0	0
Q7RTS7	Keratin, type II cytoskeletal 74 OS=Homo sapiens OX=9606 GN=KRT74 PE=1 SV=2 - [K2C74_HUMAN]	KRT74	1	0	258.765	0	896.387	0	0.262618	0	Only in CKD1	0.515086	0.0636174	0	0	0	0	0	0	0	0	3105.18	0	0	0	0	0	0	0	0	0	0	0	0	0	0	0	0	0	0	0	0
Q8IYW2	Cilia- and flagella-associated protein 46 OS=Homo sapiens OX=9606 GN=CFAP46 PE=2 SV=3 - [CFA46_HUMAN]	CFAP46	1	0	87.8198	0	304.217	0	0.262618	0	Only in CKD1	0.515086	0.0636174	0	0	0	0	0	0	0	0	1053.84	0	0	0	0	0	0	0	0	0	0	0	0	0	0	0	0	0	0	0	0
Q8N1T3	Unconventional myosin-Ih OS=Homo sapiens OX=9606 GN=MYO1H PE=1 SV=2 - [MYO1H_HUMAN]	MYO1H	1	0	5.23274	0	18.1267	0	0.262618	0	Only in CKD1	0.99561	0.320139	62.7929	0	0	0	0	0	0	0	0	0	0	0	0	0	0	0	0	0	0	0	0	0	0	0	0	0	0	0	0
Q8N3K9	Cardiomyopathy-associated protein 5 OS=Homo sapiens OX=9606 GN=CMYA5 PE=1 SV=3 - [CMYA5_HUMAN]	CMYA5	1	0	182.129	0	630.912	0	0.262618	0	Only in CKD1	0.954116	0.281165	0	0	0	0	0	0	2185.54	0	0	0	0	0	0	0	0	0	0	0	0	0	0	0	0	0	0	0	0	0	0
Q8N8N7	Prostaglandin reductase 2 OS=Homo sapiens OX=9606 GN=PTGR2 PE=1 SV=1 - [PTGR2_HUMAN]	PTGR2	1	0	5.69627	0	19.7325	0	0.262618	0	Only in CKD1	0.325041	0.756176	0	0	68.3552	0	0	0	0	0	0	0	0	0	0	0	0	0	0	0	0	0	0	0	0	0	0	0	0	0	0
Q92820	Gamma-glutamyl hydrolase OS=Homo sapiens OX=9606 GN=GGH PE=1 SV=2 - [GGH_HUMAN]	GGH	1	0	10.5938	0	36.6981	0	0.262618	0	Only in CKD1	0.99561	0.320139	127.126	0	0	0	0	0	0	0	0	0	0	0	0	0	0	0	0	0	0	0	0	0	0	0	0	0	0	0	0
Q96A33	PAT complex subunit CCDC47 OS=Homo sapiens OX=9606 GN=CCDC47 PE=1 SV=1 - [CCD47_HUMAN]	CCDC47	1	0	67.7523	0	234.701	0	0.262618	0	Only in CKD1	0.0222981	0.0449133	0	0	0	0	0	0	0	0	0	0	0	813.027	0	0	0	0	0	0	0	0	0	0	0	0	0	0	0	0	0
Q99961	Endophilin-A2 OS=Homo sapiens OX=9606 GN=SH3GL1 PE=1 SV=1 - [SH3G1_HUMAN]	SH3GL1	1	0	344.028	0	1191.75	0	0.262618	0	Only in CKD1	0.107913	0.256946	0	0	0	0	4128.34	0	0	0	0	0	0	0	0	0	0	0	0	0	0	0	0	0	0	0	0	0	0	0	0
Q9BR84	Zinc finger protein 559 OS=Homo sapiens OX=9606 GN=ZNF559 PE=1 SV=1 - [ZN559_HUMAN]	ZNF559	1	0	43.4633	0	150.561	0	0.262618	0	Only in CKD1	0.847477	0.455743	0	521.559	0	0	0	0	0	0	0	0	0	0	0	0	0	0	0	0	0	0	0	0	0	0	0	0	0	0	0
Q9BYH8	NF-kappa-B inhibitor zeta OS=Homo sapiens OX=9606 GN=NFKBIZ PE=1 SV=1 - [IKBZ_HUMAN]	NFKBIZ	1	0	14.4493	0	50.0539	0	0.262618	0	Only in CKD1	0.515086	0.0636174	0	0	0	0	0	0	0	0	173.392	0	0	0	0	0	0	0	0	0	0	0	0	0	0	0	0	0	0	0	0
Q9BZI7	Regulator of nonsense transcripts 3B OS=Homo sapiens OX=9606 GN=UPF3B PE=1 SV=1 - [REN3B_HUMAN]	UPF3B	1	0	25.4894	0	88.2977	0	0.262618	0	Only in CKD1	0.847477	0.455743	0	305.872	0	0	0	0	0	0	0	0	0	0	0	0	0	0	0	0	0	0	0	0	0	0	0	0	0	0	0
Q9C0D6	FH2 domain-containing protein 1 OS=Homo sapiens OX=9606 GN=FHDC1 PE=1 SV=2 - [FHDC1_HUMAN]	FHDC1	1	0	66.4149	0	230.068	0	0.262618	0	Only in CKD1	0.515086	0.0636174	0	0	0	0	0	0	0	0	796.979	0	0	0	0	0	0	0	0	0	0	0	0	0	0	0	0	0	0	0	0
Q9C0F1	Centrosomal protein of 44 kDa OS=Homo sapiens OX=9606 GN=CEP44 PE=1 SV=2 - [CEP44_HUMAN]	CEP44	1	0	93.8328	0	325.046	0	0.262618	0	Only in CKD1	0.99561	0.320139	1125.99	0	0	0	0	0	0	0	0	0	0	0	0	0	0	0	0	0	0	0	0	0	0	0	0	0	0	0	0
Q9H209	Olfactory receptor 10A4 OS=Homo sapiens OX=9606 GN=OR10A4 PE=2 SV=2 - [O10A4_HUMAN]	OR10A4	1	0	15.2934	0	52.9779	0	0.262618	0	Only in CKD1	0.325041	0.756176	0	0	183.521	0	0	0	0	0	0	0	0	0	0	0	0	0	0	0	0	0	0	0	0	0	0	0	0	0	0
Q9H2A2	2-aminomuconic semialdehyde dehydrogenase OS=Homo sapiens OX=9606 GN=ALDH8A1 PE=1 SV=1 - [AL8A1_HUMAN]	ALDH8A1	1	0	10.0005	0	34.6428	0	0.262618	0	Only in CKD1	0.954116	0.281165	0	0	0	0	0	0	120.006	0	0	0	0	0	0	0	0	0	0	0	0	0	0	0	0	0	0	0	0	0	0
Q9H361	Polyadenylate-binding protein 3 OS=Homo sapiens OX=9606 GN=PABPC3 PE=1 SV=2 - [PABP3_HUMAN]	PABPC3	1	0	107.303	0	371.708	0	0.262618	0	Only in CKD1	0.99561	0.320139	1287.64	0	0	0	0	0	0	0	0	0	0	0	0	0	0	0	0	0	0	0	0	0	0	0	0	0	0	0	0
Q9H6F5	Coiled-coil domain-containing protein 86 OS=Homo sapiens OX=9606 GN=CCDC86 PE=1 SV=1 - [CCD86_HUMAN]	CCDC86	1	0	4.0759	0	14.1193	0	0.262618	0	Only in CKD1	0.0183789	0.0359814	0	0	0	0	0	0	0	0	0	48.9107	0	0	0	0	0	0	0	0	0	0	0	0	0	0	0	0	0	0	0
Q9P2P6	StAR-related lipid transfer protein 9 OS=Homo sapiens OX=9606 GN=STARD9 PE=1 SV=3 - [STAR9_HUMAN]	STARD9	1	0	27.7052	0	95.9735	0	0.262618	0	Only in CKD1	0.61818	0.735691	0	0	0	332.462	0	0	0	0	0	0	0	0	0	0	0	0	0	0	0	0	0	0	0	0	0	0	0	0	0
Q9UIF9	Bromodomain adjacent to zinc finger domain protein 2A OS=Homo sapiens OX=9606 GN=BAZ2A PE=1 SV=4 - [BAZ2A_HUMAN]	BAZ2A	1	0	18.6274	0	64.5272	0	0.262618	0	Only in CKD1	0.458631	0.989239	0	0	0	0	0	0	0	0	0	0	223.529	0	0	0	0	0	0	0	0	0	0	0	0	0	0	0	0	0	0
Q9UKN1	Mucin-12 OS=Homo sapiens OX=9606 GN=MUC12 PE=1 SV=2 - [MUC12_HUMAN]	MUC12	1	0	1.79517	0	6.21866	0	0.262618	0	Only in CKD1	0.61818	0.735691	0	0	0	21.5421	0	0	0	0	0	0	0	0	0	0	0	0	0	0	0	0	0	0	0	0	0	0	0	0	0
Q9UPV9	Trafficking kinesin-binding protein 1 OS=Homo sapiens OX=9606 GN=TRAK1 PE=1 SV=1 - [TRAK1_HUMAN]	TRAK1	1	0	100.106	0	346.777	0	0.262618	0	Only in CKD1	0.458631	0.989239	0	0	0	0	0	0	0	0	0	0	1201.27	0	0	0	0	0	0	0	0	0	0	0	0	0	0	0	0	0	0
Q9UQ90	Paraplegin OS=Homo sapiens OX=9606 GN=SPG7 PE=1 SV=2 - [SPG7_HUMAN]	SPG7	1	0	20.132	0	69.7391	0	0.262618	0	Only in CKD1	0.458631	0.989239	0	0	0	0	0	0	0	0	0	0	241.583	0	0	0	0	0	0	0	0	0	0	0	0	0	0	0	0	0	0
Q9Y217	Myotubularin-related protein 6 OS=Homo sapiens OX=9606 GN=MTMR6 PE=1 SV=3 - [MTMR6_HUMAN]	MTMR6	1	0	9.74727	0	33.7655	0	0.262618	0	Only in CKD1	0.847477	0.455743	0	116.967	0	0	0	0	0	0	0	0	0	0	0	0	0	0	0	0	0	0	0	0	0	0	0	0	0	0	0
Q9Y5B9	FACT complex subunit SPT16 OS=Homo sapiens OX=9606 GN=SUPT16H PE=1 SV=1 - [SP16H_HUMAN]	SUPT16H	1	0	7.40421	0	25.649	0	0.262618	0	Only in CKD1	0.0222981	0.0449133	0	0	0	0	0	0	0	0	0	0	0	88.8506	0	0	0	0	0	0	0	0	0	0	0	0	0	0	0	0	0
P05451	Lithostathine-1-alpha OS=Homo sapiens OX=9606 GN=REG1A PE=1 SV=3 - [REG1A_HUMAN]	REG1A	5	3	604.037	376.552	1662.28	1144.52	0.273077	0.623393	-0.681786	0.818061	0.952522	0	513.014	5846.11	0	0	0	0	0	127.594	0	496.265	265.459	0	0	4666.47	0	1077.54	0	0	0	657.376	0	0	0	0	0	0	0	0
P31997	Carcinoembryonic antigen-related cell adhesion molecule 8 OS=Homo sapiens OX=9606 GN=CEACAM8 PE=1 SV=2 - [CEAM8_HUMAN]	CEACAM8	2	6	1199.66	3103.66	2838.17	5359.15	0.273077	2.58711	1.37134	0.221664	0.490406	0	0	0	0	0	0	8259.96	0	0	0	6136.01	0	11362.5	12950.1	773.336	0	0	0	8166.12	0	0	3887.14	0	15623.1	0	0	0	0	0
P55259	Pancreatic secretory granule membrane major glycoprotein GP2 OS=Homo sapiens OX=9606 GN=GP2 PE=1 SV=3 - [GP2_HUMAN]	GP2	12	15	1622.5	867.227	2139.24	796.031	0.277916	0.534502	-0.903733	0.798646	0.144869	8039.6	879.936	2483.86	2114.6	657.29	747.872	1369.19	94.2721	935.474	294.806	1329.95	523.102	2717.76	919.195	260.635	331.718	1601.94	0	1247.79	255.151	1869.41	115.335	122.54	1368.57	0	430.546	579.132	1723.81	1199.34
P20160	Azurocidin OS=Homo sapiens OX=9606 GN=AZU1 PE=1 SV=3 - [CAP7_HUMAN]	AZU1	1	4	10.2979	53.4806	35.6729	120.582	0.281895	5.19336	2.37667	0.458115	0.990937	0	0	0	0	0	0	0	123.574	0	0	0	0	0	0	146.16	0	0	0	183.877	0	0	0	0	460.437	118.696	0	0	0	0
Q6ZRI0	Otogelin OS=Homo sapiens OX=9606 GN=OTOG PE=1 SV=3 - [OTOG_HUMAN]	OTOG	6	4	206.719	207.118	348.21	480.791	0.284446	1.00193	0.00277938	0.668701	0.57612	0	843.113	736.306	0	0	34.4787	764.812	84.435	0	0	0	17.4827	155.75	0	0	0	0	0	0	0	1288.56	496.654	0	0	0	0	1580.04	0	0
P01619	Immunoglobulin kappa variable 3-20 OS=Homo sapiens OX=9606 GN=IGKV3-20 PE=1 SV=2 - [KV320_HUMAN]	IGKV3-20	11	14	1538.89	1313.26	1061.45	1464.65	0.287306	0.853382	-0.228737	0.580053	0.725487	0	1694.31	2379.89	224.68	1219.06	1025.88	1844.94	1615.59	1413.95	3478.7	3050.19	519.449	0	765.564	4272.66	900.049	150.221	0	1709.86	1345.86	752	544.962	2185.3	1098.77	5102.7	2301.58	187.024	1008.83	0
P27487	Dipeptidyl peptidase 4 OS=Homo sapiens OX=9606 GN=DPP4 PE=1 SV=2 - [DPP4_HUMAN]	DPP4	11	16	13615.5	12760.6	7985.29	14055.8	0.287841	0.937206	-0.0935613	0.399562	0.344246	0	10505.9	11344.7	1322.1	25637.7	23138.3	15826.2	14175.1	16141.7	7070.43	19198.2	19026.1	19111.9	12639.7	4110.67	519.245	684.09	39962	6353.55	9894.1	25584.3	6101.1	11018.7	49945	8724.69	14514.7	0	232.096	7533.79
P06702	Protein S100-A9 OS=Homo sapiens OX=9606 GN=S100A9 PE=1 SV=1 - [S10A9_HUMAN]	S100A9	6	9	178.81	684.799	269.268	1034.79	0.290364	3.82975	1.93725	0.608595	0.4857	0	0	115.048	0	0	0	647.222	22.9294	392.61	232.956	0	734.96	1796.97	1051.73	0	0	0	0	0	0	442.172	1295.8	404.339	3964.63	0	734.662	1509.33	0	441.944
P15144	Aminopeptidase N OS=Homo sapiens OX=9606 GN=ANPEP PE=1 SV=4 - [AMPN_HUMAN]	ANPEP	8	12	10258	369.483	27467.8	795.795	0.29082	0.036019	-4.7951	0.0341716	0.116145	0	4779.94	1450.41	104.797	96173.3	280.046	0	0	0	3343.1	340.251	16624.4	3339.28	174.391	136.051	801.962	0	0	62.6223	71.457	169.755	54.7856	0	267.312	359.354	342.261	0	0	501.981
P62805	Histone H4 OS=Homo sapiens OX=9606 GN=H4C16 PE=1 SV=2 - [H4_HUMAN]	H4C16	6	10	48.0818	378.268	64.9572	693.151	0.296381	7.86717	2.97585	0.0578524	0.240196	201.945	0	0	0	52.567	115.522	0	35.8139	111.45	59.6841	0	0	0	122.444	26.6855	1437.53	358.422	0	0	0	0	2365.18	0	320.162	189.456	94.5794	0	1471.64	44.4498
Q92485	Acid sphingomyelinase-like phosphodiesterase 3b OS=Homo sapiens OX=9606 GN=SMPDL3B PE=1 SV=2 - [ASM3B_HUMAN]	SMPDL3B	10	15	556.845	811.437	691.566	975.258	0.297467	1.45721	0.543204	0.918577	0.436432	0	165.688	252.619	0	737.857	2569.76	295.55	869.66	579.22	192.407	451.78	567.596	586.154	792.583	89.2177	0	235.579	3910.04	0	686.047	913.25	576.211	1012.66	2416.17	278.766	888.599	652.071	444.056	313.03
P35237	Serpin B6 OS=Homo sapiens OX=9606 GN=SERPINB6 PE=1 SV=3 - [SPB6_HUMAN]	SERPINB6	11	15	4484.52	3207.34	3628.49	3689.75	0.297824	0.715203	-0.483575	0.357459	0.652635	0	3938.65	4685.9	1085.69	8459.41	12223.4	4418.56	4012.51	2243.61	4554.23	8069.7	122.548	316.557	8058.97	760.182	0	800.555	6897.71	209.884	7738.5	6733.3	130.966	2889.86	251.725	11472.6	3446.96	0	165.484	4651.55
P00390	Glutathione reductase, mitochondrial OS=Homo sapiens OX=9606 GN=GSR PE=1 SV=2 - [GSHR_HUMAN]	GSR	4	7	49.8595	250.631	86.5586	364.075	0.298174	5.02674	2.32962	0.304153	0.857983	0	0	71.9842	0	93.5504	0	0	0	264.687	0	0	168.092	398.956	594.639	0	0	0	0	174.082	702.535	543.391	0	648.929	1198.2	0	0	0	0	0
Q12864	Cadherin-17 OS=Homo sapiens OX=9606 GN=CDH17 PE=1 SV=3 - [CAD17_HUMAN]	CDH17	4	8	122.373	576.861	200.528	951.799	0.309855	4.71395	2.23694	0.155063	0.579185	0	0	0	0	264.536	248.452	347.668	0	607.821	0	0	0	3321.29	1797.6	110.917	0	0	1096.08	0	0	1831.17	0	467.189	1041.36	141.026	0	0	0	0
A0A0C4DH25	Immunoglobulin kappa variable 3D-20 OS=Homo sapiens OX=9606 GN=IGKV3D-20 PE=3 SV=1 - [KVD20_HUMAN]	IGKV3D-20	1	4	87.7559	276.695	303.995	694.518	0.313062	3.15301	1.65673	0.608472	0.956777	0	0	1053.07	0	0	0	0	0	0	0	0	0	246.486	0	1576.12	0	0	0	0	0	0	0	0	0	2518.48	0	0	0	362.736
P11279	Lysosome-associated membrane glycoprotein 1 OS=Homo sapiens OX=9606 GN=LAMP1 PE=1 SV=3 - [LAMP1_HUMAN]	LAMP1	1	4	55.963	298.061	193.861	790.561	0.313062	5.32604	2.41306	0.415875	0.826359	0	0	0	0	0	0	671.556	0	0	0	0	0	3049.89	1425	0	0	0	0	0	0	0	261.963	330.19	0	0	0	0	0	0
Q9NR09	Baculoviral IAP repeat-containing protein 6 OS=Homo sapiens OX=9606 GN=BIRC6 PE=1 SV=3 - [BIRC6_HUMAN]	BIRC6	3	2	124.686	18.6824	302.53	65.0181	0.313062	0.149836	-2.73855	0.0383063	0.115151	0	0	105.61	0	0	0	0	367.235	0	1023.38	0	0	0	0	266.355	0	0	0	0	0	0	0	0	0	0	0	0	0	51.2456
P02766	Transthyretin OS=Homo sapiens OX=9606 GN=TTR PE=1 SV=1 - [TTHY_HUMAN]	TTR	7	9	2158.62	611.941	3364.05	1056.28	0.318369	0.283487	-1.81865	0.0613856	0.305831	0	755.387	4030.67	0	4579.59	11318	0	3372.62	76.7306	0	0	1770.53	64.1955	0	488.269	0	0	0	2550.94	0	0	1387.69	158.338	3348.87	2058.04	0	231.003	0	115.648
P01764	Immunoglobulin heavy variable 3-23 OS=Homo sapiens OX=9606 GN=IGHV3-23 PE=1 SV=2 - [HV323_HUMAN]	IGHV3-23	9	12	705.188	459.297	789.036	644.359	0.324912	0.651312	-0.61858	0.153123	0.263535	0	1521.01	939.771	0	545.705	0	372.683	418.407	518.06	2621.86	1355.03	169.735	0	172.147	0	696.37	90.8197	0	510.325	259.93	250.659	0	1525.9	0	2450.18	765.808	310.796	403.746	371.375
P25774	Cathepsin S OS=Homo sapiens OX=9606 GN=CTSS PE=1 SV=3 - [CATS_HUMAN]	CTSS	2	5	34.7637	187.857	87.8573	432.234	0.330524	5.40383	2.43398	0.48853	0.935166	0	0	0	0	0	0	0	287.313	0	0	0	129.851	0	358.902	0	0	0	0	0	0	320.308	0	655.699	1704.09	0	154.574	0	0	0
P06312	Immunoglobulin kappa variable 4-1 OS=Homo sapiens OX=9606 GN=IGKV4-1 PE=1 SV=1 - [KV401_HUMAN]	IGKV4-1	5	4	398.653	237.243	648.653	528.961	0.331047	0.595111	-0.74877	0.0888853	0.106362	0	183.026	1204.33	0	0	0	0	0	0	1757.96	1375.43	263.092	0	0	194.957	0	0	0	0	0	0	0	1153.35	0	1822.66	0	0	0	862.158
Q9H0W9	Ester hydrolase C11orf54 OS=Homo sapiens OX=9606 GN=C11orf54 PE=1 SV=1 - [CK054_HUMAN]	C11orf54	5	4	28.4541	15.5224	37.8639	31.082	0.331047	0.545525	-0.874282	0.949348	0.449948	0	70.9484	74.1279	0	0	0	0	96.6627	67.7812	31.9289	0	0	0	0	40.5409	0	0	0	0	0	0	46.6905	80.3455	0	0	0	0	0	96.3043
A0M8Q6	Immunoglobulin lambda constant 7 OS=Homo sapiens OX=9606 GN=IGLC7 PE=1 SV=3 - [IGLC7_HUMAN]	IGLC7	2	1	20.7135	3.15641	48.8124	13.0142	0.33549	0.152384	-2.71422	0.239539	0.700311	139.547	0	0	0	0	0	0	0	0	0	0	109.016	0	0	0	0	0	0	0	0	0	53.6589	0	0	0	0	0	0	0
Q6DCA0	AMMECR1-like protein OS=Homo sapiens OX=9606 GN=AMMECR1L PE=1 SV=1 - [AMERL_HUMAN]	AMMECR1L	2	1	6.80585	1.19856	16.2213	4.9418	0.33549	0.176108	-2.50547	0.260605	0.706117	0	48.4268	0	0	0	0	0	0	0	33.2434	0	0	0	0	20.3756	0	0	0	0	0	0	0	0	0	0	0	0	0	0
Q86YZ3	Hornerin OS=Homo sapiens OX=9606 GN=HRNR PE=1 SV=2 - [HORN_HUMAN]	HRNR	2	1	34.2105	9.44421	80.0996	38.9395	0.33549	0.276062	-1.85694	0.818077	0.536093	0	0	0	0	0	191.965	0	0	218.561	0	0	0	0	0	0	0	0	0	0	0	0	0	0	0	0	0	160.552	0	0
Q14315	Filamin-C OS=Homo sapiens OX=9606 GN=FLNC PE=1 SV=3 - [FLNC_HUMAN]	FLNC	9	13	842.277	3216.3	1018.92	5330.42	0.337725	3.81858	1.93304	0.211328	0.682844	0	67.2814	1211.39	1731.63	675.024	0	1723.97	0	229.031	651.668	447.168	3370.16	678.487	18242.1	0	0	207.621	9496.74	334.8	1331.62	795.424	2275.53	2113.65	13269.5	0	441.946	4067.96	0	1421.86
P0DOX7	Immunoglobulin kappa light chain OS=Homo sapiens OX=9606 PE=1 SV=1 - [IGK_HUMAN]	Not available	10	13	23573.9	13657.5	23631.3	14132.7	0.338988	0.579349	-0.787496	0.0908485	0.28229	0	35719.6	29326.1	0	9669.37	20513.1	5345.91	36876.4	15992.9	81218.5	43578.7	4646.15	0	6287.97	37646.8	26635.5	0	0	9719.48	12254.1	10760	2176.67	30505.8	1990.04	41317.9	30802.8	0	10343	11737.4
P01602	Immunoglobulin kappa variable 1-5 OS=Homo sapiens OX=9606 GN=IGKV1-5 PE=1 SV=2 - [KV105_HUMAN]	IGKV1-5	3	2	373.363	95.4848	684.25	388.028	0.346416	0.255743	-1.96724	0.223993	0.643799	0	0	1208.45	0	0	0	0	1706.45	0	1565.46	0	0	0	0	1601.11	0	0	0	0	0	0	0	0	0	22.1289	0	0	0	0
P63267	Actin, gamma-enteric smooth muscle OS=Homo sapiens OX=9606 GN=ACTG2 PE=1 SV=1 - [ACTH_HUMAN]	ACTG2	2	5	231.77	968.66	704.384	1784.84	0.360672	4.17939	2.06329	0.295817	0.788806	0	0	0	2447.66	0	0	333.579	0	0	0	0	0	0	0	0	0	0	0	0	0	1321.33	4012.37	0	5787.35	0	0	3477.01	1869.16	0
P81605	Dermcidin OS=Homo sapiens OX=9606 GN=DCD PE=1 SV=2 - [DCD_HUMAN]	DCD	5	5	107.988	52.3613	156.732	127.051	0.360851	0.484882	-1.04429	0.525457	0.972128	0	154.947	0	201.438	0	0	0	0	281.316	171.208	486.943	0	0	0	0	506.133	0	0	0	183.36	0	36.7876	0	0	0	69.4667	94.395	0	0
Q9H492	Microtubule-associated proteins 1A/1B light chain 3A OS=Homo sapiens OX=9606 GN=MAP1LC3A PE=1 SV=2 - [MLP3A_HUMAN]	MAP1LC3A	3	7	98.8861	242.995	283.401	450.34	0.360851	2.45732	1.29709	0.0750566	0.126116	989.104	0	60.1372	0	0	0	137.392	0	0	0	0	0	869.962	1590.6	0	0	0	0	0	403.272	847.761	0	0	0	124.096	0	251.379	0	43.8396
Q99895	Chymotrypsin-C OS=Homo sapiens OX=9606 GN=CTRC PE=1 SV=2 - [CTRC_HUMAN]	CTRC	12	15	4655.3	4119.49	3509.27	4894.87	0.363948	0.884902	-0.17641	0.878226	0.946709	7661.91	2196.98	1382.35	8511.82	5492.78	9627.86	1059.59	9634.72	1433.03	300.105	5284.82	3277.66	1251.25	700.917	1006.99	7450	5564.65	0	3738.17	2583.3	4186.23	1431.55	0	11185.5	3320.33	1376.35	19053.6	6349.85	832.559
O75376	Nuclear receptor corepressor 1 OS=Homo sapiens OX=9606 GN=NCOR1 PE=1 SV=2 - [NCOR1_HUMAN]	NCOR1	2	1	35.6854	3.69311	106.356	15.2271	0.379203	0.103491	-3.27243	0.687074	0.11879	0	59.1597	0	0	0	0	369.065	0	0	0	0	0	0	0	0	0	0	0	0	0	0	0	0	0	0	0	0	62.7828	0
P38646	Stress-70 protein, mitochondrial OS=Homo sapiens OX=9606 GN=HSPA9 PE=1 SV=2 - [GRP75_HUMAN]	HSPA9	2	1	61.6291	6.29299	196.448	25.9467	0.379203	0.102111	-3.29179	0.958362	0.370715	683.321	0	0	0	0	0	56.228	0	0	0	0	0	0	0	0	0	0	0	0	106.981	0	0	0	0	0	0	0	0	0
Q15643	Thyroid receptor-interacting protein 11 OS=Homo sapiens OX=9606 GN=TRIP11 PE=1 SV=3 - [TRIPB_HUMAN]	TRIP11	2	1	208.489	9.62005	694.217	39.6645	0.379203	0.0461417	-4.43778	0.618727	0.742485	0	0	0	2411.38	0	0	90.495	0	0	0	0	0	163.541	0	0	0	0	0	0	0	0	0	0	0	0	0	0	0	0
Q8TEK3	Histone-lysine N-methyltransferase, H3 lysine-79 specific OS=Homo sapiens OX=9606 GN=DOT1L PE=1 SV=3 - [DOT1L_HUMAN]	DOT1L	2	1	46.9071	11.8286	119.227	48.7705	0.379203	0.25217	-1.98753	0.0129875	0.0197781	0	0	171.106	0	0	0	0	0	0	391.78	0	0	0	0	0	0	0	0	0	0	0	0	0	0	0	201.086	0	0	0
Q9NVM4	Protein arginine N-methyltransferase 7 OS=Homo sapiens OX=9606 GN=PRMT7 PE=1 SV=1 - [ANM7_HUMAN]	PRMT7	2	1	253.792	88.1338	606.497	363.385	0.379203	0.347268	-1.52588	0.405173	0.735619	0	1824.08	0	0	0	0	0	0	0	0	0	1221.42	0	0	0	0	0	0	1498.28	0	0	0	0	0	0	0	0	0	0
Q6W4X9	Mucin-6 OS=Homo sapiens OX=9606 GN=MUC6 PE=1 SV=3 - [MUC6_HUMAN]	MUC6	3	2	38.7381	34.7711	70.5838	133.695	0.38195	0.897595	-0.155863	0.50349	0.424436	0	0	0	0	0	132.18	0	0	167.285	165.392	0	0	0	0	0	0	0	0	0	0	0	0	0	0	0	38.8065	552.303	0	0
P01857	Immunoglobulin heavy constant gamma 1 OS=Homo sapiens OX=9606 GN=IGHG1 PE=1 SV=1 - [IGHG1_HUMAN]	IGHG1	4	4	1451.2	134.001	3076.8	314.511	0.383654	0.092338	-3.43693	0.469503	0.609089	0	0	7009.48	0	0	512.153	0	8888.26	0	0	0	1004.54	0	1001.86	0	0	0	0	882.482	0	78.6211	315.061	0	0	0	0	0	0	0
O95497	Pantetheinase OS=Homo sapiens OX=9606 GN=VNN1 PE=1 SV=2 - [VNN1_HUMAN]	VNN1	6	9	65.8769	169.812	100.511	232.027	0.384653	2.57772	1.3661	0.878097	0.310794	0	0	64.5921	0	0	96.4035	0	0	348.199	90.3218	127.885	63.1207	338.317	0	0	0	0	508.318	0	652.659	131.913	647.376	136.623	55.8944	0	144.211	0	0	271.499
A0A075B6R2	Immunoglobulin heavy variable 4-4 OS=Homo sapiens OX=9606 GN=IGHV4-4 PE=3 SV=2 - [HV404_HUMAN]	IGHV4-4	5	4	220.136	145.553	306.233	310.594	0.387585	0.661194	-0.596853	0.379741	0.531398	0	0	568.15	0	0	135.773	0	662.468	0	737.298	537.947	0	0	0	920.473	0	0	0	0	0	0	0	0	401.385	916.196	0	0	0	236.345
P12821	Angiotensin-converting enzyme OS=Homo sapiens OX=9606 GN=ACE PE=1 SV=1 - [ACE_HUMAN]	ACE	5	4	3877.19	3618.08	5117.02	9222.77	0.387585	0.93317	-0.0997884	0.397418	0.239049	0	6774.17	12369.1	0	0	0	12611.9	0	0	6555.44	8215.68	0	13261.6	36574.6	0	0	0	0	0	0	0	0	0	0	6787.59	0	0	0	4883.53
A8K7I4	Calcium-activated chloride channel regulator 1 OS=Homo sapiens OX=9606 GN=CLCA1 PE=1 SV=3 - [CLCA1_HUMAN]	CLCA1	11	15	2609.09	2044.68	2113.24	2022.74	0.387643	0.783674	-0.351675	0.262393	0.382517	1103	5120	6140.43	322.622	1266.44	1801.25	2694.27	1662.79	0	2341.7	2696.72	6159.87	6322.05	1345.71	3721.09	1038.22	1015.26	634.993	835.014	0	1381.89	1903.6	6402.17	657.718	4513.25	546.367	0	2546.91	1895.27
Q92542	Nicastrin OS=Homo sapiens OX=9606 GN=NCSTN PE=1 SV=2 - [NICA_HUMAN]	NCSTN	8	8	108.176	85.6848	101.24	132.27	0.390569	0.792089	-0.336266	0.960682	0.635204	0	156.115	111.873	0	104.984	0	326.252	0	174.209	70.1814	196.1	158.394	142.722	208.971	0	0	0	0	0	0	187.415	126.036	163.798	503.828	36.0162	0	0	0	87.8555
P13798	Acylamino-acid-releasing enzyme OS=Homo sapiens OX=9606 GN=APEH PE=1 SV=4 - [ACPH_HUMAN]	APEH	4	7	66.0537	183.959	118.578	331.268	0.40239	2.78499	1.47767	0.806372	0.512229	0	0	223.771	0	0	28.8551	0	0	198.212	0	0	341.807	606.363	234.266	0	0	0	353.009	0	0	346.349	65.8562	0	1261.84	0	0	259.617	0	0
Q13228	Methanethiol oxidase OS=Homo sapiens OX=9606 GN=SELENBP1 PE=1 SV=2 - [SBP1_HUMAN]	SELENBP1	12	16	3898.1	2909.86	2656.33	2500.07	0.412676	0.74648	-0.421824	0.419171	0.824603	516.248	2836.17	3443.61	803.546	7968.52	4328.34	3058.49	5528.06	7880.22	679.318	2988.87	6745.86	4006.18	3881.8	123.128	196.203	1173.51	4788.13	3220.63	3090.78	4563.64	3174.76	5198.75	10074.5	1284.66	0	1411.64	1416.17	1863.05
O60844	Zymogen granule membrane protein 16 OS=Homo sapiens OX=9606 GN=ZG16 PE=1 SV=3 - [ZG16_HUMAN]	ZG16	3	8	310.932	428.337	589.902	903.461	0.4168	1.37759	0.462148	0.80291	0.998121	0	0	0	1130.04	0	0	0	1705.55	0	0	0	895.589	0	0	0	229.525	386.682	0	0	0	162.345	0	338.672	0	1479.25	56.3255	3525	1103.93	0
Q8WWU7	Intelectin-2 OS=Homo sapiens OX=9606 GN=ITLN2 PE=2 SV=1 - [ITLN2_HUMAN]	ITLN2	7	11	543.803	657.442	1394.5	1031.78	0.425566	1.20897	0.27378	0.901467	0.963057	0	0	124.329	4925.55	0	307.593	0	282.891	0	87.759	113.465	684.049	102.675	0	0	1043.92	539.456	0	974.867	0	474.48	218.825	0	1695.2	772.541	0	4101.17	1214.33	39.0508
A0A075B6K5	Immunoglobulin lambda variable 3-9 OS=Homo sapiens OX=9606 GN=IGLV3-9 PE=3 SV=1 - [LV39_HUMAN]	IGLV3-9	4	3	32.8495	31.0407	75.478	92.2409	0.425951	0.944939	-0.0817072	0.93143	0.873531	0	89.3191	20.6963	0	0	0	26.2651	0	0	0	257.913	0	0	0	82.3873	0	0	0	0	0	0	0	70.0449	0	375.26	0	0	0	0
A0A0B4J1X5	Immunoglobulin heavy variable 3-74 OS=Homo sapiens OX=9606 GN=IGHV3-74 PE=3 SV=1 - [HV374_HUMAN]	IGHV3-74	2	1	383.684	289.737	914.041	1194.62	0.426255	0.755146	-0.405172	0.556156	0.559926	0	0	0	0	0	0	0	0	0	2724.82	1879.39	0	0	0	4925.54	0	0	0	0	0	0	0	0	0	0	0	0	0	0
P01717	Immunoglobulin lambda variable 3-25 OS=Homo sapiens OX=9606 GN=IGLV3-25 PE=1 SV=2 - [LV325_HUMAN]	IGLV3-25	2	1	8.19337	15.7476	23.2219	64.9291	0.426255	1.922	0.942606	0.49465	0.562616	0	80.0142	18.3062	0	0	0	0	0	0	0	0	0	0	0	267.71	0	0	0	0	0	0	0	0	0	0	0	0	0	0
P12277	Creatine kinase B-type OS=Homo sapiens OX=9606 GN=CKB PE=1 SV=1 - [KCRB_HUMAN]	CKB	2	1	10.6218	5.8165	25.0626	23.982	0.426255	0.547598	-0.86881	0.902189	0.786862	0	0	0	0	55.3627	0	0	0	72.0994	0	0	0	0	0	0	0	0	0	0	0	0	0	98.8805	0	0	0	0	0	0
P47929	Galectin-7 OS=Homo sapiens OX=9606 GN=LGALS7B PE=1 SV=2 - [LEG7_HUMAN]	LGALS7B	2	1	39.9473	253.13	99.7551	1043.68	0.426255	6.33659	2.66371	0.670084	0.984291	0	0	0	0	0	0	156.875	0	0	0	0	322.493	0	0	0	0	0	0	0	0	0	4303.21	0	0	0	0	0	0	0
P01877	Immunoglobulin heavy constant alpha 2 OS=Homo sapiens OX=9606 GN=IGHA2 PE=1 SV=4 - [IGHA2_HUMAN]	IGHA2	1	3	129.046	6942.47	447.03	20343.8	0.43814	53.7983	5.74949	0.335602	0.749255	1548.56	0	0	0	0	0	0	0	0	0	0	0	0	0	0	0	0	0	0	8316.44	0	0	80876.3	0	0	0	0	28829.3	0
P04179	Superoxide dismutase [Mn], mitochondrial OS=Homo sapiens OX=9606 GN=SOD2 PE=1 SV=3 - [SODM_HUMAN]	SOD2	1	3	9.90675	85.0392	34.318	205.989	0.43814	8.58397	3.10164	0.0645496	0.158012	0	0	118.881	0	0	0	0	0	0	0	0	0	0	0	218.229	0	592.331	0	0	0	0	0	0	0	0	0	0	635.107	0
P24158	Myeloblastin OS=Homo sapiens OX=9606 GN=PRTN3 PE=1 SV=3 - [PRTN3_HUMAN]	PRTN3	1	3	4.01457	60.8263	13.9069	172.502	0.43814	15.1514	3.92138	0.659065	0.720669	0	0	0	0	0	0	0	0	0	0	0	48.1748	0	0	273.118	0	0	0	0	0	0	0	0	676.189	84.7404	0	0	0	0
Q10588	ADP-ribosyl cyclase/cyclic ADP-ribose hydrolase 2 OS=Homo sapiens OX=9606 GN=BST1 PE=1 SV=2 - [BST1_HUMAN]	BST1	1	3	8.00223	37.4139	27.7205	84.9414	0.43814	4.67544	2.2251	0.678745	0.681922	0	0	0	0	0	0	0	0	96.0267	0	0	0	251.187	0	0	0	0	0	0	0	0	0	160.115	224.735	0	0	0	0	0
Q66K66	Transmembrane protein 198 OS=Homo sapiens OX=9606 GN=TMEM198 PE=1 SV=1 - [TM198_HUMAN]	TMEM198	1	3	24.6475	446.571	85.3813	1320.89	0.43814	18.1183	4.17938	0.709671	0.673362	0	0	0	0	295.77	0	0	0	0	0	0	0	0	0	0	0	0	0	1921.41	433.225	0	0	5237.07	0	0	0	0	0	0
P01825	Immunoglobulin heavy variable 4-59 OS=Homo sapiens OX=9606 GN=IGHV4-59 PE=1 SV=2 - [HV459_HUMAN]	IGHV4-59	10	17	1934.74	1595.8	1632.45	1583.94	0.438335	0.824812	-0.277862	0.458386	0.608887	0	2062.79	1971.75	0	2019.61	1799.7	1297.75	5107.2	727.205	4577.33	3020.34	633.209	463.336	1227.13	4913.06	1242.59	316.183	517.147	1078.36	973.398	601.365	165.438	3322.8	973.971	5188.61	3317.32	521.897	1551.23	754.724
A0A075B6K4	Immunoglobulin lambda variable 3-10 OS=Homo sapiens OX=9606 GN=IGLV3-10 PE=3 SV=2 - [LV310_HUMAN]	IGLV3-10	0	1	0	13.0205	0	53.685	0.441209	Only in CKD4	Only in CKD4	0.887487	0.378599	0	0	0	0	0	0	0	0	0	0	0	0	0	0	0	0	0	0	0	0	0	0	0	0	0	221.349	0	0	0
A0A0B4J1V6	Immunoglobulin heavy variable 3-73 OS=Homo sapiens OX=9606 GN=IGHV3-73 PE=3 SV=1 - [HV373_HUMAN]	IGHV3-73	0	1	0	96.2477	0	396.839	0.441209	Only in CKD4	Only in CKD4	0.405972	0.68572	0	0	0	0	0	0	0	0	0	0	0	0	0	0	1636.21	0	0	0	0	0	0	0	0	0	0	0	0	0	0
A0A0C4DH34	Immunoglobulin heavy variable 4-28 OS=Homo sapiens OX=9606 GN=IGHV4-28 PE=3 SV=1 - [HV428_HUMAN]	IGHV4-28	0	1	0	5.31979	0	21.934	0.441209	Only in CKD4	Only in CKD4	0.63978	0.940079	0	0	0	0	0	0	0	0	0	0	0	0	0	0	0	0	0	0	0	0	0	0	0	0	90.4364	0	0	0	0
A5D8W1	Cilia- and flagella-associated protein 69 OS=Homo sapiens OX=9606 GN=CFAP69 PE=1 SV=3 - [CFA69_HUMAN]	CFAP69	0	1	0	24.9966	0	103.064	0.441209	Only in CKD4	Only in CKD4	0.0743286	0.100015	0	0	0	0	0	0	0	0	0	0	0	0	0	424.942	0	0	0	0	0	0	0	0	0	0	0	0	0	0	0
A6H8Y1	Transcription factor TFIIIB component B'' homolog OS=Homo sapiens OX=9606 GN=BDP1 PE=1 SV=3 - [BDP1_HUMAN]	BDP1	0	1	0	161.581	0	666.215	0.441209	Only in CKD4	Only in CKD4	0.63978	0.940079	0	0	0	0	0	0	0	0	0	0	0	0	0	0	0	0	0	0	0	0	0	0	0	0	2746.88	0	0	0	0
B5MCY1	Tudor domain-containing protein 15 OS=Homo sapiens OX=9606 GN=TDRD15 PE=2 SV=1 - [TDR15_HUMAN]	TDRD15	0	1	0	507.679	0	2093.21	0.441209	Only in CKD4	Only in CKD4	0.821044	0.692673	0	0	0	0	0	0	0	0	0	0	0	0	0	0	0	0	0	0	0	0	0	0	0	8630.54	0	0	0	0	0
O00142	Thymidine kinase 2, mitochondrial OS=Homo sapiens OX=9606 GN=TK2 PE=1 SV=4 - [KITM_HUMAN]	TK2	0	1	0	1.45596	0	6.00306	0.441209	Only in CKD4	Only in CKD4	0.774277	0.752711	0	0	0	0	0	0	0	0	0	0	0	0	0	0	0	0	24.7513	0	0	0	0	0	0	0	0	0	0	0	0
O00148	ATP-dependent RNA helicase DDX39A OS=Homo sapiens OX=9606 GN=DDX39A PE=1 SV=2 - [DX39A_HUMAN]	DDX39A	0	1	0	8.12911	0	33.5172	0.441209	Only in CKD4	Only in CKD4	0.556056	0.932605	0	0	0	0	0	0	0	0	0	0	0	0	0	0	0	0	0	0	0	0	0	138.195	0	0	0	0	0	0	0
O15042	U2 snRNP-associated SURP motif-containing protein OS=Homo sapiens OX=9606 GN=U2SURP PE=1 SV=2 - [SR140_HUMAN]	U2SURP	0	1	0	57.8673	0	238.593	0.441209	Only in CKD4	Only in CKD4	0.96533	0.52429	0	0	0	0	0	0	0	0	0	0	0	0	0	0	0	0	0	0	0	0	0	0	0	0	0	0	983.743	0	0
O15144	Actin-related protein 2/3 complex subunit 2 OS=Homo sapiens OX=9606 GN=ARPC2 PE=1 SV=1 - [ARPC2_HUMAN]	ARPC2	0	1	0	28.7846	0	118.682	0.441209	Only in CKD4	Only in CKD4	0.63978	0.940079	0	0	0	0	0	0	0	0	0	0	0	0	0	0	0	0	0	0	0	0	0	0	0	0	489.338	0	0	0	0
O15204	ADAM DEC1 OS=Homo sapiens OX=9606 GN=ADAMDEC1 PE=1 SV=2 - [ADEC1_HUMAN]	ADAMDEC1	0	1	0	2.31326	0	9.53783	0.441209	Only in CKD4	Only in CKD4	0.229899	0.373415	0	0	0	0	0	0	0	0	0	0	0	0	0	0	0	0	0	0	0	0	39.3255	0	0	0	0	0	0	0	0
O15393	Transmembrane protease serine 2 OS=Homo sapiens OX=9606 GN=TMPRSS2 PE=1 SV=3 - [TMPS2_HUMAN]	TMPRSS2	0	1	0	16.4105	0	67.6623	0.441209	Only in CKD4	Only in CKD4	0.774277	0.752711	0	0	0	0	0	0	0	0	0	0	0	0	0	0	0	0	0	0	0	0	0	0	278.979	0	0	0	0	0	0
O43707	Alpha-actinin-4 OS=Homo sapiens OX=9606 GN=ACTN4 PE=1 SV=2 - [ACTN4_HUMAN]	ACTN4	0	1	0	3.14792	0	12.9792	0.441209	Only in CKD4	Only in CKD4	0.556056	0.932605	0	0	0	0	0	0	0	0	0	0	0	0	0	0	0	0	0	0	0	0	0	53.5146	0	0	0	0	0	0	0
O43747	AP-1 complex subunit gamma-1 OS=Homo sapiens OX=9606 GN=AP1G1 PE=1 SV=5 - [AP1G1_HUMAN]	AP1G1	0	1	0	2.07944	0	8.57374	0.441209	Only in CKD4	Only in CKD4	0.556056	0.932605	0	0	0	0	0	0	0	0	0	0	0	0	0	0	0	0	0	0	0	0	0	35.3505	0	0	0	0	0	0	0
O60437	Periplakin OS=Homo sapiens OX=9606 GN=PPL PE=1 SV=4 - [PEPL_HUMAN]	PPL	0	1	0	8.03763	0	33.14	0.441209	Only in CKD4	Only in CKD4	0.556056	0.932605	0	0	0	0	0	0	0	0	0	0	0	0	0	0	0	0	0	0	0	0	0	136.64	0	0	0	0	0	0	0
O75223	Gamma-glutamylcyclotransferase OS=Homo sapiens OX=9606 GN=GGCT PE=1 SV=1 - [GGCT_HUMAN]	GGCT	0	1	0	7.49673	0	30.9098	0.441209	Only in CKD4	Only in CKD4	0.556056	0.932605	0	0	0	0	0	0	0	0	0	0	0	0	0	0	0	0	0	0	0	0	0	127.444	0	0	0	0	0	0	0
O75342	Arachidonate 12-lipoxygenase, 12R-type OS=Homo sapiens OX=9606 GN=ALOX12B PE=1 SV=1 - [LX12B_HUMAN]	ALOX12B	0	1	0	1.51392	0	6.24203	0.441209	Only in CKD4	Only in CKD4	0.556056	0.932605	0	0	0	0	0	0	0	0	0	0	0	0	0	0	0	0	0	0	0	0	0	25.7366	0	0	0	0	0	0	0
O75594	Peptidoglycan recognition protein 1 OS=Homo sapiens OX=9606 GN=PGLYRP1 PE=1 SV=1 - [PGRP1_HUMAN]	PGLYRP1	0	1	0	25.576	0	105.453	0.441209	Only in CKD4	Only in CKD4	0.405972	0.68572	0	0	0	0	0	0	0	0	0	0	0	0	0	0	434.792	0	0	0	0	0	0	0	0	0	0	0	0	0	0
O94905	Erlin-2 OS=Homo sapiens OX=9606 GN=ERLIN2 PE=1 SV=1 - [ERLN2_HUMAN]	ERLIN2	0	1	0	2.13853	0	8.81738	0.441209	Only in CKD4	Only in CKD4	0.556056	0.932605	0	0	0	0	0	0	0	0	0	0	0	0	0	0	0	0	0	0	0	0	0	36.355	0	0	0	0	0	0	0
O95067	G2/mitotic-specific cyclin-B2 OS=Homo sapiens OX=9606 GN=CCNB2 PE=1 SV=1 - [CCNB2_HUMAN]	CCNB2	0	1	0	329.583	0	1358.91	0.441209	Only in CKD4	Only in CKD4	0.556056	0.932605	0	0	0	0	0	0	0	0	0	0	0	0	0	0	0	0	0	0	0	0	0	5602.92	0	0	0	0	0	0	0
O95925	Eppin OS=Homo sapiens OX=9606 GN=EPPIN PE=1 SV=1 - [EPPI_HUMAN]	EPPIN	0	1	0	34.2236	0	141.107	0.441209	Only in CKD4	Only in CKD4	0.96533	0.52429	0	0	0	0	0	0	0	0	0	0	0	0	0	0	0	0	0	0	0	0	0	0	0	0	0	0	581.801	0	0
P00491	Purine nucleoside phosphorylase OS=Homo sapiens OX=9606 GN=PNP PE=1 SV=2 - [PNPH_HUMAN]	PNP	0	1	0	1.55562	0	6.414	0.441209	Only in CKD4	Only in CKD4	0.556056	0.932605	0	0	0	0	0	0	0	0	0	0	0	0	0	0	0	0	0	0	0	0	0	26.4456	0	0	0	0	0	0	0
P00558	Phosphoglycerate kinase 1 OS=Homo sapiens OX=9606 GN=PGK1 PE=1 SV=3 - [PGK1_HUMAN]	PGK1	0	1	0	3.56235	0	14.6879	0.441209	Only in CKD4	Only in CKD4	0.556056	0.932605	0	0	0	0	0	0	0	0	0	0	0	0	0	0	0	0	0	0	0	0	0	60.5599	0	0	0	0	0	0	0
P01699	Immunoglobulin lambda variable 1-44 OS=Homo sapiens OX=9606 GN=IGLV1-44 PE=1 SV=2 - [LV144_HUMAN]	IGLV1-44	0	1	0	27.4304	0	113.099	0.441209	Only in CKD4	Only in CKD4	0.405972	0.68572	0	0	0	0	0	0	0	0	0	0	0	0	0	0	466.317	0	0	0	0	0	0	0	0	0	0	0	0	0	0
P01700	Immunoglobulin lambda variable 1-47 OS=Homo sapiens OX=9606 GN=IGLV1-47 PE=1 SV=2 - [LV147_HUMAN]	IGLV1-47	0	1	0	10.9683	0	45.2233	0.441209	Only in CKD4	Only in CKD4	0.774277	0.752711	0	0	0	0	0	0	0	0	0	0	0	0	0	0	0	0	0	0	0	0	0	0	0	0	0	0	0	0	186.461
P01701	Immunoglobulin lambda variable 1-51 OS=Homo sapiens OX=9606 GN=IGLV1-51 PE=1 SV=2 - [LV151_HUMAN]	IGLV1-51	0	1	0	44.8184	0	184.791	0.441209	Only in CKD4	Only in CKD4	0.405972	0.68572	0	0	0	0	0	0	0	0	0	0	0	0	0	0	761.913	0	0	0	0	0	0	0	0	0	0	0	0	0	0
P01704	Immunoglobulin lambda variable 2-14 OS=Homo sapiens OX=9606 GN=IGLV2-14 PE=1 SV=2 - [LV214_HUMAN]	IGLV2-14	0	1	0	32.4416	0	133.76	0.441209	Only in CKD4	Only in CKD4	0.405972	0.68572	0	0	0	0	0	0	0	0	0	0	0	0	0	0	551.507	0	0	0	0	0	0	0	0	0	0	0	0	0	0
P01706	Immunoglobulin lambda variable 2-11 OS=Homo sapiens OX=9606 GN=IGLV2-11 PE=1 SV=2 - [LV211_HUMAN]	IGLV2-11	0	1	0	22.0299	0	90.8316	0.441209	Only in CKD4	Only in CKD4	0.405972	0.68572	0	0	0	0	0	0	0	0	0	0	0	0	0	0	374.508	0	0	0	0	0	0	0	0	0	0	0	0	0	0
P01709	Immunoglobulin lambda variable 2-8 OS=Homo sapiens OX=9606 GN=IGLV2-8 PE=1 SV=2 - [LV208_HUMAN]	IGLV2-8	0	1	0	22.2706	0	91.8239	0.441209	Only in CKD4	Only in CKD4	0.405972	0.68572	0	0	0	0	0	0	0	0	0	0	0	0	0	0	378.6	0	0	0	0	0	0	0	0	0	0	0	0	0	0
P01768	Immunoglobulin heavy variable 3-30 OS=Homo sapiens OX=9606 GN=IGHV3-30 PE=1 SV=2 - [HV330_HUMAN]	IGHV3-30	0	1	0	150.55	0	620.734	0.441209	Only in CKD4	Only in CKD4	0.405972	0.68572	0	0	0	0	0	0	0	0	0	0	0	0	0	0	2559.35	0	0	0	0	0	0	0	0	0	0	0	0	0	0
P01861	Immunoglobulin heavy constant gamma 4 OS=Homo sapiens OX=9606 GN=IGHG4 PE=1 SV=1 - [IGHG4_HUMAN]	IGHG4	0	1	0	430.346	0	1774.36	0.441209	Only in CKD4	Only in CKD4	0.774277	0.752711	0	0	0	0	0	0	0	0	0	0	0	0	0	0	0	0	0	0	0	0	0	0	7315.89	0	0	0	0	0	0
P02787	Serotransferrin OS=Homo sapiens OX=9606 GN=TF PE=1 SV=4 - [TRFE_HUMAN]	TF	0	1	0	64.0362	0	264.028	0.441209	Only in CKD4	Only in CKD4	0.774277	0.752711	0	0	0	0	0	0	0	0	0	0	0	0	0	0	0	0	0	0	0	0	0	0	1088.62	0	0	0	0	0	0
P02790	Hemopexin OS=Homo sapiens OX=9606 GN=HPX PE=1 SV=2 - [HEMO_HUMAN]	HPX	0	1	0	18.7147	0	77.1626	0.441209	Only in CKD4	Only in CKD4	0.774277	0.752711	0	0	0	0	0	0	0	0	0	0	0	0	0	0	0	0	0	0	0	0	0	0	318.15	0	0	0	0	0	0
P04040	Catalase OS=Homo sapiens OX=9606 GN=CAT PE=1 SV=3 - [CATA_HUMAN]	CAT	0	1	0	2.61828	0	10.7955	0.441209	Only in CKD4	Only in CKD4	0.985726	0.472941	0	0	0	0	0	0	0	0	0	0	0	0	44.5108	0	0	0	0	0	0	0	0	0	0	0	0	0	0	0	0
P04066	Tissue alpha-L-fucosidase OS=Homo sapiens OX=9606 GN=FUCA1 PE=1 SV=4 - [FUCO_HUMAN]	FUCA1	0	1	0	10.5522	0	43.5079	0.441209	Only in CKD4	Only in CKD4	0.774277	0.752711	0	0	0	0	0	0	0	0	0	0	0	0	0	0	0	0	0	0	0	0	0	0	179.388	0	0	0	0	0	0
P04080	Cystatin-B OS=Homo sapiens OX=9606 GN=CSTB PE=1 SV=2 - [CYTB_HUMAN]	CSTB	0	1	0	7.98695	0	32.931	0.441209	Only in CKD4	Only in CKD4	0.556056	0.932605	0	0	0	0	0	0	0	0	0	0	0	0	0	0	0	0	0	0	0	0	0	135.778	0	0	0	0	0	0	0
P04083	Annexin A1 OS=Homo sapiens OX=9606 GN=ANXA1 PE=1 SV=2 - [ANXA1_HUMAN]	ANXA1	0	1	0	4.22456	0	17.4183	0.441209	Only in CKD4	Only in CKD4	0.556056	0.932605	0	0	0	0	0	0	0	0	0	0	0	0	0	0	0	0	0	0	0	0	0	71.8175	0	0	0	0	0	0	0
P04350	Tubulin beta-4A chain OS=Homo sapiens OX=9606 GN=TUBB4A PE=1 SV=2 - [TBB4A_HUMAN]	TUBB4A	0	1	0	19.5861	0	80.7555	0.441209	Only in CKD4	Only in CKD4	0.556056	0.932605	0	0	0	0	0	0	0	0	0	0	0	0	0	0	0	0	0	0	0	0	0	332.963	0	0	0	0	0	0	0
P04792	Heat shock protein beta-1 OS=Homo sapiens OX=9606 GN=HSPB1 PE=1 SV=2 - [HSPB1_HUMAN]	HSPB1	0	1	0	31.9298	0	131.65	0.441209	Only in CKD4	Only in CKD4	0.556056	0.932605	0	0	0	0	0	0	0	0	0	0	0	0	0	0	0	0	0	0	0	0	0	542.807	0	0	0	0	0	0	0
P04844	Dolichyl-diphosphooligosaccharide--protein glycosyltransferase subunit 2 OS=Homo sapiens OX=9606 GN=RPN2 PE=1 SV=3 - [RPN2_HUMAN]	RPN2	0	1	0	0.832336	0	3.43181	0.441209	Only in CKD4	Only in CKD4	0.556056	0.932605	0	0	0	0	0	0	0	0	0	0	0	0	0	0	0	0	0	0	0	0	0	14.1497	0	0	0	0	0	0	0
P05089	Arginase-1 OS=Homo sapiens OX=9606 GN=ARG1 PE=1 SV=2 - [ARGI1_HUMAN]	ARG1	0	1	0	2.70684	0	11.1606	0.441209	Only in CKD4	Only in CKD4	0.556056	0.932605	0	0	0	0	0	0	0	0	0	0	0	0	0	0	0	0	0	0	0	0	0	46.0163	0	0	0	0	0	0	0
P05186	Alkaline phosphatase, tissue-nonspecific isozyme OS=Homo sapiens OX=9606 GN=ALPL PE=1 SV=4 - [PPBT_HUMAN]	ALPL	0	1	0	17.58	0	72.4844	0.441209	Only in CKD4	Only in CKD4	0.821044	0.692673	0	0	0	0	0	0	0	0	0	0	0	0	0	0	0	0	0	0	0	0	0	0	0	298.861	0	0	0	0	0
P05787	Keratin, type II cytoskeletal 8 OS=Homo sapiens OX=9606 GN=KRT8 PE=1 SV=7 - [K2C8_HUMAN]	KRT8	0	1	0	848.736	0	3499.43	0.441209	Only in CKD4	Only in CKD4	0.556056	0.932605	0	0	0	0	0	0	0	0	0	0	0	0	0	0	0	0	0	0	0	0	0	14428.5	0	0	0	0	0	0	0
P07355	Annexin A2 OS=Homo sapiens OX=9606 GN=ANXA2 PE=1 SV=2 - [ANXA2_HUMAN]	ANXA2	0	1	0	19.2007	0	79.1666	0.441209	Only in CKD4	Only in CKD4	0.556056	0.932605	0	0	0	0	0	0	0	0	0	0	0	0	0	0	0	0	0	0	0	0	0	326.412	0	0	0	0	0	0	0
P07741	Adenine phosphoribosyltransferase OS=Homo sapiens OX=9606 GN=APRT PE=1 SV=2 - [APT_HUMAN]	APRT	0	1	0	5.51818	0	22.7521	0.441209	Only in CKD4	Only in CKD4	0.556056	0.932605	0	0	0	0	0	0	0	0	0	0	0	0	0	0	0	0	0	0	0	0	0	93.8091	0	0	0	0	0	0	0
P07858	Cathepsin B OS=Homo sapiens OX=9606 GN=CTSB PE=1 SV=3 - [CATB_HUMAN]	CTSB	0	1	0	5.01735	0	20.687	0.441209	Only in CKD4	Only in CKD4	0.774277	0.752711	0	0	0	0	0	0	0	0	0	0	0	0	0	0	0	0	0	0	0	0	0	0	0	0	0	0	0	0	85.2949
P08218	Chymotrypsin-like elastase family member 2B OS=Homo sapiens OX=9606 GN=CELA2B PE=1 SV=2 - [CEL2B_HUMAN]	CELA2B	0	1	0	5382.06	0	22190.8	0.441209	Only in CKD4	Only in CKD4	0.405972	0.68572	0	0	0	0	0	0	0	0	0	0	0	0	0	0	91495	0	0	0	0	0	0	0	0	0	0	0	0	0	0
P08238	Heat shock protein HSP 90-beta OS=Homo sapiens OX=9606 GN=HSP90AB1 PE=1 SV=4 - [HS90B_HUMAN]	HSP90AB1	0	1	0	21.1451	0	87.1834	0.441209	Only in CKD4	Only in CKD4	0.556056	0.932605	0	0	0	0	0	0	0	0	0	0	0	0	0	0	0	0	0	0	0	0	0	359.466	0	0	0	0	0	0	0
P08572	Collagen alpha-2(IV) chain OS=Homo sapiens OX=9606 GN=COL4A2 PE=1 SV=4 - [CO4A2_HUMAN]	COL4A2	0	1	0	7.57978	0	31.2522	0.441209	Only in CKD4	Only in CKD4	0.821044	0.692673	0	0	0	0	0	0	0	0	0	0	0	0	0	0	0	0	0	0	0	0	0	0	0	128.856	0	0	0	0	0
P08670	Vimentin OS=Homo sapiens OX=9606 GN=VIM PE=1 SV=4 - [VIME_HUMAN]	VIM	0	1	0	1.53648	0	6.33506	0.441209	Only in CKD4	Only in CKD4	0.985726	0.472941	0	0	0	0	0	0	0	0	0	0	0	0	26.1201	0	0	0	0	0	0	0	0	0	0	0	0	0	0	0	0
P08729	Keratin, type II cytoskeletal 7 OS=Homo sapiens OX=9606 GN=KRT7 PE=1 SV=5 - [K2C7_HUMAN]	KRT7	0	1	0	690.761	0	2848.08	0.441209	Only in CKD4	Only in CKD4	0.556056	0.932605	0	0	0	0	0	0	0	0	0	0	0	0	0	0	0	0	0	0	0	0	0	11742.9	0	0	0	0	0	0	0
P08758	Annexin A5 OS=Homo sapiens OX=9606 GN=ANXA5 PE=1 SV=2 - [ANXA5_HUMAN]	ANXA5	0	1	0	1.41962	0	5.85324	0.441209	Only in CKD4	Only in CKD4	0.556056	0.932605	0	0	0	0	0	0	0	0	0	0	0	0	0	0	0	0	0	0	0	0	0	24.1335	0	0	0	0	0	0	0
P08865	40S ribosomal protein SA OS=Homo sapiens OX=9606 GN=RPSA PE=1 SV=4 - [RSSA_HUMAN]	RPSA	0	1	0	2.02687	0	8.35702	0.441209	Only in CKD4	Only in CKD4	0.556056	0.932605	0	0	0	0	0	0	0	0	0	0	0	0	0	0	0	0	0	0	0	0	0	34.4569	0	0	0	0	0	0	0
P0DJD0	RANBP2-like and GRIP domain-containing protein 1 OS=Homo sapiens OX=9606 GN=RGPD1 PE=2 SV=1 - [RGPD1_HUMAN]	RGPD1	0	1	0	84.666	0	349.087	0.441209	Only in CKD4	Only in CKD4	0.96533	0.52429	0	0	0	0	0	0	0	0	0	0	0	0	0	0	0	0	0	0	0	0	0	0	0	0	0	0	1439.32	0	0
P0DMV8	Heat shock 70 kDa protein 1A OS=Homo sapiens OX=9606 GN=HSPA1A PE=1 SV=1 - [HS71A_HUMAN]	HSPA1A	0	1	0	8.19597	0	33.7929	0.441209	Only in CKD4	Only in CKD4	0.556056	0.932605	0	0	0	0	0	0	0	0	0	0	0	0	0	0	0	0	0	0	0	0	0	139.332	0	0	0	0	0	0	0
P10153	Non-secretory ribonuclease OS=Homo sapiens OX=9606 GN=RNASE2 PE=1 SV=2 - [RNAS2_HUMAN]	RNASE2	0	1	0	5.74463	0	23.6857	0.441209	Only in CKD4	Only in CKD4	0.405972	0.68572	0	0	0	0	0	0	0	0	0	0	0	0	0	0	97.6587	0	0	0	0	0	0	0	0	0	0	0	0	0	0
P10599	Thioredoxin OS=Homo sapiens OX=9606 GN=TXN PE=1 SV=3 - [THIO_HUMAN]	TXN	0	1	0	11.8348	0	48.7961	0.441209	Only in CKD4	Only in CKD4	0.556056	0.932605	0	0	0	0	0	0	0	0	0	0	0	0	0	0	0	0	0	0	0	0	0	201.191	0	0	0	0	0	0	0
P11142	Heat shock cognate 71 kDa protein OS=Homo sapiens OX=9606 GN=HSPA8 PE=1 SV=1 - [HSP7C_HUMAN]	HSPA8	0	1	0	6.41615	0	26.4544	0.441209	Only in CKD4	Only in CKD4	0.556056	0.932605	0	0	0	0	0	0	0	0	0	0	0	0	0	0	0	0	0	0	0	0	0	109.074	0	0	0	0	0	0	0
P13639	Elongation factor 2 OS=Homo sapiens OX=9606 GN=EEF2 PE=1 SV=4 - [EF2_HUMAN]	EEF2	0	1	0	36.012	0	148.481	0.441209	Only in CKD4	Only in CKD4	0.556056	0.932605	0	0	0	0	0	0	0	0	0	0	0	0	0	0	0	0	0	0	0	0	0	612.204	0	0	0	0	0	0	0
P14625	Endoplasmin OS=Homo sapiens OX=9606 GN=HSP90B1 PE=1 SV=1 - [ENPL_HUMAN]	HSP90B1	0	1	0	2.91029	0	11.9994	0.441209	Only in CKD4	Only in CKD4	0.556056	0.932605	0	0	0	0	0	0	0	0	0	0	0	0	0	0	0	0	0	0	0	0	0	49.4749	0	0	0	0	0	0	0
P14735	Insulin-degrading enzyme OS=Homo sapiens OX=9606 GN=IDE PE=1 SV=4 - [IDE_HUMAN]	IDE	0	1	0	10.9998	0	45.3531	0.441209	Only in CKD4	Only in CKD4	0.556056	0.932605	0	0	0	0	0	0	0	0	0	0	0	0	0	0	0	0	0	0	0	0	0	186.996	0	0	0	0	0	0	0
P16152	Carbonyl reductase [NADPH] 1 OS=Homo sapiens OX=9606 GN=CBR1 PE=1 SV=3 - [CBR1_HUMAN]	CBR1	0	1	0	6.2658	0	25.8346	0.441209	Only in CKD4	Only in CKD4	0.556056	0.932605	0	0	0	0	0	0	0	0	0	0	0	0	0	0	0	0	0	0	0	0	0	106.519	0	0	0	0	0	0	0
P17540	Creatine kinase S-type, mitochondrial OS=Homo sapiens OX=9606 GN=CKMT2 PE=1 SV=2 - [KCRS_HUMAN]	CKMT2	0	1	0	72.1211	0	297.363	0.441209	Only in CKD4	Only in CKD4	0.0743286	0.100015	0	0	0	0	0	0	0	0	0	0	0	0	0	1226.06	0	0	0	0	0	0	0	0	0	0	0	0	0	0	0
P17900	Ganglioside GM2 activator OS=Homo sapiens OX=9606 GN=GM2A PE=1 SV=4 - [SAP3_HUMAN]	GM2A	0	1	0	5.96484	0	24.5937	0.441209	Only in CKD4	Only in CKD4	0.556056	0.932605	0	0	0	0	0	0	0	0	0	0	0	0	0	0	0	0	0	0	0	0	0	101.402	0	0	0	0	0	0	0
P18124	60S ribosomal protein L7 OS=Homo sapiens OX=9606 GN=RPL7 PE=1 SV=1 - [RL7_HUMAN]	RPL7	0	1	0	3.68155	0	15.1794	0.441209	Only in CKD4	Only in CKD4	0.556056	0.932605	0	0	0	0	0	0	0	0	0	0	0	0	0	0	0	0	0	0	0	0	0	62.5864	0	0	0	0	0	0	0
P19012	Keratin, type I cytoskeletal 15 OS=Homo sapiens OX=9606 GN=KRT15 PE=1 SV=3 - [K1C15_HUMAN]	KRT15	0	1	0	3775.26	0	15565.8	0.441209	Only in CKD4	Only in CKD4	0.556056	0.932605	0	0	0	0	0	0	0	0	0	0	0	0	0	0	0	0	0	0	0	0	0	64179.4	0	0	0	0	0	0	0
P19075	Tetraspanin-8 OS=Homo sapiens OX=9606 GN=TSPAN8 PE=1 SV=1 - [TSN8_HUMAN]	TSPAN8	0	1	0	43.8197	0	180.673	0.441209	Only in CKD4	Only in CKD4	0.63978	0.940079	0	0	0	0	0	0	0	0	0	0	0	0	0	0	0	0	0	0	0	0	0	0	0	0	744.934	0	0	0	0
P19971	Thymidine phosphorylase OS=Homo sapiens OX=9606 GN=TYMP PE=1 SV=2 - [TYPH_HUMAN]	TYMP	0	1	0	0.390761	0	1.61115	0.441209	Only in CKD4	Only in CKD4	0.556056	0.932605	0	0	0	0	0	0	0	0	0	0	0	0	0	0	0	0	0	0	0	0	0	6.64294	0	0	0	0	0	0	0
P20036	HLA class II histocompatibility antigen, DP alpha 1 chain OS=Homo sapiens OX=9606 GN=HLA-DPA1 PE=1 SV=1 - [DPA1_HUMAN]	HLA-DPA1	0	1	0	1.82417	0	7.52125	0.441209	Only in CKD4	Only in CKD4	0.63978	0.940079	0	0	0	0	0	0	0	0	0	0	0	0	0	0	0	0	0	0	0	0	0	0	0	0	31.0109	0	0	0	0
P20618	Proteasome subunit beta type-1 OS=Homo sapiens OX=9606 GN=PSMB1 PE=1 SV=2 - [PSB1_HUMAN]	PSMB1	0	1	0	3.87363	0	15.9714	0.441209	Only in CKD4	Only in CKD4	0.774277	0.752711	0	0	0	0	0	0	0	0	0	0	0	0	0	0	0	0	0	0	0	0	0	0	65.8518	0	0	0	0	0	0
P20711	Aromatic-L-amino-acid decarboxylase OS=Homo sapiens OX=9606 GN=DDC PE=1 SV=2 - [DDC_HUMAN]	DDC	0	1	0	11.3849	0	46.941	0.441209	Only in CKD4	Only in CKD4	0.774277	0.752711	0	0	0	0	0	0	0	0	0	0	0	0	0	0	0	0	0	0	0	0	0	0	193.543	0	0	0	0	0	0
P20930	Filaggrin OS=Homo sapiens OX=9606 GN=FLG PE=1 SV=3 - [FILA_HUMAN]	FLG	0	1	0	19.1044	0	78.7696	0.441209	Only in CKD4	Only in CKD4	0.556056	0.932605	0	0	0	0	0	0	0	0	0	0	0	0	0	0	0	0	0	0	0	0	0	324.775	0	0	0	0	0	0	0
P21589	5'-nucleotidase OS=Homo sapiens OX=9606 GN=NT5E PE=1 SV=1 - [5NTD_HUMAN]	NT5E	0	1	0	2.46769	0	10.1745	0.441209	Only in CKD4	Only in CKD4	0.0272477	0.0293279	0	0	0	0	0	0	0	0	0	0	0	0	0	0	0	0	0	0	0	0	0	0	0	0	0	0	0	41.9507	0
P21926	CD9 antigen OS=Homo sapiens OX=9606 GN=CD9 PE=1 SV=4 - [CD9_HUMAN]	CD9	0	1	0	14.9119	0	61.4833	0.441209	Only in CKD4	Only in CKD4	0.63978	0.940079	0	0	0	0	0	0	0	0	0	0	0	0	0	0	0	0	0	0	0	0	0	0	0	0	253.502	0	0	0	0
P22314	Ubiquitin-like modifier-activating enzyme 1 OS=Homo sapiens OX=9606 GN=UBA1 PE=1 SV=3 - [UBA1_HUMAN]	UBA1	0	1	0	1.45002	0	5.97857	0.441209	Only in CKD4	Only in CKD4	0.556056	0.932605	0	0	0	0	0	0	0	0	0	0	0	0	0	0	0	0	0	0	0	0	0	24.6503	0	0	0	0	0	0	0
P22735	Protein-glutamine gamma-glutamyltransferase K OS=Homo sapiens OX=9606 GN=TGM1 PE=1 SV=4 - [TGM1_HUMAN]	TGM1	0	1	0	6.31128	0	26.0221	0.441209	Only in CKD4	Only in CKD4	0.556056	0.932605	0	0	0	0	0	0	0	0	0	0	0	0	0	0	0	0	0	0	0	0	0	107.292	0	0	0	0	0	0	0
P23284	Peptidyl-prolyl cis-trans isomerase B OS=Homo sapiens OX=9606 GN=PPIB PE=1 SV=2 - [PPIB_HUMAN]	PPIB	0	1	0	3.39743	0	14.008	0.441209	Only in CKD4	Only in CKD4	0.556056	0.932605	0	0	0	0	0	0	0	0	0	0	0	0	0	0	0	0	0	0	0	0	0	57.7564	0	0	0	0	0	0	0
P23396	40S ribosomal protein S3 OS=Homo sapiens OX=9606 GN=RPS3 PE=1 SV=2 - [RS3_HUMAN]	RPS3	0	1	0	5.57218	0	22.9747	0.441209	Only in CKD4	Only in CKD4	0.556056	0.932605	0	0	0	0	0	0	0	0	0	0	0	0	0	0	0	0	0	0	0	0	0	94.7271	0	0	0	0	0	0	0
P23526	Adenosylhomocysteinase OS=Homo sapiens OX=9606 GN=AHCY PE=1 SV=4 - [SAHH_HUMAN]	AHCY	0	1	0	5.94655	0	24.5183	0.441209	Only in CKD4	Only in CKD4	0.556056	0.932605	0	0	0	0	0	0	0	0	0	0	0	0	0	0	0	0	0	0	0	0	0	101.091	0	0	0	0	0	0	0
P25705	ATP synthase subunit alpha, mitochondrial OS=Homo sapiens OX=9606 GN=ATP5F1A PE=1 SV=1 - [ATPA_HUMAN]	ATP5F1A	0	1	0	5.22564	0	21.5459	0.441209	Only in CKD4	Only in CKD4	0.556056	0.932605	0	0	0	0	0	0	0	0	0	0	0	0	0	0	0	0	0	0	0	0	0	88.8359	0	0	0	0	0	0	0
P25788	Proteasome subunit alpha type-3 OS=Homo sapiens OX=9606 GN=PSMA3 PE=1 SV=2 - [PSA3_HUMAN]	PSMA3	0	1	0	5.25825	0	21.6803	0.441209	Only in CKD4	Only in CKD4	0.774277	0.752711	0	0	0	0	0	0	0	0	0	0	0	0	0	0	0	0	0	0	0	0	0	0	89.3903	0	0	0	0	0	0
P25789	Proteasome subunit alpha type-4 OS=Homo sapiens OX=9606 GN=PSMA4 PE=1 SV=1 - [PSA4_HUMAN]	PSMA4	0	1	0	8.14317	0	33.5751	0.441209	Only in CKD4	Only in CKD4	0.985726	0.472941	0	0	0	0	0	0	0	0	0	0	0	0	138.434	0	0	0	0	0	0	0	0	0	0	0	0	0	0	0	0
P26373	60S ribosomal protein L13 OS=Homo sapiens OX=9606 GN=RPL13 PE=1 SV=4 - [RL13_HUMAN]	RPL13	0	1	0	3.15054	0	12.99	0.441209	Only in CKD4	Only in CKD4	0.556056	0.932605	0	0	0	0	0	0	0	0	0	0	0	0	0	0	0	0	0	0	0	0	0	53.5591	0	0	0	0	0	0	0
P26641	Elongation factor 1-gamma OS=Homo sapiens OX=9606 GN=EEF1G PE=1 SV=3 - [EF1G_HUMAN]	EEF1G	0	1	0	3.46514	0	14.2871	0.441209	Only in CKD4	Only in CKD4	0.556056	0.932605	0	0	0	0	0	0	0	0	0	0	0	0	0	0	0	0	0	0	0	0	0	58.9073	0	0	0	0	0	0	0
P27482	Calmodulin-like protein 3 OS=Homo sapiens OX=9606 GN=CALML3 PE=1 SV=2 - [CALL3_HUMAN]	CALML3	0	1	0	3.85679	0	15.9019	0.441209	Only in CKD4	Only in CKD4	0.0743286	0.100015	0	0	0	0	0	0	0	0	0	0	0	0	0	65.5654	0	0	0	0	0	0	0	0	0	0	0	0	0	0	0
P29373	Cellular retinoic acid-binding protein 2 OS=Homo sapiens OX=9606 GN=CRABP2 PE=1 SV=2 - [RABP2_HUMAN]	CRABP2	0	1	0	12.1698	0	50.1772	0.441209	Only in CKD4	Only in CKD4	0.556056	0.932605	0	0	0	0	0	0	0	0	0	0	0	0	0	0	0	0	0	0	0	0	0	206.886	0	0	0	0	0	0	0
P29692	Elongation factor 1-delta OS=Homo sapiens OX=9606 GN=EEF1D PE=1 SV=5 - [EF1D_HUMAN]	EEF1D	0	1	0	0.815353	0	3.36178	0.441209	Only in CKD4	Only in CKD4	0.556056	0.932605	0	0	0	0	0	0	0	0	0	0	0	0	0	0	0	0	0	0	0	0	0	13.861	0	0	0	0	0	0	0
P30041	Peroxiredoxin-6 OS=Homo sapiens OX=9606 GN=PRDX6 PE=1 SV=3 - [PRDX6_HUMAN]	PRDX6	0	1	0	3.83702	0	15.8204	0.441209	Only in CKD4	Only in CKD4	0.556056	0.932605	0	0	0	0	0	0	0	0	0	0	0	0	0	0	0	0	0	0	0	0	0	65.2293	0	0	0	0	0	0	0
P30050	60S ribosomal protein L12 OS=Homo sapiens OX=9606 GN=RPL12 PE=1 SV=1 - [RL12_HUMAN]	RPL12	0	1	0	9.73802	0	40.1509	0.441209	Only in CKD4	Only in CKD4	0.556056	0.932605	0	0	0	0	0	0	0	0	0	0	0	0	0	0	0	0	0	0	0	0	0	165.546	0	0	0	0	0	0	0
P30838	Aldehyde dehydrogenase, dimeric NADP-preferring OS=Homo sapiens OX=9606 GN=ALDH3A1 PE=1 SV=3 - [AL3A1_HUMAN]	ALDH3A1	0	1	0	5.73169	0	23.6324	0.441209	Only in CKD4	Only in CKD4	0.556056	0.932605	0	0	0	0	0	0	0	0	0	0	0	0	0	0	0	0	0	0	0	0	0	97.4388	0	0	0	0	0	0	0
P31949	Protein S100-A11 OS=Homo sapiens OX=9606 GN=S100A11 PE=1 SV=2 - [S10AB_HUMAN]	S100A11	0	1	0	5.40218	0	22.2738	0.441209	Only in CKD4	Only in CKD4	0.556056	0.932605	0	0	0	0	0	0	0	0	0	0	0	0	0	0	0	0	0	0	0	0	0	91.8371	0	0	0	0	0	0	0
P32119	Peroxiredoxin-2 OS=Homo sapiens OX=9606 GN=PRDX2 PE=1 SV=5 - [PRDX2_HUMAN]	PRDX2	0	1	0	12.8893	0	53.1438	0.441209	Only in CKD4	Only in CKD4	0.556056	0.932605	0	0	0	0	0	0	0	0	0	0	0	0	0	0	0	0	0	0	0	0	0	219.117	0	0	0	0	0	0	0
P32320	Cytidine deaminase OS=Homo sapiens OX=9606 GN=CDA PE=1 SV=2 - [CDD_HUMAN]	CDA	0	1	0	1.86411	0	7.68591	0.441209	Only in CKD4	Only in CKD4	0.774277	0.752711	0	0	0	0	0	0	0	0	0	0	0	0	0	0	0	0	0	0	0	0	0	0	31.6898	0	0	0	0	0	0
P35268	60S ribosomal protein L22 OS=Homo sapiens OX=9606 GN=RPL22 PE=1 SV=2 - [RL22_HUMAN]	RPL22	0	1	0	9.65232	0	39.7975	0.441209	Only in CKD4	Only in CKD4	0.556056	0.932605	0	0	0	0	0	0	0	0	0	0	0	0	0	0	0	0	0	0	0	0	0	164.089	0	0	0	0	0	0	0
P35579	Myosin-9 OS=Homo sapiens OX=9606 GN=MYH9 PE=1 SV=4 - [MYH9_HUMAN]	MYH9	0	1	0	8.53273	0	35.1813	0.441209	Only in CKD4	Only in CKD4	0.556056	0.932605	0	0	0	0	0	0	0	0	0	0	0	0	0	0	0	0	0	0	0	0	0	145.056	0	0	0	0	0	0	0
P35580	Myosin-10 OS=Homo sapiens OX=9606 GN=MYH10 PE=1 SV=3 - [MYH10_HUMAN]	MYH10	0	1	0	7.75784	0	31.9864	0.441209	Only in CKD4	Only in CKD4	0.821044	0.692673	0	0	0	0	0	0	0	0	0	0	0	0	0	0	0	0	0	0	0	0	0	0	0	131.883	0	0	0	0	0
P36952	Serpin B5 OS=Homo sapiens OX=9606 GN=SERPINB5 PE=1 SV=2 - [SPB5_HUMAN]	SERPINB5	0	1	0	2.75191	0	11.3464	0.441209	Only in CKD4	Only in CKD4	0.556056	0.932605	0	0	0	0	0	0	0	0	0	0	0	0	0	0	0	0	0	0	0	0	0	46.7824	0	0	0	0	0	0	0
P38567	Hyaluronidase PH-20 OS=Homo sapiens OX=9606 GN=SPAM1 PE=1 SV=1 - [HYALP_HUMAN]	SPAM1	0	1	0	77.7258	0	320.472	0.441209	Only in CKD4	Only in CKD4	0.774277	0.752711	0	0	0	0	0	0	0	0	0	0	0	0	0	0	0	0	0	0	0	0	0	0	0	0	0	0	0	0	1321.34
P40189	Interleukin-6 receptor subunit beta OS=Homo sapiens OX=9606 GN=IL6ST PE=1 SV=2 - [IL6RB_HUMAN]	IL6ST	0	1	0	72.5419	0	299.098	0.441209	Only in CKD4	Only in CKD4	0.741665	0.259596	0	0	0	0	0	0	0	0	0	0	0	0	0	0	0	0	0	0	0	1233.21	0	0	0	0	0	0	0	0	0
P40763	Signal transducer and activator of transcription 3 OS=Homo sapiens OX=9606 GN=STAT3 PE=1 SV=2 - [STAT3_HUMAN]	STAT3	0	1	0	8.48053	0	34.9661	0.441209	Only in CKD4	Only in CKD4	0.556056	0.932605	0	0	0	0	0	0	0	0	0	0	0	0	0	0	0	0	0	0	0	0	0	144.169	0	0	0	0	0	0	0
P40926	Malate dehydrogenase, mitochondrial OS=Homo sapiens OX=9606 GN=MDH2 PE=1 SV=3 - [MDHM_HUMAN]	MDH2	0	1	0	31.4631	0	129.726	0.441209	Only in CKD4	Only in CKD4	0.0743286	0.100015	0	0	0	0	0	0	0	0	0	0	0	0	0	534.873	0	0	0	0	0	0	0	0	0	0	0	0	0	0	0
P41252	Isoleucine--tRNA ligase, cytoplasmic OS=Homo sapiens OX=9606 GN=IARS1 PE=1 SV=2 - [SYIC_HUMAN]	IARS1	0	1	0	1.18391	0	4.88139	0.441209	Only in CKD4	Only in CKD4	0.556056	0.932605	0	0	0	0	0	0	0	0	0	0	0	0	0	0	0	0	0	0	0	0	0	20.1265	0	0	0	0	0	0	0
P46940	Ras GTPase-activating-like protein IQGAP1 OS=Homo sapiens OX=9606 GN=IQGAP1 PE=1 SV=1 - [IQGA1_HUMAN]	IQGAP1	0	1	0	2.38614	0	9.83832	0.441209	Only in CKD4	Only in CKD4	0.556056	0.932605	0	0	0	0	0	0	0	0	0	0	0	0	0	0	0	0	0	0	0	0	0	40.5644	0	0	0	0	0	0	0
P47989	Xanthine dehydrogenase/oxidase OS=Homo sapiens OX=9606 GN=XDH PE=1 SV=4 - [XDH_HUMAN]	XDH	0	1	0	13.5323	0	55.7953	0.441209	Only in CKD4	Only in CKD4	0.887487	0.378599	0	0	0	0	0	0	0	0	0	0	0	0	0	0	0	0	0	0	0	0	0	0	0	0	0	230.05	0	0	0
P48594	Serpin B4 OS=Homo sapiens OX=9606 GN=SERPINB4 PE=1 SV=2 - [SPB4_HUMAN]	SERPINB4	0	1	0	364.527	0	1502.98	0.441209	Only in CKD4	Only in CKD4	0.556056	0.932605	0	0	0	0	0	0	0	0	0	0	0	0	0	0	0	0	0	0	0	0	0	6196.96	0	0	0	0	0	0	0
P48643	T-complex protein 1 subunit epsilon OS=Homo sapiens OX=9606 GN=CCT5 PE=1 SV=1 - [TCPE_HUMAN]	CCT5	0	1	0	2.52934	0	10.4287	0.441209	Only in CKD4	Only in CKD4	0.556056	0.932605	0	0	0	0	0	0	0	0	0	0	0	0	0	0	0	0	0	0	0	0	0	42.9988	0	0	0	0	0	0	0
P48668	Keratin, type II cytoskeletal 6C OS=Homo sapiens OX=9606 GN=KRT6C PE=1 SV=3 - [K2C6C_HUMAN]	KRT6C	0	1	0	130.964	0	539.977	0.441209	Only in CKD4	Only in CKD4	0.0272477	0.0293279	0	0	0	0	0	0	0	0	0	0	0	0	0	0	0	0	0	0	0	0	0	0	0	0	0	0	0	2226.38	0
P49368	T-complex protein 1 subunit gamma OS=Homo sapiens OX=9606 GN=CCT3 PE=1 SV=4 - [TCPG_HUMAN]	CCT3	0	1	0	1.32733	0	5.4727	0.441209	Only in CKD4	Only in CKD4	0.556056	0.932605	0	0	0	0	0	0	0	0	0	0	0	0	0	0	0	0	0	0	0	0	0	22.5645	0	0	0	0	0	0	0
P49643	DNA primase large subunit OS=Homo sapiens OX=9606 GN=PRIM2 PE=1 SV=2 - [PRI2_HUMAN]	PRIM2	0	1	0	61.3709	0	253.039	0.441209	Only in CKD4	Only in CKD4	0.556056	0.932605	0	0	0	0	0	0	0	0	0	0	0	0	0	0	0	0	0	0	0	0	0	1043.31	0	0	0	0	0	0	0
P50395	Rab GDP dissociation inhibitor beta OS=Homo sapiens OX=9606 GN=GDI2 PE=1 SV=2 - [GDIB_HUMAN]	GDI2	0	1	0	2.0344	0	8.38805	0.441209	Only in CKD4	Only in CKD4	0.556056	0.932605	0	0	0	0	0	0	0	0	0	0	0	0	0	0	0	0	0	0	0	0	0	34.5848	0	0	0	0	0	0	0
P50443	Sulfate transporter OS=Homo sapiens OX=9606 GN=SLC26A2 PE=1 SV=2 - [S26A2_HUMAN]	SLC26A2	0	1	0	5.27563	0	21.752	0.441209	Only in CKD4	Only in CKD4	0.63978	0.940079	0	0	0	0	0	0	0	0	0	0	0	0	0	0	0	0	0	0	0	0	0	0	0	0	89.6857	0	0	0	0
P52849	Bifunctional heparan sulfate N-deacetylase/N-sulfotransferase 2 OS=Homo sapiens OX=9606 GN=NDST2 PE=1 SV=1 - [NDST2_HUMAN]	NDST2	0	1	0	6.05247	0	24.955	0.441209	Only in CKD4	Only in CKD4	0.63978	0.940079	0	0	0	0	0	0	0	0	0	0	0	0	0	0	0	0	0	0	0	0	0	0	0	0	102.892	0	0	0	0
P55072	Transitional endoplasmic reticulum ATPase OS=Homo sapiens OX=9606 GN=VCP PE=1 SV=4 - [TERA_HUMAN]	VCP	0	1	0	14.3719	0	59.2569	0.441209	Only in CKD4	Only in CKD4	0.556056	0.932605	0	0	0	0	0	0	0	0	0	0	0	0	0	0	0	0	0	0	0	0	0	244.323	0	0	0	0	0	0	0
P57088	Transmembrane protein 33 OS=Homo sapiens OX=9606 GN=TMEM33 PE=1 SV=2 - [TMM33_HUMAN]	TMEM33	0	1	0	1.52769	0	6.29885	0.441209	Only in CKD4	Only in CKD4	0.556056	0.932605	0	0	0	0	0	0	0	0	0	0	0	0	0	0	0	0	0	0	0	0	0	25.9708	0	0	0	0	0	0	0
P57730	Caspase recruitment domain-containing protein 18 OS=Homo sapiens OX=9606 GN=CARD18 PE=1 SV=1 - [CAR18_HUMAN]	CARD18	0	1	0	3.98062	0	16.4125	0.441209	Only in CKD4	Only in CKD4	0.556056	0.932605	0	0	0	0	0	0	0	0	0	0	0	0	0	0	0	0	0	0	0	0	0	67.6705	0	0	0	0	0	0	0
P58107	Epiplakin OS=Homo sapiens OX=9606 GN=EPPK1 PE=1 SV=3 - [EPIPL_HUMAN]	EPPK1	0	1	0	34.846	0	143.674	0.441209	Only in CKD4	Only in CKD4	0.556056	0.932605	0	0	0	0	0	0	0	0	0	0	0	0	0	0	0	0	0	0	0	0	0	592.382	0	0	0	0	0	0	0
P59998	Actin-related protein 2/3 complex subunit 4 OS=Homo sapiens OX=9606 GN=ARPC4 PE=1 SV=3 - [ARPC4_HUMAN]	ARPC4	0	1	0	8.80381	0	36.299	0.441209	Only in CKD4	Only in CKD4	0.556056	0.932605	0	0	0	0	0	0	0	0	0	0	0	0	0	0	0	0	0	0	0	0	0	149.665	0	0	0	0	0	0	0
P60174	Triosephosphate isomerase OS=Homo sapiens OX=9606 GN=TPI1 PE=1 SV=4 - [TPIS_HUMAN]	TPI1	0	1	0	16.4435	0	67.7983	0.441209	Only in CKD4	Only in CKD4	0.63978	0.940079	0	0	0	0	0	0	0	0	0	0	0	0	0	0	0	0	0	0	0	0	0	0	0	0	279.54	0	0	0	0
P60900	Proteasome subunit alpha type-6 OS=Homo sapiens OX=9606 GN=PSMA6 PE=1 SV=1 - [PSA6_HUMAN]	PSMA6	0	1	0	3.01224	0	12.4198	0.441209	Only in CKD4	Only in CKD4	0.985726	0.472941	0	0	0	0	0	0	0	0	0	0	0	0	51.2081	0	0	0	0	0	0	0	0	0	0	0	0	0	0	0	0
P62258	14-3-3 protein epsilon OS=Homo sapiens OX=9606 GN=YWHAE PE=1 SV=1 - [1433E_HUMAN]	YWHAE	0	1	0	9.56401	0	39.4334	0.441209	Only in CKD4	Only in CKD4	0.556056	0.932605	0	0	0	0	0	0	0	0	0	0	0	0	0	0	0	0	0	0	0	0	0	162.588	0	0	0	0	0	0	0
P62269	40S ribosomal protein S18 OS=Homo sapiens OX=9606 GN=RPS18 PE=1 SV=3 - [RS18_HUMAN]	RPS18	0	1	0	3.12632	0	12.8902	0.441209	Only in CKD4	Only in CKD4	0.556056	0.932605	0	0	0	0	0	0	0	0	0	0	0	0	0	0	0	0	0	0	0	0	0	53.1475	0	0	0	0	0	0	0
P62333	26S proteasome regulatory subunit 10B OS=Homo sapiens OX=9606 GN=PSMC6 PE=1 SV=1 - [PRS10_HUMAN]	PSMC6	0	1	0	1.0589	0	4.36594	0.441209	Only in CKD4	Only in CKD4	0.556056	0.932605	0	0	0	0	0	0	0	0	0	0	0	0	0	0	0	0	0	0	0	0	0	18.0012	0	0	0	0	0	0	0
P62851	40S ribosomal protein S25 OS=Homo sapiens OX=9606 GN=RPS25 PE=1 SV=1 - [RS25_HUMAN]	RPS25	0	1	0	4.66312	0	19.2265	0.441209	Only in CKD4	Only in CKD4	0.556056	0.932605	0	0	0	0	0	0	0	0	0	0	0	0	0	0	0	0	0	0	0	0	0	79.273	0	0	0	0	0	0	0
P62913	60S ribosomal protein L11 OS=Homo sapiens OX=9606 GN=RPL11 PE=1 SV=2 - [RL11_HUMAN]	RPL11	0	1	0	2.86249	0	11.8024	0.441209	Only in CKD4	Only in CKD4	0.556056	0.932605	0	0	0	0	0	0	0	0	0	0	0	0	0	0	0	0	0	0	0	0	0	48.6623	0	0	0	0	0	0	0
P79483	HLA class II histocompatibility antigen, DR beta 3 chain OS=Homo sapiens OX=9606 GN=HLA-DRB3 PE=1 SV=1 - [DRB3_HUMAN]	HLA-DRB3	0	1	0	5.91997	0	24.4087	0.441209	Only in CKD4	Only in CKD4	0.985726	0.472941	0	0	0	0	0	0	0	0	0	0	0	0	100.64	0	0	0	0	0	0	0	0	0	0	0	0	0	0	0	0
P84085	ADP-ribosylation factor 5 OS=Homo sapiens OX=9606 GN=ARF5 PE=1 SV=2 - [ARF5_HUMAN]	ARF5	0	1	0	1.91694	0	7.90376	0.441209	Only in CKD4	Only in CKD4	0.556056	0.932605	0	0	0	0	0	0	0	0	0	0	0	0	0	0	0	0	0	0	0	0	0	32.588	0	0	0	0	0	0	0
Q00872	Myosin-binding protein C, slow-type OS=Homo sapiens OX=9606 GN=MYBPC1 PE=1 SV=2 - [MYPC1_HUMAN]	MYBPC1	0	1	0	128.614	0	530.288	0.441209	Only in CKD4	Only in CKD4	0.0743286	0.100015	0	0	0	0	0	0	0	0	0	0	0	0	0	2186.43	0	0	0	0	0	0	0	0	0	0	0	0	0	0	0
Q01432	AMP deaminase 3 OS=Homo sapiens OX=9606 GN=AMPD3 PE=1 SV=1 - [AMPD3_HUMAN]	AMPD3	0	1	0	87.5796	0	361.1	0.441209	Only in CKD4	Only in CKD4	0.63978	0.940079	0	0	0	0	0	0	0	0	0	0	0	0	0	0	0	0	0	0	0	0	0	0	0	0	1488.85	0	0	0	0
Q01546	Keratin, type II cytoskeletal 2 oral OS=Homo sapiens OX=9606 GN=KRT76 PE=1 SV=2 - [K22O_HUMAN]	KRT76	0	1	0	1392.25	0	5740.4	0.441209	Only in CKD4	Only in CKD4	0.556056	0.932605	0	0	0	0	0	0	0	0	0	0	0	0	0	0	0	0	0	0	0	0	0	23668.3	0	0	0	0	0	0	0
Q02878	60S ribosomal protein L6 OS=Homo sapiens OX=9606 GN=RPL6 PE=1 SV=3 - [RL6_HUMAN]	RPL6	0	1	0	7.67098	0	31.6283	0.441209	Only in CKD4	Only in CKD4	0.556056	0.932605	0	0	0	0	0	0	0	0	0	0	0	0	0	0	0	0	0	0	0	0	0	130.407	0	0	0	0	0	0	0
Q06141	Regenerating islet-derived protein 3-alpha OS=Homo sapiens OX=9606 GN=REG3A PE=1 SV=1 - [REG3A_HUMAN]	REG3A	0	1	0	2.5259	0	10.4146	0.441209	Only in CKD4	Only in CKD4	0.0272477	0.0293279	0	0	0	0	0	0	0	0	0	0	0	0	0	0	0	0	0	0	0	0	0	0	0	0	0	0	0	42.9403	0
Q06278	Aldehyde oxidase OS=Homo sapiens OX=9606 GN=AOX1 PE=1 SV=2 - [AOXA_HUMAN]	AOX1	0	1	0	18.6827	0	77.0305	0.441209	Only in CKD4	Only in CKD4	0.774277	0.752711	0	0	0	0	0	0	0	0	0	0	0	0	0	0	0	0	317.605	0	0	0	0	0	0	0	0	0	0	0	0
Q06830	Peroxiredoxin-1 OS=Homo sapiens OX=9606 GN=PRDX1 PE=1 SV=1 - [PRDX1_HUMAN]	PRDX1	0	1	0	13.1925	0	54.3942	0.441209	Only in CKD4	Only in CKD4	0.556056	0.932605	0	0	0	0	0	0	0	0	0	0	0	0	0	0	0	0	0	0	0	0	0	224.273	0	0	0	0	0	0	0
Q07654	Trefoil factor 3 OS=Homo sapiens OX=9606 GN=TFF3 PE=1 SV=3 - [TFF3_HUMAN]	TFF3	0	1	0	1.31025	0	5.40229	0.441209	Only in CKD4	Only in CKD4	0.405972	0.68572	0	0	0	0	0	0	0	0	0	0	0	0	0	0	22.2742	0	0	0	0	0	0	0	0	0	0	0	0	0	0
Q07869	Peroxisome proliferator-activated receptor alpha OS=Homo sapiens OX=9606 GN=PPARA PE=1 SV=2 - [PPARA_HUMAN]	PPARA	0	1	0	2.15798	0	8.89758	0.441209	Only in CKD4	Only in CKD4	0.0743286	0.100015	0	0	0	0	0	0	0	0	0	0	0	0	0	36.6857	0	0	0	0	0	0	0	0	0	0	0	0	0	0	0
Q09666	Neuroblast differentiation-associated protein AHNAK OS=Homo sapiens OX=9606 GN=AHNAK PE=1 SV=2 - [AHNK_HUMAN]	AHNAK	0	1	0	4.29697	0	17.7169	0.441209	Only in CKD4	Only in CKD4	0.556056	0.932605	0	0	0	0	0	0	0	0	0	0	0	0	0	0	0	0	0	0	0	0	0	73.0486	0	0	0	0	0	0	0
Q12931	Heat shock protein 75 kDa, mitochondrial OS=Homo sapiens OX=9606 GN=TRAP1 PE=1 SV=3 - [TRAP1_HUMAN]	TRAP1	0	1	0	1993.95	0	8221.27	0.441209	Only in CKD4	Only in CKD4	0.821044	0.692673	0	0	0	0	0	0	0	0	0	0	0	0	0	0	0	0	0	0	0	0	0	0	0	33897.1	0	0	0	0	0
Q13200	26S proteasome non-ATPase regulatory subunit 2 OS=Homo sapiens OX=9606 GN=PSMD2 PE=1 SV=3 - [PSMD2_HUMAN]	PSMD2	0	1	0	1.4513	0	5.98388	0.441209	Only in CKD4	Only in CKD4	0.556056	0.932605	0	0	0	0	0	0	0	0	0	0	0	0	0	0	0	0	0	0	0	0	0	24.6721	0	0	0	0	0	0	0
Q13835	Plakophilin-1 OS=Homo sapiens OX=9606 GN=PKP1 PE=1 SV=2 - [PKP1_HUMAN]	PKP1	0	1	0	21.0894	0	86.954	0.441209	Only in CKD4	Only in CKD4	0.556056	0.932605	0	0	0	0	0	0	0	0	0	0	0	0	0	0	0	0	0	0	0	0	0	358.521	0	0	0	0	0	0	0
Q14134	Tripartite motif-containing protein 29 OS=Homo sapiens OX=9606 GN=TRIM29 PE=1 SV=2 - [TRI29_HUMAN]	TRIM29	0	1	0	5.43177	0	22.3958	0.441209	Only in CKD4	Only in CKD4	0.556056	0.932605	0	0	0	0	0	0	0	0	0	0	0	0	0	0	0	0	0	0	0	0	0	92.3401	0	0	0	0	0	0	0
Q14667	Bridge-like lipid transfer protein family member 2 OS=Homo sapiens OX=9606 GN=BLTP2 PE=1 SV=3 - [BLTP2_HUMAN]	BLTP2	0	1	0	49.6322	0	204.639	0.441209	Only in CKD4	Only in CKD4	0.0743286	0.100015	0	0	0	0	0	0	0	0	0	0	0	0	0	843.747	0	0	0	0	0	0	0	0	0	0	0	0	0	0	0
Q14789	Golgin subfamily B member 1 OS=Homo sapiens OX=9606 GN=GOLGB1 PE=1 SV=2 - [GOGB1_HUMAN]	GOLGB1	0	1	0	40.2232	0	165.845	0.441209	Only in CKD4	Only in CKD4	0.821044	0.692673	0	0	0	0	0	0	0	0	0	0	0	0	0	0	0	0	0	683.795	0	0	0	0	0	0	0	0	0	0	0
Q14CN4	Keratin, type II cytoskeletal 72 OS=Homo sapiens OX=9606 GN=KRT72 PE=1 SV=2 - [K2C72_HUMAN]	KRT72	0	1	0	712.599	0	2938.12	0.441209	Only in CKD4	Only in CKD4	0.556056	0.932605	0	0	0	0	0	0	0	0	0	0	0	0	0	0	0	0	0	0	0	0	0	12114.2	0	0	0	0	0	0	0
Q15149	Plectin OS=Homo sapiens OX=9606 GN=PLEC PE=1 SV=3 - [PLEC_HUMAN]	PLEC	0	1	0	6.70775	0	27.6568	0.441209	Only in CKD4	Only in CKD4	0.556056	0.932605	0	0	0	0	0	0	0	0	0	0	0	0	0	0	0	0	0	0	0	0	0	114.032	0	0	0	0	0	0	0
Q15365	Poly(rC)-binding protein 1 OS=Homo sapiens OX=9606 GN=PCBP1 PE=1 SV=2 - [PCBP1_HUMAN]	PCBP1	0	1	0	6.19694	0	25.5506	0.441209	Only in CKD4	Only in CKD4	0.556056	0.932605	0	0	0	0	0	0	0	0	0	0	0	0	0	0	0	0	0	0	0	0	0	105.348	0	0	0	0	0	0	0
Q15366	Poly(rC)-binding protein 2 OS=Homo sapiens OX=9606 GN=PCBP2 PE=1 SV=1 - [PCBP2_HUMAN]	PCBP2	0	1	0	5.19622	0	21.4246	0.441209	Only in CKD4	Only in CKD4	0.556056	0.932605	0	0	0	0	0	0	0	0	0	0	0	0	0	0	0	0	0	0	0	0	0	88.3358	0	0	0	0	0	0	0
Q16658	Fascin OS=Homo sapiens OX=9606 GN=FSCN1 PE=1 SV=3 - [FSCN1_HUMAN]	FSCN1	0	1	0	3.64512	0	15.0292	0.441209	Only in CKD4	Only in CKD4	0.556056	0.932605	0	0	0	0	0	0	0	0	0	0	0	0	0	0	0	0	0	0	0	0	0	61.967	0	0	0	0	0	0	0
Q30154	HLA class II histocompatibility antigen, DR beta 5 chain OS=Homo sapiens OX=9606 GN=HLA-DRB5 PE=1 SV=1 - [DRB5_HUMAN]	HLA-DRB5	0	1	0	20.2299	0	83.41	0.441209	Only in CKD4	Only in CKD4	0.821044	0.692673	0	0	0	0	0	0	0	0	0	0	0	0	0	0	0	0	0	0	0	0	0	0	0	343.908	0	0	0	0	0
Q3KR16	Pleckstrin homology domain-containing family G member 6 OS=Homo sapiens OX=9606 GN=PLEKHG6 PE=1 SV=3 - [PKHG6_HUMAN]	PLEKHG6	0	1	0	12.48	0	51.4563	0.441209	Only in CKD4	Only in CKD4	0.63978	0.940079	0	0	0	0	0	0	0	0	0	0	0	0	0	0	0	0	0	0	0	0	0	0	0	0	212.16	0	0	0	0
Q5CZC0	Fibrous sheath-interacting protein 2 OS=Homo sapiens OX=9606 GN=FSIP2 PE=2 SV=4 - [FSIP2_HUMAN]	FSIP2	0	1	0	25.0168	0	103.147	0.441209	Only in CKD4	Only in CKD4	0.229899	0.373415	0	0	0	0	0	0	0	0	0	0	0	0	0	0	0	0	0	0	0	0	425.286	0	0	0	0	0	0	0	0
Q5JS37	NHL repeat-containing protein 3 OS=Homo sapiens OX=9606 GN=NHLRC3 PE=2 SV=1 - [NHLC3_HUMAN]	NHLRC3	0	1	0	0.433447	0	1.78715	0.441209	Only in CKD4	Only in CKD4	0.63978	0.940079	0	0	0	0	0	0	0	0	0	0	0	0	0	0	0	0	0	0	0	0	0	0	0	0	7.3686	0	0	0	0
Q5TAG4	Neuroblastoma breakpoint family member 12 OS=Homo sapiens OX=9606 GN=NBPF12 PE=2 SV=3 - [NBPFC_HUMAN]	NBPF12	0	1	0	2.39507	0	9.87513	0.441209	Only in CKD4	Only in CKD4	0.821044	0.692673	0	0	0	0	0	0	0	0	0	0	0	0	0	0	0	0	0	40.7162	0	0	0	0	0	0	0	0	0	0	0
Q5VTB9	E3 ubiquitin-protein ligase RNF220 OS=Homo sapiens OX=9606 GN=RNF220 PE=1 SV=1 - [RN220_HUMAN]	RNF220	0	1	0	20.1742	0	83.1804	0.441209	Only in CKD4	Only in CKD4	0.887487	0.378599	0	0	0	0	0	0	0	0	0	0	0	0	0	0	0	0	0	0	0	0	0	0	0	0	0	342.962	0	0	0
Q6KB66	Keratin, type II cytoskeletal 80 OS=Homo sapiens OX=9606 GN=KRT80 PE=1 SV=2 - [K2C80_HUMAN]	KRT80	0	1	0	52.7096	0	217.327	0.441209	Only in CKD4	Only in CKD4	0.556056	0.932605	0	0	0	0	0	0	0	0	0	0	0	0	0	0	0	0	0	0	0	0	0	896.063	0	0	0	0	0	0	0
Q6NXT2	Histone H3.3C OS=Homo sapiens OX=9606 GN=H3-5 PE=1 SV=3 - [H3C_HUMAN]	H3-5	0	1	0	25.345	0	104.5	0.441209	Only in CKD4	Only in CKD4	0.556056	0.932605	0	0	0	0	0	0	0	0	0	0	0	0	0	0	0	0	0	0	0	0	0	430.865	0	0	0	0	0	0	0
Q6UX82	Ly6/PLAUR domain-containing protein 8 OS=Homo sapiens OX=9606 GN=LYPD8 PE=1 SV=2 - [LYPD8_HUMAN]	LYPD8	0	1	0	18.2881	0	75.4038	0.441209	Only in CKD4	Only in CKD4	0.63978	0.940079	0	0	0	0	0	0	0	0	0	0	0	0	0	0	0	0	0	0	0	0	0	0	0	0	310.898	0	0	0	0
Q70CQ2	Ubiquitin carboxyl-terminal hydrolase 34 OS=Homo sapiens OX=9606 GN=USP34 PE=1 SV=2 - [UBP34_HUMAN]	USP34	0	1	0	11.0391	0	45.5155	0.441209	Only in CKD4	Only in CKD4	0.597258	0.996252	0	0	0	0	0	0	0	0	0	0	0	0	0	0	0	187.665	0	0	0	0	0	0	0	0	0	0	0	0	0
Q7Z4T8	Inactive polypeptide N-acetylgalactosaminyltransferase-like protein 5 OS=Homo sapiens OX=9606 GN=GALNTL5 PE=2 SV=3 - [GLTL5_HUMAN]	GALNTL5	0	1	0	103.737	0	427.721	0.441209	Only in CKD4	Only in CKD4	0.556056	0.932605	0	0	0	0	0	0	0	0	0	0	0	0	0	0	0	0	0	0	0	0	0	1763.54	0	0	0	0	0	0	0
Q7Z6G3	N-terminal EF-hand calcium-binding protein 2 OS=Homo sapiens OX=9606 GN=NECAB2 PE=1 SV=1 - [NECA2_HUMAN]	NECAB2	0	1	0	15.3478	0	63.2806	0.441209	Only in CKD4	Only in CKD4	0.556056	0.932605	0	0	0	0	0	0	0	0	0	0	0	0	0	0	0	0	0	0	0	0	0	260.912	0	0	0	0	0	0	0
Q86T29	Zinc finger protein 605 OS=Homo sapiens OX=9606 GN=ZNF605 PE=2 SV=1 - [ZN605_HUMAN]	ZNF605	0	1	0	303.28	0	1250.46	0.441209	Only in CKD4	Only in CKD4	0.774277	0.752711	0	0	0	0	0	0	0	0	0	0	0	0	0	0	0	0	0	0	0	0	0	0	5155.76	0	0	0	0	0	0
Q86UP2	Kinectin OS=Homo sapiens OX=9606 GN=KTN1 PE=1 SV=1 - [KTN1_HUMAN]	KTN1	0	1	0	39.1196	0	161.294	0.441209	Only in CKD4	Only in CKD4	0.63978	0.940079	0	0	0	0	0	0	0	0	0	0	0	0	0	0	0	0	0	0	0	0	0	0	0	0	665.033	0	0	0	0
Q86UP8	General transcription factor II-I repeat domain-containing protein 2A OS=Homo sapiens OX=9606 GN=GTF2IRD2 PE=1 SV=3 - [GTD2A_HUMAN]	GTF2IRD2	0	1	0	650.197	0	2680.83	0.441209	Only in CKD4	Only in CKD4	0.774277	0.752711	0	0	0	0	0	0	0	0	0	0	0	0	0	0	0	0	0	0	0	0	0	0	11053.3	0	0	0	0	0	0
Q86WN1	F-BAR and double SH3 domains protein 1 OS=Homo sapiens OX=9606 GN=FCHSD1 PE=1 SV=1 - [FCSD1_HUMAN]	FCHSD1	0	1	0	6.90469	0	28.4688	0.441209	Only in CKD4	Only in CKD4	0.556056	0.932605	0	0	0	0	0	0	0	0	0	0	0	0	0	0	0	0	0	0	0	0	0	117.38	0	0	0	0	0	0	0
Q86X52	Chondroitin sulfate synthase 1 OS=Homo sapiens OX=9606 GN=CHSY1 PE=1 SV=3 - [CHSS1_HUMAN]	CHSY1	0	1	0	33.2	0	136.887	0.441209	Only in CKD4	Only in CKD4	0.774277	0.752711	0	0	0	0	0	0	0	0	0	0	0	0	0	0	0	0	0	0	0	0	0	0	0	0	0	0	0	0	564.4
Q86YC2	Partner and localizer of BRCA2 OS=Homo sapiens OX=9606 GN=PALB2 PE=1 SV=1 - [PALB2_HUMAN]	PALB2	0	1	0	126.465	0	521.43	0.441209	Only in CKD4	Only in CKD4	0.774277	0.752711	0	0	0	0	0	0	0	0	0	0	0	0	0	0	0	0	0	0	0	0	0	0	0	0	0	0	0	0	2149.91
Q8IXJ9	Polycomb group protein ASXL1 OS=Homo sapiens OX=9606 GN=ASXL1 PE=1 SV=4 - [ASXL1_HUMAN]	ASXL1	0	1	0	2.53005	0	10.4317	0.441209	Only in CKD4	Only in CKD4	0.774277	0.752711	0	0	0	0	0	0	0	0	0	0	0	0	0	0	0	0	43.0109	0	0	0	0	0	0	0	0	0	0	0	0
Q8N1N4	Keratin, type II cytoskeletal 78 OS=Homo sapiens OX=9606 GN=KRT78 PE=1 SV=2 - [K2C78_HUMAN]	KRT78	0	1	0	30.6875	0	126.528	0.441209	Only in CKD4	Only in CKD4	0.556056	0.932605	0	0	0	0	0	0	0	0	0	0	0	0	0	0	0	0	0	0	0	0	0	521.688	0	0	0	0	0	0	0
Q8N3Y7	Epidermal retinol dehydrogenase 2 OS=Homo sapiens OX=9606 GN=SDR16C5 PE=1 SV=2 - [RDHE2_HUMAN]	SDR16C5	0	1	0	11.0787	0	45.6787	0.441209	Only in CKD4	Only in CKD4	0.556056	0.932605	0	0	0	0	0	0	0	0	0	0	0	0	0	0	0	0	0	0	0	0	0	188.338	0	0	0	0	0	0	0
Q8N4U5	T-complex protein 11-like protein 2 OS=Homo sapiens OX=9606 GN=TCP11L2 PE=1 SV=1 - [T11L2_HUMAN]	TCP11L2	0	1	0	0.593568	0	2.44734	0.441209	Only in CKD4	Only in CKD4	0.774277	0.752711	0	0	0	0	0	0	0	0	0	0	0	0	0	0	0	0	0	0	0	0	0	0	0	0	0	0	0	0	10.0907
Q8N6H7	ADP-ribosylation factor GTPase-activating protein 2 OS=Homo sapiens OX=9606 GN=ARFGAP2 PE=1 SV=1 - [ARFG2_HUMAN]	ARFGAP2	0	1	0	4.71385	0	19.4357	0.441209	Only in CKD4	Only in CKD4	0.405972	0.68572	0	0	0	0	0	0	0	0	0	0	0	0	0	0	80.1355	0	0	0	0	0	0	0	0	0	0	0	0	0	0
Q8NBS3	Solute carrier family 4 member 11 OS=Homo sapiens OX=9606 GN=SLC4A11 PE=1 SV=3 - [S4A11_HUMAN]	SLC4A11	0	1	0	6.57719	0	27.1184	0.441209	Only in CKD4	Only in CKD4	0.774277	0.752711	0	0	0	0	0	0	0	0	0	0	0	0	0	0	0	0	0	0	0	0	0	0	0	0	0	0	0	0	111.812
Q8NF91	Nesprin-1 OS=Homo sapiens OX=9606 GN=SYNE1 PE=1 SV=4 - [SYNE1_HUMAN]	SYNE1	0	1	0	97.0482	0	400.14	0.441209	Only in CKD4	Only in CKD4	0.96533	0.52429	0	0	0	0	0	0	0	0	0	0	0	0	0	0	0	0	0	0	0	0	0	0	0	0	0	0	1649.82	0	0
Q8TB40	(Lyso)-N-acylphosphatidylethanolamine lipase OS=Homo sapiens OX=9606 GN=ABHD4 PE=1 SV=1 - [ABHD4_HUMAN]	ABHD4	0	1	0	78.5585	0	323.905	0.441209	Only in CKD4	Only in CKD4	0.821044	0.692673	0	0	0	0	0	0	0	0	0	0	0	0	0	0	0	0	0	1335.49	0	0	0	0	0	0	0	0	0	0	0
Q8TE12	LIM homeobox transcription factor 1-alpha OS=Homo sapiens OX=9606 GN=LMX1A PE=1 SV=1 - [LMX1A_HUMAN]	LMX1A	0	1	0	44.7239	0	184.401	0.441209	Only in CKD4	Only in CKD4	0.597258	0.996252	0	0	0	0	0	0	0	0	0	0	0	0	0	0	0	760.306	0	0	0	0	0	0	0	0	0	0	0	0	0
Q8TED9	Actin filament-associated protein 1-like 1 OS=Homo sapiens OX=9606 GN=AFAP1L1 PE=1 SV=2 - [AF1L1_HUMAN]	AFAP1L1	0	1	0	60.2413	0	248.381	0.441209	Only in CKD4	Only in CKD4	0.774277	0.752711	0	0	0	0	0	0	0	0	0	0	0	0	0	0	0	0	0	0	0	0	0	0	1024.1	0	0	0	0	0	0
Q8WVV4	Protein POF1B OS=Homo sapiens OX=9606 GN=POF1B PE=1 SV=3 - [POF1B_HUMAN]	POF1B	0	1	0	27.4169	0	113.043	0.441209	Only in CKD4	Only in CKD4	0.556056	0.932605	0	0	0	0	0	0	0	0	0	0	0	0	0	0	0	0	0	0	0	0	0	466.088	0	0	0	0	0	0	0
Q8WZ04	Transmembrane O-methyltransferase OS=Homo sapiens OX=9606 GN=TOMT PE=1 SV=3 - [TOMT_HUMAN]	TOMT	0	1	0	0.325244	0	1.34102	0.441209	Only in CKD4	Only in CKD4	0.405972	0.68572	0	0	0	0	0	0	0	0	0	0	0	0	0	0	5.52915	0	0	0	0	0	0	0	0	0	0	0	0	0	0
Q92817	Envoplakin OS=Homo sapiens OX=9606 GN=EVPL PE=1 SV=3 - [EVPL_HUMAN]	EVPL	0	1	0	7.32701	0	30.21	0.441209	Only in CKD4	Only in CKD4	0.556056	0.932605	0	0	0	0	0	0	0	0	0	0	0	0	0	0	0	0	0	0	0	0	0	124.559	0	0	0	0	0	0	0
Q96JA1	Leucine-rich repeats and immunoglobulin-like domains protein 1 OS=Homo sapiens OX=9606 GN=LRIG1 PE=1 SV=2 - [LRIG1_HUMAN]	LRIG1	0	1	0	12.7576	0	52.6011	0.441209	Only in CKD4	Only in CKD4	0.96533	0.52429	0	0	0	0	0	0	0	0	0	0	0	0	0	0	0	0	0	0	0	0	0	0	0	0	0	0	216.88	0	0
Q96N23	Cilia- and flagella-associated protein 54 OS=Homo sapiens OX=9606 GN=CFAP54 PE=2 SV=3 - [CFA54_HUMAN]	CFAP54	0	1	0	4.62111	0	19.0533	0.441209	Only in CKD4	Only in CKD4	0.597258	0.996252	0	0	0	0	0	0	0	0	0	0	0	0	0	0	0	78.5588	0	0	0	0	0	0	0	0	0	0	0	0	0
Q96QA5	Gasdermin-A OS=Homo sapiens OX=9606 GN=GSDMA PE=1 SV=4 - [GSDMA_HUMAN]	GSDMA	0	1	0	7.8553	0	32.3882	0.441209	Only in CKD4	Only in CKD4	0.556056	0.932605	0	0	0	0	0	0	0	0	0	0	0	0	0	0	0	0	0	0	0	0	0	133.54	0	0	0	0	0	0	0
Q96SB8	Structural maintenance of chromosomes protein 6 OS=Homo sapiens OX=9606 GN=SMC6 PE=1 SV=2 - [SMC6_HUMAN]	SMC6	0	1	0	11.914	0	49.1229	0.441209	Only in CKD4	Only in CKD4	0.597258	0.996252	0	0	0	0	0	0	0	0	0	0	0	0	0	0	0	202.539	0	0	0	0	0	0	0	0	0	0	0	0	0
Q99102	Mucin-4 OS=Homo sapiens OX=9606 GN=MUC4 PE=1 SV=5 - [MUC4_HUMAN]	MUC4	0	1	0	0.825838	0	3.40502	0.441209	Only in CKD4	Only in CKD4	0.985726	0.472941	0	0	0	0	0	0	0	0	0	0	0	0	14.0392	0	0	0	0	0	0	0	0	0	0	0	0	0	0	0	0
Q99460	26S proteasome non-ATPase regulatory subunit 1 OS=Homo sapiens OX=9606 GN=PSMD1 PE=1 SV=2 - [PSMD1_HUMAN]	PSMD1	0	1	0	3.25481	0	13.4199	0.441209	Only in CKD4	Only in CKD4	0.556056	0.932605	0	0	0	0	0	0	0	0	0	0	0	0	0	0	0	0	0	0	0	0	0	55.3318	0	0	0	0	0	0	0
Q9BQ50	Three prime repair exonuclease 2 OS=Homo sapiens OX=9606 GN=TREX2 PE=1 SV=2 - [TREX2_HUMAN]	TREX2	0	1	0	12.8165	0	52.844	0.441209	Only in CKD4	Only in CKD4	0.556056	0.932605	0	0	0	0	0	0	0	0	0	0	0	0	0	0	0	0	0	0	0	0	0	217.881	0	0	0	0	0	0	0
Q9BQE3	Tubulin alpha-1C chain OS=Homo sapiens OX=9606 GN=TUBA1C PE=1 SV=1 - [TBA1C_HUMAN]	TUBA1C	0	1	0	37.029	0	152.675	0.441209	Only in CKD4	Only in CKD4	0.556056	0.932605	0	0	0	0	0	0	0	0	0	0	0	0	0	0	0	0	0	0	0	0	0	629.493	0	0	0	0	0	0	0
Q9BS40	Latexin OS=Homo sapiens OX=9606 GN=LXN PE=1 SV=2 - [LXN_HUMAN]	LXN	0	1	0	9.1424	0	37.6951	0.441209	Only in CKD4	Only in CKD4	0.0743286	0.100015	0	0	0	0	0	0	0	0	0	0	0	0	0	155.421	0	0	0	0	0	0	0	0	0	0	0	0	0	0	0
Q9BWV7	Probable tubulin polyglutamylase TTLL2 OS=Homo sapiens OX=9606 GN=TTLL2 PE=2 SV=3 - [TTLL2_HUMAN]	TTLL2	0	1	0	35.9708	0	148.311	0.441209	Only in CKD4	Only in CKD4	0.597258	0.996252	0	0	0	0	0	0	0	0	0	0	0	0	0	0	0	611.503	0	0	0	0	0	0	0	0	0	0	0	0	0
Q9C075	Keratin, type I cytoskeletal 23 OS=Homo sapiens OX=9606 GN=KRT23 PE=1 SV=2 - [K1C23_HUMAN]	KRT23	0	1	0	19.2278	0	79.2783	0.441209	Only in CKD4	Only in CKD4	0.556056	0.932605	0	0	0	0	0	0	0	0	0	0	0	0	0	0	0	0	0	0	0	0	0	326.873	0	0	0	0	0	0	0
Q9C0K3	Actin-related protein 3C OS=Homo sapiens OX=9606 GN=ACTR3C PE=2 SV=1 - [ARP3C_HUMAN]	ACTR3C	0	1	0	0.954566	0	3.93578	0.441209	Only in CKD4	Only in CKD4	0.556056	0.932605	0	0	0	0	0	0	0	0	0	0	0	0	0	0	0	0	0	0	0	0	0	16.2276	0	0	0	0	0	0	0
Q9H190	Syntenin-2 OS=Homo sapiens OX=9606 GN=SDCBP2 PE=1 SV=2 - [SDCB2_HUMAN]	SDCBP2	0	1	0	3.36539	0	13.8759	0.441209	Only in CKD4	Only in CKD4	0.63978	0.940079	0	0	0	0	0	0	0	0	0	0	0	0	0	0	0	0	0	0	0	0	0	0	0	0	57.2116	0	0	0	0
Q9H596	Dual specificity protein phosphatase 21 OS=Homo sapiens OX=9606 GN=DUSP21 PE=1 SV=1 - [DUS21_HUMAN]	DUSP21	0	1	0	55.1175	0	227.255	0.441209	Only in CKD4	Only in CKD4	0.556056	0.932605	0	0	0	0	0	0	0	0	0	0	0	0	0	0	0	0	0	0	936.997	0	0	0	0	0	0	0	0	0	0
Q9H6N6	Putative uncharacterized protein MYH16 OS=Homo sapiens OX=9606 GN=MYH16 PE=1 SV=2 - [MYH16_HUMAN]	MYH16	0	1	0	6.31813	0	26.0503	0.441209	Only in CKD4	Only in CKD4	0.774277	0.752711	0	0	0	0	0	0	0	0	0	0	0	0	0	0	0	0	0	0	0	0	0	0	0	0	0	0	0	0	107.408
Q9H9C1	Spermatogenesis-defective protein 39 homolog OS=Homo sapiens OX=9606 GN=VIPAS39 PE=1 SV=1 - [SPE39_HUMAN]	VIPAS39	0	1	0	93.392	0	385.065	0.441209	Only in CKD4	Only in CKD4	0.985726	0.472941	0	0	0	0	0	0	0	0	0	0	0	0	1587.66	0	0	0	0	0	0	0	0	0	0	0	0	0	0	0	0
Q9HC97	G-protein coupled receptor 35 OS=Homo sapiens OX=9606 GN=GPR35 PE=2 SV=4 - [GPR35_HUMAN]	GPR35	0	1	0	0.498718	0	2.05627	0.441209	Only in CKD4	Only in CKD4	0.0272477	0.0293279	0	0	0	0	0	0	0	0	0	0	0	0	0	0	0	0	0	0	0	0	0	0	0	0	0	0	0	8.47821	0
Q9HCY8	Protein S100-A14 OS=Homo sapiens OX=9606 GN=S100A14 PE=1 SV=1 - [S10AE_HUMAN]	S100A14	0	1	0	4.20302	0	17.3295	0.441209	Only in CKD4	Only in CKD4	0.556056	0.932605	0	0	0	0	0	0	0	0	0	0	0	0	0	0	0	0	0	0	0	0	0	71.4513	0	0	0	0	0	0	0
Q9HD67	Unconventional myosin-X OS=Homo sapiens OX=9606 GN=MYO10 PE=1 SV=3 - [MYO10_HUMAN]	MYO10	0	1	0	7.79307	0	32.1317	0.441209	Only in CKD4	Only in CKD4	0.774277	0.752711	0	0	0	0	0	0	0	0	0	0	0	0	0	0	0	0	0	0	0	0	0	0	132.482	0	0	0	0	0	0
Q9HD89	Resistin OS=Homo sapiens OX=9606 GN=RETN PE=1 SV=1 - [RETN_HUMAN]	RETN	0	1	0	10.1946	0	42.0336	0.441209	Only in CKD4	Only in CKD4	0.985726	0.472941	0	0	0	0	0	0	0	0	0	0	0	0	173.309	0	0	0	0	0	0	0	0	0	0	0	0	0	0	0	0
Q9NQX4	Unconventional myosin-Vc OS=Homo sapiens OX=9606 GN=MYO5C PE=1 SV=2 - [MYO5C_HUMAN]	MYO5C	0	1	0	21.9319	0	90.4274	0.441209	Only in CKD4	Only in CKD4	0.63978	0.940079	0	0	0	0	0	0	0	0	0	0	0	0	0	0	0	0	0	0	0	0	0	0	0	0	372.842	0	0	0	0
Q9NTN9	Semaphorin-4G OS=Homo sapiens OX=9606 GN=SEMA4G PE=1 SV=1 - [SEM4G_HUMAN]	SEMA4G	0	1	0	183.988	0	758.601	0.441209	Only in CKD4	Only in CKD4	0.597258	0.996252	0	0	0	0	0	0	0	0	0	0	0	0	0	0	0	3127.79	0	0	0	0	0	0	0	0	0	0	0	0	0
Q9NYQ7	Cadherin EGF LAG seven-pass G-type receptor 3 OS=Homo sapiens OX=9606 GN=CELSR3 PE=1 SV=2 - [CELR3_HUMAN]	CELSR3	0	1	0	31.177	0	128.546	0.441209	Only in CKD4	Only in CKD4	0.774277	0.752711	0	0	0	0	0	0	0	0	0	0	0	0	0	0	0	0	530.01	0	0	0	0	0	0	0	0	0	0	0	0
Q9UBX7	Kallikrein-11 OS=Homo sapiens OX=9606 GN=KLK11 PE=1 SV=2 - [KLK11_HUMAN]	KLK11	0	1	0	68.8026	0	283.68	0.441209	Only in CKD4	Only in CKD4	0.821044	0.692673	0	0	0	0	0	0	0	0	0	0	0	0	0	0	0	0	0	1169.64	0	0	0	0	0	0	0	0	0	0	0
Q9UHD8	Septin-9 OS=Homo sapiens OX=9606 GN=SEPTIN9 PE=1 SV=2 - [SEPT9_HUMAN]	SEPTIN9	0	1	0	57.6516	0	237.704	0.441209	Only in CKD4	Only in CKD4	0.821044	0.692673	0	0	0	0	0	0	0	0	0	0	0	0	0	0	0	0	0	0	0	0	0	0	0	980.077	0	0	0	0	0
Q9UKK9	ADP-sugar pyrophosphatase OS=Homo sapiens OX=9606 GN=NUDT5 PE=1 SV=1 - [NUDT5_HUMAN]	NUDT5	0	1	0	12.5851	0	51.8899	0.441209	Only in CKD4	Only in CKD4	0.821044	0.692673	0	0	0	0	0	0	0	0	0	0	0	0	0	0	0	0	0	0	0	0	0	0	0	213.947	0	0	0	0	0
Q9ULA0	Aspartyl aminopeptidase OS=Homo sapiens OX=9606 GN=DNPEP PE=1 SV=2 - [DNPEP_HUMAN]	DNPEP	0	1	0	9.06371	0	37.3706	0.441209	Only in CKD4	Only in CKD4	0.985726	0.472941	0	0	0	0	0	0	0	0	0	0	0	0	154.083	0	0	0	0	0	0	0	0	0	0	0	0	0	0	0	0
Q9ULD0	2-oxoglutarate dehydrogenase-like, mitochondrial OS=Homo sapiens OX=9606 GN=OGDHL PE=1 SV=3 - [OGDHL_HUMAN]	OGDHL	0	1	0	36.8221	0	151.821	0.441209	Only in CKD4	Only in CKD4	0.96533	0.52429	0	0	0	0	0	0	0	0	0	0	0	0	0	0	0	0	0	0	0	0	0	0	0	0	0	0	625.976	0	0
Q9Y4C2	TRPM8 channel-associated factor 1 OS=Homo sapiens OX=9606 GN=TCAF1 PE=1 SV=3 - [TCAF1_HUMAN]	TCAF1	0	1	0	56.4645	0	232.809	0.441209	Only in CKD4	Only in CKD4	0.63978	0.940079	0	0	0	0	0	0	0	0	0	0	0	0	0	0	0	0	0	0	0	0	0	0	0	0	959.897	0	0	0	0
Q9Y4F4	TOG array regulator of axonemal microtubules protein 1 OS=Homo sapiens OX=9606 GN=TOGARAM1 PE=1 SV=4 - [TGRM1_HUMAN]	TOGARAM1	0	1	0	39.0535	0	161.022	0.441209	Only in CKD4	Only in CKD4	0.556056	0.932605	0	0	0	0	0	0	0	0	0	0	0	0	0	0	0	0	0	0	0	0	0	663.909	0	0	0	0	0	0	0
Q9Y6E2	eIF5-mimic protein 1 OS=Homo sapiens OX=9606 GN=BZW2 PE=1 SV=1 - [5MP1_HUMAN]	BZW2	0	1	0	7.74688	0	31.9412	0.441209	Only in CKD4	Only in CKD4	0.405972	0.68572	0	0	0	0	0	0	0	0	0	0	0	0	0	0	131.697	0	0	0	0	0	0	0	0	0	0	0	0	0	0
A0A075B6R9	Probable non-functional immunoglobulin kappa variable 2D-24 OS=Homo sapiens OX=9606 GN=IGKV2D-24 PE=1 SV=1 - [KVD24_HUMAN]	IGKV2D-24	5	5	605.593	345.242	875.278	654.231	0.448989	0.570089	-0.810741	0.122467	0.203352	0	1234.93	1309.03	0	0	378.556	0	0	0	2237.32	2107.28	0	0	0	2087.94	465.162	0	0	0	0	0	0	1262.79	0	480.633	1572.59	0	0	0
P06731	Carcinoembryonic antigen-related cell adhesion molecule 5 OS=Homo sapiens OX=9606 GN=CEACAM5 PE=1 SV=4 - [CEAM5_HUMAN]	CEACAM5	12	17	4026.53	6836.9	2644.45	6831.49	0.465004	1.69796	0.763803	0.497884	0.823683	869.91	1245.2	1741.01	1875.37	3946.65	7333.1	8391.11	2543.42	4142.46	2657.12	6612.72	6960.34	10593.6	14730	523.292	1159.4	1468.76	18781.9	11890.6	4287.86	7055.85	2424.78	2313.44	23898.5	4624.73	2970.15	4663.73	2456.49	2384.05
A0A0A0MRZ8	Immunoglobulin kappa variable 3D-11 OS=Homo sapiens OX=9606 GN=IGKV3D-11 PE=3 SV=6 - [KVD11_HUMAN]	IGKV3D-11	8	10	1187.4	923.902	1280.18	1304.64	0.480351	0.77809	-0.361991	0.592789	0.797113	0	1939.78	1450.48	0	0	447.735	1275.44	2293.99	307.066	2743.88	3790.38	0	228.051	0	4656.35	1194.56	0	0	1868.81	0	0	282.168	2359.25	237.284	2185	2048.88	0	0	645.975
A0A0B4J2H0	Immunoglobulin heavy variable 1-69D OS=Homo sapiens OX=9606 GN=IGHV1-69D PE=1 SV=1 - [HV69D_HUMAN]	IGHV1-69D	5	5	91.27	47.1397	155.437	104.46	0.48088	0.516487	-0.953197	0.145078	0.246049	0	0	0	0	289.565	0	0	0	76.0686	264.368	453.959	11.2792	0	0	339.451	0	0	0	0	0	0	0	289.447	0	12.6689	94.5734	0	0	65.2353
O00391	Sulfhydryl oxidase 1 OS=Homo sapiens OX=9606 GN=QSOX1 PE=1 SV=3 - [QSOX1_HUMAN]	QSOX1	1	3	20.0258	62.6626	69.3713	171.832	0.482994	3.1291	1.64575	0.174844	0.265517	0	0	0	0	0	0	0	0	240.309	0	0	0	0	0	0	0	0	0	0	0	601.768	0	418.339	0	45.1572	0	0	0	0
Q08188	Protein-glutamine gamma-glutamyltransferase E OS=Homo sapiens OX=9606 GN=TGM3 PE=1 SV=4 - [TGM3_HUMAN]	TGM3	1	3	1.70218	8.71898	5.89651	24.782	0.482994	5.12225	2.35678	0.504793	0.929821	0	0	0	0	0	0	0	0	20.4261	0	0	0	0	0	0	0	92.5037	0	0	0	0	50.3254	0	5.39346	0	0	0	0	0
P13647	Keratin, type II cytoskeletal 5 OS=Homo sapiens OX=9606 GN=KRT5 PE=1 SV=3 - [K2C5_HUMAN]	KRT5	12	17	2863.84	3172.88	3241.92	5778.98	0.492491	1.10791	0.147841	0.547322	0.515129	2401.83	1837.16	1191.72	1815.3	1339.85	1616.41	12657.8	469.321	4322.58	1284.9	3066.36	2362.86	1352.68	3892.22	641.918	712.129	2364.62	2118.89	686.849	3851.09	1550.29	25169.4	564.081	3885.17	1393.25	1391.48	2115.51	1182.79	1066.59
A0A0C4DH24	Immunoglobulin kappa variable 6-21 OS=Homo sapiens OX=9606 GN=IGKV6-21 PE=3 SV=1 - [KV621_HUMAN]	IGKV6-21	2	5	69.3697	134.414	169.679	300.372	0.49765	1.93764	0.954304	0.781707	0.355339	0	0	534.48	0	0	0	0	0	0	297.956	0	0	0	0	143.117	0	0	0	0	0	0	0	744.005	118.419	1054.54	224.953	0	0	0
O75882	Attractin OS=Homo sapiens OX=9606 GN=ATRN PE=1 SV=2 - [ATRN_HUMAN]	ATRN	3	2	16.8255	16.4933	33.9816	47.3316	0.501237	0.98026	-0.0287639	0.340304	0.207327	0	58.7796	36.9087	0	0	0	0	0	106.217	0	0	0	116.104	0	0	0	0	0	0	0	164.283	0	0	0	0	0	0	0	0
P01008	Antithrombin-III OS=Homo sapiens OX=9606 GN=SERPINC1 PE=1 SV=1 - [ANT3_HUMAN]	SERPINC1	9	12	393.567	324.674	360.549	333.796	0.502099	0.824953	-0.277617	0.500475	0.654211	0	596.307	1108.55	0	416.714	65.4631	108.975	701.797	435.26	625.757	663.981	0	949.176	400.62	213.552	0	0	699.927	424.58	0	285.162	399.434	408.919	1077.53	88.0388	117.818	0	0	454.709
P02763	Alpha-1-acid glycoprotein 1 OS=Homo sapiens OX=9606 GN=ORM1 PE=1 SV=2 - [A1AG1_HUMAN]	ORM1	6	6	89.2764	76.3138	121.74	146.082	0.503648	0.854804	-0.226335	0.865493	0.66694	0	40.7092	221.193	0	0	0	0	87.7689	373.943	166.748	180.956	0	0	0	140.892	0	0	0	0	0	198.484	123.535	550.181	248.991	0	35.2523	0	0	0
Q2M2H8	Probable maltase-glucoamylase 2 OS=Homo sapiens OX=9606 GN=MGAM2 PE=1 SV=3 - [MGAL_HUMAN]	MGAM2	6	6	1093.18	950.595	1316.58	1903.88	0.503648	0.869571	-0.201625	0.949404	0.918938	0	1050.33	3259.41	0	0	0	0	1325.24	3338.42	2380.63	1764.1	0	3578.17	0	532.536	0	0	0	7249.01	0	1766.22	0	0	1529.69	0	0	0	0	1504.49
P01860	Immunoglobulin heavy constant gamma 3 OS=Homo sapiens OX=9606 GN=IGHG3 PE=1 SV=2 - [IGHG3_HUMAN]	IGHG3	3	3	782.483	247.789	1490.34	603.603	0.51146	0.31667	-1.65895	0.410393	0.984432	0	3018.27	0	0	0	0	0	4274.67	0	0	0	2096.86	0	0	0	0	0	0	975.624	0	0	0	0	0	1034.05	2202.74	0	0	0
P13535	Myosin-8 OS=Homo sapiens OX=9606 GN=MYH8 PE=1 SV=3 - [MYH8_HUMAN]	MYH8	3	5	68.1953	382.118	150.1	735.449	0.518045	5.60329	2.48627	0.035832	0.114082	0	0	0	287.51	0	0	465.521	0	65.3125	0	0	0	0	0	0	0	661.158	0	0	0	874.211	0	0	2127.71	0	0	581.262	2251.67	0
P01833	Polymeric immunoglobulin receptor OS=Homo sapiens OX=9606 GN=PIGR PE=1 SV=4 - [PIGR_HUMAN]	PIGR	12	15	9398.44	17612.3	11303.8	22689.7	0.520776	1.87397	0.906094	0.46649	0.993655	421.607	3449.41	16813.2	1583.3	37446.4	12628.5	4708.32	2101.07	23023.8	871.755	5791.18	3942.76	0	8997.53	13380.2	58453.9	1335.13	0	40271.3	5294.51	17581.1	1896.72	79542.9	3098.61	27792.8	23482.7	2510.13	14135.6	1636.66
Q9Y6R7	IgGFc-binding protein OS=Homo sapiens OX=9606 GN=FCGBP PE=1 SV=3 - [FCGBP_HUMAN]	FCGBP	12	17	46934.3	38770.7	41125.8	39261.2	0.520827	0.826063	-0.275676	0.276847	0.327394	2494.63	79647	45361.2	1137.23	50511	60426.8	2387.82	139307	34619.8	31566.9	25313.3	90439.2	491.602	2390.19	25279.3	18863.4	2177.86	335.838	64667	114498	100389	34943.7	83984.1	97267.1	25606.1	50539.7	1901.62	6631.9	29135.6
P00505	Aspartate aminotransferase, mitochondrial OS=Homo sapiens OX=9606 GN=GOT2 PE=1 SV=3 - [AATM_HUMAN]	GOT2	1	3	27.8805	35.9586	96.5808	107.028	0.530231	1.28974	0.367084	0.0477335	0.0176489	0	0	0	0	0	0	0	0	334.566	0	0	0	0	428.751	0	0	0	0	0	0	0	42.4327	140.113	0	0	0	0	0	0
P22748	Carbonic anhydrase 4 OS=Homo sapiens OX=9606 GN=CA4 PE=1 SV=2 - [CAH4_HUMAN]	CA4	1	3	21.9017	27.6734	75.8697	76.257	0.530231	1.26353	0.337459	0.754865	0.807494	0	0	0	262.82	0	0	0	0	0	0	0	0	0	46.4463	0	0	0	0	0	0	0	0	0	0	295.711	0	0	0	128.291
Q02252	Methylmalonate-semialdehyde dehydrogenase [acylating], mitochondrial OS=Homo sapiens OX=9606 GN=ALDH6A1 PE=1 SV=2 - [MMSA_HUMAN]	ALDH6A1	1	3	141.708	227.346	490.891	639.481	0.530231	1.60432	0.681965	0.647914	0.780818	0	1700.5	0	0	0	0	0	0	0	0	0	0	0	0	566.627	0	0	0	2560.54	737.713	0	0	0	0	0	0	0	0	0
Q14914	Prostaglandin reductase 1 OS=Homo sapiens OX=9606 GN=PTGR1 PE=1 SV=2 - [PTGR1_HUMAN]	PTGR1	1	3	4.72541	16.3291	16.3693	52.4713	0.530231	3.45559	1.78893	0.910131	0.446859	0	0	0	0	0	0	0	0	0	0	56.7049	0	214.206	0	0	0	0	0	0	0	0	0	0	0	13.1009	0	0	0	50.287
Q7Z794	Keratin, type II cytoskeletal 1b OS=Homo sapiens OX=9606 GN=KRT77 PE=1 SV=3 - [K2C1B_HUMAN]	KRT77	1	3	934.409	1597.49	3236.89	4335.7	0.530231	1.70963	0.773683	0.374201	0.426198	0	0	0	0	0	0	0	0	11212.9	0	0	0	0	0	0	0	0	0	0	0	0	16877.4	0	0	3341.13	0	6938.87	0	0
P59665	Neutrophil defensin 1 OS=Homo sapiens OX=9606 GN=DEFA1B PE=1 SV=1 - [DEF1_HUMAN]	DEFA1B	7	9	298.136	743.525	461.789	984.581	0.530964	2.49391	1.31841	0.0395387	0.127013	1448.48	0	110.957	424.187	134.564	360.664	0	0	979.609	0	0	119.17	1412.59	0	0	821.875	1335.98	0	800.169	0	1961.25	0	0	3170.49	562.473	219.37	0	2355.73	0
A0A087WSY4	Immunoglobulin heavy variable 4-30-2 OS=Homo sapiens OX=9606 GN=IGHV4-30-2 PE=3 SV=1 - [HV432_HUMAN]	IGHV4-30-2	2	4	82.3928	162.552	216.373	320.572	0.552488	1.97289	0.980311	0.798336	0.337161	0	0	0	0	0	0	0	0	262.33	726.384	0	0	0	0	879.506	0	0	0	0	0	0	0	327.471	0	805.467	750.94	0	0	0
P0DTE7	Alpha-amylase 1B OS=Homo sapiens OX=9606 GN=AMY1B PE=1 SV=1 - [AMY1B_HUMAN]	AMY1B	7	12	19701.2	7745.1	31942.6	24002.5	0.556723	0.393128	-1.34693	0.203774	0.466256	0	11469	82033.5	441.746	0	0	0	72005.3	0	61447.9	1441.73	7575.4	108.529	2806.7	21603.7	0	0	0	5905.8	0	106.075	217.132	0	334.06	393.207	1223.21	146.696	199.603	98622
P01040	Cystatin-A OS=Homo sapiens OX=9606 GN=CSTA PE=1 SV=1 - [CYTA_HUMAN]	CSTA	6	6	181.806	123.34	330.514	198.112	0.568891	0.678413	-0.559763	0.0574684	0.0482394	0	0	0	179.616	124.784	193.139	287.636	0	0	221.119	0	1175.38	145.029	282.012	0	0	0	0	0	0	0	511.46	0	164.793	540.186	453.295	0	0	0
P25311	Zinc-alpha-2-glycoprotein OS=Homo sapiens OX=9606 GN=AZGP1 PE=1 SV=2 - [ZA2G_HUMAN]	AZGP1	7	11	305.822	308.498	295.077	550.249	0.569258	1.00875	0.0125705	0.594184	0.477293	0	469.879	775.026	0	0	600.913	461.086	0	0	393.091	658.297	311.57	967.044	641.807	118.924	0	0	0	0	135.022	271.043	195.892	98.3193	2192.67	92.2058	222.366	0	0	309.179
P98073	Enteropeptidase OS=Homo sapiens OX=9606 GN=TMPRSS15 PE=1 SV=3 - [ENTK_HUMAN]	TMPRSS15	10	14	2858.6	2506.37	2313.28	2189.99	0.578978	0.876785	-0.189706	0.149712	0.125174	0	3683.13	3534.44	0	6282.21	7431.52	611.463	3778.92	2027.48	1620.09	3194.62	2139.3	5183.95	3125.46	1336.76	0	0	8142.31	2211.12	5845.02	3485.67	1363.6	1667.29	2769.2	2381.01	2398.84	1010.82	0	1687.3
P68871	Hemoglobin subunit beta OS=Homo sapiens OX=9606 GN=HBB PE=1 SV=2 - [HBB_HUMAN]	HBB	1	3	140.426	96.4674	486.449	219.001	0.579707	0.686963	-0.541696	0.657969	0.393681	0	0	0	0	0	0	0	0	0	0	1685.11	0	0	639.092	0	0	0	0	410.176	0	590.677	0	0	0	0	0	0	0	0
P0DOY2	Immunoglobulin lambda constant 2 OS=Homo sapiens OX=9606 GN=IGLC2 PE=1 SV=1 - [IGLC2_HUMAN]	IGLC2	2	4	293.746	794.907	694.576	1786.05	0.595068	2.7061	1.43622	0.544869	0.970456	0	0	1507.93	0	0	0	0	0	0	0	2017.02	0	0	0	5900.45	0	0	0	0	0	0	0	4177.19	0	3062.35	0	0	0	373.426
P02768	Albumin OS=Homo sapiens OX=9606 GN=ALB PE=1 SV=2 - [ALBU_HUMAN]	ALB	12	17	2753.45	5637.61	2507.83	9986.02	0.610592	2.04747	1.03384	0.679339	0.792771	1525.8	1112.45	448.459	1579.7	7295.61	5282.44	2727.1	89.8778	7266.03	1933.39	2796.37	984.156	3122.89	2458.28	233.159	1265.74	3368.11	539.741	17390.7	4430.45	2737.06	1176.3	41066.9	506.009	4909.46	1891.91	7104.91	3281.91	355.798
P40199	Carcinoembryonic antigen-related cell adhesion molecule 6 OS=Homo sapiens OX=9606 GN=CEACAM6 PE=1 SV=4 - [CEAM6_HUMAN]	CEACAM6	5	9	443.53	767.668	673.226	1331.21	0.616537	1.73082	0.791452	0.593991	0.950468	0	0	272.439	0	550.806	0	1852.11	0	0	0	1191.28	1455.72	775.841	2604.14	0	0	0	0	2156.25	0	354.682	410.254	0	4940.82	1148.67	0	110.371	0	549.325
P01591	Immunoglobulin J chain OS=Homo sapiens OX=9606 GN=JCHAIN PE=1 SV=4 - [IGJ_HUMAN]	JCHAIN	11	14	2885.93	5221.3	2366.37	8232.95	0.62577	1.80922	0.855371	0.896609	0.535961	0	3320	3544.85	1142.96	9239.66	3985.58	865.836	1636.29	2370.93	4008.87	2447.45	2068.77	0	2117.63	7970.01	25677.8	1243.47	0	277.077	0	2649.99	430.138	23498.3	523.902	4024.32	15115.3	78.5213	3403.61	1752.05
Q2M2I5	Keratin, type I cytoskeletal 24 OS=Homo sapiens OX=9606 GN=KRT24 PE=1 SV=1 - [K1C24_HUMAN]	KRT24	2	2	1404.78	238.405	3514.15	725.837	0.631248	0.169709	-2.55886	0.672865	0.0935029	0	0	0	5475.98	0	0	0	0	11381.4	0	0	0	0	0	0	1257.44	0	0	0	0	0	0	0	0	0	0	2795.44	0	0
Q9BWW8	Apolipoprotein L6 OS=Homo sapiens OX=9606 GN=APOL6 PE=1 SV=1 - [APOL6_HUMAN]	APOL6	2	2	226.715	34.2324	575.054	98.5735	0.631248	0.150993	-2.72745	0.714418	0.514588	834.192	0	0	1886.39	0	0	0	0	0	0	0	0	0	0	0	235.948	0	0	0	0	0	0	0	346.003	0	0	0	0	0
O60635	Tetraspanin-1 OS=Homo sapiens OX=9606 GN=TSPAN1 PE=1 SV=2 - [TSN1_HUMAN]	TSPAN1	2	4	24.1364	55.5455	68.1843	161.89	0.639087	2.30132	1.20246	0.805472	0.842615	0	0	0	54.8563	234.78	0	0	0	0	0	0	0	0	0	0	0	68.0717	0	0	0	0	0	0	0	667.227	0	96.6818	112.293	0
P08861	Chymotrypsin-like elastase family member 3B OS=Homo sapiens OX=9606 GN=CELA3B PE=1 SV=3 - [CEL3B_HUMAN]	CELA3B	9	13	20561.6	10287.3	36903	10380.3	0.63965	0.500318	-0.999083	0.776488	0.591733	0	17400.4	7330.27	133932	10188.6	14447.1	9241.98	2169.67	0	0	24774	27255.5	9985.85	6514.74	14269.4	0	18649.8	1166.62	13474.7	0	21902.7	7439.35	0	0	9994.2	3507.34	27095.5	35094.8	5789.77
Q86UP6	CUB and zona pellucida-like domain-containing protein 1 OS=Homo sapiens OX=9606 GN=CUZD1 PE=2 SV=1 - [CUZD1_HUMAN]	CUZD1	12	17	1002.65	922.751	903.238	835.634	0.641969	0.920314	-0.119802	0.529018	0.533337	413.855	814.446	1181.26	317.289	3417.9	576.541	1517.58	823.316	318.576	73.901	911.606	1665.51	192.816	721.8	445.068	192.35	1272.93	103.705	2906.95	654.983	2062.08	306.825	1075.15	2384.36	1453.74	574.008	201.534	457.725	680.739
P28838	Cytosol aminopeptidase OS=Homo sapiens OX=9606 GN=LAP3 PE=1 SV=3 - [AMPL_HUMAN]	LAP3	9	10	256.355	546.605	309.246	882.649	0.651205	2.13222	1.09236	0.131413	0.274939	0	132.408	240.351	40.6567	1034.6	0	309.311	0	647.073	181.79	358.424	131.639	683.712	3386.71	0	0	0	0	696.75	0	696.776	355.877	496.154	1981.38	287.601	0	401.321	0	306.01
P0DOX5	Immunoglobulin gamma-1 heavy chain OS=Homo sapiens OX=9606 PE=1 SV=2 - [IGG1_HUMAN]	Not available	5	5	1187.67	1261.68	2159.93	2936	0.657174	1.06232	0.0872162	0.807998	0.703833	0	3902.02	0	0	0	0	164.27	0	146.221	3885.14	6154.4	0	0	0	9057.25	0	0	0	0	0	0	0	8839.73	0	876.107	1818.28	0	0	857.26
Q9UQQ1	Aminopeptidase NAALADL1 OS=Homo sapiens OX=9606 GN=NAALADL1 PE=1 SV=2 - [NALDL_HUMAN]	NAALADL1	11	14	2111.89	1894.5	1753.08	2019.15	0.65751	0.897066	-0.156713	0.426441	0.427373	0	2173.02	1749.49	113.799	5051.74	5624.97	1732.45	1129.38	2798.13	586.314	2587.78	1795.58	1690.13	2906.9	320.49	0	0	4181.67	2036.73	1986.14	2881.96	233.424	907.482	8194.28	1990.55	1226.52	2457.29	0	1193.03
P12955	Xaa-Pro dipeptidase OS=Homo sapiens OX=9606 GN=PEPD PE=1 SV=3 - [PEPD_HUMAN]	PEPD	11	13	439.142	765.046	424.19	975.373	0.673239	1.74214	0.800858	0.292169	0.619061	0	375.122	1327.07	123.631	576.803	271.791	225.382	1176.38	221.368	107.971	207.338	656.849	1327.83	3617.12	124.667	0	0	884.456	747.216	402.188	655.558	602.177	0	2405.2	154.532	33.1794	1249.52	0	802.132
P51688	N-sulphoglucosamine sulphohydrolase OS=Homo sapiens OX=9606 GN=SGSH PE=1 SV=1 - [SPHM_HUMAN]	SGSH	2	4	11.5247	17.2244	32.9002	44.153	0.684415	1.49456	0.579723	0.86234	0.58867	0	0	0	24.7781	0	0	0	0	0	0	0	113.519	0	0	0	0	0	0	0	0	18.4542	32.3827	0	173.759	0	0	0	68.2192	0
P10253	Lysosomal alpha-glucosidase OS=Homo sapiens OX=9606 GN=GAA PE=1 SV=4 - [LYAG_HUMAN]	GAA	2	2	16.4904	8.43259	42.2114	25.8642	0.684648	0.511364	-0.967578	0.992145	0.605942	0	0	58.4215	0	0	0	0	139.463	0	0	0	0	0	0	43.0678	0	0	0	0	0	0	0	0	0	0	0	0	0	100.286
P06748	Nucleophosmin OS=Homo sapiens OX=9606 GN=NPM1 PE=1 SV=2 - [NPM_HUMAN]	NPM1	4	7	105.621	210.754	171.733	453.784	0.703486	1.99537	0.996657	0.946697	0.471415	0	0	352.198	0	0	0	0	0	225.9	193.676	0	495.681	105.928	0	0	0	645.808	0	0	0	67.1128	37.0999	0	0	461.927	0	1779.5	485.435	0
P01876	Immunoglobulin heavy constant alpha 1 OS=Homo sapiens OX=9606 GN=IGHA1 PE=1 SV=2 - [IGHA1_HUMAN]	IGHA1	12	16	25874.8	30186.4	19198.5	35728.9	0.70663	1.16663	0.22235	0.998545	0.755131	2265.72	35100.5	35978	5212.81	69791.2	33264.6	9916.99	44364.8	15451.5	20688.2	25528.6	12934.7	145.872	10162	40581.2	113420	3503.16	0	61220.9	16429.4	15935.2	2482.03	111560	7028.06	32644.9	46839.5	5665.1	32442	13109.1
P13645	Keratin, type I cytoskeletal 10 OS=Homo sapiens OX=9606 GN=KRT10 PE=1 SV=6 - [K1C10_HUMAN]	KRT10	12	17	13270.1	13908	9070.54	14815.2	0.70663	1.04807	0.0677302	0.406991	0.329357	19250.7	11246	4022.14	10309.9	5968.6	12391.4	32767.5	3965.26	25688.8	6865.2	18616.7	8149.14	11762.6	17184	2013.42	4806.19	17747.6	23686.2	8075.82	16590.9	7392.04	66613.9	3583.02	5664.41	8688.35	12563.4	14944.9	10294.5	4824.01
P01782	Immunoglobulin heavy variable 3-9 OS=Homo sapiens OX=9606 GN=IGHV3-9 PE=1 SV=2 - [HV309_HUMAN]	IGHV3-9	4	4	109.309	94.8974	220.214	192.86	0.714862	0.868156	-0.203974	0.219489	0.148447	0	120.688	322.91	0	0	0	0	0	0	735.032	133.079	0	0	0	655.158	0	0	0	0	0	0	0	387.087	0	340.82	230.19	0	0	0
Q13867	Bleomycin hydrolase OS=Homo sapiens OX=9606 GN=BLMH PE=1 SV=1 - [BLMH_HUMAN]	BLMH	6	9	171.101	190.097	279.554	299.348	0.724507	1.11102	0.151881	0.621103	0.613153	0	116.421	0	0	0	103.513	936.035	0	188.892	0	244.701	463.655	204.643	618.203	0	0	0	257.038	0	0	242.849	258.637	0	1150.42	201.168	40.8702	257.809	0	0
P0DOX4	Immunoglobulin epsilon heavy chain OS=Homo sapiens OX=9606 PE=1 SV=1 - [IGE_HUMAN]	Not available	3	3	27.3378	21.7822	57.0353	50.5874	0.73091	0.79678	-0.327747	0.97139	0.782754	0	185.567	0	0	0	0	80.3316	0	0	62.1552	0	0	0	0	168.346	0	0	0	0	0	0	0	0	0	112.778	89.1732	0	0	0
Q9HAT2	Sialate O-acetylesterase OS=Homo sapiens OX=9606 GN=SIAE PE=1 SV=1 - [SIAE_HUMAN]	SIAE	3	3	43.6331	46.7113	83.7373	118.779	0.73091	1.07055	0.0983473	0.194874	0.105111	0	0	104.241	0	0	0	233.981	185.376	0	0	0	0	0	351.466	0	0	0	0	0	0	77.5397	0	365.086	0	0	0	0	0	0
P00338	L-lactate dehydrogenase A chain OS=Homo sapiens OX=9606 GN=LDHA PE=1 SV=2 - [LDHA_HUMAN]	LDHA	1	2	11.1289	53.4388	38.5515	167.733	0.737628	4.80182	2.26358	0.894074	0.593748	0	0	0	0	0	0	0	0	0	0	0	133.546	246.809	0	0	0	0	0	0	0	0	661.65	0	0	0	0	0	0	0
P01766	Immunoglobulin heavy variable 3-13 OS=Homo sapiens OX=9606 GN=IGHV3-13 PE=1 SV=2 - [HV313_HUMAN]	IGHV3-13	1	2	8.55146	31.3558	29.6231	103.88	0.737628	3.66672	1.87449	0.696539	0.923639	0	0	0	0	0	0	0	0	0	102.617	0	0	0	0	420.309	0	0	0	0	0	0	0	0	0	112.739	0	0	0	0
P07148	Fatty acid-binding protein, liver OS=Homo sapiens OX=9606 GN=FABP1 PE=1 SV=1 - [FABPL_HUMAN]	FABP1	1	2	33.2206	65.7282	115.08	188.789	0.737628	1.97854	0.984433	0.595692	0.257199	0	0	0	0	398.648	0	0	0	0	0	0	0	460.107	0	0	0	0	0	0	0	0	0	657.272	0	0	0	0	0	0
P07237	Protein disulfide-isomerase OS=Homo sapiens OX=9606 GN=P4HB PE=1 SV=3 - [PDIA1_HUMAN]	P4HB	1	2	0.885623	14.2251	3.06789	45.9651	0.737628	16.0622	4.0056	0.554773	0.962233	0	0	0	0	0	0	0	0	0	0	0	10.6275	0	0	0	0	0	0	0	0	0	184.177	0	0	57.6489	0	0	0	0
P48637	Glutathione synthetase OS=Homo sapiens OX=9606 GN=GSS PE=1 SV=1 - [GSHB_HUMAN]	GSS	1	2	8.0054	15.4159	27.7315	43.7117	0.737628	1.92569	0.945377	0.953442	0.61363	0	0	0	0	96.0648	0	0	0	0	0	0	0	142.675	0	0	0	0	0	0	0	119.396	0	0	0	0	0	0	0	0
Q9Y6X5	Bis(5'-adenosyl)-triphosphatase ENPP4 OS=Homo sapiens OX=9606 GN=ENPP4 PE=1 SV=3 - [ENPP4_HUMAN]	ENPP4	1	2	2.75274	25.2954	9.53577	75.2593	0.737628	9.18919	3.19994	0.277073	0.55699	0	0	0	0	0	0	33.0329	0	0	0	0	0	0	147.775	0	0	0	0	0	0	0	0	282.247	0	0	0	0	0	0
A0A0B4J1Y9	Immunoglobulin heavy variable 3-72 OS=Homo sapiens OX=9606 GN=IGHV3-72 PE=3 SV=1 - [HV372_HUMAN]	IGHV3-72	2	2	95.9915	84.7749	265.594	339.987	0.739672	0.883149	-0.179271	0.317587	0.220366	0	0	241.972	0	0	0	0	0	0	909.926	0	0	0	0	0	0	0	0	0	0	0	0	0	0	1403.65	37.526	0	0	0
P09848	Lactase/phlorizin hydrolase OS=Homo sapiens OX=9606 GN=LCT PE=1 SV=3 - [LPH_HUMAN]	LCT	2	2	162.813	110.065	549.26	330.534	0.739672	0.676022	-0.564858	0.746728	0.875042	0	0	1906.41	0	0	0	0	0	0	47.3455	0	0	0	0	1254.51	0	0	0	0	0	0	0	0	0	0	0	0	0	616.602
P15586	N-acetylglucosamine-6-sulfatase OS=Homo sapiens OX=9606 GN=GNS PE=1 SV=3 - [GNS_HUMAN]	GNS	2	2	32.5042	19.4121	76.1957	63.5518	0.739672	0.597219	-0.743667	0.901189	0.561912	0	0	179.656	0	0	0	0	0	210.394	0	0	0	0	0	0	0	256.04	0	0	0	0	0	0	0	0	0	0	0	73.9662
Q8WZ42	Titin OS=Homo sapiens OX=9606 GN=TTN PE=1 SV=4 - [TITIN_HUMAN]	TTN	11	15	7235.64	7853.29	5130.51	8812.81	0.739686	1.08536	0.118176	0.627608	0.647767	0	11928.5	7433.21	1534.22	17312.5	7188.29	6756.11	2591.08	13968.2	3502.6	7340.52	7272.63	5639.51	26003.4	172.286	0	1440.97	1767.95	9042.64	2188.09	16067.9	3558.94	27316	12941.9	167.695	3564.94	14539.8	0	9094.05
O43451	Maltase-glucoamylase OS=Homo sapiens OX=9606 GN=MGAM PE=1 SV=6 - [MGA_HUMAN]	MGAM	12	17	7788.67	10031.7	4280.48	9045.33	0.73981	1.28798	0.365111	0.996266	0.505091	184.114	8106.97	8014.91	645.685	13635.5	9059.84	13089.2	6253.78	10357.8	4772.59	8348.74	10994.9	12028.7	18341.8	1703.08	147.276	1090.79	4413.35	13288.5	2555.84	9543.88	4845.43	12695.4	30790.8	18273.6	12622.7	24538.4	74.5736	3583.99
P35908	Keratin, type II cytoskeletal 2 epidermal OS=Homo sapiens OX=9606 GN=KRT2 PE=1 SV=2 - [K22E_HUMAN]	KRT2	12	17	13457.3	12192	8454.51	8098.85	0.73981	0.905981	-0.142448	0.328577	0.108016	21018.1	8958.11	3950.11	11606.7	6270.09	15816	32373.7	6731.01	22816.7	8137.06	16029.8	7779.95	12597.5	21512.9	3577.2	9217.03	15352.3	31262	7832.74	10870.5	8574.07	27968.4	3278.01	5152.56	8665.61	12000.6	15309.2	10115	3979.13
P00813	Adenosine deaminase OS=Homo sapiens OX=9606 GN=ADA PE=1 SV=3 - [ADA_HUMAN]	ADA	4	7	178.531	308.677	364.676	727.533	0.741499	1.72899	0.789925	0.625237	0.266464	0	0	198.258	0	128.761	0	641.473	0	0	0	0	1173.87	474.233	181.694	0	0	0	0	0	0	0	482.57	553.066	3007.45	54.2299	494.262	0	0	0
P02538	Keratin, type II cytoskeletal 6A OS=Homo sapiens OX=9606 GN=KRT6A PE=1 SV=3 - [K2C6A_HUMAN]	KRT6A	4	8	2834.97	2963.81	5920.29	7165.85	0.747456	1.04544	0.0641167	0.500491	0.401043	0	2427.73	0	0	0	0	20288.4	0	0	0	5106.29	6197.24	0	8497.48	615.803	0	3429.25	0	0	0	0	29454.1	1108.2	0	2354.33	0	0	2206.6	2719.01
P02792	Ferritin light chain OS=Homo sapiens OX=9606 GN=FTL PE=1 SV=2 - [FRIL_HUMAN]	FTL	5	7	116.068	1240.05	191.368	2845.69	0.747456	10.6838	3.41736	0.821595	0.402661	0	354.619	609.277	82.3319	0	0	0	0	191.859	0	154.725	0	4806.11	0	0	0	0	0	0	0	378.965	0	164.822	0	4513.07	0	10570.8	78.0225	569.07
A0A0C4DH67	Immunoglobulin kappa variable 1-8 OS=Homo sapiens OX=9606 GN=IGKV1-8 PE=3 SV=1 - [KV108_HUMAN]	IGKV1-8	4	5	96.4813	70.8538	160.303	144.311	0.766465	0.734378	-0.445405	0.832528	0.515565	0	396.32	229.705	0	0	118.979	0	412.771	0	0	0	0	0	0	558.057	0	0	0	0	0	0	0	196.797	0	161.432	124.114	0	0	164.113
A0A087WSY6	Immunoglobulin kappa variable 3D-15 OS=Homo sapiens OX=9606 GN=IGKV3D-15 PE=3 SV=6 - [KVD15_HUMAN]	IGKV3D-15	3	4	148.098	81.1957	287.234	156.602	0.768096	0.548255	-0.86708	0.147816	0.217827	0	625.582	334.667	0	0	0	0	0	0	816.931	0	0	0	0	482.573	0	0	0	0	0	0	0	0	0	343.296	280.579	0	0	273.879
Q92782	Zinc finger protein neuro-d4 OS=Homo sapiens OX=9606 GN=DPF1 PE=1 SV=3 - [DPF1_HUMAN]	DPF1	3	3	22.9641	122.242	46.7758	426.879	0.778415	5.3232	2.41229	0.900471	0.618832	0	0	0	0	0	106.153	0	0	133.578	35.8374	0	0	0	0	37.9509	0	0	1757.33	0	282.836	0	0	0	0	0	0	0	0	0
P0CF74	Immunoglobulin lambda constant 6 OS=Homo sapiens OX=9606 GN=IGLC6 PE=1 SV=1 - [IGLC6_HUMAN]	IGLC6	5	7	534.567	374.056	778.412	572.93	0.78527	0.699737	-0.515115	0.920948	0.508115	0	2395.81	0	0	1143.81	0	621.891	0	880.984	1372.3	0	0	0	699.508	0	1639.29	0	0	655.536	0	500.715	0	0	184.377	0	1613.28	0	1066.25	0
A0A0J9YX35	Immunoglobulin heavy variable 3-64D OS=Homo sapiens OX=9606 GN=IGHV3-64D PE=3 SV=1 - [HV64D_HUMAN]	IGHV3-64D	2	2	17.1641	36.6169	50.6756	122.26	0.796063	2.13334	1.09311	0.662926	0.885109	0	0	175.689	0	0	0	0	0	0	30.2808	0	0	0	0	495.919	0	0	0	0	0	0	0	0	0	126.568	0	0	0	0
P06733	Alpha-enolase OS=Homo sapiens OX=9606 GN=ENO1 PE=1 SV=2 - [ENOA_HUMAN]	ENO1	2	2	133.212	139.287	421.463	538.684	0.796063	1.0456	0.0643339	0.423808	0.283697	0	0	0	0	0	0	132.49	0	0	0	0	1466.06	0	0	0	0	0	0	0	0	0	142.485	0	0	2225.4	0	0	0	0
P0DOX3	Immunoglobulin delta heavy chain OS=Homo sapiens OX=9606 PE=1 SV=1 - [IGD_HUMAN]	Not available	2	2	36.3199	36.5175	103.987	107.976	0.796063	1.00544	0.00782923	0.877003	0.835835	0	0	76.8557	0	0	0	0	0	0	0	358.983	0	0	0	0	0	0	0	0	0	0	0	219.521	0	401.277	0	0	0	0
P15924	Desmoplakin OS=Homo sapiens OX=9606 GN=DSP PE=1 SV=3 - [DESP_HUMAN]	DSP	2	2	62.4209	82.4817	177.333	281.925	0.796063	1.32138	0.402046	0.514551	0.499745	0	0	0	0	0	0	611.312	0	0	0	0	137.738	0	251.488	0	0	0	0	0	0	0	1150.7	0	0	0	0	0	0	0
Q8N5R6	Coiled-coil domain-containing protein 33 OS=Homo sapiens OX=9606 GN=CCDC33 PE=1 SV=3 - [CCD33_HUMAN]	CCDC33	2	2	45.1705	49.5467	123.814	160.255	0.796063	1.09688	0.133408	0.70434	0.573411	0	0	423.022	0	0	0	0	0	119.024	0	0	0	642.404	0	0	0	0	0	0	0	0	0	0	0	0	0	0	0	199.891
O43280	Trehalase OS=Homo sapiens OX=9606 GN=TREH PE=1 SV=2 - [TREA_HUMAN]	TREH	7	9	432.837	628.716	594.28	1208.83	0.798526	1.45255	0.538586	0.398234	0.494993	0	696.046	1970.37	0	0	0	877.789	147.607	871.956	401.653	228.621	0	135.789	0	4496.59	0	0	1294.07	0	0	1805.96	23.4307	0	2173.21	0	314.754	0	171.699	272.661
A0A2R8Y619	Histone H2B type 2-K1 OS=Homo sapiens OX=9606 GN=H2BK1 PE=3 SV=1 - [H2BK1_HUMAN]	H2BK1	1	1	16.7988	4.06949	58.1927	16.7789	0.801104	0.242249	-2.04544	0.0375399	0.0453505	0	0	0	0	0	0	0	0	0	0	0	201.585	0	0	0	0	0	0	0	0	0	0	0	0	0	0	0	0	69.1814
P01911	HLA class II histocompatibility antigen, DRB1 beta chain OS=Homo sapiens OX=9606 GN=HLA-DRB1 PE=1 SV=2 - [DRB1_HUMAN]	HLA-DRB1	1	1	5.41324	2.50622	18.752	10.3334	0.801104	0.462979	-1.11098	0.0438759	0.0303867	0	0	0	0	0	0	0	0	0	64.9589	0	0	42.6057	0	0	0	0	0	0	0	0	0	0	0	0	0	0	0	0
P07476	Involucrin OS=Homo sapiens OX=9606 GN=IVL PE=1 SV=2 - [INVO_HUMAN]	IVL	1	1	13.0966	3.98387	45.368	16.4259	0.801104	0.30419	-1.71695	0.0460193	0.0493103	0	0	0	0	0	0	0	0	0	0	0	157.159	0	0	0	0	0	0	0	0	0	0	0	0	0	0	0	0	67.7257
P08727	Keratin, type I cytoskeletal 19 OS=Homo sapiens OX=9606 GN=KRT19 PE=1 SV=4 - [K1C19_HUMAN]	KRT19	1	1	819.209	335.093	2837.82	1381.62	0.801104	0.409044	-1.28967	0.0830907	0.0796185	0	0	0	0	0	0	0	0	0	0	0	9830.51	0	0	0	0	0	0	0	0	0	0	0	0	5696.58	0	0	0	0
P0C7U1	Putative inactive neutral ceramidase B OS=Homo sapiens OX=9606 GN=ASAH2B PE=2 SV=1 - [ASA2B_HUMAN]	ASAH2B	1	1	20.9624	0.886231	72.6159	3.65402	0.801104	0.0422772	-4.56398	0.986692	0.350075	0	0	0	0	0	0	0	251.549	0	0	0	0	0	0	15.0659	0	0	0	0	0	0	0	0	0	0	0	0	0	0
P27352	Cobalamin binding intrinsic factor OS=Homo sapiens OX=9606 GN=CBLIF PE=1 SV=2 - [IF_HUMAN]	CBLIF	1	1	11.9597	2.58677	41.4295	10.6655	0.801104	0.216291	-2.20895	0.485874	0.859889	0	0	143.516	0	0	0	0	0	0	0	0	0	0	0	43.9752	0	0	0	0	0	0	0	0	0	0	0	0	0	0
P62917	60S ribosomal protein L8 OS=Homo sapiens OX=9606 GN=RPL8 PE=1 SV=2 - [RL8_HUMAN]	RPL8	1	1	32.8159	8.3631	113.678	34.4819	0.801104	0.254849	-1.97228	0.84039	0.335845	393.791	0	0	0	0	0	0	0	0	0	0	0	0	0	0	0	0	0	0	0	0	142.173	0	0	0	0	0	0	0
P68366	Tubulin alpha-4A chain OS=Homo sapiens OX=9606 GN=TUBA4A PE=1 SV=1 - [TBA4A_HUMAN]	TUBA4A	1	1	10.5052	6.03133	36.391	24.8678	0.801104	0.574128	-0.800555	0.112241	0.0820321	0	0	0	0	0	0	0	0	0	0	0	126.062	0	0	0	0	0	0	0	0	0	0	0	0	0	0	0	0	102.533
Q01469	Fatty acid-binding protein 5 OS=Homo sapiens OX=9606 GN=FABP5 PE=1 SV=3 - [FABP5_HUMAN]	FABP5	1	1	76.1616	18.0431	263.831	74.3938	0.801104	0.236906	-2.07761	0.803709	0.29501	0	0	0	0	0	0	913.939	0	0	0	0	0	0	0	0	0	0	0	0	0	0	306.733	0	0	0	0	0	0	0
Q8NET4	Retrotransposon Gag-like protein 9 OS=Homo sapiens OX=9606 GN=RTL9 PE=1 SV=1 - [RTL9_HUMAN]	RTL9	1	1	17.8456	2.6186	61.8188	10.7967	0.801104	0.146737	-2.7687	0.338848	0.663503	0	0	214.147	0	0	0	0	0	0	0	0	0	0	0	0	0	0	0	0	0	0	0	0	0	0	0	44.5161	0	0
Q8TDJ6	DmX-like protein 2 OS=Homo sapiens OX=9606 GN=DMXL2 PE=1 SV=2 - [DMXL2_HUMAN]	DMXL2	1	1	11.1937	7.60972	38.7761	31.3757	0.801104	0.679821	-0.556773	0.0831054	0.0439245	0	0	0	0	0	0	0	0	0	134.324	0	0	129.365	0	0	0	0	0	0	0	0	0	0	0	0	0	0	0	0
Q9H3R2	Mucin-13 OS=Homo sapiens OX=9606 GN=MUC13 PE=1 SV=3 - [MUC13_HUMAN]	MUC13	1	1	9.12213	1.2407	31.6	5.11553	0.801104	0.13601	-2.87822	0.689458	0.751359	0	0	0	109.466	0	0	0	0	0	0	0	0	0	0	0	0	0	0	0	0	0	0	0	0	21.0919	0	0	0	0
O15040	Tectonin beta-propeller repeat-containing protein 2 OS=Homo sapiens OX=9606 GN=TECPR2 PE=1 SV=4 - [TCPR2_HUMAN]	TECPR2	1	2	70.492	138.528	244.191	511.319	0.801623	1.96516	0.97465	0.0740416	0.0495514	0	0	0	0	0	0	845.904	0	0	0	0	0	0	2109.27	0	0	0	0	0	0	0	245.715	0	0	0	0	0	0	0
O15399	Glutamate receptor ionotropic, NMDA 2D OS=Homo sapiens OX=9606 GN=GRIN2D PE=1 SV=2 - [NMDE4_HUMAN]	GRIN2D	1	2	18.3826	39.642	63.6791	125.083	0.801623	2.1565	1.10869	0.853255	0.49027	0	0	0	0	220.591	0	0	0	0	0	0	0	0	0	0	0	0	0	0	0	0	178.895	495.019	0	0	0	0	0	0
P28070	Proteasome subunit beta type-4 OS=Homo sapiens OX=9606 GN=PSMB4 PE=1 SV=4 - [PSB4_HUMAN]	PSMB4	1	2	3.59152	4.38926	12.4414	13.3262	0.801623	1.22212	0.289382	0.417067	0.353764	0	0	0	0	0	0	0	0	43.0983	0	0	0	23.4337	0	0	0	0	0	0	0	0	51.1837	0	0	0	0	0	0	0
Q07075	Glutamyl aminopeptidase OS=Homo sapiens OX=9606 GN=ENPEP PE=1 SV=3 - [AMPE_HUMAN]	ENPEP	1	2	20.4231	70.5907	70.7478	272.499	0.801623	3.45641	1.78927	0.82256	0.827062	0	0	0	0	0	0	0	0	245.078	0	0	0	1125.74	74.3042	0	0	0	0	0	0	0	0	0	0	0	0	0	0	0
Q96BW5	Phosphotriesterase-related protein OS=Homo sapiens OX=9606 GN=PTER PE=1 SV=1 - [PTER_HUMAN]	PTER	1	2	12.8546	18.2793	44.5296	56.3197	0.801623	1.42201	0.50793	0.341124	0.141902	0	0	0	0	0	0	0	0	0	154.255	0	0	0	0	0	0	0	0	0	0	0	0	0	219.204	91.5445	0	0	0	0
P00326	Alcohol dehydrogenase 1C OS=Homo sapiens OX=9606 GN=ADH1C PE=1 SV=2 - [ADH1G_HUMAN]	ADH1C	2	3	8.9937	58.0505	21.671	143.743	0.813905	6.45458	2.69032	0.339231	0.764644	0	0	0	0	0	0	0	0	41.4566	0	0	66.4678	158.003	315.902	0	0	0	0	0	0	0	0	512.953	0	0	0	0	0	0
P20933	N(4)-(beta-N-acetylglucosaminyl)-L-asparaginase OS=Homo sapiens OX=9606 GN=AGA PE=1 SV=2 - [ASPG_HUMAN]	AGA	4	6	38.7928	101.118	65.7694	271.109	0.814238	2.60661	1.38217	0.711809	0.875579	0	0	52.1439	0	0	0	151.681	0	184.107	0	0	77.5818	108.87	0	0	0	0	0	0	0	172.05	69.8017	0	1124.82	0	0	187.45	0	56.0093
Q01459	Di-N-acetylchitobiase OS=Homo sapiens OX=9606 GN=CTBS PE=1 SV=1 - [DIAC_HUMAN]	CTBS	5	5	49.4065	60.3025	78.9906	116.75	0.814238	1.22054	0.287516	0.103897	0.0605852	0	72.0177	0	0	0	79.4917	0	0	255.6	0	136.674	49.0952	152.337	431.144	0	0	0	0	0	0	151.458	0	91.4032	0	0	0	0	0	198.8
P12830	Cadherin-1 OS=Homo sapiens OX=9606 GN=CDH1 PE=1 SV=3 - [CADH1_HUMAN]	CDH1	9	10	148.949	403.336	116.036	704.557	0.821167	2.70787	1.43716	0.651678	0.668629	0	86.394	146.023	0	177.331	0	194.352	309.174	192.866	100.292	241.841	339.121	188.517	494.668	0	0	0	2190.76	0	0	222.453	33.2552	249.021	1901.74	1370.27	92.235	0	0	113.792
P15085	Carboxypeptidase A1 OS=Homo sapiens OX=9606 GN=CPA1 PE=1 SV=2 - [CBPA1_HUMAN]	CPA1	11	16	25419.2	26097.4	29641.5	33253.7	0.824757	1.02668	0.0379853	0.615871	0.481413	2586.06	21894.7	46945.5	2347.24	1015.12	2099.34	65586	0	16828.3	9424.39	48727.1	87576.5	53930.2	17229.1	87607	6935.68	24555.8	55983.4	68992.6	554.412	2260.97	211.101	0	1003.16	1060.15	20752.9	401.176	5333.08	96844.3
P02794	Ferritin heavy chain OS=Homo sapiens OX=9606 GN=FTH1 PE=1 SV=2 - [FRIH_HUMAN]	FTH1	6	8	467.794	860.147	576.955	1363.23	0.830069	1.83873	0.878712	0.82669	0.286152	0	790.513	1045.91	0	0	1546.52	0	0	0	1088.97	982.855	158.762	3888.44	0	0	0	369.686	0	0	0	2297.33	0	0	247.327	3917.79	433.531	2021.09	0	1447.32
Q96AA3	Protein RFT1 homolog OS=Homo sapiens OX=9606 GN=RFT1 PE=1 SV=1 - [RFT1_HUMAN]	RFT1	9	11	836.885	1161.13	737.024	1768.94	0.839702	1.38744	0.472429	0.887891	0.496501	0	1440.25	1554.35	0	627.055	211.698	1540.2	0	1149.94	210.729	1308.02	2000.39	1792.25	1205.85	261.727	0	0	0	558.043	2031.62	1041.94	1138.83	2314.12	7346.7	1064.26	0	0	0	983.889
Q02817	Mucin-2 OS=Homo sapiens OX=9606 GN=MUC2 PE=1 SV=2 - [MUC2_HUMAN]	MUC2	12	17	5599.83	6189.18	4115.38	5695.67	0.842057	1.10525	0.144367	0.646858	0.393632	1470.99	4107.4	3096.38	591.163	7733.46	6961.33	4645.27	1690.99	9242.04	7734.62	4614.62	15309.7	6974.01	13353.9	463.258	760.361	926.321	3842.24	1716.69	2702.21	13931	3778.24	13065.9	10803.7	17562.9	2602.92	10024.8	503.248	2204.39
P09622	Dihydrolipoyl dehydrogenase, mitochondrial OS=Homo sapiens OX=9606 GN=DLD PE=1 SV=2 - [DLDH_HUMAN]	DLD	4	5	55.2377	59.3715	109.036	151.347	0.850092	1.07484	0.104119	0.506422	0.421793	0	52.855	321.31	0	0	0	0	45.125	0	243.562	0	0	0	614.415	0	0	0	0	0	0	172.034	41.669	114.761	0	0	0	0	0	66.4368
P56470	Galectin-4 OS=Homo sapiens OX=9606 GN=LGALS4 PE=1 SV=1 - [LEG4_HUMAN]	LGALS4	7	8	297.328	245.18	520.087	395.611	0.850901	0.824612	-0.278213	0.703058	0.451081	318.316	0	0	248.963	367.071	412.684	0	1871.8	215.361	0	0	133.745	0	0	0	160.128	447.012	0	401.354	1469.69	438.845	0	0	0	401.374	0	60.9172	788.745	0
A0A0A0MS15	Immunoglobulin heavy variable 3-49 OS=Homo sapiens OX=9606 GN=IGHV3-49 PE=3 SV=1 - [HV349_HUMAN]	IGHV3-49	2	2	32.8842	33.4239	80.3842	94.5357	0.85354	1.01641	0.0234848	0.449568	0.316393	0	0	252.962	0	0	0	0	0	0	141.648	0	0	0	0	0	0	0	0	0	0	0	0	300.753	0	267.453	0	0	0	0
O14638	Ectonucleotide pyrophosphatase/phosphodiesterase family member 3 OS=Homo sapiens OX=9606 GN=ENPP3 PE=1 SV=2 - [ENPP3_HUMAN]	ENPP3	2	2	17.2044	46.5326	45.7945	131.427	0.85354	2.70469	1.43546	0.828508	0.743615	0	0	51.705	0	0	0	0	0	154.748	0	0	0	407.714	0	0	0	0	0	0	0	0	0	0	383.341	0	0	0	0	0
P01903	HLA class II histocompatibility antigen, DR alpha chain OS=Homo sapiens OX=9606 GN=HLA-DRA PE=1 SV=2 - [DRA_HUMAN]	HLA-DRA	2	2	10.792	15.8387	31.0039	44.7232	0.85354	1.46763	0.553485	0.243051	0.0730921	0	0	22.411	0	0	0	0	0	0	107.094	0	0	137.584	0	0	0	0	0	0	0	0	0	0	131.674	0	0	0	0	0
P04259	Keratin, type II cytoskeletal 6B OS=Homo sapiens OX=9606 GN=KRT6B PE=1 SV=5 - [K2C6B_HUMAN]	KRT6B	4	6	3943.81	2806.16	7297.21	6807.52	0.854995	0.711536	-0.490991	0.8664	0.563832	0	0	0	0	0	0	23053.5	0	13404.3	4387.24	0	6480.69	5360.28	0	0	0	0	2367.59	0	0	0	28169.5	0	4096.22	4554.96	0	0	0	3156.26
P02750	Leucine-rich alpha-2-glycoprotein OS=Homo sapiens OX=9606 GN=LRG1 PE=1 SV=2 - [A2GL_HUMAN]	LRG1	2	3	10.5341	46.9633	25.7808	128.813	0.866476	4.4582	2.15646	0.603975	0.910745	0	0	0	0	81.2751	0	0	0	0	0	0	45.1345	0	0	488.561	0	0	0	0	0	0	0	245.172	0	64.6435	0	0	0	0
P11310	Medium-chain specific acyl-CoA dehydrogenase, mitochondrial OS=Homo sapiens OX=9606 GN=ACADM PE=1 SV=1 - [ACADM_HUMAN]	ACADM	1	2	45.623	31.7909	158.043	104.36	0.866978	0.696817	-0.521148	0.714221	0.805862	0	0	547.476	0	0	0	0	0	0	0	0	0	0	0	0	0	0	0	0	0	0	420.88	0	0	0	0	0	0	119.565
P14618	Pyruvate kinase PKM OS=Homo sapiens OX=9606 GN=PKM PE=1 SV=4 - [KPYM_HUMAN]	PKM	1	2	702.056	81.3456	2431.99	272.068	0.866978	0.115868	-3.10945	0.885412	0.286533	0	0	0	0	0	0	8424.67	0	0	0	0	0	0	0	0	0	0	0	0	0	0	1104.15	0	278.727	0	0	0	0	0
P31944	Caspase-14 OS=Homo sapiens OX=9606 GN=CASP14 PE=1 SV=2 - [CASPE_HUMAN]	CASP14	1	2	7.28213	4.86145	25.226	14.0425	0.866978	0.667587	-0.582972	0.407909	0.176084	0	0	0	0	0	0	0	0	87.3855	0	0	0	0	0	0	0	0	0	0	0	0	49.7412	0	0	0	0	32.9035	0	0
P50453	Serpin B9 OS=Homo sapiens OX=9606 GN=SERPINB9 PE=1 SV=1 - [SPB9_HUMAN]	SERPINB9	1	2	92.686	83.0676	321.074	268.477	0.866978	0.896226	-0.158066	0.889292	0.912179	0	0	0	0	0	0	0	0	0	0	1112.23	0	0	0	0	0	0	0	0	0	0	0	0	0	1075.87	0	0	0	336.28
Q8NFJ5	Retinoic acid-induced protein 3 OS=Homo sapiens OX=9606 GN=GPRC5A PE=1 SV=2 - [RAI3_HUMAN]	GPRC5A	1	2	41.8968	28.8478	145.135	85.4663	0.866978	0.688545	-0.538378	0.659728	0.407241	0	0	0	502.762	0	0	0	0	0	0	0	0	0	0	0	0	0	0	0	0	0	0	0	0	318.578	0	0	171.835	0
P48052	Carboxypeptidase A2 OS=Homo sapiens OX=9606 GN=CPA2 PE=1 SV=3 - [CBPA2_HUMAN]	CPA2	3	6	124.575	48.6791	334.572	112.812	0.871305	0.390762	-1.35564	0.351325	0.611975	0	0	1167.76	0	0	0	0	0	0	0	149.892	177.241	63.0172	0	456.749	73.0554	126.977	0	0	0	0	0	0	0	8.85008	0	0	0	98.8955
P08779	Keratin, type I cytoskeletal 16 OS=Homo sapiens OX=9606 GN=KRT16 PE=1 SV=4 - [K1C16_HUMAN]	KRT16	9	13	7073.84	9048.14	8499.32	14930.9	0.875984	1.2791	0.355128	0.447842	0.511924	0	0	0	7827.98	4361.84	922.857	26349	359.923	18051.3	3619.92	13562.7	9830.51	0	15951.3	1631.59	0	9087.47	8472.46	0	13380.9	4267.37	64179.4	0	5548.17	5696.58	7097.21	7262.35	6463.04	4780.5
P00915	Carbonic anhydrase 1 OS=Homo sapiens OX=9606 GN=CA1 PE=1 SV=2 - [CAH1_HUMAN]	CA1	10	14	1007.48	1680.99	983.424	3514.97	0.876533	1.66851	0.738557	0.469745	0.674718	0	546.212	893.189	424.077	599.418	1698.98	1838.4	3463.64	1020.27	259.508	1346.09	0	1785.84	3776.16	598.016	980.08	963.865	14853.9	460.886	0	429.965	0	637.714	0	293.195	871.661	901.152	1672.35	352.016
P01011	Alpha-1-antichymotrypsin OS=Homo sapiens OX=9606 GN=SERPINA3 PE=1 SV=2 - [AACT_HUMAN]	SERPINA3	11	15	5923.28	6083.09	4521.65	5522.58	0.876775	1.02698	0.0384084	0.52404	0.443457	0	10304.6	10047.8	229.403	7182.18	1856.53	7411.41	3153.08	11432.6	4808.7	12695	1958.13	10859.9	14493.6	2060.46	0	264.996	1821.19	4253.61	1930.09	15776.1	5333.29	7090.13	17552.1	4213.74	6279.61	6373.34	0	5110.53
O43895	Xaa-Pro aminopeptidase 2 OS=Homo sapiens OX=9606 GN=XPNPEP2 PE=1 SV=3 - [XPP2_HUMAN]	XPNPEP2	12	15	1417.08	2421.57	1972.57	4414.36	0.87682	1.70884	0.773019	0.339671	0.516167	1567.67	273.303	3880.28	1607.93	416.7	397.995	264.611	650.716	6729.26	378.606	172.167	665.779	826.254	4832.81	248.386	0	226.944	17853	201.954	1541.3	4927.95	1317.77	1129.52	6133.37	0	516.748	303.349	933.907	173.472
P02533	Keratin, type I cytoskeletal 14 OS=Homo sapiens OX=9606 GN=KRT14 PE=1 SV=4 - [K1C14_HUMAN]	KRT14	12	17	8939.98	10164.3	7753.51	14384.4	0.876835	1.13695	0.185163	0.42142	0.405326	11692.1	6820.87	2897.25	7938.8	4361.84	1117.08	26938.9	448.52	18051.3	3619.92	13562.7	9830.51	7390.99	15951.3	1631.59	2856.47	9143.85	8472.46	6379.89	13495	4267.37	64179.4	2729.19	5548.17	5696.58	7097.21	7262.35	5910.23	4780.5
P35527	Keratin, type I cytoskeletal 9 OS=Homo sapiens OX=9606 GN=KRT9 PE=1 SV=3 - [K1C9_HUMAN]	KRT9	12	17	7576.3	7253.24	6134.56	6841.54	0.876835	0.95736	-0.0628668	0.316715	0.158031	10724.8	3748.43	3197.33	6131.52	4065.01	2925.17	19632.8	1153.52	18061.5	4243.36	12033.4	4998.64	6537.71	13508.4	1666.39	2311.92	8791.88	2520.99	5482.73	12387.7	5154.4	29841.3	2017.49	2307.69	5062.99	8757.72	8469	6008.25	2478.67
A5PLL7	Plasmanylethanolamine desaturase OS=Homo sapiens OX=9606 GN=PEDS1 PE=1 SV=3 - [PDES1_HUMAN]	PEDS1	1	1	806.054	731.505	2792.25	3016.07	0.879857	0.907513	-0.14001	0.705797	0.660369	0	0	9672.65	0	0	0	0	0	0	0	0	0	0	0	0	0	0	0	0	0	0	0	0	0	0	0	0	0	12435.6
A6NMY6	Putative annexin A2-like protein OS=Homo sapiens OX=9606 GN=ANXA2P2 PE=5 SV=2 - [AXA2L_HUMAN]	ANXA2P2	1	1	1.27535	1.55769	4.41793	6.42251	0.879857	1.22138	0.288515	0.0436773	0.0132109	0	0	0	0	0	0	15.3042	0	0	0	0	0	0	0	0	0	0	0	0	0	0	0	0	0	0	0	0	26.4807	0
O00584	Ribonuclease T2 OS=Homo sapiens OX=9606 GN=RNASET2 PE=1 SV=2 - [RNT2_HUMAN]	RNASET2	1	1	2.05461	9.61473	7.11739	39.6426	0.879857	4.67958	2.22638	0.938279	0.662244	0	0	24.6554	0	0	0	0	0	0	0	0	0	0	0	0	0	0	0	0	0	0	0	0	163.45	0	0	0	0	0
O14983	Sarcoplasmic/endoplasmic reticulum calcium ATPase 1 OS=Homo sapiens OX=9606 GN=ATP2A1 PE=1 SV=1 - [AT2A1_HUMAN]	ATP2A1	1	1	3.39995	8.00574	11.7778	33.0085	0.879857	2.35467	1.23552	0.546084	0.241623	0	0	0	0	0	0	0	0	0	0	0	40.7994	0	0	0	0	0	0	0	0	0	0	0	0	0	0	136.098	0	0
O43150	Arf-GAP with SH3 domain, ANK repeat and PH domain-containing protein 2 OS=Homo sapiens OX=9606 GN=ASAP2 PE=1 SV=3 - [ASAP2_HUMAN]	ASAP2	1	1	0.754644	3.77641	2.61416	15.5705	0.879857	5.00423	2.32315	0.291974	0.402173	0	0	9.05573	0	0	0	0	0	0	0	0	0	0	0	0	0	0	0	0	0	64.199	0	0	0	0	0	0	0	0
P01597	Immunoglobulin kappa variable 1-39 OS=Homo sapiens OX=9606 GN=IGKV1-39 PE=1 SV=2 - [KV139_HUMAN]	IGKV1-39	1	1	20.153	17.5425	69.8119	72.3296	0.879857	0.870468	-0.200137	0.974868	0.903194	0	0	241.835	0	0	0	0	0	0	0	0	0	0	0	298.222	0	0	0	0	0	0	0	0	0	0	0	0	0	0
P01599	Immunoglobulin kappa variable 1-17 OS=Homo sapiens OX=9606 GN=IGKV1-17 PE=1 SV=2 - [KV117_HUMAN]	IGKV1-17	1	1	3.37539	17.2327	11.6927	71.0523	0.879857	5.1054	2.35202	0.489722	0.719727	0	0	40.5047	0	0	0	0	0	0	0	0	0	0	0	292.956	0	0	0	0	0	0	0	0	0	0	0	0	0	0
P07339	Cathepsin D OS=Homo sapiens OX=9606 GN=CTSD PE=1 SV=1 - [CATD_HUMAN]	CTSD	1	1	2.69134	5.67934	9.32308	23.4165	0.879857	2.11022	1.0774	0.890873	0.599068	0	0	0	0	0	0	0	0	0	0	0	32.2961	0	0	0	0	0	0	0	0	0	96.5487	0	0	0	0	0	0	0
P14923	Junction plakoglobin OS=Homo sapiens OX=9606 GN=JUP PE=1 SV=3 - [PLAK_HUMAN]	JUP	1	1	38.5282	45.4231	133.466	187.284	0.879857	1.17896	0.237511	0.58948	0.537136	0	0	0	0	0	0	462.339	0	0	0	0	0	0	0	0	0	0	0	0	0	0	772.193	0	0	0	0	0	0	0
P19013	Keratin, type II cytoskeletal 4 OS=Homo sapiens OX=9606 GN=KRT4 PE=1 SV=5 - [K2C4_HUMAN]	KRT4	1	1	1341.15	1343.18	4645.88	5538.05	0.879857	1.00151	0.00217591	0.602839	0.495905	0	0	0	0	0	0	16093.8	0	0	0	0	0	0	0	0	0	0	0	0	0	0	22834	0	0	0	0	0	0	0
P26038	Moesin OS=Homo sapiens OX=9606 GN=MSN PE=1 SV=3 - [MOES_HUMAN]	MSN	1	1	2.94012	3.88926	10.1849	16.0358	0.879857	1.32283	0.403623	0.603384	0.406844	0	0	0	0	0	0	0	0	0	0	0	35.2814	0	0	0	0	0	0	0	0	0	66.1175	0	0	0	0	0	0	0
P29034	Protein S100-A2 OS=Homo sapiens OX=9606 GN=S100A2 PE=1 SV=3 - [S10A2_HUMAN]	S100A2	1	1	18.6066	16.9943	64.4552	70.0693	0.879857	0.913347	-0.130764	0.248799	0.147232	0	0	0	0	0	0	0	0	0	0	0	223.279	0	0	0	0	0	0	0	0	0	0	0	0	0	0	0	0	288.903
P31151	Protein S100-A7 OS=Homo sapiens OX=9606 GN=S100A7 PE=1 SV=4 - [S10A7_HUMAN]	S100A7	1	1	3.83087	58.6337	13.2705	241.753	0.879857	15.3056	3.93599	0.0944278	0.122471	0	0	0	0	0	0	0	0	0	45.9704	0	0	0	996.772	0	0	0	0	0	0	0	0	0	0	0	0	0	0	0
P42858	Huntingtin OS=Homo sapiens OX=9606 GN=HTT PE=1 SV=2 - [HD_HUMAN]	HTT	1	1	8.57555	95.5251	29.7066	393.86	0.879857	11.1392	3.47758	0.55951	0.888006	0	0	0	0	0	0	0	102.907	0	0	0	0	0	0	0	0	0	0	1623.93	0	0	0	0	0	0	0	0	0	0
P50452	Serpin B8 OS=Homo sapiens OX=9606 GN=SERPINB8 PE=1 SV=2 - [SPB8_HUMAN]	SERPINB8	1	1	13.1228	100.193	45.4586	413.104	0.879857	7.63502	2.93263	0.810163	0.777145	0	0	0	157.473	0	0	0	0	0	0	0	0	0	0	0	0	0	0	0	0	0	0	1703.27	0	0	0	0	0	0
Q6ZW76	Ankyrin repeat and SAM domain-containing protein 3 OS=Homo sapiens OX=9606 GN=ANKS3 PE=1 SV=1 - [ANKS3_HUMAN]	ANKS3	1	1	86.5238	121.398	299.727	500.538	0.879857	1.40306	0.48858	0.656357	0.68453	0	1038.29	0	0	0	0	0	0	0	0	0	0	0	0	0	0	0	0	2063.77	0	0	0	0	0	0	0	0	0	0
Q7Z2K6	Endoplasmic reticulum metallopeptidase 1 OS=Homo sapiens OX=9606 GN=ERMP1 PE=1 SV=2 - [ERMP1_HUMAN]	ERMP1	1	1	12.9282	12.3303	44.7847	50.8393	0.879857	0.953752	-0.0683136	0.0881921	0.0263012	0	155.139	0	0	0	0	0	0	0	0	0	0	0	0	0	0	0	0	0	0	0	0	0	0	0	0	0	209.616	0
Q93074	Mediator of RNA polymerase II transcription subunit 12 OS=Homo sapiens OX=9606 GN=MED12 PE=1 SV=4 - [MED12_HUMAN]	MED12	1	1	18.2749	14.4961	63.3061	59.7688	0.879857	0.793223	-0.334201	0.134434	0.0709789	0	0	0	0	0	0	0	0	0	0	0	219.299	0	0	0	0	0	0	0	0	0	0	0	0	0	0	246.433	0	0
Q96P63	Serpin B12 OS=Homo sapiens OX=9606 GN=SERPINB12 PE=1 SV=1 - [SPB12_HUMAN]	SERPINB12	1	1	5.70511	21.9983	19.7631	90.7012	0.879857	3.85589	1.94706	0.490924	0.68711	0	0	0	0	0	0	0	0	68.4614	0	0	0	0	0	0	0	0	0	0	0	0	373.971	0	0	0	0	0	0	0
Q99456	Keratin, type I cytoskeletal 12 OS=Homo sapiens OX=9606 GN=KRT12 PE=1 SV=1 - [K1C12_HUMAN]	KRT12	1	1	236.174	726.28	818.13	2994.53	0.879857	3.07519	1.62068	0.952432	0.593315	0	2834.09	0	0	0	0	0	0	0	0	0	0	12346.8	0	0	0	0	0	0	0	0	0	0	0	0	0	0	0	0
P13688	Carcinoembryonic antigen-related cell adhesion molecule 1 OS=Homo sapiens OX=9606 GN=CEACAM1 PE=1 SV=2 - [CEAM1_HUMAN]	CEACAM1	7	8	2986.16	4020.81	3200.74	5956.06	0.887889	1.34648	0.429194	0.99333	0.64274	0	0	2324.43	0	4540.07	0	8109.33	3274.66	0	2807.21	7145.11	7633.17	11884.7	15030.7	0	0	0	0	9089.99	5860.9	0	2501.83	0	18314.6	3347.26	0	0	0	2323.97
A0A0C4DH31	Immunoglobulin heavy variable 1-18 OS=Homo sapiens OX=9606 GN=IGHV1-18 PE=3 SV=1 - [HV118_HUMAN]	IGHV1-18	4	4	32.2403	73.6315	66.0072	146.676	0.888254	2.28383	1.19146	0.929974	0.521387	0	71.5322	32.1526	0	0	0	0	0	57.4916	225.707	0	0	0	0	280.875	0	0	0	0	0	0	0	457.458	0	347.359	0	0	0	166.044
A0A0C4DH36	Probable non-functional immunoglobulin heavy variable 3-38 OS=Homo sapiens OX=9606 GN=IGHV3-38 PE=1 SV=1 - [HV338_HUMAN]	IGHV3-38	4	5	233.579	204.807	491.5	445.998	0.892611	0.876821	-0.189645	0.851362	0.912101	0	22.5362	896.193	0	0	0	0	0	0	336.636	1547.58	0	0	87.0241	1677.14	0	0	0	398.244	0	0	0	0	0	812.022	0	0	0	507.287
P08473	Neprilysin OS=Homo sapiens OX=9606 GN=MME PE=1 SV=2 - [NEP_HUMAN]	MME	4	5	57.1137	108.096	100.145	265.47	0.892611	1.89265	0.920408	0.0729446	0.0697724	0	0	55.1372	231.137	0	0	117.809	0	281.282	0	0	0	181.613	989.573	0	0	0	0	0	0	105.269	10.9182	0	550.262	0	0	0	0	0
P04406	Glyceraldehyde-3-phosphate dehydrogenase OS=Homo sapiens OX=9606 GN=GAPDH PE=1 SV=3 - [G3P_HUMAN]	GAPDH	11	14	4248.29	5701.28	3891.72	6363.09	0.894189	1.34202	0.424404	0.220247	0.302904	513.161	2211.24	4865.29	261.489	2427.23	2406.59	7759.01	3924.87	4780.58	0	9202.56	12627.5	254.83	7399.99	1449.17	6707.33	22519.7	8951.93	3586.78	0	2573.07	6585.62	1964.11	0	10656.8	0	2799.83	17539.1	3933.45
P02743	Serum amyloid P-component OS=Homo sapiens OX=9606 GN=APCS PE=1 SV=2 - [SAMP_HUMAN]	APCS	7	7	78.691	108.943	110.074	167.098	0.905093	1.38444	0.469299	0.362793	0.4575	0	147.685	371.574	0	0	0	121.442	0	53.0207	66.0916	158.436	26.0424	67.3478	280.243	590.16	0	154.851	0	0	0	228.45	0	0	0	268.416	262.557	0	0	0
Q04695	Keratin, type I cytoskeletal 17 OS=Homo sapiens OX=9606 GN=KRT17 PE=1 SV=2 - [K1C17_HUMAN]	KRT17	3	4	4194.35	5321.14	8502.3	15703.8	0.90611	1.26865	0.343291	0.58825	0.600345	0	0	0	0	0	0	26938.9	0	0	0	13562.7	9830.51	0	15951.3	0	0	0	0	0	0	0	64179.4	0	5548.17	0	0	0	0	4780.5
P09093	Chymotrypsin-like elastase family member 3A OS=Homo sapiens OX=9606 GN=CELA3A PE=1 SV=3 - [CEL3A_HUMAN]	CELA3A	12	17	44919.5	38272.2	58909.9	48910.2	0.911853	0.852017	-0.231046	0.732646	0.470282	84415.2	29726.4	8229.93	206386	15505.7	84372.4	10367.5	4580.74	3650.07	340.445	41774.1	49686	10914.4	13900.4	23665	196889	59025.4	16545.8	22065.7	12499.4	60847	9165.93	1924.71	9421.74	25737	10547.8	78138.8	91174.3	8164.8
O14818	Proteasome subunit alpha type-7 OS=Homo sapiens OX=9606 GN=PSMA7 PE=1 SV=1 - [PSA7_HUMAN]	PSMA7	3	5	35.8952	35.9491	71.2446	70.2705	0.932812	1.0015	0.00216492	0.241174	0.127834	217.39	0	0	0	0	0	81.4039	0	131.949	0	0	0	61.6334	24.5938	0	0	0	0	0	0	121.496	186.848	0	216.564	0	0	0	0	0
P01714	Immunoglobulin lambda variable 3-19 OS=Homo sapiens OX=9606 GN=IGLV3-19 PE=1 SV=2 - [LV319_HUMAN]	IGLV3-19	4	6	368.038	172.85	1045.09	307.72	0.937573	0.469651	-1.09034	0.0513378	0.0532526	0	256.836	0	0	0	292.017	200.405	0	0	3667.2	0	0	0	0	860.049	0	0	0	0	0	312.685	0	188.525	0	883.007	601.385	0	0	92.7906
Q9BYE9	Cadherin-related family member 2 OS=Homo sapiens OX=9606 GN=CDHR2 PE=1 SV=2 - [CDHR2_HUMAN]	CDHR2	12	15	2012.91	2967.03	2351.09	4218.34	0.947036	1.474	0.559734	0.589	0.195595	192.973	310.102	1515.97	263.495	2400.44	4094.48	844.073	1949.81	2433.66	160.178	1528.11	8461.68	335.781	1912.9	1078.62	0	206.387	402.405	5972.04	1852.12	738.925	478.278	927.878	10237.4	15200	5834.55	1087.84	0	4174.43
P01009	Alpha-1-antitrypsin OS=Homo sapiens OX=9606 GN=SERPINA1 PE=1 SV=3 - [A1AT_HUMAN]	SERPINA1	12	17	66851	79634.9	32515.1	56887	0.947043	1.19123	0.252453	0.566448	0.183332	2841.33	80397.5	70589.8	8383.79	110030	73337.4	69547.6	84278	77733.4	45131.3	85514.5	94427	94135.2	107956	22164.9	2563.61	5159.51	76621.8	144113	146255	98230.9	47946.6	69171.1	202580	66733.8	61284	142883	1827.1	64168.8
Q9BYF1	Angiotensin-converting enzyme 2 OS=Homo sapiens OX=9606 GN=ACE2 PE=1 SV=2 - [ACE2_HUMAN]	ACE2	3	4	53.3605	96.8474	107.007	220.446	0.952973	1.81496	0.859941	0.897742	0.489148	0	0	329.066	0	196.852	0	0	0	114.409	0	0	0	187.625	0	0	0	0	0	0	0	0	253.64	366.694	838.448	0	0	0	0	0
A0A0C4DH38	Immunoglobulin heavy variable 5-51 OS=Homo sapiens OX=9606 GN=IGHV5-51 PE=3 SV=1 - [HV551_HUMAN]	IGHV5-51	2	3	18.3561	13.7568	44.6794	35.6388	0.973174	0.74944	-0.416116	0.532518	0.572514	0	0	0	0	0	0	0	0	0	80.6252	139.648	0	0	0	133.862	0	0	0	0	0	0	0	32.3977	0	67.6064	0	0	0	0
A8K2U0	Alpha-2-macroglobulin-like protein 1 OS=Homo sapiens OX=9606 GN=A2ML1 PE=1 SV=3 - [A2ML1_HUMAN]	A2ML1	2	3	26.8559	24.8549	76.5288	66.2246	0.973174	0.92549	-0.111711	0.107142	0.0434365	0	0	0	0	0	0	0	0	0	263.967	0	58.304	0	0	0	0	0	0	0	0	0	93.266	0	258.884	70.3837	0	0	0	0
Q14002	Carcinoembryonic antigen-related cell adhesion molecule 7 OS=Homo sapiens OX=9606 GN=CEACAM7 PE=1 SV=2 - [CEAM7_HUMAN]	CEACAM7	2	3	39.6842	52.2604	93.6484	148.348	0.973174	1.31691	0.397152	0.132025	0.081509	0	0	0	269.57	0	0	206.641	0	0	0	0	0	63.4	577.121	0	0	0	0	0	0	0	0	0	0	247.905	0	0	0	0
Q5VST9	Obscurin OS=Homo sapiens OX=9606 GN=OBSCN PE=1 SV=3 - [OBSCN_HUMAN]	OBSCN	2	3	113.466	47.4885	310.062	139.34	0.973174	0.418527	-1.25661	0.975071	0.492414	0	0	0	0	0	0	0	0	1058.32	0	0	303.267	0	0	0	0	177.099	0	0	0	0	0	0	0	0	71.133	559.072	0	0
P01859	Immunoglobulin heavy constant gamma 2 OS=Homo sapiens OX=9606 GN=IGHG2 PE=1 SV=2 - [IGHG2_HUMAN]	IGHG2	7	9	1308.48	1709.19	2352.85	3364.46	0.981487	1.30624	0.385425	0.991701	0.758544	146.986	0	2892.87	0	0	663.97	381.274	0	892.93	2700.34	8023.37	0	394.912	0	12349.8	0	0	0	0	2594.67	1051.97	723.542	7641.11	878.979	0	0	0	173.03	3248.26
P29508	Serpin B3 OS=Homo sapiens OX=9606 GN=SERPINB3 PE=1 SV=2 - [SPB3_HUMAN]	SERPINB3	10	10	558.785	969.785	672.624	1562.2	0.982069	1.73552	0.795372	0.856477	0.638152	0	400.433	187.22	0	509.991	678.477	801.809	165.199	175.441	1186.27	223.718	2376.86	0	2680.18	572.756	0	0	0	0	0	465.986	6196.96	750.117	1507.2	2068.28	1021.83	592.438	0	630.589
P0DOX2	Immunoglobulin alpha-2 heavy chain OS=Homo sapiens OX=9606 PE=1 SV=2 - [IGA2_HUMAN]	Not available	11	14	12080.3	18051.5	7432.4	22219.2	1	1.49429	0.579462	0.506246	0.889859	0	15436.9	16762.9	5959.66	27389.5	19026.2	6079.83	12529.2	9179.38	9063.47	16989.7	6547.15	0	7095.01	19178.1	50163	997.608	0	43644.7	0	12789.7	2082.17	80876.3	5450.85	21602.6	21945.6	4429.47	28829.3	7791.61
P35030	Trypsin-3 OS=Homo sapiens OX=9606 GN=PRSS3 PE=1 SV=2 - [TRY3_HUMAN]	PRSS3	8	14	1569.7	1225.58	1851.24	1196.2	1	0.780773	-0.357024	0.963906	0.656053	0	4161.62	2666.59	893.402	314.28	2198.7	0	5640.59	808.385	2152.82	0	0	509.831	309.979	2360.05	1965.14	2409.37	819.704	351.882	509.754	767.89	0	0	0	585.768	3221.07	959.367	2270.91	3794.13
P40879	Chloride anion exchanger OS=Homo sapiens OX=9606 GN=SLC26A3 PE=1 SV=1 - [S26A3_HUMAN]	SLC26A3	3	4	43.3788	36.6508	105.776	75.3711	1	0.844901	-0.243146	0.713699	0.517804	0	0	0	348.429	154.762	0	0	0	0	0	0	17.3549	0	0	0	0	211.282	0	0	0	50.5429	0	0	0	155.249	0	0	205.99	0
Q04609	Glutamate carboxypeptidase 2 OS=Homo sapiens OX=9606 GN=FOLH1 PE=1 SV=1 - [FOLH1_HUMAN]	FOLH1	2	3	79.3937	81.642	185.453	183.4	1	1.02832	0.0402862	0.184225	0.0897784	0	0	484.11	0	0	0	0	0	468.614	0	0	0	418.56	541.532	0	0	0	0	0	0	427.821	0	0	0	0	0	0	0	0
Q16820	Meprin A subunit beta OS=Homo sapiens OX=9606 GN=MEP1B PE=1 SV=3 - [MEP1B_HUMAN]	MEP1B	9	10	593.722	991.305	634.473	1247.62	1	1.66965	0.739542	0.376481	0.7403	0	146.266	1847.5	0	1204.54	837.574	1242.36	0	1132.9	15.252	340.718	357.553	3153	1824.46	1086.45	0	0	2905.93	0	308.9	3284.35	1068.5	0	2514.67	109.02	0	0	0	596.911
Q6P587	Acylpyruvase FAHD1, mitochondrial OS=Homo sapiens OX=9606 GN=FAHD1 PE=1 SV=2 - [FAHD1_HUMAN]	FAHD1	3	4	41.8926	64.6395	87.7869	148.374	1	1.54298	0.625721	0.319502	0.360904	0	0	206.634	0	0	0	0	0	246.282	0	0	49.7953	520.115	345.085	0	0	0	0	0	0	173.242	60.4291	0	0	0	0	0	0	0
Q9HBA9	Putative N-acetylated-alpha-linked acidic dipeptidase OS=Homo sapiens OX=9606 GN=FOLH1B PE=2 SV=1 - [FOH1B_HUMAN]	FOLH1B	4	5	87.0344	195.592	174.98	454.36	1	2.2473	1.16819	0.649225	0.96013	0	161.374	0	0	0	141.823	601.736	0	0	0	139.479	0	0	0	565.268	0	0	1764.68	0	0	0	127.792	0	686	0	0	0	0	181.328
A0A075B6J9	Immunoglobulin lambda variable 2-18 OS=Homo sapiens OX=9606 GN=IGLV2-18 PE=3 SV=2 - [LV218_HUMAN]	IGLV2-18	0	0	0	0	0	0	NA	NA	NA	NaN	NaN	0	0	0	0	0	0	0	0	0	0	0	0	0	0	0	0	0	0	0	0	0	0	0	0	0	0	0	0	0
A0A0A6YYJ7	T cell receptor alpha variable 8-3 OS=Homo sapiens OX=9606 GN=TRAV8-3 PE=3 SV=5 - [TVA83_HUMAN]	TRAV8-3	0	0	0	0	0	0	NA	NA	NA	NaN	NaN	0	0	0	0	0	0	0	0	0	0	0	0	0	0	0	0	0	0	0	0	0	0	0	0	0	0	0	0	0
A5PLL1	Ankyrin repeat domain-containing protein 34B OS=Homo sapiens OX=9606 GN=ANKRD34B PE=2 SV=3 - [AN34B_HUMAN]	ANKRD34B	0	0	0	0	0	0	NA	NA	NA	NaN	NaN	0	0	0	0	0	0	0	0	0	0	0	0	0	0	0	0	0	0	0	0	0	0	0	0	0	0	0	0	0
A6NC98	Coiled-coil domain-containing protein 88B OS=Homo sapiens OX=9606 GN=CCDC88B PE=1 SV=1 - [CC88B_HUMAN]	CCDC88B	0	0	0	0	0	0	NA	NA	NA	NaN	NaN	0	0	0	0	0	0	0	0	0	0	0	0	0	0	0	0	0	0	0	0	0	0	0	0	0	0	0	0	0
A6NKG5	Retrotransposon-like protein 1 OS=Homo sapiens OX=9606 GN=RTL1 PE=3 SV=3 - [RTL1_HUMAN]	RTL1	0	0	0	0	0	0	NA	NA	NA	NaN	NaN	0	0	0	0	0	0	0	0	0	0	0	0	0	0	0	0	0	0	0	0	0	0	0	0	0	0	0	0	0
A6PVS8	Leucine-rich repeat and IQ domain-containing protein 3 OS=Homo sapiens OX=9606 GN=LRRIQ3 PE=1 SV=1 - [LRIQ3_HUMAN]	LRRIQ3	0	0	0	0	0	0	NA	NA	NA	NaN	NaN	0	0	0	0	0	0	0	0	0	0	0	0	0	0	0	0	0	0	0	0	0	0	0	0	0	0	0	0	0
O00115	Deoxyribonuclease-2-alpha OS=Homo sapiens OX=9606 GN=DNASE2 PE=1 SV=2 - [DNS2A_HUMAN]	DNASE2	0	0	0	0	0	0	NA	NA	NA	NaN	NaN	0	0	0	0	0	0	0	0	0	0	0	0	0	0	0	0	0	0	0	0	0	0	0	0	0	0	0	0	0
O00507	Probable ubiquitin carboxyl-terminal hydrolase FAF-Y OS=Homo sapiens OX=9606 GN=USP9Y PE=2 SV=2 - [USP9Y_HUMAN]	USP9Y	0	0	0	0	0	0	NA	NA	NA	NaN	NaN	0	0	0	0	0	0	0	0	0	0	0	0	0	0	0	0	0	0	0	0	0	0	0	0	0	0	0	0	0
O14827	Ras-specific guanine nucleotide-releasing factor 2 OS=Homo sapiens OX=9606 GN=RASGRF2 PE=1 SV=2 - [RGRF2_HUMAN]	RASGRF2	0	0	0	0	0	0	NA	NA	NA	NaN	NaN	0	0	0	0	0	0	0	0	0	0	0	0	0	0	0	0	0	0	0	0	0	0	0	0	0	0	0	0	0
O14936	Peripheral plasma membrane protein CASK OS=Homo sapiens OX=9606 GN=CASK PE=1 SV=3 - [CSKP_HUMAN]	CASK	0	0	0	0	0	0	NA	NA	NA	NaN	NaN	0	0	0	0	0	0	0	0	0	0	0	0	0	0	0	0	0	0	0	0	0	0	0	0	0	0	0	0	0
O15455	Toll-like receptor 3 OS=Homo sapiens OX=9606 GN=TLR3 PE=1 SV=1 - [TLR3_HUMAN]	TLR3	0	0	0	0	0	0	NA	NA	NA	NaN	NaN	0	0	0	0	0	0	0	0	0	0	0	0	0	0	0	0	0	0	0	0	0	0	0	0	0	0	0	0	0
O43295	SLIT-ROBO Rho GTPase-activating protein 3 OS=Homo sapiens OX=9606 GN=SRGAP3 PE=1 SV=3 - [SRGP3_HUMAN]	SRGAP3	0	0	0	0	0	0	NA	NA	NA	NaN	NaN	0	0	0	0	0	0	0	0	0	0	0	0	0	0	0	0	0	0	0	0	0	0	0	0	0	0	0	0	0
O60306	RNA helicase aquarius OS=Homo sapiens OX=9606 GN=AQR PE=1 SV=4 - [AQR_HUMAN]	AQR	0	0	0	0	0	0	NA	NA	NA	NaN	NaN	0	0	0	0	0	0	0	0	0	0	0	0	0	0	0	0	0	0	0	0	0	0	0	0	0	0	0	0	0
O60333	Kinesin-like protein KIF1B OS=Homo sapiens OX=9606 GN=KIF1B PE=1 SV=5 - [KIF1B_HUMAN]	KIF1B	0	0	0	0	0	0	NA	NA	NA	NaN	NaN	0	0	0	0	0	0	0	0	0	0	0	0	0	0	0	0	0	0	0	0	0	0	0	0	0	0	0	0	0
O75131	Copine-3 OS=Homo sapiens OX=9606 GN=CPNE3 PE=1 SV=1 - [CPNE3_HUMAN]	CPNE3	0	0	0	0	0	0	NA	NA	NA	NaN	NaN	0	0	0	0	0	0	0	0	0	0	0	0	0	0	0	0	0	0	0	0	0	0	0	0	0	0	0	0	0
O75366	Advillin OS=Homo sapiens OX=9606 GN=AVIL PE=1 SV=3 - [AVIL_HUMAN]	AVIL	0	0	0	0	0	0	NA	NA	NA	NaN	NaN	0	0	0	0	0	0	0	0	0	0	0	0	0	0	0	0	0	0	0	0	0	0	0	0	0	0	0	0	0
O94810	Regulator of G-protein signaling 11 OS=Homo sapiens OX=9606 GN=RGS11 PE=1 SV=2 - [RGS11_HUMAN]	RGS11	0	0	0	0	0	0	NA	NA	NA	NaN	NaN	0	0	0	0	0	0	0	0	0	0	0	0	0	0	0	0	0	0	0	0	0	0	0	0	0	0	0	0	0
O95361	Tripartite motif-containing protein 16 OS=Homo sapiens OX=9606 GN=TRIM16 PE=1 SV=3 - [TRI16_HUMAN]	TRIM16	0	0	0	0	0	0	NA	NA	NA	NaN	NaN	0	0	0	0	0	0	0	0	0	0	0	0	0	0	0	0	0	0	0	0	0	0	0	0	0	0	0	0	0
P00441	Superoxide dismutase [Cu-Zn] OS=Homo sapiens OX=9606 GN=SOD1 PE=1 SV=2 - [SODC_HUMAN]	SOD1	0	0	0	0	0	0	NA	NA	NA	NaN	NaN	0	0	0	0	0	0	0	0	0	0	0	0	0	0	0	0	0	0	0	0	0	0	0	0	0	0	0	0	0
P01743	Immunoglobulin heavy variable 1-46 OS=Homo sapiens OX=9606 GN=IGHV1-46 PE=1 SV=2 - [HV146_HUMAN]	IGHV1-46	0	0	0	0	0	0	NA	NA	NA	NaN	NaN	0	0	0	0	0	0	0	0	0	0	0	0	0	0	0	0	0	0	0	0	0	0	0	0	0	0	0	0	0
P09972	Fructose-bisphosphate aldolase C OS=Homo sapiens OX=9606 GN=ALDOC PE=1 SV=2 - [ALDOC_HUMAN]	ALDOC	0	0	0	0	0	0	NA	NA	NA	NaN	NaN	0	0	0	0	0	0	0	0	0	0	0	0	0	0	0	0	0	0	0	0	0	0	0	0	0	0	0	0	0
P11055	Myosin-3 OS=Homo sapiens OX=9606 GN=MYH3 PE=1 SV=3 - [MYH3_HUMAN]	MYH3	0	0	0	0	0	0	NA	NA	NA	NaN	NaN	0	0	0	0	0	0	0	0	0	0	0	0	0	0	0	0	0	0	0	0	0	0	0	0	0	0	0	0	0
P14210	Hepatocyte growth factor OS=Homo sapiens OX=9606 GN=HGF PE=1 SV=2 - [HGF_HUMAN]	HGF	0	0	0	0	0	0	NA	NA	NA	NaN	NaN	0	0	0	0	0	0	0	0	0	0	0	0	0	0	0	0	0	0	0	0	0	0	0	0	0	0	0	0	0
P21439	Phosphatidylcholine translocator ABCB4 OS=Homo sapiens OX=9606 GN=ABCB4 PE=1 SV=2 - [MDR3_HUMAN]	ABCB4	0	0	0	0	0	0	NA	NA	NA	NaN	NaN	0	0	0	0	0	0	0	0	0	0	0	0	0	0	0	0	0	0	0	0	0	0	0	0	0	0	0	0	0
P25054	Adenomatous polyposis coli protein OS=Homo sapiens OX=9606 GN=APC PE=1 SV=2 - [APC_HUMAN]	APC	0	0	0	0	0	0	NA	NA	NA	NaN	NaN	0	0	0	0	0	0	0	0	0	0	0	0	0	0	0	0	0	0	0	0	0	0	0	0	0	0	0	0	0
P29474	Nitric oxide synthase, endothelial OS=Homo sapiens OX=9606 GN=NOS3 PE=1 SV=4 - [NOS3_HUMAN]	NOS3	0	0	0	0	0	0	NA	NA	NA	NaN	NaN	0	0	0	0	0	0	0	0	0	0	0	0	0	0	0	0	0	0	0	0	0	0	0	0	0	0	0	0	0
P40925	Malate dehydrogenase, cytoplasmic OS=Homo sapiens OX=9606 GN=MDH1 PE=1 SV=4 - [MDHC_HUMAN]	MDH1	0	0	0	0	0	0	NA	NA	NA	NaN	NaN	0	0	0	0	0	0	0	0	0	0	0	0	0	0	0	0	0	0	0	0	0	0	0	0	0	0	0	0	0
P43250	G protein-coupled receptor kinase 6 OS=Homo sapiens OX=9606 GN=GRK6 PE=1 SV=2 - [GRK6_HUMAN]	GRK6	0	0	0	0	0	0	NA	NA	NA	NaN	NaN	0	0	0	0	0	0	0	0	0	0	0	0	0	0	0	0	0	0	0	0	0	0	0	0	0	0	0	0	0
P51149	Ras-related protein Rab-7a OS=Homo sapiens OX=9606 GN=RAB7A PE=1 SV=1 - [RAB7A_HUMAN]	RAB7A	0	0	0	0	0	0	NA	NA	NA	NaN	NaN	0	0	0	0	0	0	0	0	0	0	0	0	0	0	0	0	0	0	0	0	0	0	0	0	0	0	0	0	0
P51572	B-cell receptor-associated protein 31 OS=Homo sapiens OX=9606 GN=BCAP31 PE=1 SV=3 - [BAP31_HUMAN]	BCAP31	0	0	0	0	0	0	NA	NA	NA	NaN	NaN	0	0	0	0	0	0	0	0	0	0	0	0	0	0	0	0	0	0	0	0	0	0	0	0	0	0	0	0	0
P51606	N-acylglucosamine 2-epimerase OS=Homo sapiens OX=9606 GN=RENBP PE=1 SV=3 - [RENBP_HUMAN]	RENBP	0	0	0	0	0	0	NA	NA	NA	NaN	NaN	0	0	0	0	0	0	0	0	0	0	0	0	0	0	0	0	0	0	0	0	0	0	0	0	0	0	0	0	0
P51659	Peroxisomal multifunctional enzyme type 2 OS=Homo sapiens OX=9606 GN=HSD17B4 PE=1 SV=3 - [DHB4_HUMAN]	HSD17B4	0	0	0	0	0	0	NA	NA	NA	NaN	NaN	0	0	0	0	0	0	0	0	0	0	0	0	0	0	0	0	0	0	0	0	0	0	0	0	0	0	0	0	0
P55011	Solute carrier family 12 member 2 OS=Homo sapiens OX=9606 GN=SLC12A2 PE=1 SV=1 - [S12A2_HUMAN]	SLC12A2	0	0	0	0	0	0	NA	NA	NA	NaN	NaN	0	0	0	0	0	0	0	0	0	0	0	0	0	0	0	0	0	0	0	0	0	0	0	0	0	0	0	0	0
P59047	NACHT, LRR and PYD domains-containing protein 5 OS=Homo sapiens OX=9606 GN=NLRP5 PE=1 SV=2 - [NALP5_HUMAN]	NLRP5	0	0	0	0	0	0	NA	NA	NA	NaN	NaN	0	0	0	0	0	0	0	0	0	0	0	0	0	0	0	0	0	0	0	0	0	0	0	0	0	0	0	0	0
P59282	Tubulin polymerization-promoting protein family member 2 OS=Homo sapiens OX=9606 GN=TPPP2 PE=1 SV=2 - [TPPP2_HUMAN]	TPPP2	0	0	0	0	0	0	NA	NA	NA	NaN	NaN	0	0	0	0	0	0	0	0	0	0	0	0	0	0	0	0	0	0	0	0	0	0	0	0	0	0	0	0	0
P67936	Tropomyosin alpha-4 chain OS=Homo sapiens OX=9606 GN=TPM4 PE=1 SV=3 - [TPM4_HUMAN]	TPM4	0	0	0	0	0	0	NA	NA	NA	NaN	NaN	0	0	0	0	0	0	0	0	0	0	0	0	0	0	0	0	0	0	0	0	0	0	0	0	0	0	0	0	0
P98177	Forkhead box protein O4 OS=Homo sapiens OX=9606 GN=FOXO4 PE=1 SV=5 - [FOXO4_HUMAN]	FOXO4	0	0	0	0	0	0	NA	NA	NA	NaN	NaN	0	0	0	0	0	0	0	0	0	0	0	0	0	0	0	0	0	0	0	0	0	0	0	0	0	0	0	0	0
Q01518	Adenylyl cyclase-associated protein 1 OS=Homo sapiens OX=9606 GN=CAP1 PE=1 SV=5 - [CAP1_HUMAN]	CAP1	0	0	0	0	0	0	NA	NA	NA	NaN	NaN	0	0	0	0	0	0	0	0	0	0	0	0	0	0	0	0	0	0	0	0	0	0	0	0	0	0	0	0	0
Q05084	Islet cell autoantigen 1 OS=Homo sapiens OX=9606 GN=ICA1 PE=1 SV=2 - [ICA69_HUMAN]	ICA1	0	0	0	0	0	0	NA	NA	NA	NaN	NaN	0	0	0	0	0	0	0	0	0	0	0	0	0	0	0	0	0	0	0	0	0	0	0	0	0	0	0	0	0
Q07837	Neutral and basic amino acid transport protein rBAT OS=Homo sapiens OX=9606 GN=SLC3A1 PE=1 SV=2 - [SLC31_HUMAN]	SLC3A1	0	0	0	0	0	0	NA	NA	NA	NaN	NaN	0	0	0	0	0	0	0	0	0	0	0	0	0	0	0	0	0	0	0	0	0	0	0	0	0	0	0	0	0
Q08554	Desmocollin-1 OS=Homo sapiens OX=9606 GN=DSC1 PE=1 SV=2 - [DSC1_HUMAN]	DSC1	0	0	0	0	0	0	NA	NA	NA	NaN	NaN	0	0	0	0	0	0	0	0	0	0	0	0	0	0	0	0	0	0	0	0	0	0	0	0	0	0	0	0	0
Q13315	Serine-protein kinase ATM OS=Homo sapiens OX=9606 GN=ATM PE=1 SV=4 - [ATM_HUMAN]	ATM	0	0	0	0	0	0	NA	NA	NA	NaN	NaN	0	0	0	0	0	0	0	0	0	0	0	0	0	0	0	0	0	0	0	0	0	0	0	0	0	0	0	0	0
Q13368	MAGUK p55 subfamily member 3 OS=Homo sapiens OX=9606 GN=MPP3 PE=1 SV=2 - [MPP3_HUMAN]	MPP3	0	0	0	0	0	0	NA	NA	NA	NaN	NaN	0	0	0	0	0	0	0	0	0	0	0	0	0	0	0	0	0	0	0	0	0	0	0	0	0	0	0	0	0
Q14376	UDP-glucose 4-epimerase OS=Homo sapiens OX=9606 GN=GALE PE=1 SV=2 - [GALE_HUMAN]	GALE	0	0	0	0	0	0	NA	NA	NA	NaN	NaN	0	0	0	0	0	0	0	0	0	0	0	0	0	0	0	0	0	0	0	0	0	0	0	0	0	0	0	0	0
Q149N8	E3 ubiquitin-protein ligase SHPRH OS=Homo sapiens OX=9606 GN=SHPRH PE=1 SV=2 - [SHPRH_HUMAN]	SHPRH	0	0	0	0	0	0	NA	NA	NA	NaN	NaN	0	0	0	0	0	0	0	0	0	0	0	0	0	0	0	0	0	0	0	0	0	0	0	0	0	0	0	0	0
Q27J81	Inverted formin-2 OS=Homo sapiens OX=9606 GN=INF2 PE=1 SV=2 - [INF2_HUMAN]	INF2	0	0	0	0	0	0	NA	NA	NA	NaN	NaN	0	0	0	0	0	0	0	0	0	0	0	0	0	0	0	0	0	0	0	0	0	0	0	0	0	0	0	0	0
Q49AJ0	Protein FAM135B OS=Homo sapiens OX=9606 GN=FAM135B PE=1 SV=2 - [F135B_HUMAN]	FAM135B	0	0	0	0	0	0	NA	NA	NA	NaN	NaN	0	0	0	0	0	0	0	0	0	0	0	0	0	0	0	0	0	0	0	0	0	0	0	0	0	0	0	0	0
Q4G0N4	NAD kinase 2, mitochondrial OS=Homo sapiens OX=9606 GN=NADK2 PE=1 SV=2 - [NAKD2_HUMAN]	NADK2	0	0	0	0	0	0	NA	NA	NA	NaN	NaN	0	0	0	0	0	0	0	0	0	0	0	0	0	0	0	0	0	0	0	0	0	0	0	0	0	0	0	0	0
Q53HC0	Coiled-coil domain-containing protein 92 OS=Homo sapiens OX=9606 GN=CCDC92 PE=1 SV=2 - [CCD92_HUMAN]	CCDC92	0	0	0	0	0	0	NA	NA	NA	NaN	NaN	0	0	0	0	0	0	0	0	0	0	0	0	0	0	0	0	0	0	0	0	0	0	0	0	0	0	0	0	0
Q5JSL3	Dedicator of cytokinesis protein 11 OS=Homo sapiens OX=9606 GN=DOCK11 PE=1 SV=2 - [DOC11_HUMAN]	DOCK11	0	0	0	0	0	0	NA	NA	NA	NaN	NaN	0	0	0	0	0	0	0	0	0	0	0	0	0	0	0	0	0	0	0	0	0	0	0	0	0	0	0	0	0
Q5T2R2	All trans-polyprenyl-diphosphate synthase PDSS1 OS=Homo sapiens OX=9606 GN=PDSS1 PE=1 SV=1 - [DPS1_HUMAN]	PDSS1	0	0	0	0	0	0	NA	NA	NA	NaN	NaN	0	0	0	0	0	0	0	0	0	0	0	0	0	0	0	0	0	0	0	0	0	0	0	0	0	0	0	0	0
Q6ZQT0	Putative uncharacterized protein FLJ45035 OS=Homo sapiens OX=9606 PE=5 SV=1 - [YD023_HUMAN]	Not available	0	0	0	0	0	0	NA	NA	NA	NaN	NaN	0	0	0	0	0	0	0	0	0	0	0	0	0	0	0	0	0	0	0	0	0	0	0	0	0	0	0	0	0
Q6ZRX8	Putative uncharacterized protein FLJ45999 OS=Homo sapiens OX=9606 PE=5 SV=1 - [YL004_HUMAN]	Not available	0	0	0	0	0	0	NA	NA	NA	NaN	NaN	0	0	0	0	0	0	0	0	0	0	0	0	0	0	0	0	0	0	0	0	0	0	0	0	0	0	0	0	0
Q6ZWB6	BTB/POZ domain-containing protein KCTD8 OS=Homo sapiens OX=9606 GN=KCTD8 PE=1 SV=1 - [KCTD8_HUMAN]	KCTD8	0	0	0	0	0	0	NA	NA	NA	NaN	NaN	0	0	0	0	0	0	0	0	0	0	0	0	0	0	0	0	0	0	0	0	0	0	0	0	0	0	0	0	0
Q7L0Y3	tRNA methyltransferase 10 homolog C OS=Homo sapiens OX=9606 GN=TRMT10C PE=1 SV=2 - [TM10C_HUMAN]	TRMT10C	0	0	0	0	0	0	NA	NA	NA	NaN	NaN	0	0	0	0	0	0	0	0	0	0	0	0	0	0	0	0	0	0	0	0	0	0	0	0	0	0	0	0	0
Q7L8S5	OTU domain-containing protein 6A OS=Homo sapiens OX=9606 GN=OTUD6A PE=1 SV=1 - [OTU6A_HUMAN]	OTUD6A	0	0	0	0	0	0	NA	NA	NA	NaN	NaN	0	0	0	0	0	0	0	0	0	0	0	0	0	0	0	0	0	0	0	0	0	0	0	0	0	0	0	0	0
Q7Z6J4	FYVE, RhoGEF and PH domain-containing protein 2 OS=Homo sapiens OX=9606 GN=FGD2 PE=1 SV=1 - [FGD2_HUMAN]	FGD2	0	0	0	0	0	0	NA	NA	NA	NaN	NaN	0	0	0	0	0	0	0	0	0	0	0	0	0	0	0	0	0	0	0	0	0	0	0	0	0	0	0	0	0
Q86TC9	Myopalladin OS=Homo sapiens OX=9606 GN=MYPN PE=1 SV=2 - [MYPN_HUMAN]	MYPN	0	0	0	0	0	0	NA	NA	NA	NaN	NaN	0	0	0	0	0	0	0	0	0	0	0	0	0	0	0	0	0	0	0	0	0	0	0	0	0	0	0	0	0
Q8IVT5	Kinase suppressor of Ras 1 OS=Homo sapiens OX=9606 GN=KSR1 PE=1 SV=3 - [KSR1_HUMAN]	KSR1	0	0	0	0	0	0	NA	NA	NA	NaN	NaN	0	0	0	0	0	0	0	0	0	0	0	0	0	0	0	0	0	0	0	0	0	0	0	0	0	0	0	0	0
Q8IYB5	Stromal membrane-associated protein 1 OS=Homo sapiens OX=9606 GN=SMAP1 PE=1 SV=2 - [SMAP1_HUMAN]	SMAP1	0	0	0	0	0	0	NA	NA	NA	NaN	NaN	0	0	0	0	0	0	0	0	0	0	0	0	0	0	0	0	0	0	0	0	0	0	0	0	0	0	0	0	0
Q8NCC3	Phospholipase A2 group XV OS=Homo sapiens OX=9606 GN=PLA2G15 PE=1 SV=2 - [PAG15_HUMAN]	PLA2G15	0	0	0	0	0	0	NA	NA	NA	NaN	NaN	0	0	0	0	0	0	0	0	0	0	0	0	0	0	0	0	0	0	0	0	0	0	0	0	0	0	0	0	0
Q8TAX7	Mucin-7 OS=Homo sapiens OX=9606 GN=MUC7 PE=1 SV=2 - [MUC7_HUMAN]	MUC7	0	0	0	0	0	0	NA	NA	NA	NaN	NaN	0	0	0	0	0	0	0	0	0	0	0	0	0	0	0	0	0	0	0	0	0	0	0	0	0	0	0	0	0
Q8TDX7	Serine/threonine-protein kinase Nek7 OS=Homo sapiens OX=9606 GN=NEK7 PE=1 SV=1 - [NEK7_HUMAN]	NEK7	0	0	0	0	0	0	NA	NA	NA	NaN	NaN	0	0	0	0	0	0	0	0	0	0	0	0	0	0	0	0	0	0	0	0	0	0	0	0	0	0	0	0	0
Q8WXG9	Adhesion G-protein coupled receptor V1 OS=Homo sapiens OX=9606 GN=ADGRV1 PE=1 SV=2 - [AGRV1_HUMAN]	ADGRV1	0	0	0	0	0	0	NA	NA	NA	NaN	NaN	0	0	0	0	0	0	0	0	0	0	0	0	0	0	0	0	0	0	0	0	0	0	0	0	0	0	0	0	0
Q92928	Putative Ras-related protein Rab-1C OS=Homo sapiens OX=9606 GN=RAB1C PE=5 SV=2 - [RAB1C_HUMAN]	RAB1C	0	0	0	0	0	0	NA	NA	NA	NaN	NaN	0	0	0	0	0	0	0	0	0	0	0	0	0	0	0	0	0	0	0	0	0	0	0	0	0	0	0	0	0
Q96B21	Transmembrane protein 45B OS=Homo sapiens OX=9606 GN=TMEM45B PE=1 SV=1 - [TM45B_HUMAN]	TMEM45B	0	0	0	0	0	0	NA	NA	NA	NaN	NaN	0	0	0	0	0	0	0	0	0	0	0	0	0	0	0	0	0	0	0	0	0	0	0	0	0	0	0	0	0
Q96JB1	Dynein axonemal heavy chain 8 OS=Homo sapiens OX=9606 GN=DNAH8 PE=1 SV=2 - [DYH8_HUMAN]	DNAH8	0	0	0	0	0	0	NA	NA	NA	NaN	NaN	0	0	0	0	0	0	0	0	0	0	0	0	0	0	0	0	0	0	0	0	0	0	0	0	0	0	0	0	0
Q96QU1	Protocadherin-15 OS=Homo sapiens OX=9606 GN=PCDH15 PE=1 SV=2 - [PCD15_HUMAN]	PCDH15	0	0	0	0	0	0	NA	NA	NA	NaN	NaN	0	0	0	0	0	0	0	0	0	0	0	0	0	0	0	0	0	0	0	0	0	0	0	0	0	0	0	0	0
Q96T55	Potassium channel subfamily K member 16 OS=Homo sapiens OX=9606 GN=KCNK16 PE=1 SV=1 - [KCNKG_HUMAN]	KCNK16	0	0	0	0	0	0	NA	NA	NA	NaN	NaN	0	0	0	0	0	0	0	0	0	0	0	0	0	0	0	0	0	0	0	0	0	0	0	0	0	0	0	0	0
Q9BS86	Zona pellucida-binding protein 1 OS=Homo sapiens OX=9606 GN=ZPBP PE=2 SV=1 - [ZPBP1_HUMAN]	ZPBP	0	0	0	0	0	0	NA	NA	NA	NaN	NaN	0	0	0	0	0	0	0	0	0	0	0	0	0	0	0	0	0	0	0	0	0	0	0	0	0	0	0	0	0
Q9BVG4	Protein PBDC1 OS=Homo sapiens OX=9606 GN=PBDC1 PE=1 SV=1 - [PBDC1_HUMAN]	PBDC1	0	0	0	0	0	0	NA	NA	NA	NaN	NaN	0	0	0	0	0	0	0	0	0	0	0	0	0	0	0	0	0	0	0	0	0	0	0	0	0	0	0	0	0
Q9BVI0	PHD finger protein 20 OS=Homo sapiens OX=9606 GN=PHF20 PE=1 SV=2 - [PHF20_HUMAN]	PHF20	0	0	0	0	0	0	NA	NA	NA	NaN	NaN	0	0	0	0	0	0	0	0	0	0	0	0	0	0	0	0	0	0	0	0	0	0	0	0	0	0	0	0	0
Q9BYK8	Helicase with zinc finger domain 2 OS=Homo sapiens OX=9606 GN=HELZ2 PE=1 SV=6 - [HELZ2_HUMAN]	HELZ2	0	0	0	0	0	0	NA	NA	NA	NaN	NaN	0	0	0	0	0	0	0	0	0	0	0	0	0	0	0	0	0	0	0	0	0	0	0	0	0	0	0	0	0
Q9H7P6	Multivesicular body subunit 12B OS=Homo sapiens OX=9606 GN=MVB12B PE=1 SV=2 - [MB12B_HUMAN]	MVB12B	0	0	0	0	0	0	NA	NA	NA	NaN	NaN	0	0	0	0	0	0	0	0	0	0	0	0	0	0	0	0	0	0	0	0	0	0	0	0	0	0	0	0	0
Q9H7Z6	Histone acetyltransferase KAT8 OS=Homo sapiens OX=9606 GN=KAT8 PE=1 SV=2 - [KAT8_HUMAN]	KAT8	0	0	0	0	0	0	NA	NA	NA	NaN	NaN	0	0	0	0	0	0	0	0	0	0	0	0	0	0	0	0	0	0	0	0	0	0	0	0	0	0	0	0	0
Q9NZT1	Calmodulin-like protein 5 OS=Homo sapiens OX=9606 GN=CALML5 PE=1 SV=2 - [CALL5_HUMAN]	CALML5	0	0	0	0	0	0	NA	NA	NA	NaN	NaN	0	0	0	0	0	0	0	0	0	0	0	0	0	0	0	0	0	0	0	0	0	0	0	0	0	0	0	0	0
Q9P2K1	Coiled-coil and C2 domain-containing protein 2A OS=Homo sapiens OX=9606 GN=CC2D2A PE=1 SV=3 - [C2D2A_HUMAN]	CC2D2A	0	0	0	0	0	0	NA	NA	NA	NaN	NaN	0	0	0	0	0	0	0	0	0	0	0	0	0	0	0	0	0	0	0	0	0	0	0	0	0	0	0	0	0
Q9UHR4	Brain-specific angiogenesis inhibitor 1-associated protein 2-like protein 1 OS=Homo sapiens OX=9606 GN=BAIAP2L1 PE=1 SV=2 - [BI2L1_HUMAN]	BAIAP2L1	0	0	0	0	0	0	NA	NA	NA	NaN	NaN	0	0	0	0	0	0	0	0	0	0	0	0	0	0	0	0	0	0	0	0	0	0	0	0	0	0	0	0	0
Q9UII4	E3 ISG15--protein ligase HERC5 OS=Homo sapiens OX=9606 GN=HERC5 PE=1 SV=2 - [HERC5_HUMAN]	HERC5	0	0	0	0	0	0	NA	NA	NA	NaN	NaN	0	0	0	0	0	0	0	0	0	0	0	0	0	0	0	0	0	0	0	0	0	0	0	0	0	0	0	0	0
Q9UKL4	Gap junction delta-2 protein OS=Homo sapiens OX=9606 GN=GJD2 PE=1 SV=1 - [CXD2_HUMAN]	GJD2	0	0	0	0	0	0	NA	NA	NA	NaN	NaN	0	0	0	0	0	0	0	0	0	0	0	0	0	0	0	0	0	0	0	0	0	0	0	0	0	0	0	0	0
Q9UKX3	Myosin-13 OS=Homo sapiens OX=9606 GN=MYH13 PE=2 SV=2 - [MYH13_HUMAN]	MYH13	0	0	0	0	0	0	NA	NA	NA	NaN	NaN	0	0	0	0	0	0	0	0	0	0	0	0	0	0	0	0	0	0	0	0	0	0	0	0	0	0	0	0	0
Q9ULD8	Potassium voltage-gated channel subfamily H member 3 OS=Homo sapiens OX=9606 GN=KCNH3 PE=1 SV=2 - [KCNH3_HUMAN]	KCNH3	0	0	0	0	0	0	NA	NA	NA	NaN	NaN	0	0	0	0	0	0	0	0	0	0	0	0	0	0	0	0	0	0	0	0	0	0	0	0	0	0	0	0	0
Q9Y263	Phospholipase A-2-activating protein OS=Homo sapiens OX=9606 GN=PLAA PE=1 SV=2 - [PLAP_HUMAN]	PLAA	0	0	0	0	0	0	NA	NA	NA	NaN	NaN	0	0	0	0	0	0	0	0	0	0	0	0	0	0	0	0	0	0	0	0	0	0	0	0	0	0	0	0	0
Q9Y2H5	Pleckstrin homology domain-containing family A member 6 OS=Homo sapiens OX=9606 GN=PLEKHA6 PE=1 SV=4 - [PKHA6_HUMAN]	PLEKHA6	0	0	0	0	0	0	NA	NA	NA	NaN	NaN	0	0	0	0	0	0	0	0	0	0	0	0	0	0	0	0	0	0	0	0	0	0	0	0	0	0	0	0	0
Q9Y4H2	Insulin receptor substrate 2 OS=Homo sapiens OX=9606 GN=IRS2 PE=1 SV=2 - [IRS2_HUMAN]	IRS2	0	0	0	0	0	0	NA	NA	NA	NaN	NaN	0	0	0	0	0	0	0	0	0	0	0	0	0	0	0	0	0	0	0	0	0	0	0	0	0	0	0	0	0
Q9Y6X2	E3 SUMO-protein ligase PIAS3 OS=Homo sapiens OX=9606 GN=PIAS3 PE=1 SV=2 - [PIAS3_HUMAN]	PIAS3	0	0	0	0	0	0	NA	NA	NA	NaN	NaN	0	0	0	0	0	0	0	0	0	0	0	0	0	0	0	0	0	0	0	0	0	0	0	0	0	0	0	0	0
