# Supplementary material for: Investigation of the human-gut-kidney axis by fecal proteomics, highlights molecular mechanisms affected in CKD
Source: Heliyon. 2024 Jun 11;10(12):e32828. doi: 10.1016/j.heliyon.2024.e32828 (PMC11226915; doi:10.1016/j.heliyon.2024.e32828)
Supplement: Multimedia component 3 [file mmc3.xlsx]

## Sheet: Pathway enrichment scores
Table S3: Pathway enrichment scores obtained from ssGSEA analysis linked to the proteins identified from the Human database
Pathways	Fecal14_Human	Fecal16_Human	Fecal18_Human	Fecal20_Human	Fecal22_Human	Fecal24_Human	Fecal25_Human	Fecal26_Human	Fecal27_Human	Fecal28_Human	Fecal29_Human	Fecal9_Human	Fecal1_Human	Fecal10_Human	Fecal11_Human	Fecal12_Human	Fecal13_Human	Fecal15_Human	Fecal17_Human	Fecal19_Human	Fecal2_Human	Fecal21_Human	Fecal23_Human	Fecal3_Human	Fecal4_Human	Fecal5_Human	Fecal6_Human	Fecal7_Human	Fecal8_Human
HALLMARK_APICAL_JUNCTION	0.361383	0.270142	0.250339	0.374393	0.334183	0.297726	0.33834	0.304231	0.251278	0.25673	0.277052	0.354626	0.266558	0.317368	0.19253	0.346922	0.355017	0.415736	0.329198	0.376094	0.292883	0.337782	0.293289	0.370433	0.215073	0.31111	0.330742	0.325947	0.283292
HALLMARK_COAGULATION	0.372153	0.418351	0.460347	0.347005	0.471471	0.480995	0.450237	0.411141	0.382632	0.410623	0.42648	0.369895	0.515702	0.465828	0.428495	0.355849	0.435869	0.529265	0.50476	0.451376	0.497322	0.364522	0.600362	0.478275	0.433868	0.450971	0.361242	0.320415	0.461366
HALLMARK_COMPLEMENT	0.204336	0.323279	0.367033	0.262243	0.364025	0.343753	0.335905	0.432447	0.296737	0.348072	0.274752	0.306207	0.440821	0.379877	0.268192	0.24305	0.29016	0.345656	0.393785	0.330769	0.456683	0.355903	0.417058	0.397325	0.309105	0.381258	0.396094	0.227553	0.395528
HALLMARK_ESTROGEN_RESPONSE_LATE	0.0280984	0.113782	0.151523	0.0752945	0.104285	0.0735263	0.154602	0.20163	0.126438	0.110694	0.0590547	0.171829	0.2138	0.137174	0.131715	0.0166075	0.0761823	0.172015	0.127616	0.14169	0.124924	0.0991154	0.166017	0.195625	0.209915	0.146254	0.18565	0.0134503	0.11426
HALLMARK_FATTY_ACID_METABOLISM	0.140632	0.0494219	0.0946752	0.123532	0.102364	0.172216	0.0159396	0.0978792	0.0845428	0.113027	0.103783	0.186117	0.283886	0.197219	0.000739813	0.127988	0.107542	0.218772	0.0891139	0.211063	0.134111	0.249504	0.206131	0.0978387	0.0371598	0.13463	0.0614045	0.121166	0.180077
HALLMARK_GLYCOLYSIS	-0.23674	-0.249139	-0.242798	-0.263228	-0.281415	-0.270796	-0.211997	-0.256559	-0.226063	-0.242313	-0.307415	-0.132811	-0.223427	-0.183802	-0.194421	-0.246261	-0.262129	-0.251266	-0.267744	-0.254073	-0.215843	0.00633029	-0.188581	-0.255736	-0.119766	-0.295452	-0.292645	-0.208772	-0.199305
HALLMARK_HYPOXIA	0.115857	0.0285494	0.0200865	0.0814404	0.0664705	0.0794666	0.0515799	0.100282	0.00627628	-0.039438	0.0302723	0.146373	0.16627	0.141315	0.0235509	0.106173	0.0953736	0.112036	0.0809876	0.0646411	0.0277607	0.318959	0.106573	-0.0164237	0.228054	-0.078577	0.0531775	0.0866474	0.0840324
HALLMARK_INTERFERON_GAMMA_RESPONSE	-0.139926	-0.0467519	-0.0964515	-0.0446759	-0.0890542	-0.201887	-0.192086	-0.216915	-0.202941	0.0804272	-0.188228	-0.202018	0.172345	-0.0304385	-0.115131	-0.0922825	-0.0966918	-0.111104	-0.078327	-0.181755	-0.0386514	0.00958534	0.0125462	-0.103694	-0.168775	-0.175856	-0.0350024	-0.0433346	-0.140065
HALLMARK_KRAS_SIGNALING_DN	0.303611	0.263716	0.240061	0.270833	0.233751	0.190314	0.268292	0.172035	0.186243	0.189183	0.231211	0.227236	0.209587	0.202003	0.148909	0.246241	0.299526	0.190081	0.190225	0.18869	0.202471	0.373012	0.101664	0.132845	0.114892	0.16697	0.227569	0.2057	0.152883
HALLMARK_MTORC1_SIGNALING	-0.0394569	-0.123703	-0.120206	-0.106799	-0.0732982	-0.092933	-0.0846952	-0.096326	-0.117279	-0.140352	-0.128725	0.0940675	0.0730873	-0.0311342	-0.145808	-0.0824858	-0.0971592	-0.0849014	-0.0831506	-0.060112	-0.12515	0.139654	-0.0248559	-0.125748	-0.0529276	-0.158906	-0.10619	-0.104099	-0.0297814
HALLMARK_MYC_TARGETS_V1	-0.298194	-0.351026	-0.332189	-0.383134	-0.399638	-0.389323	-0.303578	-0.337222	-0.241417	-0.319073	-0.354758	-0.246481	-0.110181	-0.333595	-0.365043	-0.366837	-0.327928	-0.374779	-0.324732	-0.373851	-0.323108	0.352053	-0.296817	-0.374426	-0.341586	-0.347088	-0.346144	-0.330248	-0.370864
HALLMARK_XENOBIOTIC_METABOLISM	0.209496	0.15225	0.201366	0.170975	0.224196	0.231059	0.123825	0.136166	0.262243	0.132295	0.280153	0.253762	0.361199	0.154225	0.136059	0.194651	0.26188	0.284494	0.184754	0.31087	0.287896	0.087721	0.269805	0.194075	0.0598234	0.272975	0.126312	0.185579	0.200334
ACEVEDO_LIVER_CANCER_DN	0.0217605	0.0630364	0.0765949	0.0746418	0.0593458	0.111071	0.0166065	0.117667	0.0793741	0.0492716	0.0514174	0.167571	0.142802	0.0470171	0.0730649	0.018413	0.0383889	0.0854656	0.0612667	0.0902744	0.101086	0.212358	0.175435	0.105272	0.0140259	0.10828	0.110875	0.0354776	0.0771644
ACEVEDO_LIVER_CANCER_UP	-0.0156745	-0.0533741	-0.00989074	-0.0251616	-0.00941147	-0.0427175	0.0865588	-0.0523028	-0.0489775	-0.00891026	-0.0558702	-0.088822	-0.00160231	-0.0271046	-0.0862634	-0.0186064	-0.0469172	-0.0493716	-0.0221506	-0.0499905	-0.0369492	0.0140003	-0.0616566	0.0282589	-0.059187	-0.0789491	-0.0609903	-0.0398878	-0.0732771
ACEVEDO_LIVER_TUMOR_VS_NORMAL_ADJACENT_TISSUE_UP	-0.0728733	-0.110034	-0.104745	-0.102264	-0.110918	-0.107786	0.0787698	-0.0911897	-0.0726576	-0.127426	-0.102092	-0.164948	-0.0898209	-0.0731945	-0.118626	-0.0818597	-0.11532	-0.0833137	-0.0730953	-0.103502	-0.0989063	0.111391	-0.133374	-0.0819981	-0.105238	-0.0979531	-0.119261	-0.122942	-0.0855954
ACEVEDO_METHYLATED_IN_LIVER_CANCER_DN	0.073171	0.0958431	0.13435	0.0948326	0.12908	0.0938376	0.0873463	0.0917703	0.104819	0.0905898	0.0910829	0.120214	0.178389	0.0569121	0.0764504	0.0740027	0.112874	0.0738591	0.0668716	0.0857825	0.107399	0.0460731	0.080454	0.0412548	0.0943064	0.0993363	0.083483	0.098972	0.105764
ACEVEDO_NORMAL_TISSUE_ADJACENT_TO_LIVER_TUMOR_DN	-0.0439067	-0.0663434	-0.1294	-0.0658894	-0.0888633	-0.07863	-0.0731631	-0.0877958	-0.0568114	-0.0847204	-0.115739	-0.119454	-0.0432773	-0.0224498	-0.0392874	-0.114827	-0.0699258	-0.052814	-0.0791687	-0.0591295	-0.0600356	0.102546	0.000878463	-0.06131	-0.200257	-0.0971009	-0.0517305	-0.0710741	-0.0928322
AGUIRRE_PANCREATIC_CANCER_COPY_NUMBER_UP	0.104865	0.0447044	-0.0242648	0.0366365	0.00166533	0.0358001	0.0287994	0.0231752	0.0365134	0.0162575	0.00150724	0.14418	0.0562555	0.0613443	0.0223902	0.0354802	0.0225228	0.0610219	0.0151667	0.0557398	0.0515425	0.00795121	-0.00921982	0.0283141	-0.00679345	-0.0089724	-0.00389605	0.0177484	-0.0129942
ALCALAY_AML_BY_NPM1_LOCALIZATION_DN	0.0422505	-0.000157654	0.0869851	0.0619222	0.0388035	0.0479565	-0.00233865	0.0321563	-0.0159008	0.222764	-0.00135958	-0.0156412	0.206261	0.0214309	-0.0290328	0.0285681	0.0632362	0.0787417	0.0459741	0.0682927	0.00888643	-0.102178	-0.0119377	0.201914	0.0767079	0.0137511	-0.0178422	0.0477929	-0.00837457
ANDERSEN_CHOLANGIOCARCINOMA_CLASS2	0.0549461	-0.00606441	0.00288888	0.110484	0.182607	0.0813392	0.18102	0.0597155	0.0706665	-0.0124511	0.0777896	0.206521	0.0739539	0.0856403	-0.00879027	0.0263662	0.140414	0.0667107	0.0610436	0.0975811	0.169928	0.139587	0.0633078	0.117218	0.203291	-0.0279195	0.129507	0.180801	0.145839
BAELDE_DIABETIC_NEPHROPATHY_DN	-0.160782	-0.213799	-0.18254	-0.101567	-0.193956	-0.186324	-0.177159	-0.195381	-0.156768	-0.224179	-0.21502	-0.223874	-0.0503006	-0.142561	-0.224586	-0.167396	-0.179302	-0.170551	-0.183983	-0.172281	-0.175714	0.0733742	-0.171965	-0.172072	-0.210207	-0.205353	-0.155785	-0.152574	-0.17042
BASAKI_YBX1_TARGETS_DN	0.0121934	0.101312	0.102948	0.0136291	0.16347	0.0777069	0.0932236	0.112785	0.145644	0.134359	0.102222	0.0968407	0.115725	0.147838	0.0337679	0.00623305	0.0839801	0.143623	0.0664845	0.0664244	0.0704009	0.0770021	0.0348092	0.125518	0.15824	0.103482	0.0530838	0.0367275	0.136155
BASAKI_YBX1_TARGETS_UP	0.0426889	-0.0244192	0.000487772	0.0219657	-0.00103002	0.0101629	-0.026192	-0.000194762	-0.0406972	-0.0387647	-0.0257597	0.09978	-0.0397762	-0.0173708	-0.0406797	0.0327936	0.0221226	0.0339686	0.0122584	0.0296931	-0.0258866	0.0921307	0.00111058	0.0729307	-0.0616045	-0.01091	-0.00359303	0.0164432	0.0998765
BEIER_GLIOMA_STEM_CELL_DN	0.0867313	0.0169322	0.109365	0.0630403	0.0356475	0.0672171	-0.00699625	0.0286883	0.00960627	0.254851	0.0149004	0.00522377	0.245671	0.0173611	-0.0340188	0.0723686	0.0842696	0.0794019	0.0504544	0.0670381	0.0285459	-0.137593	0.00057067	0.157166	0.102485	0.031092	0.0474399	0.0503064	0.00989768
BENPORATH_CYCLING_GENES	0.0437809	-0.01424	0.0788871	0.00128328	0.0363055	0.030615	0.00211198	0.0159103	-0.0289752	0.138471	-0.0184524	0.00636954	0.128195	0.0194406	0.0161011	0.0129754	0.0104207	0.0212615	0.0104997	0.00798487	-0.00430625	0.105159	0.00583266	0.127049	-0.0529976	0.0034949	0.0122892	-0.00720064	0.0156019
BENPORATH_EED_TARGETS	0.0542872	-0.0283836	-0.0648506	0.0312312	0.00597067	0.016626	-0.00787367	0.00376611	-0.0496025	-0.0496943	-0.00701817	0.0486203	-0.0394064	0.00350138	-0.0485921	0.0426214	0.0668364	0.0454689	0.0206677	0.0374774	0.0156767	0.20461	-0.00337975	-0.0247094	-0.0788128	-0.0129518	-0.00385797	0.0213107	0.0144033
BENPORATH_ES_WITH_H3K27ME3	-0.0182968	-0.0917271	-0.0895503	-0.0399369	-0.0280466	-0.0516079	-0.0951312	-0.0651025	-0.110206	-0.112151	-0.061634	-0.10121	-0.0991431	-0.0782325	-0.111908	-0.0294815	-0.0392074	-0.0271716	-0.0489333	-0.0349523	-0.0337268	0.131724	0.0157419	-0.0901467	-0.138047	-0.0798129	0.0100542	-0.0483254	-0.102669
BENPORATH_MYC_MAX_TARGETS	-0.0867113	-0.19351	-0.130203	-0.179094	-0.194408	-0.153817	-0.12152	-0.18477	-0.200933	-0.176193	-0.195878	-0.0947724	-0.127274	-0.181843	-0.201707	-0.166234	-0.144204	-0.153954	-0.183828	-0.13886	-0.193896	-0.00246268	-0.142034	-0.101887	-0.220099	-0.185775	-0.179	-0.181549	-0.180884
BENPORATH_MYC_TARGETS_WITH_EBOX	0.0415171	-0.00905776	0.0234511	0.0181896	0.0033916	0.0142693	0.00850962	0.00359355	-0.0295318	-0.0461222	0.0391352	0.100876	-0.010032	0.039281	0.0630065	0.0367925	0.0261519	0.0377153	0.0377881	0.00783399	0.00267267	0.137947	0.0845131	0.06236	0.109044	-0.0348372	-0.000506354	0.0215245	0.0298885
BENPORATH_NANOG_TARGETS	-0.129952	-0.125524	-0.180969	-0.141809	-0.153795	-0.154659	-0.13338	-0.152457	-0.162976	-0.176183	-0.169594	-0.157252	-0.094703	-0.161034	-0.17809	-0.137567	-0.143955	-0.130438	-0.152196	-0.14061	-0.172133	0.0465723	-0.13135	-0.15097	-0.150155	-0.160464	-0.14493	-0.121689	-0.14161
BENPORATH_OCT4_TARGETS	-0.245183	-0.227242	-0.286563	-0.250226	-0.260593	-0.26989	-0.241417	-0.258805	-0.286182	-0.275944	-0.272055	-0.240066	-0.265979	-0.207987	-0.293282	-0.252367	-0.265947	-0.239648	-0.267699	-0.258062	-0.275138	0.0320028	-0.233445	-0.234139	-0.264656	-0.264789	-0.241074	-0.245811	-0.220717
BENPORATH_SOX2_TARGETS	-0.146947	-0.148247	-0.191742	-0.141448	-0.177297	-0.170217	-0.173285	-0.1782	-0.190834	-0.201456	-0.16753	-0.175322	-0.139074	-0.14928	-0.201431	-0.15559	-0.165884	-0.156968	-0.167512	-0.157808	-0.177325	0.124605	-0.133101	-0.189044	-0.148051	-0.184786	-0.136124	-0.144418	-0.14697
BENPORATH_SUZ12_TARGETS	-0.0566118	-0.114341	-0.104289	-0.0783076	-0.05618	-0.0854623	-0.115093	-0.0952337	-0.13438	-0.135813	-0.0858034	-0.0307674	-0.133244	-0.0442204	-0.130468	-0.067845	-0.0729684	-0.070084	-0.0790881	-0.0707154	-0.0562742	0.0663858	-0.0352501	-0.114567	-0.14529	-0.103999	-0.104142	-0.0823875	0.00846135
BERENJENO_TRANSFORMED_BY_RHOA_DN	0.0368266	-0.0539015	0.0200801	-0.0455624	-0.027142	-0.0149611	-0.00639491	-0.00305509	-0.0536784	-0.0642738	-0.00376642	-0.0301324	0.0147993	0.058863	-0.0501533	-0.0296491	0.0368093	0.00725594	0.00376878	0.0886406	0.0202652	0.0415985	0.0129041	-0.0329651	0.030689	0.0171724	0.0237422	-0.04841	0.0794331
BERENJENO_TRANSFORMED_BY_RHOA_UP	0.0252138	-0.0787224	-0.0287172	-0.0290983	-0.0351495	-0.0452246	-0.0370327	-0.0536035	-0.00347903	-0.119356	-0.0776242	0.0183691	0.0181926	-0.0180834	-0.0490177	-0.0215698	0.0152244	-0.0228435	-0.0248357	-0.0286853	-0.00894479	0.222536	0.0129286	-0.0329635	-0.0660144	-0.0936369	-0.0465742	0.0209491	-0.0891399
BHAT_ESR1_TARGETS_VIA_AKT1_UP	0.00468057	-0.0132259	-0.0756891	-0.0204851	0.00711058	-0.0306973	-0.0762873	-0.0426115	-0.0912408	0.105191	-0.0719106	-0.0190365	0.0764836	-0.0606043	-0.0365558	-0.00541001	-0.0175674	-0.00650418	-0.0269285	-0.0120966	-0.0715459	-0.0916765	-0.0320569	0.080298	-0.0741002	-0.057565	-0.000333778	-0.0260775	-0.0820012
BILD_MYC_ONCOGENIC_SIGNATURE	-0.0172084	-0.0406854	0.00584907	-0.0192176	-0.0080309	-0.000418998	-0.037216	-0.0107224	-0.000392639	0.00730155	0.0172838	-0.0594163	-0.00334411	-0.0254044	-0.0536606	-0.0408295	0.00312515	0.0267821	-0.000298212	-0.0453481	0.00699564	0.222503	-0.113021	-0.0387545	-0.00351616	-0.030213	-0.0218765	0.0239519	-0.0475416
BIOCARTA_ASBCELL_PATHWAY	0.0928058	-0.000610564	0.138599	0.0689938	0.0415184	0.0506769	-0.00244226	0.0341916	-0.0170958	0.326323	-0.00244226	-0.00793734	0.360509	0.0232015	-0.0299177	0.0781523	0.0708255	0.085479	0.0561719	0.0726572	0.0085479	-0.130661	-0.0134324	0.22032	-0.0592248	0.014043	0.0286965	0.0561719	-0.00976903
BIOCARTA_BBCELL_PATHWAY	0.0928058	-0.000610564	0.138599	0.0689938	0.0415184	0.0506769	-0.00244226	0.0341916	-0.0170958	0.326323	-0.00244226	-0.00793734	0.360509	0.0232015	-0.0299177	0.0781523	0.0708255	0.085479	0.0561719	0.0726572	0.0085479	-0.130661	-0.0134324	0.22032	-0.0592248	0.014043	0.0286965	0.0561719	-0.00976903
BIOCARTA_BLYMPHOCYTE_PATHWAY	0.0928058	-0.000610564	0.138599	0.0689938	0.0415184	0.0506769	-0.00244226	0.0341916	-0.0170958	0.326323	-0.00244226	-0.00793734	0.360509	0.0232015	-0.0299177	0.0781523	0.0708255	0.085479	0.0561719	0.0726572	0.0085479	-0.130661	-0.0134324	0.22032	-0.0592248	0.014043	0.0286965	0.0561719	-0.00976903
BIOCARTA_CSK_PATHWAY	0.0928058	-0.000610564	0.138599	0.0689938	0.0415184	0.0506769	-0.00244226	0.0341916	-0.0170958	0.326323	-0.00244226	-0.00793734	0.360509	0.0232015	-0.0299177	0.0781523	0.0708255	0.085479	0.0561719	0.0726572	0.0085479	-0.130661	-0.0134324	0.22032	-0.0592248	0.014043	0.0286965	0.0561719	-0.00976903
BIOCARTA_CTLA4_PATHWAY	0.0928058	-0.000610564	0.138599	0.0689938	0.0415184	0.0506769	-0.00244226	0.0341916	-0.0170958	0.326323	-0.00244226	-0.00793734	0.360509	0.0232015	-0.0299177	0.0781523	0.0708255	0.085479	0.0561719	0.0726572	0.0085479	-0.130661	-0.0134324	0.22032	-0.0592248	0.014043	0.0286965	0.0561719	-0.00976903
BIOCARTA_EOSINOPHILS_PATHWAY	0.0928058	-0.000610564	0.138599	0.0689938	0.0415184	0.0506769	-0.00244226	0.0341916	-0.0170958	0.326323	-0.00244226	-0.00793734	0.360509	0.0232015	-0.0299177	0.0781523	0.0708255	0.085479	0.0561719	0.0726572	0.0085479	-0.130661	-0.0134324	0.22032	-0.0592248	0.014043	0.0286965	0.0561719	-0.00976903
BIOCARTA_IL5_PATHWAY	0.0928058	-0.000610564	0.138599	0.0689938	0.0415184	0.0506769	-0.00244226	0.0341916	-0.0170958	0.326323	-0.00244226	-0.00793734	0.360509	0.0232015	-0.0299177	0.0781523	0.0708255	0.085479	0.0561719	0.0726572	0.0085479	-0.130661	-0.0134324	0.22032	-0.0592248	0.014043	0.0286965	0.0561719	-0.00976903
BIOCARTA_INFLAM_PATHWAY	0.0928058	-0.000610564	0.138599	0.0689938	0.0415184	0.0506769	-0.00244226	0.0341916	-0.0170958	0.326323	-0.00244226	-0.00793734	0.360509	0.0232015	-0.0299177	0.0781523	0.0708255	0.085479	0.0561719	0.0726572	0.0085479	-0.130661	-0.0134324	0.22032	-0.0592248	0.014043	0.0286965	0.0561719	-0.00976903
BIOCARTA_MHC_PATHWAY	0.0928058	-0.000610564	0.138599	0.0689938	0.0415184	0.0506769	-0.00244226	0.0341916	-0.0170958	0.326323	-0.00244226	-0.00793734	0.360509	0.0232015	-0.0299177	0.0781523	0.0708255	0.085479	0.0561719	0.0726572	0.0085479	-0.130661	-0.0134324	0.22032	-0.0592248	0.014043	0.0286965	0.0561719	-0.00976903
BIOCARTA_TCRA_PATHWAY	0.0928058	-0.000610564	0.138599	0.0689938	0.0415184	0.0506769	-0.00244226	0.0341916	-0.0170958	0.326323	-0.00244226	-0.00793734	0.360509	0.0232015	-0.0299177	0.0781523	0.0708255	0.085479	0.0561719	0.0726572	0.0085479	-0.130661	-0.0134324	0.22032	-0.0592248	0.014043	0.0286965	0.0561719	-0.00976903
BIOCARTA_TH1TH2_PATHWAY	0.0928058	-0.000610564	0.138599	0.0689938	0.0415184	0.0506769	-0.00244226	0.0341916	-0.0170958	0.326323	-0.00244226	-0.00793734	0.360509	0.0232015	-0.0299177	0.0781523	0.0708255	0.085479	0.0561719	0.0726572	0.0085479	-0.130661	-0.0134324	0.22032	-0.0592248	0.014043	0.0286965	0.0561719	-0.00976903
BLALOCK_ALZHEIMERS_DISEASE_DN	0.0177656	-0.0839067	-0.0755784	-0.0403518	-0.0620995	-0.0562855	-0.0480076	-0.0520676	-0.0677563	-0.0914284	-0.083991	-0.0323751	-0.000349181	0.000398295	-0.101234	-0.0295676	-0.0369384	-0.0312101	-0.0392597	-0.0303702	-0.0542845	0.0764097	-0.0228722	-0.0653365	-0.110341	-0.0856058	-0.0665545	-0.0276271	-0.093465
BLALOCK_ALZHEIMERS_DISEASE_INCIPIENT_UP	0.0733404	-0.0224641	0.0113904	0.0294222	0.00915635	-0.000416886	-0.00716553	0.0010126	0.0115157	-0.0392895	-0.0217787	0.0391378	-0.0132709	0.0211914	-0.0564223	-0.0235791	0.041703	0.0238856	0.0305604	0.0458601	0.0149105	-0.0167861	0.0146821	0.0517547	0.0740188	0.00537328	0.020213	-0.0414121	-0.00237539
BLALOCK_ALZHEIMERS_DISEASE_UP	0.00209901	-0.00840238	-0.00820048	0.00424332	-0.0109488	-0.0126659	-0.0133695	-0.0342645	-0.00903829	-0.043121	-0.025159	-0.0176507	0.020602	0.0363659	-0.0545357	-0.0106454	0.0161748	0.014213	-0.00555779	0.010213	0.0170558	0.011639	0.021398	0.0228106	0.0353183	-0.020351	0.00691715	-0.0108995	-0.00869574
BLANCO_MELO_BETA_INTERFERON_TREATED_BRONCHIAL_EPITHELIAL_CELLS_DN	0.0421448	0.0430277	0.101478	0.176409	0.175524	0.177868	0.185766	0.188273	0.21675	0.241978	0.124599	0.237427	0.129615	0.251054	0.109218	0.137461	0.118778	0.112584	0.0905679	0.130499	0.196087	0.224617	0.146999	0.220587	0.151752	0.22188	0.23702	0.131557	0.199031
BLANCO_MELO_BRONCHIAL_EPITHELIAL_CELLS_INFLUENZA_A_DEL_NS1_INFECTION_UP	-0.000756811	-0.0199238	-0.0156247	0.0219359	0.0237315	-0.0690901	-0.000283189	-0.0555545	0.0216783	0.0268779	0.0113317	0.0415354	0.0868804	0.093051	-0.0581601	-0.00478838	-0.0646537	0.0275026	0.0245472	-0.0326851	0.0323292	0.0958326	0.0379403	0.059088	0.0990969	0.0025568	0.00337868	-0.0329164	0.081769
BLANCO_MELO_COVID19_BRONCHIAL_EPITHELIAL_CELLS_SARS_COV_2_INFECTION_UP	-0.344598	-0.235497	-0.000803664	-0.166779	-0.164401	-0.0845963	-0.108489	-0.0905464	0.118045	0.0623375	-0.171295	-0.116173	0.0329323	-0.0408027	-0.0935664	-0.156654	-0.140893	-0.0883878	-0.16374	-0.140301	-0.0292589	0.108098	-0.153608	-0.0430486	-0.137732	0.0463517	-0.105023	-0.145984	0.0155103
BLANCO_MELO_COVID19_SARS_COV_2_INFECTION_CALU3_CELLS_UP	-0.123068	-0.19199	-0.155594	-0.139281	-0.173485	-0.166169	-0.199844	-0.174561	-0.212969	-0.201027	-0.12543	-0.204362	0.0854882	-0.166061	-0.199306	-0.131395	-0.160144	-0.152398	-0.162726	-0.152398	-0.198015	-0.240407	-0.199844	-0.160435	-0.152006	-0.164449	-0.123403	-0.162619	-0.13886
BLANCO_MELO_MERS_COV_INFECTION_MCR5_CELLS_UP	0.0578283	0.0391691	0.00462813	0.078852	0.0718584	0.08036	0.0358083	0.0727727	0.0527951	0.020363	0.0369387	-0.0252149	0.028855	0.0697806	0.0148717	0.0468544	0.0345894	0.114576	0.0854693	0.0415826	0.0371491	0.110866	0.0274374	0.0411664	0.0151684	0.0517411	0.0141713	0.0529966	0.0271859
BLANCO_MELO_RESPIRATORY_SYNCYTIAL_VIRUS_INFECTION_A594_CELLS_UP	0.00615932	-0.0168855	0.031324	0.0928098	0.0405933	-0.0294466	0.0370319	-0.00351983	-0.00922525	-2.4524e-05	0.0497946	0.069969	0.0161637	0.0804648	-0.0114179	0.00881205	0.0466356	-0.0170958	0.0374561	0.012034	0.0070205	-0.0432115	0.0602201	0.0887691	-0.00856897	0.0384031	-0.0140477	0.0748144	0.0828631
BLUM_RESPONSE_TO_SALIRASIB_DN	0.00844614	-0.0323632	-0.0569349	-0.0164852	0.00310296	-0.00791184	0.0317464	-0.00846113	-0.0417029	-0.0539599	-0.0394297	0.0430594	0.064268	-0.0269646	-0.0489243	-0.000101761	-0.0141447	-0.00152641	-0.0235067	-0.00549508	-0.0680779	0.196953	-0.0561735	0.127661	0.0129702	-0.0313206	-0.0185425	-0.0197416	-0.00784633
BLUM_RESPONSE_TO_SALIRASIB_UP	-0.0223621	-0.131846	-0.160416	0.0116355	-0.08122	-0.0701019	-0.0742999	-0.10741	-0.0831432	-0.120466	-0.134278	-0.036464	-0.0207064	-0.0960685	-0.148016	-0.0743421	-0.0843111	-0.0375844	-0.063106	-0.0412338	-0.0608071	0.083094	0.00268463	-0.107397	-0.0365295	-0.0895519	-0.111422	-0.0922134	-0.0658505
BOCHKIS_FOXA2_TARGETS	-0.0595819	0.0622424	0.0432101	-0.0164097	0.0778567	0.0563969	-0.0213441	0.0488683	0.0683589	-0.02243	0.00290486	0.00676108	0.043814	0.0190038	0.056608	-0.0632313	-0.0332439	0.0117862	0.0674378	0.0135442	0.041829	0.027241	0.122659	0.0807832	0.096351	-0.00438495	0.0256893	-0.0417846	0.0735969
BONOME_OVARIAN_CANCER_SURVIVAL_OPTIMAL_DEBULKING	0.0489333	-0.00687693	-0.0377264	0.0240107	0.0799717	0.0124613	0.0957488	0.0343884	-0.0506353	-0.0435841	-0.0300894	-0.0428546	-0.0416661	0.0534328	0.00374904	0.0392074	0.0252265	0.0412742	0.0334553	0.0489699	-0.0311836	0.0996408	-0.0207069	-0.0299678	-0.032929	-0.0127044	-0.00334327	0.0201204	-0.0118961
BONOME_OVARIAN_CANCER_SURVIVAL_SUBOPTIMAL_DEBULKING	0.0698348	0.124031	0.0659094	0.0576533	0.10955	0.123361	0.104182	0.108374	0.0858915	0.0687697	0.0789382	0.107974	0.0981892	0.119718	0.0615072	0.0358487	0.113932	0.108033	0.0735839	0.161951	0.118132	0.118855	0.10289	0.0813446	0.0740643	0.0951943	0.15345	0.131729	0.0676288
BOQUEST_STEM_CELL_CULTURED_VS_FRESH_UP	0.0515917	0.0063714	0.0222063	0.0764307	0.042642	0.0357024	0.0335846	0.0356007	0.0244813	-0.0112772	0.00727319	0.0473085	0.0430416	0.0750855	0.00583078	0.0238505	0.106138	0.0830431	0.0641674	0.0810331	0.0447828	0.0994592	0.0653943	0.0479461	0.117121	0.00134433	0.0463523	0.054223	0.0235209
BOQUEST_STEM_CELL_DN	0.0511183	-0.0360569	0.0609073	0.0369312	0.00195798	0.0114768	-0.0090481	-0.00316289	-0.0538293	0.163831	-0.0125948	-0.044672	0.153061	0.00189156	-0.0327388	0.0381052	0.0290684	0.0427441	0.0163566	0.0325627	-0.0296709	-0.121745	0.018616	0.0860179	0.0868689	-0.0217787	-0.0096694	0.0167784	-0.0139458
BORCZUK_MALIGNANT_MESOTHELIOMA_UP	0.0935166	0.0450966	0.0181027	0.0502598	0.0618548	0.0859347	0.114506	0.0641152	0.051693	0.0196961	0.0451506	0.100565	0.055513	0.072645	0.0126764	0.0637437	0.107129	0.112974	0.0937213	0.113414	0.1135	0.296592	0.0877433	0.107779	0.0611799	0.0609386	0.0928855	0.0454447	0.0694681
BOSCO_EPITHELIAL_DIFFERENTIATION_MODULE	0.0216824	0.070066	0.0471995	0.0679668	0.105982	0.0469167	0.149706	0.0803862	0.0997232	0.0741415	0.120931	0.106651	0.199966	0.162601	0.0648286	0.0842683	0.0646816	0.00118391	0.0627843	0.0638467	0.0917693	0.156544	0.0905427	0.117829	0.1309	0.0776069	0.0483094	0.0967426	0.133439
BOYAULT_LIVER_CANCER_SUBCLASS_G3_UP	0.0791979	-0.00158402	-0.01867	-0.012696	-0.0118772	0.0232338	-0.0164576	-0.00715887	0.00292855	-0.00458815	-0.00937559	0.144427	0.0249899	-0.027098	-0.0472017	0.00391018	0.0154397	0.00226887	-0.0211922	-0.00130339	-0.0213921	0.0826903	-0.0704316	0.00417955	-0.00676188	-7.7926e-05	0.0238951	-0.0151097	-0.00468966
BOYLAN_MULTIPLE_MYELOMA_C_D_DN	0.0724137	0.0812348	0.164227	0.121272	0.162894	0.117028	0.196862	0.164159	0.132313	0.125297	0.142223	0.23898	0.17431	0.17415	0.278494	0.0797302	0.0880567	0.0865761	0.140209	0.114458	0.186834	0.100216	0.191692	0.265961	0.200027	0.18242	0.161181	0.0624863	0.138418
BOYLAN_MULTIPLE_MYELOMA_PCA1_UP	0.0174702	-0.0118264	0.141349	0.0709421	0.0806933	0.10425	0.0964248	0.165253	0.0836337	0.0729878	0.0590565	0.197765	0.0941011	0.153093	0.229513	0.028421	0.0295315	-0.00765147	0.123556	0.0797548	0.14933	0.0503046	0.171308	0.219466	0.156454	0.129225	0.102414	0.0681164	0.0614898
BROWN_MYELOID_CELL_DEVELOPMENT_DN	0.0273993	0.030285	0.174236	0.0508577	0.0827322	0.0896223	0.0469896	0.027396	0.0757248	0.314588	0.0299488	0.0580464	0.3176	0.0697743	0.0337981	0.015204	0.0928328	0.121344	0.0446057	0.0942382	0.0973815	-0.0107841	0.0565597	0.20274	0.0281445	0.0115445	0.065364	0.0344787	0.0251621
BROWN_MYELOID_CELL_DEVELOPMENT_UP	0.0770934	0.113094	0.123329	0.0772402	0.178723	0.155285	0.147676	0.167077	0.148511	0.146059	0.123971	0.111112	0.158389	0.162694	0.0974917	0.116553	0.0784043	0.169305	0.165943	0.131178	0.183649	0.147029	0.171656	0.169482	0.151751	0.220537	0.0600739	0.0458119	0.143966
BROWNE_HCMV_INFECTION_48HR_DN	0.0468532	0.0266311	0.0107506	0.0670549	0.0522119	0.151716	0.0132202	0.024477	0.0976586	0.0983404	0.113121	0.0170524	0.0718602	0.101104	0.0313493	0.0788426	0.0879403	0.0906774	0.0910329	0.0533794	0.0742491	-0.0136636	0.0493649	0.103025	0.00878088	0.16574	0.164384	0.0640705	0.011578
BRUINS_UVC_RESPONSE_EARLY_LATE	-0.074951	0.106483	0.035086	-0.136895	-0.00899208	-0.00210547	0.0349392	0.0643779	0.0238494	0.0889776	0.05517	-0.0212483	-0.0376081	-0.0339255	0.0270933	-0.137148	-0.137401	-0.168462	0.0595552	0.00288936	-0.0244964	0.111875	-0.198495	0.0371136	0.0496736	0.0575285	-0.0933013	-0.0921151	0.047329
BRUINS_UVC_RESPONSE_LATE	0.0168903	0.0187504	-0.0157718	0.0413791	0.0127833	-0.017558	0.0506359	-0.00357645	-0.00417654	-0.0389627	0.021636	0.0184627	0.0694047	0.0238389	-0.0400684	-0.039284	0.0724934	0.00469885	-0.0218369	-0.00202566	0.0278815	0.0207116	0.0277056	0.0385014	0.0717887	-0.0537334	0.034071	-0.00865076	0.000673961
BRUINS_UVC_RESPONSE_VIA_TP53_GROUP_A	0.0760342	0.131374	0.104542	0.153891	0.16001	0.140667	0.133123	0.14825	0.109365	0.106556	0.095249	0.101942	0.160126	0.171204	0.0788552	0.0830977	0.146092	0.161439	0.130704	0.132937	0.135488	0.102381	0.0973213	0.0769564	0.104862	0.126264	0.164572	0.0777315	0.132863
BRUINS_UVC_RESPONSE_VIA_TP53_GROUP_B	-0.0261382	-0.0441401	-0.0712373	-0.032729	0.0182053	-0.0439317	-0.0155134	-0.0211431	0.00815217	-0.0556357	-0.0470685	0.0334403	-0.0274364	-0.0193672	0.0264156	0.013381	-0.0404624	-0.0133816	-0.0396312	-0.0232799	-0.0167667	0.014989	0.0124633	-0.0146835	0.00288073	0.00196099	-0.0571954	-0.0256575	-0.0441078
BUYTAERT_PHOTODYNAMIC_THERAPY_STRESS_DN	0.0437575	0.0214769	-0.0208052	0.0624165	0.0573214	0.00497999	-0.0412343	-0.00683919	-0.0505993	-0.0615527	-0.0409023	-0.0108633	-0.0288923	0.0144449	-0.0589631	0.0318719	0.0630246	0.0353247	0.0611147	0.0269583	-0.0272505	-0.112124	-0.0351395	0.0486558	0.108929	-0.0119914	0.0279265	0.0693174	-0.0373476
BUYTAERT_PHOTODYNAMIC_THERAPY_STRESS_UP	-0.0541013	-0.0564549	-0.0872852	-0.0789479	-0.148624	-0.110518	-0.174252	-0.149359	-0.0482255	-0.151454	-0.10614	-0.100363	-0.0739489	-0.164331	-0.13137	-0.119873	-0.0453835	-0.0930825	-0.115163	-0.123914	-0.071709	-0.157242	-0.118663	-0.149624	-0.0812235	-0.13169	-0.0891277	-0.0277942	-0.0631595
BYSTRYKH_HEMATOPOIESIS_STEM_CELL_QTL_CIS	0.0760863	-0.0302729	0.12463	0.0329015	0.00224352	-0.0283493	-0.0189682	-0.000336348	-0.0537962	0.14621	-0.0336337	-0.0351924	0.223669	0.0383146	-0.0142255	0.0393099	0.0294281	0.0397095	0.0208487	-0.0095215	-0.0240037	-0.014303	0.0154775	0.212687	0.0372367	-0.0170367	0.00206155	0.0207614	-0.0428207
BYSTRYKH_HEMATOPOIESIS_STEM_CELL_QTL_TRANS	0.0115126	0.0498486	0.0733376	0.0306544	0.097686	0.0793087	-0.00222883	0.0926596	0.089697	0.0736089	-0.0184196	0.135121	0.120062	0.0571721	0.0343511	0.0090357	0.0217666	-0.0118818	0.0792888	0.0765445	0.124445	0.138666	0.137327	0.0438319	0.141828	0.0731557	0.127342	-0.00595163	0.0271338
CAIRO_HEPATOBLASTOMA_CLASSES_UP	-0.043771	-0.109445	-0.119814	-0.0987908	-0.119019	-0.102979	-0.094673	-0.113165	-0.0787483	-0.108038	-0.108425	-0.0258612	-0.126439	-0.127251	-0.118479	-0.0859368	-0.0750069	-0.0809232	-0.081212	-0.0913682	-0.112003	0.114808	-0.139821	-0.0425803	-0.00691496	-0.0966872	-0.0600477	-0.0802539	-0.104123
CAIRO_HEPATOBLASTOMA_DN	0.0187214	-0.0476893	-0.00580978	0.100312	-0.0337745	0.0475615	-0.00908707	0.0294304	-0.0198779	-0.00777901	0.0039137	0.0531026	0.0406361	-0.0375872	-0.066972	0.09107	0.0504101	0.0639467	-0.0219469	0.0698706	0.079469	-0.0330067	0.216731	0.0136081	-0.0344494	0.13246	0.0699018	0.0618241	0.0369423
CAIRO_LIVER_DEVELOPMENT_DN	0.0820439	0.114737	0.202099	0.0799247	0.176392	0.0996739	0.198377	0.197061	0.204527	0.142652	0.159514	0.195708	0.236062	0.23559	0.217896	0.123488	0.102834	0.170192	0.143779	0.0941129	0.196742	0.0942412	0.212205	0.285667	0.182492	0.121092	0.159625	0.0729806	0.172346
CASORELLI_ACUTE_PROMYELOCYTIC_LEUKEMIA_DN	0.0971667	0.0456016	0.0149096	0.0663352	0.0628279	0.0676744	0.0792172	0.0513392	0.064914	0.0580326	0.0267266	0.101877	0.145322	0.0839702	0.0179528	0.0607944	0.087251	0.107667	0.0828945	0.0785869	0.0455625	0.0856465	0.0326796	0.0714336	0.11335	0.0277134	0.0570908	0.0761333	0.0350381
CASORELLI_ACUTE_PROMYELOCYTIC_LEUKEMIA_UP	0.159065	0.285559	0.363072	0.274728	0.277419	0.342924	0.251811	0.348602	0.250418	0.278156	0.300103	0.292022	0.0631615	0.300978	0.303364	0.332846	0.271634	0.0306086	0.343617	0.2968	0.2951	0.253201	0.303543	0.235829	0.325117	0.276472	0.241351	0.286331	0.128249
CHARAFE_BREAST_CANCER_LUMINAL_VS_BASAL_DN	0.0736649	0.0412967	-0.0175069	0.0942708	0.0458066	0.0504381	0.117944	0.0372237	0.0465192	0.0298181	0.0660656	0.154996	0.0610594	0.103366	0.0291081	0.062221	0.0952109	0.0998789	0.0313558	0.0767201	0.0409173	0.213169	0.0494242	0.111847	0.0673872	0.0476904	0.0387061	0.110091	0.150769
CHARAFE_BREAST_CANCER_LUMINAL_VS_MESENCHYMAL_DN	0.0580432	0.048349	0.0459507	0.0591406	0.0857219	0.070812	0.11429	0.0628121	0.0345803	0.0408055	0.050293	0.0733222	0.123129	0.0829235	0.01682	0.048143	0.0649376	0.128181	0.0928688	0.0685018	0.0512987	0.0859446	0.000767576	0.088915	-0.0201933	0.0818997	0.0339595	0.07545	0.112734
CHARAFE_BREAST_CANCER_LUMINAL_VS_MESENCHYMAL_UP	0.00163283	-0.0293099	-0.00275031	0.0324696	0.0795703	0.0240227	0.0633193	0.0185412	0.0183793	-0.0148324	0.0248525	0.054318	0.0545545	0.0524162	0.0123663	-0.00966425	0.076906	0.010307	0.0380367	0.0563712	0.0386764	0.126106	0.045898	0.0589276	0.094109	-0.0266038	0.0675648	0.0710298	0.029119
CHEN_METABOLIC_SYNDROM_NETWORK	0.0306617	0.0439322	0.0736941	0.0612118	0.0711032	0.0392571	0.0984828	0.07087	0.0341458	0.036384	0.0708148	0.023426	0.114572	0.0803677	0.0195107	0.0538659	0.0736337	0.101173	0.0538883	0.0618367	0.0798079	0.0618019	0.0308182	0.0957132	0.0574537	0.0933449	0.0384973	0.0833949	0.120851
CHICAS_RB1_TARGETS_CONFLUENT	0.0981787	0.0210874	0.00391879	0.110274	0.053719	0.057811	0.100551	0.0399956	0.0362886	0.00562833	0.0130951	0.0268594	0.0908354	0.0884091	-0.00465186	0.0959724	0.0643067	0.120169	0.0571318	0.0810372	0.0259056	0.199963	0.0055809	0.113471	0.0139371	0.0324578	0.0920204	0.0925136	0.0448122
CHICAS_RB1_TARGETS_SENESCENT	-0.00652074	0.0844821	0.151384	0.0746224	0.101612	0.126375	-0.004507	0.0855868	0.111247	0.105851	0.0463273	0.0669696	0.080201	0.130579	0.0563599	0.128107	0.0229268	0.121729	0.0529855	0.123161	0.1578	0.138198	0.113063	0.176938	0.0580327	0.15965	0.128349	0.0612698	0.177717
CHYLA_CBFA2T3_TARGETS_DN	-0.0237676	0.01166	0.15839	0.108053	0.138056	0.105228	0.161447	0.290128	0.147962	0.13317	0.0725234	0.208438	0.212254	0.10912	0.0667865	0.169245	0.112373	0.0218228	0.11583	0.128565	0.218672	0.119028	0.207946	0.191598	0.241134	0.236393	0.304807	0.105886	0.181323
CHYLA_CBFA2T3_TARGETS_UP	0.0193525	0.021848	0.00451182	0.0201816	0.0362987	0.0405207	0.0991532	0.0424891	0.045795	0.0114777	0.0123718	0.087226	0.022869	0.0241907	0.126493	-0.0295209	0.0050067	0.0566412	0.0431999	0.0148935	0.0343131	0.0450296	0.0573693	0.113845	0.0578421	0.0234577	-0.00389329	-0.0296503	0.0121243
COLINA_TARGETS_OF_4EBP1_AND_4EBP2	0.00109525	0.168499	0.118217	0.0578128	0.13533	0.106853	0.114413	0.097901	0.0594147	0.102582	0.0683481	0.0702271	0.192192	0.226535	0.112206	0.0696888	0.0768509	0.170536	0.0880146	0.122363	0.203165	0.149399	0.210164	0.198435	0.0978202	0.133724	0.168795	0.0722019	0.10724
CONCANNON_APOPTOSIS_BY_EPOXOMICIN_UP	0.0349136	-0.0521117	-0.0498377	0.0676875	0.011313	-0.033581	-0.0193223	-0.0466064	-0.0355607	-0.0625345	-0.0495044	0.0349351	-0.0117335	0.00772608	-0.0955533	-0.00966727	0.00559591	0.0241176	0.0194817	0.073722	-0.00454634	0.18959	0.0551938	-0.00383229	-0.123436	-0.0321974	0.0233693	-0.0295106	0.042441
CREIGHTON_ENDOCRINE_THERAPY_RESISTANCE_1	0.102297	0.0429179	0.0289821	0.0776109	0.0954679	0.110991	0.134164	0.08104	0.00301416	0.0504356	0.0906611	0.179331	0.0943894	0.15308	0.0363402	0.0738783	0.105504	0.161082	0.0929328	0.112234	0.0488243	0.185971	0.0352545	0.111307	0.0852638	0.0875431	0.0740576	0.0706389	0.0815756
CREIGHTON_ENDOCRINE_THERAPY_RESISTANCE_3	0.0552574	0.0513614	0.109339	0.071077	0.109865	0.0569841	0.0898863	0.0771929	0.094546	0.0751433	0.099987	0.139533	0.112077	0.147348	0.0203552	0.0445408	0.0560385	0.070818	0.0680955	0.0474929	0.141037	0.0606869	0.120201	0.13532	0.126055	0.0716398	0.105286	0.0568314	0.13981
CREIGHTON_ENDOCRINE_THERAPY_RESISTANCE_5	0.0151679	-0.0539107	-0.047838	0.0819622	0.0627271	-0.0143089	0.0215892	-0.0233475	-0.01817	-0.0661863	0.0433536	-0.016642	0.00247177	0.0345591	-0.0697659	0.00653559	0.0615068	0.0121761	0.028532	0.00480727	-0.0151648	-0.0617447	0.0115166	0.00123938	0.04478	-0.0381245	0.0526498	0.0464062	0.0251681
CROMER_TUMORIGENESIS_DN	-0.0181994	-0.0259514	-0.0245823	-0.036517	0.0130859	-0.0376723	0.0452046	-0.0227722	-0.034828	-0.0496968	0.00191459	-0.00267674	0.222226	0.0114388	-0.0393942	-0.025031	0.021021	-0.0233668	0.027544	-0.00386515	-0.0332089	0.113648	-0.0696765	0.0562223	-0.0160061	-0.11656	-0.0266776	-0.0372188	-0.00949676
CUI_TCF21_TARGETS_2_DN	-0.086698	-0.0530402	-0.0872074	-0.0142448	-0.0808014	-0.0637691	0.0198287	-0.0692772	-0.0704254	-0.106723	-0.0739765	-0.0166787	-0.0458545	-0.0409174	-0.127801	-0.104131	-0.0875034	-0.0801448	-0.0911146	-0.0471355	-0.0497413	-0.0471871	-0.0653022	-0.0856953	-0.101195	-0.0887106	-0.132979	-0.0333675	-0.0706974
DACOSTA_UV_RESPONSE_VIA_ERCC3_COMMON_DN	-0.14911	-0.143246	-0.185695	-0.168318	-0.184731	-0.176585	-0.150595	-0.184123	-0.221446	-0.212206	-0.123238	-0.212936	-0.169123	-0.198712	-0.21172	-0.155918	-0.168805	-0.159443	-0.173789	-0.161146	-0.19088	-0.142327	-0.160324	-0.0621909	-0.231901	-0.194457	-0.102626	-0.170993	-0.156883
DACOSTA_UV_RESPONSE_VIA_ERCC3_DN	-0.126006	-0.109162	-0.179983	-0.146295	-0.162924	-0.154577	-0.158302	-0.16209	-0.132407	-0.148834	-0.141413	-0.19445	-0.0804072	-0.144535	-0.160673	-0.0889925	-0.137856	-0.13615	-0.151817	-0.138141	-0.135492	-0.100254	-0.129915	-0.111106	-0.214611	-0.173518	-0.0225224	-0.148606	-0.137656
DACOSTA_UV_RESPONSE_VIA_ERCC3_UP	0.00516687	-0.00135016	-0.0233302	-0.0159869	0.0426683	-0.0298463	0.00981466	0.0291527	-0.0213789	-0.0200998	-0.00155129	0.0796505	0.00243182	0.0200883	-0.0919703	-0.00577474	0.057246	0.0779593	-0.0264422	-0.00990823	-0.0682634	0.223563	-0.0643916	-0.0445073	-0.0422071	0.0317898	-0.0469881	-0.0251049	0.0621089
DAIRKEE_CANCER_PRONE_RESPONSE_BPA_E2	-0.150448	-0.10384	-0.117086	-0.0832851	-0.0866467	-0.0816842	-0.0262967	-0.088923	-0.112591	-0.0903378	-0.103076	-0.0400937	0.0456588	-0.0929128	-0.129164	-0.152143	-0.0722557	-0.0688088	-0.0788599	-0.111242	-0.100496	0.112151	-0.0167292	-0.14549	-0.0786321	-0.138535	-0.0896646	-0.162414	-0.107806
DANG_BOUND_BY_MYC	-0.0263038	-0.110611	-0.0685122	-0.078673	-0.0943952	-0.0844875	-0.0653494	-0.0889322	-0.110649	-0.111022	-0.0903342	-0.00111203	-0.0402742	-0.0737756	-0.0770523	-0.0625259	-0.0498056	-0.0771684	-0.072782	-0.0683341	-0.0810139	0.0850606	-0.0825075	-0.0182377	-0.066079	-0.111114	-0.0607869	-0.062208	-0.0784874
DANG_MYC_TARGETS_UP	-0.0722211	-0.159256	-0.121429	-0.133162	-0.142421	-0.133998	-0.104648	-0.141705	-0.118898	-0.158689	-0.157793	0.0565234	-0.0385044	-0.151534	-0.169232	-0.113749	-0.0649583	-0.117441	-0.131633	-0.122755	-0.111268	0.211484	-0.0591929	-0.205001	-0.0863439	-0.192445	-0.0849673	-0.0697216	-0.110757
DANG_REGULATED_BY_MYC_DN	0.13515	0.154921	0.166137	0.12752	0.135696	0.18238	0.21565	0.14782	0.133426	0.112214	0.18242	0.101304	0.20418	0.217365	0.154548	0.0856533	0.132329	0.173926	0.150236	0.117021	0.203363	0.160237	0.124185	0.148599	0.133751	0.138412	0.136962	0.12283	0.196561
DARWICHE_PAPILLOMA_RISK_HIGH_UP	-0.0113787	-0.00170823	0.0683588	-0.0377669	0.0236521	0.0341688	0.100222	0.0654356	0.0675021	0.050486	0.0410756	0.177279	0.146382	0.0552428	0.0233031	-0.0637231	-0.0743583	-0.123179	0.0178864	0.034225	0.0573349	0.342429	-0.0486492	0.0925629	0.0648877	0.0827888	-0.00789163	0.0393009	0.0651926
DARWICHE_PAPILLOMA_RISK_LOW_UP	-0.0113787	-0.00170823	0.0683588	-0.0377669	0.0236521	0.0341688	0.100222	0.0654356	0.0675021	0.050486	0.0410756	0.177279	0.146382	0.0552428	0.0233031	-0.0637231	-0.0743583	-0.123179	0.0178864	0.034225	0.0573349	0.342429	-0.0486492	0.0925629	0.0648877	0.0827888	-0.00789163	0.0393009	0.0651926
DARWICHE_SKIN_TUMOR_PROMOTER_DN	0.0693291	0.101914	0.161535	0.0101098	0.100832	0.174177	0.108616	0.169609	0.122184	0.0733071	0.0976872	0.183674	0.122649	0.194471	0.0969413	-0.0483619	-0.0595856	0.0593631	0.155407	0.111482	0.110479	0.301322	-0.0930023	0.170185	0.0888987	0.100528	0.0316482	0.0437324	0.0665188
DARWICHE_SQUAMOUS_CELL_CARCINOMA_UP	0.00570301	-0.0519568	0.0602901	-0.0172783	0.00581013	0.0152573	0.0898446	0.0488266	0.0677819	0.0373155	0.0291053	0.139355	0.138924	0.0752059	0.00827884	-0.0904923	-0.100507	-0.15327	-0.00202274	0.0130501	0.0779864	0.261862	-0.0672387	0.0863112	0.0250907	0.0684267	-0.0276158	0.0611672	0.0528476
DAZARD_RESPONSE_TO_UV_NHEK_UP	-0.158773	-0.14308	-0.0755078	-0.110598	-0.102088	-0.117527	-0.0460705	-0.0320646	-0.0355656	-0.0610739	-0.180623	-0.116304	0.0385251	0.00517069	-0.15602	-0.0987691	-0.0368773	-0.102297	-0.0920355	-0.0789393	-0.0842484	0.301649	-0.0627449	0.00999494	-0.145029	-0.0652297	-0.0599438	-0.112594	-0.0522078
DEBIASI_APOPTOSIS_BY_REOVIRUS_INFECTION_DN	-0.119021	-0.156607	-0.153375	-0.115433	-0.107237	-0.144058	0.141327	-0.150198	-0.100874	-0.164986	-0.154618	-0.155397	-0.163307	-0.139984	-0.192011	-0.129109	-0.0975884	-0.101187	-0.125088	-0.107913	-0.149886	-0.0969497	-0.109552	-0.0518628	-0.192557	-0.186984	-0.132454	-0.140297	-0.141127
DELACROIX_RAR_BOUND_ES	0.141956	0.108971	0.0850056	0.20035	0.128775	0.100336	0.163445	0.107537	0.118185	0.0503667	0.0690486	0.0982768	0.137146	0.188671	0.0968995	0.130966	0.135835	0.153723	0.149624	0.155731	0.133451	0.0301362	0.113323	0.174936	0.0746075	0.10448	0.0816121	0.179673	0.0896546
DELACROIX_RARG_BOUND_MEF	0.135856	0.0993186	0.141427	0.195758	0.158454	0.162208	0.143848	0.113259	0.140392	0.107342	0.137169	0.139717	0.170573	0.136367	0.0820678	0.171633	0.18987	0.129395	0.166691	0.184669	0.172092	0.131329	0.136131	0.174412	0.137355	0.140933	0.174752	0.189618	0.21072
DELYS_THYROID_CANCER_UP	0.117002	0.140076	0.0940074	0.144505	0.183339	0.130905	0.16928	0.133595	0.108984	0.0935159	0.13307	0.208897	0.123594	0.175792	0.110952	0.148716	0.16342	0.155327	0.151427	0.154836	0.198326	0.229645	0.151418	0.167052	0.158632	0.125221	0.116035	0.171509	0.184704
DESERT_STEM_CELL_HEPATOCELLULAR_CARCINOMA_SUBCLASS_UP	0.0433039	-0.0257703	-0.0581414	0.0112204	-0.0135231	0.0116893	0.000908282	-0.0470694	0.00239529	-0.0483814	-0.073782	-0.0505775	0.0125942	-0.00440766	-0.0311519	0.0257495	0.012619	0.0327819	-0.00581884	0.016196	0.0185755	0.194537	-0.00765403	-0.00701905	0.0293765	0.00662233	-0.0068201	0.00643018	-0.0446939
DEURIG_T_CELL_PROLYMPHOCYTIC_LEUKEMIA_DN	0.0308238	-0.0495441	-0.073521	0.00801527	-0.0164071	-0.00672422	-0.0535248	-0.0183437	-0.0681567	-0.0724602	-0.0353033	-0.0594421	-0.0637456	-0.0370639	-0.0707388	0.019312	0.00941391	0.0234003	-0.00274348	0.0150085	-0.0462088	-0.0845683	-0.0632077	-0.0467468	0.160673	-0.0355577	0.0469224	5.37938e-05	-0.0604104
DEURIG_T_CELL_PROLYMPHOCYTIC_LEUKEMIA_UP	0.0740434	0.0951517	0.0952908	0.137771	0.128446	0.106562	0.0758989	0.0996337	0.101114	0.0592841	0.0810017	0.127976	0.0936228	0.149114	0.0843007	0.13787	0.0910221	0.120502	0.132388	0.0947708	0.111022	0.119365	0.106832	0.112979	0.133394	0.157752	0.14521	0.10688	0.0809228
DIAZ_CHRONIC_MYELOGENOUS_LEUKEMIA_UP	-0.0249274	-0.0859102	-0.108298	-0.0970878	-0.0972299	-0.103889	-0.0651782	-0.110139	-0.0801087	-0.123171	-0.123238	-0.0550075	-0.063745	-0.0498857	-0.124992	-0.0853903	-0.0753744	-0.0717933	-0.0800769	-0.0686919	-0.0737308	-0.010044	-0.0708834	-0.107173	-0.136115	-0.125443	-0.0903334	-0.075412	-0.113025
DOANE_RESPONSE_TO_ANDROGEN_UP	0.0798129	0.0544324	0.108438	0.0889362	0.0570156	0.081851	0.0384933	0.062408	0.00857411	0.0711989	0.0473745	0.0222174	0.0846877	0.164933	0.0807695	0.0699655	0.0563493	0.0714244	0.0439488	0.0800833	0.0662321	0.00136032	0.142383	0.112432	0.0315	0.111115	0.111456	0.082047	0.0937489
DODD_NASOPHARYNGEAL_CARCINOMA_DN	-0.0359163	-0.0411212	-0.0677199	-0.070224	-0.065256	-0.0694878	-0.0285404	-0.0603436	-0.0620465	-0.0634655	-0.0643796	-0.00709628	0.00264585	-0.0497864	-0.0951987	-0.0692836	-0.0438008	-0.0473546	-0.0342627	-0.070027	-0.0510483	0.17112	-0.0590268	-0.030122	-0.0350054	-0.0696714	-0.00867351	-0.0664464	-0.0523309
DODD_NASOPHARYNGEAL_CARCINOMA_UP	0.020883	0.00152363	0.0431661	0.0354917	0.0545793	0.0250756	0.0576353	0.048283	0.0473465	0.018063	0.0327687	0.0407828	0.0977621	0.108749	0.00367942	0.00996463	0.0212399	0.00468547	0.0425621	0.0229431	0.0781868	0.103069	0.0669818	0.0324646	0.084945	0.0219586	0.0589815	0.0217829	0.0481939
DOUGLAS_BMI1_TARGETS_UP	0.0349973	0.0238947	-0.0166035	0.0206738	0.0311839	0.0248118	0.0628521	0.015426	0.12357	-0.0325634	-0.0176271	0.0459569	-0.00481752	0.04243	-0.0267715	0.0266384	0.056762	0.0359515	0.00275569	0.0583486	-0.0318846	0.0246356	-0.0205628	0.0511554	-0.0537145	0.0602196	0.0587326	0.00688923	-0.0236017
DURCHDEWALD_SKIN_CARCINOGENESIS_DN	-0.117862	-0.0527202	-0.0602305	-0.0228366	-0.00790715	-0.0712338	-0.0445696	-0.0808722	-0.0508058	-0.112566	-0.0365928	-0.0993855	-0.0402869	0.0432011	-0.116877	-0.0764405	-0.0673655	-0.0080181	0.0206146	-0.0258506	0.0112982	-0.113265	-0.0225283	-0.0412915	-0.0811377	0.0188354	-0.117174	-0.0304252	-0.111231
DUTERTRE_ESTRADIOL_RESPONSE_24HR_DN	-0.0354226	-0.0323811	0.0217824	-0.0224804	0.0045753	0.00414988	0.0369489	-0.0271511	-0.00162359	-0.0401545	0.0042478	-0.0424061	0.0258312	0.0265225	-0.064835	-0.0437667	-0.0341142	0.0122973	0.0166113	-0.048019	0.0288883	0.0711701	-0.0646726	0.0368109	-0.0215546	-0.0211618	-0.0291369	-0.061819	0.0701394
EBAUER_TARGETS_OF_PAX3_FOXO1_FUSION_UP	-0.208311	-0.0547989	-0.0581629	-0.138672	-0.0431898	-0.128623	0.146908	-0.0543018	-0.017656	-0.025615	-0.0534138	-0.137793	-0.0821012	-0.0207838	-0.0507775	-0.123107	-0.137755	-0.124461	-0.128726	-0.219954	-0.0268274	-0.181169	-0.11261	-0.13367	-0.0759699	-0.0612539	-0.15329	-0.0562899	-0.0753804
ENK_UV_RESPONSE_EPIDERMIS_DN	0.0529746	0.0307985	-0.0111989	0.0511818	0.0437631	0.0522461	0.0618237	0.0319545	0.0144477	0.0280373	0.0663192	0.103763	-0.0031222	0.0890932	0.0216342	0.0447181	0.0791169	0.0604032	0.0457977	0.0707852	0.0523236	0.174837	0.0504986	0.0790473	0.0170784	0.0306225	0.0243636	0.0854517	0.131494
ENK_UV_RESPONSE_EPIDERMIS_UP	0.0278438	0.0716313	0.0600352	0.0550633	0.10347	0.130483	0.133225	0.119095	0.0764739	0.119948	0.172583	0.120773	0.0813178	0.172181	0.0952589	0.0437651	0.0942822	0.0709011	0.0759834	0.0895795	0.106363	0.205171	0.0444192	0.18458	0.104213	0.114291	0.0898522	0.0806416	0.159617
ENK_UV_RESPONSE_KERATINOCYTE_UP	-0.0197799	-0.056729	-0.0807733	-0.0240987	0.015757	-0.0253877	-0.0378359	-0.0342926	-0.0122702	-0.0165135	-0.0578181	-0.0132003	0.00380677	-0.0575938	-0.0898229	-0.11734	-0.0551138	-0.0439247	-0.0357654	-0.00281215	-0.0487109	0.228642	-0.041524	-0.0503674	-0.0543038	-0.0464988	-0.0728346	-0.0447589	-0.063451
FARMER_BREAST_CANCER_APOCRINE_VS_BASAL	-0.0113068	0.0736922	-0.0386438	0.0554496	0.0669906	0.0337826	0.102335	0.0150385	0.0834298	0.0301826	0.0583023	0.158817	0.0713347	0.106248	0.0086826	-0.0205198	0.0939298	0.0706133	-0.0433848	0.0240445	0.0826581	0.110816	0.104142	0.101366	0.123978	0.0524292	0.0393202	0.0866038	0.133956
FARMER_BREAST_CANCER_APOCRINE_VS_LUMINAL	-0.121266	-0.110889	-0.0530438	-0.12213	-0.0969969	-0.108637	-0.0704543	-0.0424274	0.0137351	-0.0617693	-0.0778676	-0.0315931	0.0241493	0.00572393	-0.10338	-0.107755	-0.0689487	-0.0736329	-0.113875	-0.0689233	-0.0323782	0.0591839	0.034732	0.0212853	-0.0711783	-0.0112922	0.0127092	-0.12365	-0.014394
FARMER_BREAST_CANCER_BASAL_VS_LULMINAL	-0.11691	-0.105854	-0.134897	-0.0381931	-0.0526826	-0.104291	-0.010875	-0.111872	-0.0900618	-0.0845193	-0.0769077	-0.0134352	-0.133797	-0.0774187	0.0139478	-0.122977	0.058729	-0.0462504	-0.123723	-0.0630745	-0.126102	0.123688	-0.104951	-0.0877872	0.0229578	-0.111678	-0.00384319	0.0528595	-0.0444699
FARMER_BREAST_CANCER_CLUSTER_1	0.103859	0.380709	0.463653	0.282871	0.369155	0.360942	0.318059	0.434761	0.345503	0.361205	0.39509	0.379266	0.0740729	0.373336	0.441441	0.390485	0.282652	0.00310012	0.35384	0.262194	0.370516	0.293849	0.406392	0.244912	0.389077	0.367707	0.244042	0.366555	0.200338
FERNANDEZ_BOUND_BY_MYC	-0.0178873	-0.0808781	-0.0407961	-0.0380787	-0.0555436	-0.0453775	-0.0607988	-0.0558555	-0.0975726	-0.0898147	-0.0790418	0.0530134	-0.0944667	-0.0541854	0.0303948	-0.0251084	-0.0369216	-0.0246356	-0.0415964	-0.0286373	-0.0788574	0.120346	-0.00227911	0.0846241	0.0531874	-0.0495416	-0.0594038	-0.0402519	-0.0496297
FEVR_CTNNB1_TARGETS_DN	-0.180672	-0.148942	-0.143768	-0.199142	-0.167111	-0.164736	0.0617824	-0.160405	-0.164942	-0.190607	-0.125482	-0.06573	-0.140586	-0.149972	-0.166545	-0.151291	-0.161989	-0.146719	-0.14668	-0.150378	-0.128136	-0.0975877	-0.180675	-0.16939	-0.21952	-0.175119	-0.114655	-0.190198	-0.156009
FEVR_CTNNB1_TARGETS_UP	0.0563868	0.109165	0.112181	0.131811	0.145184	0.110908	0.0645345	0.0827953	0.103268	0.0655481	0.0823496	0.0804991	0.197063	0.105499	0.075479	0.106818	0.110086	0.100729	0.107085	0.094566	0.140732	0.0883149	0.0585708	0.0719884	0.0733384	0.0862788	0.0607529	0.137934	0.114873
FISCHER_DREAM_TARGETS	0.0992463	0.0446752	0.0278097	0.0240496	0.0666224	0.0725205	0.0924481	0.0356933	0.0229899	0.0332738	0.0369169	0.0806678	0.0275704	0.0506294	0.0321219	0.0910062	0.0348328	0.0402579	0.0608562	0.110426	0.0199568	0.133274	0.00935614	0.0525937	-0.00780039	-0.00142329	0.0151657	0.0180043	0.104415
FLECHNER_BIOPSY_KIDNEY_TRANSPLANT_OK_VS_DONOR_UP	0.0307907	-0.00763375	0.057471	0.0196094	0.0200944	0.0266319	0.00299754	0.0426181	-0.0215856	0.0813682	0.0164362	0.00417335	0.0828024	0.0483003	-0.0224595	0.0404311	0.0205862	0.0112292	0.0348349	0.0259355	0.0278851	0.0782852	0.0195176	0.0594979	0.0317564	-0.0123729	-0.0153215	0.03166	-0.0113383
FLECHNER_BIOPSY_KIDNEY_TRANSPLANT_REJECTED_VS_OK_DN	0.0975118	0.10391	0.112299	0.123085	0.126686	0.0961556	0.106934	0.113331	0.145512	0.0867442	0.0845362	0.0980255	0.17336	0.188889	0.0319993	0.0593566	0.0991202	0.177767	0.0987903	0.124143	0.109249	0.222218	0.0861214	0.138205	0.0375091	0.076644	0.0879099	0.0745204	0.0944421
FLORIO_NEOCORTEX_BASAL_RADIAL_GLIA_UP	0.0130104	0.00747635	0.0619928	0.096178	0.0267841	0.00412213	0.0546299	0.0454901	0.015101	0.0206938	0.0702611	0.092886	0.0585197	0.102798	-0.0145988	-0.027186	0.0100182	0.0162858	0.0568426	0.0431897	0.0330766	0.0649722	-0.0326929	0.15612	-0.00882037	0.0813338	0.00668856	-0.0107896	0.0956533
FOROUTAN_TGFB_EMT_DN	-0.078354	0.096716	0.0923226	-0.0218964	0.212612	0.0887618	0.132517	0.104652	0.0722174	0.0682086	0.120588	0.107753	0.191175	0.14195	0.0486763	-0.0359056	0.0531916	0.141698	0.0673236	0.0368611	0.121373	0.153762	0.0249439	0.148613	0.301848	0.0898312	0.183329	0.0780717	0.120797
FORTSCHEGGER_PHF8_TARGETS_DN	-0.0137841	-0.115324	-0.0765966	-0.0730637	-0.0767371	-0.0759717	-0.103713	-0.0633732	-0.048464	-0.10933	-0.071596	0.100136	-0.0580564	-0.0623109	-0.126897	-0.0580418	-0.0363119	-0.0542176	-0.0638581	-0.0496468	-0.0846916	0.0393282	-0.109166	-0.0521784	-0.0668506	-0.0628121	-0.0612896	-0.0484567	-0.0698281
FOSTER_KDM1A_TARGETS_UP	0.0658801	0.0885638	0.183555	0.0404529	0.05275	0.0665813	0.0974624	0.0560309	-0.032197	0.109848	0.0442826	0.0628873	0.230091	0.0426475	0.00990113	0.0400563	0.0970294	0.0351592	0.0246836	0.042156	0.201976	0.0811846	0.0248565	-0.0123935	0.0245865	0.0395929	0.107817	0.0398017	0.0235155
FOSTER_TOLERANT_MACROPHAGE_DN	-0.170871	-0.0727562	-0.12903	-0.115849	-0.120791	-0.116262	-0.142121	-0.122892	-0.0998739	-0.0917651	-0.137396	-0.152246	-0.0645854	-0.0662878	-0.0887	-0.177072	-0.114873	-0.102791	-0.113017	-0.104747	-0.0740209	0.0312874	-0.0105306	-0.140551	-0.0920338	-0.130126	-0.0679347	-0.166378	-0.0532615
FOURNIER_ACINAR_DEVELOPMENT_LATE_2	-0.00443898	-0.0488241	-0.0572919	-0.0280577	-0.0284241	-0.0222268	-0.0611957	-0.0242321	-0.0637949	-0.0693117	-0.0545902	0.0462151	0.0497686	-0.0288278	-0.0659637	-0.0127307	-0.0259639	-0.0125632	-0.0360981	-0.0172534	-0.0792316	0.201311	-0.0672784	-0.0355232	-0.081058	-0.0457622	-0.0333061	0.00789078	-0.0452138
FULCHER_INFLAMMATORY_RESPONSE_LECTIN_VS_LPS_DN	0.0355184	-0.0626646	0.0358047	0.0605754	0.021194	-0.0241983	-0.0252223	-0.0345854	-0.0530185	-0.0531882	-0.0639202	-0.0360711	0.0330584	0.0649846	-0.0778456	0.0502768	0.0427098	0.0511819	0.0463196	0.017059	0.0171988	-0.0607507	0.0517583	0.0798664	0.0257113	0.056218	0.0242629	0.102996	6.02583e-05
FULCHER_INFLAMMATORY_RESPONSE_LECTIN_VS_LPS_UP	0.140196	-0.0321149	-0.0414404	0.0250141	0.0267509	0.010705	-0.0103221	-0.00123726	0.0724763	-0.0526641	0.0172684	0.0504225	0.0569842	0.0355864	-0.0227676	0.0368487	0.0250141	0.0397536	0.0410493	0.0645171	0.014772	0.0289709	0.0395797	0.123056	-0.033796	-0.0170526	-0.00629387	0.043737	0.00589963
GAL_LEUKEMIC_STEM_CELL_DN	0.0479739	0.0143365	0.0826194	0.0898676	0.0463158	0.0530435	0.0987695	0.0861053	0.0826282	0.0804605	0.0690162	0.169452	0.0715254	0.101794	0.154643	0.0781174	0.0445597	-0.0251652	0.0995711	0.0515127	0.117776	0.1034	0.114668	0.186027	0.164454	0.0880527	0.0751854	0.071506	0.110438
GARY_CD5_TARGETS_DN	-0.0477573	-0.1492	-0.136346	-0.105301	-0.124442	-0.116358	-0.115759	-0.129332	-0.12608	-0.168028	-0.150624	-0.112477	-0.119124	-0.101092	-0.128788	-0.0978961	-0.059263	-0.095853	-0.11364	-0.101829	-0.109537	0.0844713	-0.157757	-0.112509	-0.0463865	-0.1402	-0.130804	-0.06734	-0.115154
GARY_CD5_TARGETS_UP	-0.0633743	0.0142151	0.018501	-0.0849354	0.0102619	-0.0178696	-0.0303004	0.025261	0.029686	-0.020313	0.0476291	0.00135696	0.0877162	0.0754636	0.00362834	-0.0138179	-0.0617009	0.00170506	-0.0195079	-0.00429511	0.0316722	0.0937536	0.109532	-0.0477584	-0.00975642	-0.00492243	-0.0375054	-0.036065	0.0210127
GAURNIER_PSMD4_TARGETS	0.0930262	0.0341719	0.0789952	0.0687239	0.0410351	0.0505967	-0.00272239	0.0343951	-0.0180608	0.238193	-0.0024568	-0.00876478	0.280667	0.0571862	0.0109084	0.0786174	0.0704503	0.0853902	0.0559087	0.0730399	0.0501525	-0.0941377	0.032082	0.149551	0.0661603	0.0142096	0.0605159	0.0563735	-0.0103584
GAZDA_DIAMOND_BLACKFAN_ANEMIA_ERYTHROID_DN	-0.00746821	0.047936	0.00911204	-0.0623902	0.048601	0.0370784	0.0664591	0.0286096	-0.0128194	-0.000522277	0.0186245	0.0164937	0.0478157	0.0433176	0.110386	0.00650939	-0.038424	0.0417344	0.0669683	0.0885583	0.0141549	-0.0278707	0.0438779	0.0508523	0.0349589	0.0168538	0.0175572	0.031634	0.050023
GEORGES_TARGETS_OF_MIR192_AND_MIR215	-0.0441548	-0.0850271	-0.109295	-0.0665953	-0.0792191	-0.0732937	-0.0582151	-0.0820354	-0.0409786	-0.0832604	-0.105957	0.0632554	-0.127995	-0.0869679	-0.115696	-0.000932707	-0.0627542	-0.0563081	-0.0683342	-0.0255686	-0.105124	-0.172711	-0.0765047	-0.10849	-0.0678598	-0.092817	-0.0598643	-0.0493601	-0.115914
GERY_CEBP_TARGETS	-0.0311585	-0.0540864	0.00864322	0.00850508	-0.0136473	-0.0102942	0.00499098	0.034079	0.100953	-0.00402091	0.0920285	-0.0489088	0.00612863	0.0152297	0.0511261	0.0166364	0.0296031	-0.0383279	-0.00161693	0.0113453	0.0942979	0.149752	0.0512832	0.110876	-0.0137112	0.0855347	-0.0179632	0.00308029	0.0138866
GOBERT_OLIGODENDROCYTE_DIFFERENTIATION_DN	-0.240375	-0.159109	-0.213357	-0.0953753	-0.21199	-0.207324	-0.14356	-0.18658	-0.112214	-0.234194	-0.227411	-0.219725	-0.100899	-0.166425	-0.236057	-0.190066	-0.205266	-0.194979	-0.174526	-0.196491	-0.215136	-0.178992	-0.164434	-0.228493	-0.175101	-0.219844	-0.124009	-0.197186	-0.172555
GOLDRATH_ANTIGEN_RESPONSE	0.00776353	0.0425503	0.0659547	0.0622144	0.0527635	0.0949144	0.0671275	0.0927178	0.0115591	0.0958504	0.0762715	0.059725	0.0649399	0.0869676	0.0561305	0.0194	0.0693367	0.0629834	0.085981	0.0314718	0.0842159	0.0951581	0.0897555	-0.0123546	0.0762015	0.0233196	0.00780502	0.0622567	0.100756
GOTZMANN_EPITHELIAL_TO_MESENCHYMAL_TRANSITION_DN	0.0212475	0.0392179	0.0836297	0.124056	0.150673	0.117595	0.0679577	0.127251	0.0583794	0.0915892	0.0947183	0.165403	0.202212	0.110913	0.0698791	0.0738819	0.133498	0.0770576	0.113465	0.140525	0.168043	0.171954	0.190517	0.0953578	0.180663	0.111628	0.0356775	0.118043	0.103349
GOZGIT_ESR1_TARGETS_DN	0.0516728	0.063277	0.0450936	0.091258	0.119329	0.0865317	0.0730821	0.0766363	0.0803548	0.115697	0.0922832	0.082353	0.153707	0.0939853	0.0324134	0.0575272	0.10097	0.0964278	0.100133	0.0937634	0.0768168	0.0618399	0.0425145	0.10031	0.176053	0.0498217	0.10291	0.0508851	0.102218
GRADE_COLON_AND_RECTAL_CANCER_UP	-0.0457091	-0.15125	-0.121935	-0.122373	-0.104507	-0.120941	-0.0861824	-0.13923	-0.156263	-0.136958	-0.153352	-0.0723032	-0.0449953	-0.113562	-0.134814	-0.108147	-0.0588982	-0.110724	-0.128386	-0.0892685	-0.132844	0.0470471	0.0115705	-0.0765172	-0.0925139	-0.130992	-0.114873	-0.0634246	-0.143249
GRAESSMANN_APOPTOSIS_BY_DOXORUBICIN_DN	-0.140435	-0.13187	-0.164485	-0.151244	-0.160997	-0.156045	-0.149511	-0.165338	-0.130533	-0.125479	-0.142965	-0.136292	-0.0308992	-0.14268	-0.156915	-0.117497	-0.135932	-0.145646	-0.132349	-0.132593	-0.143833	-0.157344	-0.139548	-0.170995	-0.191662	-0.183859	-0.138495	-0.10723	-0.182727
GRAESSMANN_APOPTOSIS_BY_DOXORUBICIN_UP	0.0484746	-0.0260156	-0.0522846	0.00717669	-0.00373157	-0.022667	-0.0263072	-0.0308123	-0.00477972	-0.00896513	-0.0321756	-0.0361311	0.0589743	0.00657427	-0.073645	0.01915	0.0301037	0.0241338	-0.0045866	0.0157868	0.00782996	0.000909799	-0.0160554	-0.0373055	-0.0181866	-0.0262508	-0.00489168	0.000903547	0.0236346
GRAESSMANN_APOPTOSIS_BY_SERUM_DEPRIVATION_UP	-0.100418	-0.159855	-0.0335216	-0.0934522	-0.0856827	-0.0854559	-0.160998	-0.0872867	-0.166107	-0.172498	-0.160658	-0.0826824	-0.124802	-0.0678725	-0.0986288	-0.0820236	-0.0781552	-0.0827732	-0.0584932	-0.114379	-0.0835818	0.136503	-0.0794449	-0.12651	-0.11728	-0.0799654	-0.0883065	-0.0552747	-0.158338
GRAESSMANN_RESPONSE_TO_MC_AND_DOXORUBICIN_DN	-0.0591901	-0.157885	-0.15715	-0.0389112	-0.105092	-0.125501	-0.0696922	-0.134969	-0.0115786	-0.171763	-0.159068	-0.0773248	-0.0410906	-0.0976164	-0.171656	-0.0321256	-0.115603	-0.104629	-0.0947507	-8.32044e-05	-0.124481	-0.122296	-0.111235	-0.124609	-0.175308	-0.147879	-0.140671	-0.0415616	-0.14723
GRAESSMANN_RESPONSE_TO_MC_AND_DOXORUBICIN_UP	0.0445535	-0.0641761	-0.0545386	-0.00482738	-0.0122491	-0.0412222	-0.0346734	-0.0545223	-0.0416013	-0.001641	-0.0315431	-0.0546305	0.0721885	-0.00328864	-0.0958697	0.00612805	-0.00532354	0.0129003	-0.00111759	0.00261551	0.00646575	-0.0416911	-0.0476808	-0.0540788	-0.022197	-0.043741	-0.00936163	-0.0117347	0.0245976
GREGORY_SYNTHETIC_LETHAL_WITH_IMATINIB	0.137894	0.0897427	0.220042	0.178297	0.112327	0.115157	0.20068	0.111127	0.0367384	0.240782	0.0953028	0.0896633	0.321462	0.111018	0.0419253	0.129149	0.120775	0.135015	0.127974	0.126656	0.0715338	-0.0120663	0.0516143	0.266878	0.0466539	0.0516767	0.0822446	0.148196	0.117252
GRESHOCK_CANCER_COPY_NUMBER_UP	-0.146331	-0.193598	-0.156559	-0.0939647	-0.0948944	-0.189837	-0.126853	-0.172793	-0.149596	-0.144531	-0.192333	-0.139348	-0.0825288	-0.18782	-0.225093	-0.169656	-0.117987	-0.145846	-0.187405	-0.174154	-0.142758	-0.0799804	-0.124963	-0.0447412	-0.0983305	-0.183817	-0.134538	-0.122019	-0.203061
GRUETZMANN_PANCREATIC_CANCER_DN	0.0686654	0.125096	0.118236	0.103086	0.15024	0.0937146	0.154237	0.18524	0.106323	0.0688859	0.120583	0.148259	0.174015	0.189101	0.0412578	0.0614892	0.114136	0.168243	0.134084	0.132716	0.0807528	0.186758	0.0239679	0.0551251	0.125712	0.104038	0.0894912	0.10247	0.13525
GRUETZMANN_PANCREATIC_CANCER_UP	0.0231728	-0.0169794	0.0142316	-0.0220704	-0.00840268	0.000266412	0.00393461	-0.00837701	-0.0420504	0.0380011	-0.027326	0.0286498	0.0858664	-0.00733288	-0.029606	0.00587275	-0.00458889	0.0252371	0.00430809	0.0188946	-0.0319326	0.174687	0.0342653	0.0743858	-0.0431096	-0.0207949	-0.0149371	-0.029186	-0.0437064
GRYDER_PAX3FOXO1_ENHANCERS_IN_TADS	0.0364784	-0.00328929	-0.0161358	0.011891	0.0206736	0.0109281	0.0380806	0.0221826	0.0373298	0.0336077	-0.0105974	0.0593155	0.0532848	0.0352984	-0.0450654	0.0276205	0.0720497	0.0763928	0.00179842	0.0343678	-0.0147366	0.0785797	-0.0454757	0.039641	-0.00256856	0.0163536	0.0349985	0.0339767	0.0311334
GRYDER_PAX3FOXO1_ENHANCERS_KO_DOWN	0.0341706	0.0214098	-0.0156051	0.0105635	0.0424702	-0.00192899	0.00433271	0.0435848	0.00856836	-0.00350752	0.0111971	0.0156185	0.0606089	0.0856135	-0.0560324	0.0252605	0.0665175	0.0870249	0.000642995	0.020484	-0.0325399	0.0669142	-0.0411941	0.0569973	0.0132638	0.0446594	-0.0169934	0.00578696	0.0379885
GRYDER_PAX3FOXO1_TOP_ENHANCERS	0.0860162	0.0665111	0.0272508	0.0608407	0.100668	0.0699044	0.104419	0.1003	0.0723777	0.0702129	0.0663125	0.0864084	0.0561523	0.1507	0.00863824	0.0765485	0.125851	0.172613	0.0506199	0.0945914	0.00188278	0.0550457	0.00746431	0.102931	0.0707693	0.103433	0.0748867	0.055031	0.09725
GUTIERREZ_WALDENSTROEMS_MACROGLOBULINEMIA_2	0.0546746	-0.0321884	-0.0684859	0.0308186	0.00604959	0.0150669	-0.0353844	-0.000342429	-0.0487391	0.120622	-0.0339005	-0.0405208	0.111592	-0.0114143	0.0407078	0.0410915	0.0328732	0.0461138	0.0200892	0.0354985	-0.0252256	-0.158773	-0.043831	-0.0267095	0.123767	-0.0186053	-0.00650616	0.0202033	-0.0418905
HAMAI_APOPTOSIS_VIA_TRAIL_UP	-0.0132594	-0.0217944	-0.0056285	0.0170612	0.0044168	-0.042667	0.0449089	0.00481972	-0.00666198	-0.000870004	-0.0199591	0.0216682	0.109071	-0.0170644	-0.0908859	0.0210878	0.0451699	0.0631046	-0.0423002	-0.0251239	-0.0331126	-0.0741364	-0.0432264	-0.0313102	0.112344	-0.00728507	0.00605188	-0.00605094	-0.0247772
HAN_SATB1_TARGETS_DN	0.237882	0.250273	0.195905	0.12985	0.225484	0.239667	0.265071	0.245897	0.158376	0.201314	0.199679	0.259997	0.179838	0.193409	0.207455	0.123383	0.113227	0.122678	0.229802	0.248749	0.182825	0.227571	0.129715	0.202294	0.161119	0.175611	0.084517	0.249029	0.324331
HAN_SATB1_TARGETS_UP	0.181496	0.177287	0.163194	0.124422	0.189252	0.188253	0.22399	0.18953	0.144653	0.176956	0.169144	0.249121	0.170535	0.167131	0.135767	0.0474003	0.0341181	0.0658369	0.160762	0.18632	0.167289	0.0980718	0.0927219	0.177035	0.144797	0.205905	0.00952156	0.179801	0.236573
HARRIS_HYPOXIA	-0.114808	-0.0621941	-0.13765	-0.103074	-0.142374	-0.134969	-0.0628554	-0.141133	-0.108706	-0.161692	-0.126626	-0.0342655	0.117665	-0.0626115	-0.0469837	-0.116418	-0.124293	-0.117829	-0.132572	-0.163577	-0.063097	0.157153	0.0237986	-0.147982	-0.0699086	-0.196159	-0.0446879	-0.0960431	-0.12683
HELLER_HDAC_TARGETS_DN	0.0887627	0.0289353	0.142114	0.0350344	0.0807302	0.0728694	0.0800956	0.075416	0.0126974	0.181875	0.0712268	0.10324	0.178732	0.0848108	0.0758104	0.045809	0.0348139	0.0714568	0.111909	0.128743	0.057625	0.123117	0.0174286	0.252071	0.0654157	0.041553	0.0481751	0.0263126	0.0377532
HELLER_HDAC_TARGETS_SILENCED_BY_METHYLATION_DN	0.0396415	0.0579146	0.0623505	0.0294902	0.112596	0.0947503	0.0978777	0.102936	0.0454985	0.0682613	0.116863	0.164698	0.0283264	0.124268	0.140444	0.0432178	0.0289735	0.0281604	0.138659	0.118281	0.0955467	0.248076	0.0532557	0.180414	0.139111	0.0711622	0.0606043	0.0260089	0.0752904
HELLER_HDAC_TARGETS_SILENCED_BY_METHYLATION_UP	0.06996	0.0139734	0.0131919	0.0653761	0.039608	0.0446886	0.0474789	0.0319884	0.00378992	0.0600078	0.0224014	0.006052	0.0765872	0.0197886	-0.0226624	0.0573129	0.0588915	0.0685562	0.0378183	0.0563378	0.0206889	0.110757	0.0146141	0.0131284	0.0716145	0.026296	0.0498737	0.0466399	0.0155353
HELLER_HDAC_TARGETS_UP	0.0814726	0.0307873	0.0167482	0.0724818	0.0445798	0.0521887	0.0292775	0.0435011	0.0255435	0.0867274	0.0392556	-0.00728135	0.109013	0.0287695	-0.0136138	0.0687239	0.076246	0.0735047	0.0446207	0.0635447	0.014593	0.0186637	-0.00298371	0.0192797	0.149811	0.0201602	0.0592471	0.0636619	0.037546
HELLER_SILENCED_BY_METHYLATION_UP	0.127924	0.0605669	0.114093	0.112708	0.0992374	0.103669	0.0987841	0.0992172	0.0397678	0.205132	0.0597843	0.0718268	0.182041	0.0863811	0.031483	0.116867	0.105371	0.0945253	0.0978281	0.115066	0.0741696	0.050679	0.0576476	0.207924	0.102243	0.093596	0.0687165	0.0951077	0.0512233
HENDRICKS_SMARCA4_TARGETS_DN	0.107675	0.00930036	0.274998	0.0765304	0.0500274	0.138968	0.00626103	0.140556	0.00355963	0.240638	0.00784148	0.0857772	0.315233	0.112785	0.00164987	0.0878368	0.0792051	0.10164	0.146416	0.0827307	0.142736	-0.0152669	0.0608136	0.238254	-0.0385334	0.024497	0.0378701	0.065832	-0.00103337
HIRSCH_CELLULAR_TRANSFORMATION_SIGNATURE_UP	0.0247971	0.119222	0.128771	0.0602086	0.0684189	0.0926644	0.0930499	0.0657328	0.114573	0.0358657	0.0665663	-0.00872842	0.105436	0.127683	0.102135	0.0156106	0.0819048	0.0906434	0.0724188	0.0163553	0.108758	0.0891314	-0.00973033	0.093146	0.0164913	0.0517013	-0.00792393	0.124522	0.103334
HOFFMANN_LARGE_TO_SMALL_PRE_BII_LYMPHOCYTE_UP	0.161753	0.0665614	0.0395868	0.134035	0.106681	0.118838	0.0989213	0.139768	0.0663103	0.23036	0.0652241	0.187646	0.304967	0.0950563	0.0420036	0.149353	0.137439	0.167854	0.172257	0.156872	0.0789071	0.195582	0.0690443	0.093377	0.0543822	0.0843111	0.111564	0.125768	0.059311
HOLLERN_EMT_BREAST_TUMOR_DN	0.0445566	0.00424394	0.0278858	0.0206067	0.0475679	0.0248265	0.114001	0.0980658	-0.0144823	0.0071839	0.0397291	0.0600297	0.0781313	0.086009	-0.000124307	0.0354386	0.0218224	0.0754509	0.091103	0.0580797	0.00458527	0.278212	0.0508633	0.106462	0.107243	0.019305	0.0627888	0.0144064	0.00847525
HOLLERN_SQUAMOUS_BREAST_TUMOR	0.0120159	-0.0128881	-0.0667504	0.0699821	0.0135161	0.010378	0.0875724	-0.0354616	0.0389794	-0.00756701	0.0843303	0.0754393	-0.0420757	0.100195	-0.0313615	-0.0274303	0.0896771	-0.00055914	-0.0467602	-0.000101787	-0.0145755	0.324786	-0.0150637	0.0267823	0.0429882	-0.0166481	0.0270599	0.0444214	0.0931491
HOLLMANN_APOPTOSIS_VIA_CD40_DN	0.141008	0.0822647	0.130471	0.105496	0.146777	0.114335	0.0840115	0.107808	0.121838	0.0724119	0.119702	0.0123518	0.193887	0.202659	0.131089	0.122104	0.0635946	0.160832	0.154407	0.0751509	0.122824	0.109486	0.106602	0.170211	0.148834	0.128691	0.136098	0.112987	0.108192
HOSHIDA_LIVER_CANCER_SUBCLASS_S1	0.0920021	0.0360384	0.0911011	0.0978053	0.0854252	0.0656677	0.0217701	0.102477	0.0719225	0.0238818	0.0331449	0.101561	0.0489298	0.0818932	0.0892379	0.11785	0.0891276	0.0782756	0.126128	0.0829158	0.122796	0.114205	0.115654	0.131286	0.109139	0.100729	0.103518	0.100722	0.0817131
HOSHIDA_LIVER_CANCER_SUBCLASS_S3	0.207819	0.19818	0.220115	0.220858	0.2265	0.228028	0.20548	0.212526	0.212692	0.170637	0.213701	0.140833	0.266814	0.241228	0.200062	0.176161	0.242539	0.263268	0.234699	0.230548	0.219631	0.13464	0.217263	0.227558	0.161258	0.169844	0.175907	0.203779	0.241901
HOUNKPE_HOUSEKEEPING_GENES	-0.152971	-0.212282	-0.228291	-0.196318	-0.165289	-0.179292	-0.194829	-0.179874	-0.179576	-0.222374	-0.189843	-0.185727	-0.0895401	-0.16163	-0.220552	-0.184396	-0.171394	-0.16239	-0.157192	-0.170176	-0.184444	0.0712188	-0.156262	-0.185996	-0.191149	-0.202431	-0.189621	-0.198977	-0.213584
HSIAO_HOUSEKEEPING_GENES	-0.113965	-0.117646	-0.0942558	-0.119382	-0.129572	-0.124138	-0.125773	-0.128401	-0.124831	-0.0882307	-0.126407	-0.0979704	-0.0219662	-0.128629	-0.165651	-0.14061	-0.103605	-0.111502	-0.116379	-0.122669	-0.116273	0.202676	-0.105138	-0.111304	-0.0828757	-0.140636	-0.133053	-0.12494	-0.118877
HSIAO_LIVER_SPECIFIC_GENES	0.160232	0.219621	0.187947	0.170455	0.279162	0.269586	0.145169	0.277304	0.205661	0.165182	0.202377	0.18311	0.252633	0.155803	0.198891	0.166794	0.210075	0.199265	0.268168	0.22237	0.244732	0.142147	0.307369	0.211735	0.223204	0.19248	0.209816	0.132486	0.215696
HUTTMANN_B_CLL_POOR_SURVIVAL_UP	-0.0926376	0.08649	0.146665	0.0728437	0.0894655	0.0797253	0.0294759	0.118979	0.0473284	0.0850135	0.0708285	0.00559323	-0.0324995	0.0621958	0.153033	0.100944	0.0741169	-0.0514032	0.0982421	0.111676	0.0772447	0.101044	0.131112	0.122373	0.206924	0.0749077	0.0466618	0.0835925	-0.019506
IBRAHIM_NRF1_UP	0.113671	0.0751628	0.0444222	0.0787378	0.0362327	0.0891419	0.104612	0.0394744	0.0289571	-0.00925783	0.0743059	0.0605758	0.0717926	0.0305798	-0.0076434	0.0771066	0.0905539	0.0974581	0.0502634	0.0692548	0.0870607	0.202707	0.0218292	0.0581543	0.0959115	0.0316956	0.111754	0.0825765	0.0950623
IBRAHIM_NRF2_UP	0.0469642	-0.00289081	-0.0259717	0.0170491	-0.00589763	0.0200234	-0.0110458	-0.0223118	-0.022803	-0.0190071	-0.0072251	0.0525619	0.0122742	-0.0151147	-0.0295921	0.0155701	0.0204564	0.0227437	0.00758457	0.049223	0.0230484	0.0585234	-0.0144387	-0.0180131	-0.00868561	-0.0188013	0.0170534	0.0124112	0.0266207
ICHIBA_GRAFT_VERSUS_HOST_DISEASE_35D_UP	-0.165215	-0.172403	-0.0779782	-0.10713	-0.078126	-0.140906	-0.00814702	-0.0418941	-0.0161168	-0.00244389	-0.113088	-0.0418821	-0.0161003	-0.0787437	0.0300909	-0.161871	-0.133859	-0.165631	-0.109476	-0.128448	0.00393523	-0.0672626	0.0197674	0.0708584	-0.0596845	-0.0718191	-0.0805035	-0.147772	-0.107984
ICHIBA_GRAFT_VERSUS_HOST_DISEASE_D7_UP	0.00985617	-0.0857902	0.0562359	0.0181353	-0.0292997	-0.051242	-0.0208637	-0.0478117	-0.00103164	0.152537	-0.0616881	-0.0427824	0.152402	0.00670618	-0.0343824	-0.0424336	-0.0414465	0.00217018	-0.0184183	-0.00755571	-0.00889742	-0.127269	-0.0432592	0.159441	-0.0949547	0.0229418	-0.03907	-0.0298279	-0.0664122
IVANOVA_HEMATOPOIESIS_EARLY_PROGENITOR	-0.0119457	-0.112708	-0.142653	-0.0658611	-0.0855183	-0.0757816	-0.0914551	-0.0871718	-0.0774295	-0.114161	-0.0539208	-0.0389002	-0.117986	-0.0307306	-0.0242784	-0.0522663	-0.0643914	-0.0523582	-0.0736689	-0.0294219	-0.112249	0.0790664	-0.121159	-0.0166202	-0.0715386	-0.100858	-0.0913972	-0.0705457	-0.124649
IVANOVA_HEMATOPOIESIS_LATE_PROGENITOR	0.043504	0.0586373	0.0573891	0.0357484	0.0788681	0.096248	0.0842205	0.0781946	0.0479038	0.0284266	0.0528056	0.0822721	0.119174	0.0441342	0.0180703	0.0423831	0.0551118	0.0609974	0.0882889	0.054005	0.0780457	0.0582491	0.0746351	0.0855409	0.0923848	0.0427836	0.0824981	0.024085	0.0843101
IVANOVA_HEMATOPOIESIS_STEM_CELL_AND_PROGENITOR	0.00686618	-0.00105772	0.148385	0.027627	0.013621	-0.0242246	0.0101901	0.0378161	0.0294986	-0.0685616	-0.00293526	5.26083e-05	-0.0142063	0.0460431	0.0554726	0.0588068	0.10867	0.0435088	0.0175645	-0.00463374	0.145941	0.00453852	0.118218	-0.00160159	0.00452344	0.00825749	0.00506549	0.0879553	-0.0695064
IWANAGA_CARCINOGENESIS_BY_KRAS_PTEN_UP	-0.0129994	0.0938883	0.0685759	0.0283555	0.126784	0.137487	0.0682888	0.122117	0.0384554	0.084971	0.0928736	0.149145	0.12889	0.128407	0.0771903	0.022497	0.143309	0.136766	0.076285	0.152534	0.112102	0.117806	0.114255	0.10747	0.083707	0.11211	0.123084	0.0266292	0.159776
JAATINEN_HEMATOPOIETIC_STEM_CELL_DN	0.140396	0.112036	0.233698	0.250675	0.191735	0.124316	0.283802	0.188092	0.204598	0.173523	0.238722	0.251686	0.246825	0.270572	0.151331	0.120301	0.155265	0.0756001	0.184919	0.106248	0.335833	0.210204	0.195693	0.274775	0.143443	0.112323	0.227455	0.193007	0.184334
JAEGER_METASTASIS_DN	0.0719875	0.0519526	0.0585684	0.093516	0.0961326	0.0837586	0.170866	0.108748	0.121764	0.131131	0.0855752	0.229903	0.0960309	0.178872	0.0664983	0.0726391	0.109388	0.0848257	0.0585675	0.079455	0.0998495	0.311354	0.0608329	0.124537	0.123527	0.102871	0.126781	0.0929909	0.174283
JINESH_BLEBBISHIELD_TO_IMMUNE_CELL_FUSION_PBSHMS_DN	0.077904	0.067709	0.181474	0.131942	0.104375	0.104175	0.0931681	0.114478	0.0965515	0.187757	0.0661976	0.0901778	0.206905	0.124953	0.0788646	0.120775	0.119181	0.059536	0.101215	0.11591	0.112173	0.0663464	0.156567	0.214517	0.0828794	0.172328	0.149672	0.147435	0.0929435
JINESH_BLEBBISHIELD_TO_IMMUNE_CELL_FUSION_PBSHMS_UP	0.0113325	-0.0621199	-0.0820572	0.0442198	-0.00481911	0.00414378	0.0644557	-0.00738376	0.0115644	-0.0447723	0.0406244	-0.00103809	-0.0583732	0.0157475	-0.0473324	0.00253616	0.0183581	0.0306708	-0.0222476	0.0271653	0.00977016	0.173447	-0.0225792	0.00764239	-0.0146324	-0.0166911	0.000104401	0.0506654	0.0329854
JINESH_BLEBBISHIELD_TRANSFORMED_STEM_CELL_SPHERES_UP	0.0668602	0.0538065	0.10162	0.028247	0.068661	0.0728066	0.0738344	0.0811593	0.042563	0.0558543	0.0992325	0.0804028	0.147705	0.103507	0.0372756	0.0179863	0.0343111	0.0223015	0.0834312	0.078622	0.102209	0.208319	0.0417552	0.0997612	0.0918422	0.0878274	0.0664391	0.0848574	0.149528
JINESH_BLEBBISHIELD_VS_LIVE_CONTROL_DN	0.0402572	0.0335814	0.201624	0.110674	0.120158	0.123229	0.158902	0.148338	0.156958	0.236071	0.115991	0.121134	0.253325	0.171501	0.117299	0.0902612	0.119263	0.119214	0.110287	0.119233	0.143521	0.167799	0.146227	0.275343	0.0575824	0.141323	0.118734	0.13806	0.168286
JISON_SICKLE_CELL_DISEASE_UP	-0.141101	-0.148546	-0.169848	-0.161435	-0.12776	-0.117345	-0.0837422	-0.0960503	-0.214691	-0.156522	-0.110495	-0.109935	-0.109499	-0.11098	-0.0388769	-0.148417	-0.110018	-0.100758	-0.0591855	-0.10427	-0.109339	0.0724022	-0.102163	-0.0702085	-0.0386586	-0.136387	-0.126879	-0.163156	-0.156007
JOHNSTONE_PARVB_TARGETS_2_UP	-0.00766608	-0.0858163	-0.119372	-0.00322016	-0.0523484	-0.0435871	-0.0366804	-0.0572546	-0.0916411	0.0330607	-0.0873933	-0.0767424	0.0396917	-0.0521336	-0.108683	-0.0199318	-0.0279921	-0.0154636	-0.0398198	-0.0247505	-0.0814356	0.073381	-0.0830548	-0.0408568	0.0696661	-0.0734629	-0.0623362	-0.0140632	-0.0785736
JOHNSTONE_PARVB_TARGETS_3_DN	-0.034336	-0.0146526	-0.0996362	-0.0527365	-0.0488372	-0.0378593	0.0402682	-0.046972	-0.0793265	-0.081129	-0.0718503	-0.0814479	-0.0844422	-0.0240528	-0.0772263	-0.00230021	-0.0201097	-0.0171375	-0.0269854	-0.0131798	-0.0707394	-0.074935	-0.0740308	-0.0461958	0.0224005	-0.0581026	-0.00237735	-0.0313347	-0.0809765
JOHNSTONE_PARVB_TARGETS_3_UP	0.0781582	-0.0142649	0.0558421	0.0652501	0.0336345	0.0326136	-0.00358079	0.0323415	-0.0190295	0.0812921	-0.00280356	0.0491711	0.155639	0.0400519	-0.00846101	0.0773096	0.0585826	0.0743225	0.0527406	0.0604162	0.036594	0.00197873	0.0383612	0.12182	0.0731017	0.0181547	0.0281685	0.0524166	0.0278515
KAAB_FAILED_HEART_ATRIUM_DN	-0.286312	-0.253982	-0.266645	-0.243492	-0.244657	-0.241126	-0.259657	-0.246852	-0.159374	-0.258251	-0.255412	-0.170096	-0.1206	-0.23296	-0.262313	-0.291043	-0.242238	-0.234011	-0.239757	-0.232499	-0.257926	0.206292	-0.0158711	-0.221438	-0.255423	-0.249583	-0.248483	-0.302243	-0.24392
KAAB_HEART_ATRIUM_VS_VENTRICLE_DN	0.142861	0.0600991	0.0313173	0.0781109	0.0891364	0.0829088	0.140288	0.0761356	0.0316513	0.049542	0.0369757	0.0940831	0.0343469	0.128757	0.0143924	0.0928213	0.0801776	0.0964685	0.0660751	0.137959	0.0665886	-0.018526	0.0781739	0.0436557	0.0560887	0.0540078	0.047596	0.0719106	0.115298
KAYO_AGING_MUSCLE_DN	-0.0713472	-0.108354	-0.120893	-0.0776725	-0.0751808	-0.0686617	-0.107718	-0.0777699	-0.0971716	-0.114832	-0.113841	-0.0629501	-0.0477202	-0.0862335	-0.0944385	-0.0679363	-0.0304196	-0.124057	-0.0789181	-0.0596351	-0.016915	0.105345	-0.0788564	-0.146792	-0.0650388	-0.141695	-0.0414363	-0.0367249	-0.122373
KAYO_AGING_MUSCLE_UP	0.095701	0.281703	0.315897	0.207159	0.303948	0.2024	0.208556	0.222097	0.304183	0.262553	0.245416	0.201519	0.309587	0.301458	0.227749	0.19264	0.223721	0.229114	0.148191	0.198087	0.268578	0.243925	0.14829	0.0905082	0.238208	0.208502	0.186028	0.166936	0.23171
KEGG_ALLOGRAFT_REJECTION	0.0949629	0.000427761	0.0882414	0.0708657	0.0430612	0.0523294	-0.00142587	0.0356467	-0.0162549	0.229606	-0.00142587	-0.00698676	0.264921	0.0245249	-0.0292303	0.0801338	0.0727193	0.0875484	0.0578903	0.074573	0.00969591	-0.13118	-0.0125476	0.16133	0.07505	0.0152568	0.0300858	0.0578903	-0.00884039
KEGG_ANTIGEN_PROCESSING_AND_PRESENTATION	0.106897	0.00967036	0.0632102	0.0819629	0.0532654	0.063354	0.00794538	0.0572095	-0.00768402	0.173839	0.00794538	0.011786	0.208562	0.0435926	-0.0194975	0.0916855	0.0838447	0.0992127	0.0687903	0.0860401	0.0299678	-0.00486111	0.0109775	0.144192	0.048624	0.0367659	0.0407723	0.0687903	0.0190333
KEGG_ASTHMA	0.0949629	0.000427761	0.0882414	0.0708657	0.0430612	0.0523294	-0.00142587	0.0356467	-0.0162549	0.229606	-0.00142587	-0.00698676	0.264921	0.0245249	-0.0292303	0.0801338	0.0727193	0.0875484	0.0578903	0.074573	0.00969591	-0.13118	-0.0125476	0.16133	0.07505	0.0152568	0.0300858	0.0578903	-0.00884039
KEGG_AUTOIMMUNE_THYROID_DISEASE	0.0949629	0.000427761	0.0882414	0.0708657	0.0430612	0.0523294	-0.00142587	0.0356467	-0.0162549	0.229606	-0.00142587	-0.00698676	0.264921	0.0245249	-0.0292303	0.0801338	0.0727193	0.0875484	0.0578903	0.074573	0.00969591	-0.13118	-0.0125476	0.16133	0.07505	0.0152568	0.0300858	0.0578903	-0.00884039
KEGG_CELL_ADHESION_MOLECULES_CAMS	0.103581	0.0191349	0.101022	0.0791724	0.0621442	0.0604708	0.0175844	0.0562563	0.00369832	0.237684	0.0186971	0.0140877	0.27218	0.0438742	-0.0211424	0.088867	0.0810288	0.109695	0.0659025	0.0832978	0.0287681	-0.116563	0.00779165	0.177425	0.0944337	0.0350613	0.0384002	0.0663838	0.0102814
KEGG_GRAFT_VERSUS_HOST_DISEASE	0.0949629	0.000427761	0.0882414	0.0708657	0.0430612	0.0523294	-0.00142587	0.0356467	-0.0162549	0.229606	-0.00142587	-0.00698676	0.264921	0.0245249	-0.0292303	0.0801338	0.0727193	0.0875484	0.0578903	0.074573	0.00969591	-0.13118	-0.0125476	0.16133	0.07505	0.0152568	0.0300858	0.0578903	-0.00884039
KEGG_HEMATOPOIETIC_CELL_LINEAGE	0.108771	0.0333141	0.171322	0.128591	0.0747201	0.0755073	0.0452391	0.0506837	0.0348566	0.312113	0.0238615	0.0282437	0.369041	0.0806745	-0.00355141	0.105738	0.0858163	0.101148	0.0778918	0.0965384	0.0632514	-0.0861558	0.00188366	0.24448	-0.0120674	0.0422334	0.0446385	0.0724116	0.0186674
KEGG_INTESTINAL_IMMUNE_NETWORK_FOR_IGA_PRODUCTION	0.115961	0.0264932	0.111905	0.0940569	0.0697515	0.0782178	0.0252517	0.0597717	0.0137244	0.242338	0.0251856	0.0195306	0.244681	0.0509247	0.000297596	0.10514	0.0960496	0.0725718	0.0839249	0.0985667	0.0382303	-0.0984036	0.0172352	0.178778	0.0999299	0.0431772	0.0550567	0.0837343	0.0170376
KEGG_LEISHMANIA_INFECTION	0.0714839	0.0136705	0.0556155	0.0476145	0.0209479	0.0303962	0.0350608	0.0146076	-0.0366122	0.207499	-0.0206371	-0.0274125	0.247225	0.0354791	-0.00813557	0.0577465	0.048982	0.0634652	0.0354933	0.0520278	0.0285208	-0.113874	0.0118431	0.12241	0.0435706	-0.00466199	0.0388236	0.0359284	-0.0286557
KEGG_LYSOSOME	0.113565	0.0927805	0.0907575	0.145243	0.105439	0.119386	0.118832	0.151279	0.0492359	0.0518638	0.0689931	0.150917	0.122767	0.149036	0.0689253	0.101252	0.159746	0.149527	0.121702	0.140016	0.196624	0.0832282	0.192157	0.16448	0.0237753	0.1106	0.1102	0.137498	0.153288
KEGG_RIBOSOME	-0.367443	-0.390413	-0.404751	-0.444953	-0.450464	-0.444953	-0.393841	-0.394351	-0.401954	-0.400784	-0.394798	-0.455975	-0.457812	-0.450464	-0.395594	-0.43393	-0.444953	-0.443115	-0.385028	-0.437604	-0.454138	0.292634	-0.457812	-0.45965	-0.409971	-0.394396	-0.450464	-0.441278	-0.357566
KEGG_SYSTEMIC_LUPUS_ERYTHEMATOSUS	0.155225	0.0548638	0.110984	0.128602	0.0990841	0.109926	0.0545566	0.0937481	0.0350527	0.231279	0.052877	0.0440784	0.264983	0.0742776	0.0319736	0.140409	0.145985	0.148073	0.114297	0.1353	0.0679469	-0.0341354	0.052616	0.181736	0.0972446	0.072007	0.0876742	0.116908	0.0435107
KEGG_TYPE_I_DIABETES_MELLITUS	0.0940237	-0.000721937	0.082807	0.0698216	0.0419755	0.0513263	-0.00250959	0.0346186	-0.0173609	0.220154	-0.00257835	-0.00814757	0.255712	0.0234114	-0.0304245	0.0791036	0.071678	0.0865293	0.0568955	0.0736032	0.00862886	-0.132114	-0.0135105	0.155237	0.069345	0.0141293	0.0290494	0.0568267	-0.010004
KEGG_VIRAL_MYOCARDITIS	0.0614319	-0.0268874	0.0426324	0.064271	0.0120993	0.0214515	-0.0037159	0.00590355	-0.0155681	0.165654	-0.0281149	-0.0242898	0.20112	0.00443774	-0.052372	0.0485727	0.0668625	0.0528397	0.026186	0.0424354	0.00767387	-0.112156	-0.0296422	0.153721	0.0396751	-0.0128592	0.0275054	0.0560149	-0.0260844
KIM_ALL_DISORDERS_CALB1_CORR_UP	-0.17473	-0.191881	-0.172584	-0.16228	-0.179748	-0.168037	-0.195549	-0.174899	-0.157254	-0.202459	-0.236692	-0.0880003	-0.0741444	-0.176158	-0.202782	-0.14925	-0.160308	-0.15529	-0.171201	-0.157184	-0.197378	0.0655821	-0.144659	-0.206438	-0.188185	-0.184263	-0.181327	-0.163074	-0.160755
KIM_ALL_DISORDERS_OLIGODENDROCYTE_NUMBER_CORR_UP	-0.0426888	-0.100854	-0.120377	-0.0770655	-0.0750545	-0.0942085	-0.120697	-0.10328	-0.100326	-0.152053	-0.118051	-0.0163055	-0.0338126	-0.0933816	-0.135202	-0.0710532	-0.0829661	-0.0719389	-0.091915	-0.0872723	-0.117364	0.0841145	-0.0390581	-0.11556	-0.0793383	-0.127464	-0.0934962	-0.0707842	-0.0875437
KIM_BIPOLAR_DISORDER_OLIGODENDROCYTE_DENSITY_CORR_UP	-0.179635	-0.202153	-0.210512	-0.191122	-0.21653	-0.205954	-0.223989	-0.214032	-0.207129	-0.237741	-0.243292	-0.152412	-0.154014	-0.217152	-0.23418	-0.187638	-0.199217	-0.192667	-0.206788	-0.193099	-0.219231	0.129115	-0.165024	-0.212295	-0.167692	-0.221099	-0.203438	-0.190932	-0.203307
KIM_GLIS2_TARGETS_UP	0.0849702	-0.0056986	0.156939	0.0615653	0.0342934	0.0437571	-0.0075303	0.0293071	-0.0233032	0.323674	-0.00763206	-0.014043	0.350944	0.0336549	-0.0191514	0.0713343	0.0630917	0.0781523	0.0490487	0.0662462	0.0139059	-0.136359	-0.00297968	0.208677	-0.0621758	0.0272785	0.0233032	0.049761	-0.0157729
KIM_RESPONSE_TO_TSA_AND_DECITABINE_UP	-0.104641	-0.144267	-0.107173	0.0044531	-0.0563731	-0.124289	-0.095456	-0.131445	-0.166255	-0.149164	-0.0847804	0.0226546	-0.182424	-0.0438736	-0.149917	-0.107509	-0.0466385	-0.16771	-0.124242	-0.114888	-0.153863	0.0574254	-0.100842	-0.0450235	0.0591033	-0.138699	-0.0717243	-0.0443419	-0.030123
KIM_WT1_TARGETS_DN	-0.155222	-0.132728	-0.133735	-0.163988	-0.16268	-0.151232	0.135546	-0.165428	-0.168671	-0.181275	-0.174874	-0.123337	-0.158676	-0.153753	-0.148223	-0.165152	-0.113975	-0.143618	-0.115443	-0.156093	-0.159411	0.0489628	-0.176693	-0.1571	-0.102725	-0.168361	-0.152535	-0.129361	-0.18261
KINSEY_TARGETS_OF_EWSR1_FLII_FUSION_DN	-0.0164285	-0.126235	0.0210547	0.0190542	-0.0567825	-0.0978783	-0.0286478	-0.104872	0.0102449	-0.139605	-0.0529708	-0.0549952	0.033699	-0.0183155	-0.128981	-0.0356102	-0.060493	-0.0225684	-0.043904	-0.0349809	0.104846	-0.0792464	0.000594696	-0.0143211	-0.00510017	-0.146566	-0.0203832	0.0681782	-0.0271092
KINSEY_TARGETS_OF_EWSR1_FLII_FUSION_UP	-0.0175638	-0.0699014	-0.0699808	-0.0592785	-0.0773968	-0.0599045	-0.0656792	-0.0772339	-0.0964334	-0.0807274	-0.0820942	0.00826067	-0.0275003	-0.066195	-0.113275	-0.0107835	-0.0290898	-0.0389521	-0.0540874	-0.0456297	-0.0712209	0.185037	-0.0687755	-0.0599518	-0.0357149	-0.0733761	-0.0574737	-0.0334864	-0.0796442
KOINUMA_TARGETS_OF_SMAD2_OR_SMAD3	-0.0285821	-0.0407969	-0.132328	-0.021558	-0.0719687	-0.0659926	0.0126223	-0.0845901	-0.11419	-0.0973053	-0.0598144	-0.000259194	-0.0175504	-0.0157195	-0.08135	-0.0496899	-0.0359165	-0.0532795	-0.0555197	-0.0464985	-0.0400694	0.186665	0.0136392	-0.0209948	-0.0724895	-0.0917051	-0.0384036	-0.0128897	-0.00868749
KOYAMA_SEMA3B_TARGETS_UP	0.225467	0.174632	0.178264	0.295203	0.232224	0.22167	0.160023	0.196631	0.175042	0.178222	0.172099	0.196097	0.22438	0.242053	0.176159	0.259252	0.215549	0.271715	0.242821	0.239418	0.213518	0.280342	0.311907	0.208819	0.181929	0.220161	0.219062	0.238997	0.162053
KRIEG_HYPOXIA_NOT_VIA_KDM3A	-0.116707	-0.168167	-0.0836092	-0.118765	-0.108701	-0.141177	-0.0834505	-0.148059	-0.118432	-0.200714	-0.130765	-0.0730014	-0.104097	-0.16388	-0.141698	-0.120825	-0.0843847	-0.123958	-0.139387	-0.147568	-0.101522	-0.0797289	-0.106468	-0.109832	-0.0532416	-0.181445	-0.155019	-0.0777324	-0.087245
KRIGE_RESPONSE_TO_TOSEDOSTAT_24HR_DN	0.0537312	-0.0536625	-0.0189067	0.00654428	0.0106032	-0.0244423	0.00779809	-0.023081	-0.0260778	-0.0699214	-0.00730895	0.0336774	0.00434515	0.0361411	0.0375035	0.00307383	0.0202008	0.00775557	0.011608	0.00291255	-0.00960761	0.0731695	-0.0258268	0.14543	0.0292937	-0.0496265	-0.021323	0.0358268	-0.0347382
KRIGE_RESPONSE_TO_TOSEDOSTAT_24HR_UP	-0.0206504	0.0837837	0.104941	0.0475736	0.0679006	0.107621	0.0821118	0.153061	0.127242	0.145609	0.121755	0.0691622	0.172559	0.109359	0.050512	0.00988201	0.0741387	0.070111	0.0915353	0.0540692	0.142954	0.0230379	0.0862819	0.174942	0.106775	0.15413	0.0386843	0.0289858	0.161037
KRIGE_RESPONSE_TO_TOSEDOSTAT_6HR_DN	0.0659619	-0.027125	-0.0082194	0.0159904	0.0392556	0.00351655	0.0135509	0.00480247	-0.0274761	-0.0474632	0.0107845	0.0577731	0.0240105	0.0434013	0.0501171	0.032224	0.0503337	0.0321355	0.0360857	0.0272256	-0.00224639	0.0927677	-0.00468301	0.107501	0.0387722	-0.0226696	0.00121627	0.0469361	-0.010159
KRIGE_RESPONSE_TO_TOSEDOSTAT_6HR_UP	-0.0473108	0.0230937	0.0649236	0.0151498	0.00772952	0.044456	0.0514551	0.085957	0.0994676	0.0836093	0.102369	0.0173874	0.116391	0.0763137	0.0155133	-0.0460999	0.0124062	0.0158079	0.0355325	0.00121723	0.103764	-0.0175217	0.0333635	0.201685	0.0702769	0.0874522	-0.0120262	-0.0022908	0.0972504
KUMAR_TARGETS_OF_MLL_AF9_FUSION	-0.0123082	0.0520447	0.0958967	-0.008999	0.0997444	0.0218876	0.0648042	0.0945813	0.00497385	0.0449775	0.0535937	0.07389	0.0549113	0.0974313	0.0837451	0.0569221	-0.0305828	0.00832797	0.0290823	-0.00534612	0.0759908	0.0626121	0.109004	0.0118583	0.133229	0.0856946	0.0618036	0.0599059	0.108256
LAIHO_COLORECTAL_CANCER_SERRATED_UP	0.171141	0.0848643	0.178625	0.144996	0.151021	0.185228	0.11819	0.184542	0.0906531	0.191299	0.151261	0.163415	0.199033	0.185255	0.101498	0.160419	0.145621	0.130489	0.221153	0.187209	0.156398	0.131128	0.109572	0.124371	0.124082	0.100927	0.131874	0.138191	0.163949
LANDIS_ERBB2_BREAST_TUMORS_324_UP	0.0277795	0.0777949	0.0121676	0.00224911	0.0327298	0.0394857	0.00670205	0.0518489	0.0434751	0.0123471	0.00176588	-0.0118579	-0.0079858	0.0572969	0.0841155	0.0674839	0.00443743	0.0737637	0.0458013	0.0647188	0.00833367	0.0397505	0.0141442	0.00990602	0.0913838	0.0234794	0.0536634	-0.0009118	0.0150412
LASTOWSKA_NEUROBLASTOMA_COPY_NUMBER_DN	-0.0357322	-0.0283683	-0.0441175	-0.0225291	-0.0388448	-0.0317058	-0.0518845	-0.0656983	-0.0264567	-0.0396813	0.0173307	-0.044628	0.0200405	-0.0444824	-0.105671	-0.0449178	-0.0320239	-0.0356686	-0.0275391	-0.049878	-0.0215683	0.055466	-0.0123619	-0.0272607	0.00930591	-0.0115146	-0.00364789	-0.0632891	-0.035195
LEE_BMP2_TARGETS_DN	-0.126885	-0.131608	-0.139261	-0.0977713	-0.111097	-0.103932	-0.0879208	-0.110525	-0.146097	-0.11175	-0.0813649	-0.0614106	-0.0937204	-0.123042	-0.145883	-0.125577	-0.0952755	-0.125372	-0.0713861	-0.0695568	-0.129082	0.0395444	-0.137494	-0.110104	-0.119096	-0.105034	-0.156886	-0.0731092	-0.0777637
LEE_BMP2_TARGETS_UP	0.104166	0.0967685	0.13844	0.134736	0.142448	0.0855774	0.137882	0.133694	0.135104	0.0799492	0.0960223	0.0951395	0.147296	0.168392	0.0792439	0.0830031	0.111438	0.141049	0.114731	0.100687	0.129916	0.101202	0.101624	0.147274	0.169387	0.0966421	0.12598	0.0931819	0.136715
LEE_LIVER_CANCER_E2F1_UP	0.052755	0.00367254	-0.0314559	0.0143422	0.0278121	0.0339622	0.0129546	0.055788	-0.0149236	-0.00411308	-0.00099203	0.00534224	-0.0145623	0.031341	0.0589508	0.0609995	-0.00164124	0.0660865	0.0406432	0.0577564	0.0466631	0.208252	0.0266378	0.0574964	-0.0353421	0.122224	0.0370493	0.0645653	-0.00375411
LEE_LIVER_CANCER_SURVIVAL_DN	-0.190807	-0.231873	-0.212139	-0.210417	-0.223261	-0.21497	-0.211454	-0.223921	-0.208961	-0.201606	-0.235058	-0.0338309	-0.212108	-0.200423	-0.228871	-0.198483	-0.168431	-0.204129	-0.212875	-0.202407	-0.194957	0.159842	-0.241244	-0.242271	-0.163613	-0.227745	-0.180569	-0.169201	-0.245349
LEI_MYB_TARGETS	-0.0528251	-0.0510201	-0.0290902	-0.0192132	0.0212191	-0.00888529	0.0833652	0.00771954	-0.0193762	0.000414865	0.0191897	0.0959388	0.0374505	0.108299	-0.017347	-0.00953923	-0.0142565	-0.00526043	-0.0116374	-0.0106269	0.0235962	0.292138	0.0215912	0.0517255	0.0296721	-0.00187665	0.0300493	-0.00596755	0.0563403
LENAOUR_DENDRITIC_CELL_MATURATION_DN	0.133583	0.0648593	0.273072	0.194953	0.172169	0.139505	0.217072	0.186697	0.256618	0.182522	0.154683	0.281239	0.252271	0.253213	0.173483	0.157735	0.208905	0.0789152	0.166451	0.185828	0.261199	0.203859	0.225843	0.276242	0.121209	0.199722	0.195075	0.245695	0.281765
LENAOUR_DENDRITIC_CELL_MATURATION_UP	0.105785	0.119212	0.123602	0.198999	0.193289	0.152233	0.162779	0.154561	0.159731	0.0986616	0.121219	0.103047	0.159321	0.172868	0.0932559	0.151286	0.159877	0.243933	0.184372	0.172253	0.225767	0.0616263	0.212317	0.161453	0.321206	0.170481	0.0789679	0.18247	0.110556
LI_AMPLIFIED_IN_LUNG_CANCER	0.0535307	-0.0112094	0.00930156	0.0247364	0.0492493	0.0140993	0.076653	0.03199	-0.00340604	-0.0200957	0.0100987	0.0754022	0.138611	0.0696366	0.0112195	0.0563251	0.00583053	0.0504908	0.0743624	0.0335323	0.0299573	0.303701	0.0535611	0.0778847	0.104981	0.0211822	0.0514553	0.0416181	0.0234524
LI_INDUCED_T_TO_NATURAL_KILLER_UP	-0.0868793	0.00880572	-0.0260251	0.0323588	0.00334572	-0.0196538	0.011719	-0.0284118	-0.0496481	-0.0281889	-0.0132551	-0.0729037	0.0583869	0.0224109	0.00484132	-0.0615196	-0.0160911	0.0317364	0.00595099	-0.00404762	0.0723088	0.0865014	0.106109	-0.000113804	-0.00403262	-0.0105135	0.0106401	0.0170626	0.00649815
LIAO_METASTASIS	-0.0117957	-0.000610892	-0.0711506	0.00909964	-0.0245629	-0.0189726	0.0481734	-0.0686232	-0.0659971	-0.0624943	-0.0106515	-0.066166	0.061251	-0.0236929	-0.0572355	0.0114127	-0.0442309	0.00374822	-0.00618737	-0.0372993	0.0176551	0.146163	-0.0347269	0.153742	-0.00140359	-0.0420697	-0.0758084	0.00540874	-0.0180127
LIM_MAMMARY_STEM_CELL_DN	0.00911875	-0.0506182	-0.00803057	0.0137203	0.0397819	-0.0249508	-0.0335526	0.0190033	-0.0754527	-0.0391594	-0.0336761	0.00232704	0.0350896	0.0249315	-0.0448371	0.0277023	0.0296963	0.0613094	0.0567137	0.0201945	-0.0148887	0.0171096	0.0367241	0.0409919	0.110137	-0.0140493	0.0220123	0.0219494	-0.0575975
LIM_MAMMARY_STEM_CELL_UP	0.0985614	0.0569372	0.0824481	0.218968	0.133266	0.106649	0.201394	0.0886703	0.148415	0.10427	0.114871	0.112469	0.15066	0.206899	0.064725	0.086196	0.155928	0.170174	0.0883274	0.207925	0.16813	0.2438	0.0568625	0.220354	0.051707	0.14581	0.155567	0.183232	0.108233
LIN_SILENCED_BY_TUMOR_MICROENVIRONMENT	0.0456508	0.101251	0.0945649	0.05451	0.124495	0.0780283	0.184826	0.0843732	0.00589166	0.0869359	0.12606	0.15534	0.125111	0.13885	0.0353209	0.0860964	0.0225519	0.0887581	0.144287	0.122179	0.0836563	0.30968	0.033521	0.149655	0.134414	0.0615704	0.0749316	0.0502365	0.214773
LINDGREN_BLADDER_CANCER_CLUSTER_2B	0.0364866	0.025817	0.120092	0.100275	0.0575204	0.0581903	0.0724963	0.0390727	0.0536305	0.248188	0.0396262	0.0352809	0.206886	0.0890904	-0.00014284	0.0042723	0.0630577	0.0806388	0.0632988	0.0751115	0.0590645	-0.0548378	0.0384138	0.18082	-0.0168645	0.0330746	0.068928	0.0350822	0.0477104
LIU_PROSTATE_CANCER_DN	0.0425264	0.0155289	0.0165951	0.0590675	0.0359991	0.0123113	0.0883945	0.00219205	0.0120685	-0.013045	0.0392043	0.0816591	0.134288	0.073913	-0.0284574	0.0344693	0.0337082	0.0400339	0.0462307	0.0442605	0.0339005	0.131595	-0.0107034	0.0864633	-0.0021077	0.015826	0.0612807	0.0273777	0.0965092
LIU_SOX4_TARGETS_DN	-0.0138401	-0.0881352	-0.0901155	-0.0362249	-0.0579678	-0.0476981	-0.0145108	-0.0390011	-0.0901878	-0.101957	0.00860932	-0.00246996	0.0645431	-0.00969879	-0.087428	0.0292589	-0.03454	-0.0112177	-0.0173795	-0.019242	-0.0777599	0.143228	-0.00318163	-0.0687074	-0.100056	-0.0753782	-0.0555032	-0.0436865	-0.057689
LIU_VAV3_PROSTATE_CARCINOGENESIS_UP	0.106074	0.270458	0.317302	0.199625	0.293242	0.215745	0.29712	0.350894	0.299011	0.264954	0.270521	0.209308	0.313962	0.310432	0.313328	0.186766	0.151738	0.194497	0.260433	0.167143	0.356895	0.195351	0.281926	0.293123	0.264238	0.29516	0.179629	0.158854	0.245107
LOPEZ_MBD_TARGETS	0.0292845	-0.00767392	-0.0143405	0.0194343	0.00118636	-0.00207756	0.0272331	0.0180162	0.0227825	-0.0241468	0.0167936	0.0541231	0.0174819	0.0118548	-0.00978333	0.00772727	0.002547	0.0154948	0.0248182	0.01197	-0.00477025	0.180155	0.00803626	0.0475809	-0.0260591	0.0125227	-0.00341906	0.0126496	0.0065243
LU_AGING_BRAIN_UP	-0.0508785	-0.0636122	-0.0886106	-0.0733695	-0.0352467	-0.0244711	-0.0645628	-0.033608	-0.136709	-0.0710261	-0.019033	-0.0274919	0.0262607	-0.0203795	-0.0786075	-0.0578081	-0.0160341	-0.00484867	0.0101489	-0.010468	0.016332	-0.0249414	0.0197779	-0.061554	-0.0171694	-0.0471784	0.0112603	-0.0759226	-0.0392809
LUI_THYROID_CANCER_CLUSTER_4	0.142351	0.10735	0.24102	0.120871	0.138008	0.14649	0.0950157	0.177569	0.0897292	0.29352	0.128133	0.129558	0.220376	0.148649	0.0884611	0.17171	0.156089	0.0681677	0.185674	0.163659	0.135797	-0.0103094	0.126047	0.173338	0.193488	0.12016	0.121334	0.150943	0.115842
MARKEY_RB1_ACUTE_LOF_DN	-0.064046	-0.107619	-0.016056	-0.0407835	-0.0440458	-0.135215	0.0120219	-0.0861717	-0.0836087	-0.115341	-0.0134358	-0.119442	-0.0646255	-0.0300829	-0.11827	-0.0710873	-0.00730537	-0.0101937	-0.0917924	-0.12025	-0.0457567	-0.0525016	-0.0943644	-0.0883025	-0.0274861	0.00608769	-0.110741	0.0581347	0.0139037
MARSON_BOUND_BY_E2F4_UNSTIMULATED	-0.279405	-0.301371	-0.281984	-0.296826	-0.30562	-0.300008	0.0799147	-0.306206	-0.333342	-0.324297	-0.318518	-0.20411	-0.332672	-0.315419	-0.3079	-0.231487	-0.295485	-0.289371	-0.282566	-0.277782	-0.321114	-0.170445	-0.323459	-0.324129	-0.339624	-0.313241	-0.310896	-0.296072	-0.277529
MARSON_BOUND_BY_FOXP3_STIMULATED	-0.0709217	-0.0853376	-0.058776	-0.0914797	-0.0793447	-0.0813929	-0.0847049	-0.0397764	-0.0571384	-0.0957892	-0.0859163	-0.0855678	-0.0676679	-0.035952	-0.10977	-0.08041	-0.0723043	-0.063163	-0.06566	-0.0487447	-0.00387636	0.0997588	0.0451032	-0.0524412	-0.130121	-0.0727903	-0.0935087	-0.046888	-0.0727498
MARSON_BOUND_BY_FOXP3_UNSTIMULATED	-0.110101	-0.101048	-0.157421	-0.118263	-0.15213	-0.140856	-0.097487	-0.125453	-0.190182	-0.137369	-0.172864	-0.0656401	-0.137172	-0.102782	-0.117858	-0.135117	-0.126746	-0.136668	-0.140786	-0.10958	-0.0673279	-0.0433771	-0.0884237	-0.0288135	-0.133443	-0.149853	-0.121805	-0.0769127	-0.154535
MARTENS_TRETINOIN_RESPONSE_DN	-0.0776583	-0.0777172	-0.100495	-0.0940766	-0.105959	-0.0797913	-0.0913589	-0.0724627	-0.116513	-0.0918891	-0.084632	0.0118819	-0.0737876	-0.118635	-0.0280744	-0.0795176	-0.0686229	-0.082133	-0.0569709	-0.0855079	-0.102992	0.165014	-0.145674	-0.0216129	-0.0335031	-0.0736828	-0.0957234	-0.102873	-0.0668445
MARTENS_TRETINOIN_RESPONSE_UP	0.0376936	0.0369641	0.0700249	0.0230961	0.0648694	0.138208	0.101585	0.0851397	0.13258	0.11219	0.0505304	0.117554	0.202769	0.0743559	0.0225828	0.0296617	0.018599	0.0283877	0.0489321	0.0429527	0.0924487	0.106304	0.0910473	0.0524223	0.0583307	0.116431	0.142468	0.0210927	0.0721506
MARTINEZ_RB1_AND_TP53_TARGETS_DN	-0.149662	-0.198943	-0.202102	-0.173901	-0.188717	-0.179407	-0.181764	-0.188774	-0.205862	-0.209342	-0.178835	-0.176081	-0.200082	-0.0935386	-0.209985	-0.158518	-0.172482	-0.164024	-0.177534	-0.163853	-0.210742	0.209451	-0.189982	-0.130544	-0.237194	-0.167953	-0.162996	-0.173958	-0.160144
MARTINEZ_RB1_AND_TP53_TARGETS_UP	-0.0340764	-0.0457031	-0.020673	-0.00724399	0.012963	0.0154611	-0.00842722	0.00247938	-0.0166003	-0.033283	0.00124073	0.0574978	0.0494867	0.0253864	-0.070282	-0.0100141	-0.0355548	-0.0192584	-0.00428937	0.00722557	0.0263276	-0.0165651	0.0120991	-0.0186206	0.0501208	0.00132694	-0.0091879	0.0111897	0.024685
MARTINEZ_RB1_TARGETS_DN	-0.187832	-0.193798	-0.116899	-0.177296	-0.149389	-0.112179	-0.169484	-0.113268	-0.174113	-0.176738	-0.142189	-0.133078	-0.140312	-0.0690534	-0.195185	-0.168151	-0.180558	-0.17404	-0.128702	-0.156588	-0.143781	0.176718	-0.183328	-0.137096	-0.156721	-0.137413	-0.155183	-0.162477	-0.0999308
MARTINEZ_RB1_TARGETS_UP	0.0224749	-0.0210387	-0.0611615	0.0280695	0.0167627	-0.00674512	0.0137057	-0.0279845	-0.00806263	-0.0286207	0.00309648	0.06419	0.0458239	0.0263467	-0.0566309	0.0271377	-0.00179485	0.0175897	-0.014315	0.0335507	0.0133961	-0.0283236	0.0443651	0.00898242	0.035466	0.00669514	0.0135237	0.0364638	0.00646107
MARTINEZ_TP53_TARGETS_DN	-0.12747	-0.132648	-0.167902	-0.128753	-0.144988	-0.157268	-0.162045	-0.166436	-0.189342	-0.190511	-0.161283	-0.14171	-0.109757	-0.0931545	-0.190783	-0.113082	-0.149576	-0.117386	-0.133733	-0.14163	-0.165996	0.110871	-0.147734	-0.0976241	-0.194328	-0.0958342	-0.124445	-0.129426	-0.122565
MARTINEZ_TP53_TARGETS_UP	-0.0414966	-0.0816793	-0.0311019	-0.0270284	-0.0029781	0.0139535	-0.00920051	0.00061676	-0.0144142	-0.0336619	0.00191353	0.0496322	0.00609784	0.0336716	-0.073538	-0.0317094	-0.0418365	-0.0420837	-0.0225908	0.00389321	0.0126722	0.0459932	-0.00251343	-0.0339498	0.0418798	-0.0378624	-0.0252142	-0.00676885	0.0123049
MARTORIATI_MDM4_TARGETS_FETAL_LIVER_DN	-0.0527656	-0.0489175	-0.0631553	-0.0786324	-0.0270836	-0.020601	-0.105107	-0.0354829	-0.0648166	-0.0707167	-0.0844771	0.0691505	-0.033286	-0.0984196	-0.0134412	-0.0192775	-0.0777366	-0.0732961	-0.000878333	-0.0363483	-0.102467	-0.0416009	-0.00582296	-0.0535821	-0.0624042	-0.0470113	-0.0380404	-0.0669014	-0.0491653
MASSARWEH_TAMOXIFEN_RESISTANCE_UP	0.0769168	0.069507	0.0487902	0.107261	0.148784	0.0615884	0.0624957	0.0522258	0.0209281	0.0213434	0.114826	0.0668099	0.0768616	0.129062	0.00326438	0.0728353	0.109029	0.0690778	0.0759687	0.0643926	0.0571753	0.111117	0.0711526	0.0930231	0.0958259	0.0456122	0.129075	0.0999282	0.132787
MATSUDA_NATURAL_KILLER_DIFFERENTIATION	-0.0564278	-0.076714	0.00278193	-0.0608854	-0.0544657	-0.023617	0.0106346	0.0133438	-0.0449572	-0.0864285	-0.0587961	-0.0501808	-0.03394	0.0539845	-0.0943285	-0.10226	-0.084638	-0.074034	-0.026294	-0.0576858	-0.00145963	0.197356	0.0596938	-0.0242914	-0.0388195	-0.0668469	-0.107845	-0.0518586	-0.0749181
MATTIOLI_MGUS_VS_PCL	-0.0186753	0.122298	0.23068	-0.0191514	0.0927897	0.0478445	0.104601	0.14662	0.0569423	0.18294	0.125693	0.143412	-0.0528526	0.0517459	0.210489	0.119917	0.0491609	-0.0500102	0.0866649	0.054646	0.0646424	-0.0388727	0.199055	0.0314564	0.279761	0.180599	0.0898868	0.0282641	0.0537784
MCBRYAN_PUBERTAL_BREAST_3_4WK_UP	0.0935763	0.0637692	0.0725875	0.057315	0.0980741	0.0774717	0.0847176	0.115871	0.0822228	0.146009	0.073918	0.0987152	0.139561	0.100871	0.0869205	0.108965	0.0589255	0.083433	0.106133	0.119077	0.0751843	0.0888907	0.142967	0.108699	0.127968	0.0715366	0.0867225	0.0939213	0.072091
MCBRYAN_PUBERTAL_BREAST_4_5WK_UP	0.00542092	-0.0215675	-0.0112347	-0.00644481	0.0198442	-0.00341379	0.0205891	0.0445199	-0.01325	0.0923421	-0.0040081	0.0729696	0.103628	0.0223496	-0.0197506	0.0234798	-0.0148317	0.0411113	0.0485325	0.0363786	-0.00858261	0.114298	0.0112411	0.0485781	0.0815242	-0.00768128	0.0256005	-0.0123421	0.0291687
MCBRYAN_PUBERTAL_BREAST_6_7WK_UP	0.140276	0.183987	0.19928	0.0868032	0.175766	0.0976409	0.112865	0.17019	0.139329	0.142922	0.151741	0.117372	0.0683451	0.140713	0.205031	0.248297	0.156113	0.00833245	0.0730315	0.174281	0.110044	0.0235988	0.233583	0.0659092	0.130591	0.156623	0.0716063	0.30416	0.135729
MCLACHLAN_DENTAL_CARIES_UP	0.0930818	0.179495	0.291002	0.167724	0.190531	0.170035	0.200499	0.238848	0.192286	0.306901	0.218853	0.197079	0.178856	0.215761	0.193984	0.19798	0.190552	0.0537669	0.19791	0.173108	0.228319	0.100513	0.225435	0.21986	0.213553	0.214888	0.159504	0.204038	0.162199
MEBARKI_HCC_PROGENITOR_FZD8CRD_DN	0.122264	0.181086	0.252556	0.212961	0.260884	0.175923	0.246606	0.269204	0.298802	0.241025	0.251147	0.215444	0.306732	0.263015	0.151205	0.236275	0.23028	0.196234	0.199593	0.208082	0.267867	0.226103	0.300285	0.246285	0.191575	0.194254	0.140778	0.166869	0.238365
MEISSNER_BRAIN_HCP_WITH_H3K4ME3_AND_H3K27ME3	0.0342209	-0.0164697	-0.0394903	0.0192279	0.0033878	-0.00242398	0.0313038	0.00153204	-0.029133	-0.0284985	-0.0169361	-0.0206477	0.0141422	0.0314548	-0.0568922	0.0252379	0.0104088	0.0398139	-0.000998108	0.0209603	-0.00210611	-0.00926187	0.0376839	-0.00922357	-0.0176274	0.0351913	-0.0174669	0.00556089	0.0205196
MEISSNER_NPC_HCP_WITH_H3_UNMETHYLATED	-0.0690174	-0.129804	-0.158207	-0.0734015	-0.108072	-0.0987116	-0.110087	-0.107103	-0.152613	-0.139595	-0.130988	-0.0714007	-0.152936	-0.0692841	-0.140886	-0.0761182	-0.0898894	-0.0794534	-0.0976357	-0.0814975	-0.0858915	0.0603713	-0.0125332	-0.136475	0.00788786	-0.118508	-0.114312	-0.0932246	-0.125123
MIKKELSEN_ES_ICP_WITH_H3K4ME3	0.0230519	-0.0708139	-0.0568032	-0.0231357	-0.0437913	-0.0329823	0.030485	-0.0416443	0.0120251	-0.0426272	0.0122344	-0.0203168	0.0284876	0.0371705	-0.0362565	-0.00744045	0.00621514	0.0495572	-0.00400257	0.0139131	-0.0386223	-0.0179756	-0.0222549	0.100451	0.0100573	-0.0562291	0.0386018	-0.0257269	-0.0434823
MILI_PSEUDOPODIA_CHEMOTAXIS_DN	0.0138713	-0.0936237	-0.0732334	-0.0545263	-0.0762924	-0.0657795	-0.106202	-0.0346659	0.0209645	-0.119528	-0.104944	-0.0686244	-0.0559288	-0.0439921	-0.100431	-0.0420145	-0.0330792	-0.0411261	-0.0367915	-0.0165624	-0.0228148	-0.0146671	-0.00346651	-0.0866785	-0.0688081	-0.0765036	-0.0815489	-0.0605231	-0.0505652
MILI_PSEUDOPODIA_HAPTOTAXIS_DN	0.0452209	-0.0230279	-0.0345046	0.0221486	-0.023645	-0.0324184	-0.0524236	-0.00505724	0.0400044	-0.06905	-0.0559069	-0.00677915	-0.0646013	-0.00515895	-0.0726413	-0.00780379	0.017051	0.0161249	0.0112794	0.0345316	-0.0131897	0.0405516	-0.0049555	-0.0199645	-0.0251135	-0.0257619	-0.0263878	0.00873784	-0.0121768
MILI_PSEUDOPODIA_HAPTOTAXIS_UP	-0.161658	-0.118916	-0.161922	-0.228148	-0.239647	-0.23293	-0.164564	-0.240868	-0.223104	-0.211414	-0.191282	-0.105717	-0.226234	-0.251451	-0.261322	-0.215224	-0.175047	-0.222449	-0.230386	-0.221431	-0.213318	-0.145409	-0.259897	-0.262441	-0.161653	-0.248296	-0.188681	-0.129905	-0.160432
MITSIADES_RESPONSE_TO_APLIDIN_DN	-0.0613338	-0.126619	-0.153851	-0.0463696	-0.103641	-0.0934291	-0.0977654	-0.102912	-0.101827	-0.140356	-0.128685	-0.0438461	-0.0677411	-0.0357893	-0.139505	-0.0704518	-0.083217	-0.0721538	-0.0908761	-0.0760441	-0.128442	0.0179473	-0.0673933	0.0132049	-0.100887	-0.115069	-0.108383	-0.0532374	-0.0693975
MOHANKUMAR_HOXA1_TARGETS_UP	-0.019744	-0.0898377	-0.121892	-0.0433982	-0.0640594	-0.0534392	-0.0385383	-0.0629009	-0.00561838	-0.104996	-0.091479	0.00709839	0.0423369	0.00607669	-0.0893915	-0.0285299	-0.0409845	0.0256067	-0.0510255	-0.0340331	-0.0841754	0.170497	-0.0933966	0.0792194	-0.131836	-0.0774796	-0.0112504	-0.0472601	-0.102872
MOOTHA_HUMAN_MITODB_6_2002	0.0532015	-0.0514654	-0.0137643	0.00544992	0.00987706	-0.0234319	-0.000498799	-0.0199643	-0.0389822	-0.0666065	-0.0235239	-0.0561987	-0.0120277	0.0674783	-0.013106	0.00173981	0.0973259	0.00470118	0.0120214	0.0551409	-0.00303676	0.0432471	0.0224805	0.0580616	-0.0822895	-0.0514909	-0.0279597	0.0449085	-0.0557694
MOOTHA_MITOCHONDRIA	0.0148891	-0.0849297	-0.0113857	0.0110485	-0.0457196	-0.0644071	-0.0637489	-0.0559757	-0.0480251	-0.0952802	-0.0123803	-0.0665194	-0.0178181	0.0220836	-0.0346282	-0.0406209	0.0688848	-0.0394483	-0.0462593	-0.00326987	-0.0214807	0.0382545	0.00536465	-0.0506563	-0.108523	-0.0880259	-0.065094	0.0127704	-0.0883122
MOOTHA_PGC	0.00691435	-0.0482835	0.0768484	-0.0249448	-0.0177887	-0.0225533	0.00301246	-0.0210565	-0.000930579	0.0661097	-0.0587252	0.0931705	0.170773	0.0575599	-0.0444181	0.00292663	0.0031966	0.00574971	-0.0177191	-0.00324544	0.00781461	0.0631483	0.0109874	0.0835461	0.00118099	-0.0197223	0.00417932	0.00479574	-0.0446318
MOREAUX_MULTIPLE_MYELOMA_BY_TACI_UP	0.217436	0.123504	0.205596	0.164493	0.189996	0.201139	0.197744	0.197009	0.146576	0.134515	0.214452	0.196639	0.234437	0.281881	0.129528	0.232944	0.164706	0.151967	0.210766	0.204056	0.149824	0.185638	0.121301	0.231336	0.154568	0.176759	0.158592	0.161277	0.258575
MULLIGHAN_MLL_SIGNATURE_1_DN	-0.110756	-0.120823	-0.103883	-0.123767	-0.138593	-0.145501	-0.125471	-0.102715	-0.0885489	-0.0578185	-0.124557	-0.145448	0.104914	-0.159018	-0.123971	-0.0695899	-0.0965044	-0.0733938	-0.142372	-0.130177	-0.0879583	-0.141159	-0.167157	-0.0927866	-0.111847	-0.112745	-0.117286	-0.0496025	-0.121201
MULLIGHAN_MLL_SIGNATURE_1_UP	0.00222637	-0.0249961	-0.0730642	0.045788	-0.0252768	-0.012872	0.0496516	-0.0424481	-0.0584028	-0.0618181	-0.0668309	0.00544083	-0.00944229	-0.00371817	-0.0420513	-0.00802225	0.0547297	-0.00720761	-0.0278579	-0.0120706	-0.0644299	0.175431	0.0312775	-0.0136131	-0.00587501	-0.0331399	-0.0446225	-0.0249655	-0.0567595
MULLIGHAN_MLL_SIGNATURE_2_DN	-0.0858375	-0.102639	-0.0737479	-0.0867112	-0.0517785	-0.108419	-0.112282	-0.111764	-0.095122	-0.0902521	-0.104318	-0.0338083	0.0586934	-0.103355	-0.114032	-0.0297901	-0.0739905	-0.0754339	-0.0922948	-0.104014	-0.0736047	-0.188239	-0.0904638	-0.0402074	-0.0571071	-0.105548	-0.0646028	-0.0588138	-0.114519
MULLIGHAN_MLL_SIGNATURE_2_UP	0.0468443	0.0198378	0.0105305	0.0390025	0.0484118	0.0760498	0.110021	0.0537755	-0.00613853	0.00799773	0.0193212	0.0804596	0.0704359	0.0778196	0.0388	0.0361933	0.125195	0.0720111	0.0488835	0.0648661	0.0244063	0.218508	0.0420865	0.0557569	0.0548016	0.0397919	0.03224	0.0179144	0.0482401
NABA_ECM_AFFILIATED	0.0342067	-0.0322728	0.00795225	0.080405	0.00221425	0.10045	-0.0921922	0.0206278	0.11292	0.0606309	-0.0166592	0.062882	0.151733	-0.0171568	-0.0490828	0.0820669	0.0653719	-0.0250834	0.0281408	0.00454354	0.121694	-0.0826092	0.0201722	0.00354446	0.0564795	0.0760111	0.159507	0.0593847	-0.05853
NABA_ECM_REGULATORS	0.0470428	0.238571	0.234137	0.109626	0.25711	0.267375	0.21015	0.225725	0.25183	0.223006	0.241027	0.178089	0.21168	0.246211	0.27463	0.0142632	0.101214	0.181957	0.200471	0.168577	0.25084	0.310605	0.125524	0.258548	0.241912	0.249174	0.0883537	0.0876162	0.306312
NABA_MATRISOME	0.0263917	0.0904194	0.122825	0.078516	0.123045	0.181292	0.0730844	0.127675	0.168687	0.13776	0.097573	0.14014	0.176776	0.134003	0.106847	0.0367173	0.0698493	0.0542969	0.100477	0.0774408	0.179598	0.13895	0.0726832	0.134282	0.131343	0.159008	0.133614	0.058705	0.128662
NABA_MATRISOME_ASSOCIATED	0.0152908	0.0781525	0.109906	0.0725497	0.112976	0.172658	0.065441	0.116953	0.179533	0.140557	0.0978665	0.125733	0.170913	0.130067	0.0973637	0.0275838	0.0625167	0.051067	0.0959967	0.0701377	0.172595	0.139885	0.0620095	0.128458	0.127288	0.158315	0.121885	0.0520053	0.136487
NAKAMURA_TUMOR_ZONE_PERIPHERAL_VS_CENTRAL_DN	-0.183449	-0.0996815	-0.0773967	-0.131008	-0.0727467	-0.0987136	-0.0358229	-0.0619318	-0.120252	-0.0946723	-0.120762	-0.0992643	0.0511957	-0.0488593	-0.096571	-0.125873	-0.0996192	-0.129686	-0.129796	-0.140899	-0.0458377	0.0170638	-0.0599321	-0.0779353	-0.0792164	-0.0604295	-0.0473334	-0.125627	-0.0812856
NAKAMURA_TUMOR_ZONE_PERIPHERAL_VS_CENTRAL_UP	-0.168639	-0.222927	-0.244796	-0.187659	-0.202906	-0.195513	-0.17847	-0.205062	-0.203213	-0.10271	-0.225083	-0.184765	0.0107223	-0.199078	-0.234939	-0.17657	-0.18712	-0.179573	-0.192587	-0.181961	-0.223543	0.0229763	-0.19354	-0.173262	-0.254575	-0.199462	-0.209913	-0.191047	-0.186671
NAKAYAMA_SOFT_TISSUE_TUMORS_PCA1_UP	0.191368	0.103267	0.28793	0.201114	0.131743	0.17858	0.196958	0.175596	0.1418	0.21596	0.148251	0.135762	0.218585	0.200615	0.118376	0.157586	0.146186	0.0904431	0.181696	0.154724	0.189322	0.0603204	0.131251	0.258986	0.200431	0.113901	0.117151	0.165062	0.116519
NUYTTEN_EZH2_TARGETS_DN	-0.285806	-0.285044	-0.246121	-0.319391	-0.299807	-0.292378	-0.286534	-0.299444	-0.236835	-0.268076	-0.275365	-0.257388	-0.194304	-0.236505	-0.318069	-0.307342	-0.290089	-0.284414	-0.290862	-0.284133	-0.255329	0.0640741	-0.259937	-0.25877	-0.238579	-0.215132	-0.205054	-0.318548	-0.318672
NUYTTEN_EZH2_TARGETS_UP	-0.0346948	-0.0707125	-0.0455047	-0.038608	-0.0263532	-0.0571086	-0.0223224	-0.0596612	-0.0811415	-0.0453601	-0.0608288	-0.00756884	-0.0137464	-0.0425626	-0.0809122	-0.0488773	0.0173599	-0.0411819	-0.0145032	-0.000505963	-0.0124818	0.0275765	-0.0256324	-0.0369845	0.0305083	-0.0781511	-0.0170273	-0.0270404	-0.021189
NUYTTEN_NIPP1_TARGETS_DN	-0.0825936	-0.118348	-0.0782115	-0.110268	-0.058269	-0.0922269	-0.0752725	-0.0788099	-0.059371	-0.0725284	-0.0900946	0.0722643	-0.0140307	-0.01384	-0.105142	-0.0903046	-0.107283	-0.0751639	-0.0423348	-0.0474932	-0.0402032	0.0506282	-0.0286751	-0.0440686	0.00267277	-0.0697393	-0.0272909	-0.118947	-0.013082
NUYTTEN_NIPP1_TARGETS_UP	-0.0759968	-0.178409	-0.133014	-0.0304753	-0.154945	-0.067703	-0.0638057	-0.156039	-0.113304	-0.0610606	-0.10426	-0.115233	-0.0382474	-0.170628	-0.190931	-0.126983	-0.101649	-0.0429879	-0.144247	-0.0100164	-0.0819949	0.0373654	-0.110844	-0.0624894	-0.13326	-0.0876294	-0.0770667	-0.123525	-0.0793771
ODONNELL_TFRC_TARGETS_UP	0.160198	0.146419	0.230847	0.0864177	0.078889	0.183601	0.110244	0.124158	0.248002	0.208953	0.250774	0.215655	0.129086	0.062259	0.0651571	0.041234	0.0625629	0.0330932	0.0373845	0.162373	0.261301	0.1354	0.19696	0.196583	0.110651	0.221847	0.183382	0.0795877	0.16981
OISHI_CHOLANGIOMA_STEM_CELL_LIKE_DN	-0.00812026	0.120508	0.133737	0.0937249	0.183997	0.102405	0.0323425	0.139053	0.181054	0.0984716	0.104261	-0.0593565	0.194422	0.0972811	0.103135	-0.00374653	0.0860984	0.109957	0.0961197	0.039589	0.20005	-0.104233	0.0371464	0.209109	0.0761149	0.0487247	0.0559176	0.138059	0.118919
ONDER_CDH1_TARGETS_1_DN	-0.0603817	0.0456699	0.0278738	0.0161995	0.0607071	0.0213899	0.0512989	0.0193066	-0.0145729	0.0478986	0.0408277	0.00460903	0.0380027	0.120387	-0.00521108	-0.0213914	-0.0825255	0.0933324	0.0739703	0.0194297	0.0343423	0.105471	-0.0035247	0.051153	0.0954896	0.00466096	-0.0260835	-0.0542626	0.0752459
ONDER_CDH1_TARGETS_2_DN	0.0117997	0.112347	0.119519	0.102267	0.185648	0.137304	0.257383	0.157275	0.143506	0.180502	0.170433	0.236194	0.161721	0.252517	0.110723	0.0343828	0.128965	0.149162	0.10023	0.119272	0.159313	0.308423	0.117313	0.221329	0.224247	0.184018	0.164615	0.12447	0.238653
ONKEN_UVEAL_MELANOMA_DN	-0.214025	-0.119391	-0.104509	-0.126968	-0.134754	-0.112406	-0.103878	-0.135442	-0.125836	-0.104911	0.00334317	-0.11154	-0.0147423	-0.0589937	-0.143	-0.222109	-0.12534	-0.113446	-0.0943829	-0.0920595	-0.0705352	0.18386	-0.104534	-0.141646	0.0118688	-0.134066	-0.148263	-0.132554	-0.060908
ONKEN_UVEAL_MELANOMA_UP	0.0794272	0.0143412	0.0250033	0.0567991	0.0277183	0.0051729	0.03941	0.00374391	0.0155417	0.0751745	-0.0180117	0.0436741	0.112255	0.0321025	-0.0456555	0.0335575	0.0551218	0.0511426	0.0281047	0.0362163	0.0498412	-0.00506338	0.0394617	0.102579	-0.00439032	-0.00039777	0.026703	0.0737207	-0.00447032
OSMAN_BLADDER_CANCER_DN	-0.287302	-0.278706	-0.300623	-0.308632	-0.319875	-0.312559	-0.282271	-0.272774	-0.294453	-0.291014	-0.282632	-0.3362	-0.341205	-0.327498	-0.277504	-0.296157	-0.297328	-0.30278	-0.262774	-0.300316	-0.331425	0.193351	-0.337355	-0.299976	-0.306923	-0.277542	-0.320953	-0.307169	-0.254757
OSMAN_BLADDER_CANCER_UP	-0.126807	-0.18313	-0.208002	-0.147186	-0.16227	-0.153845	-0.10567	-0.16235	-0.166321	-0.192919	-0.183612	-0.0615872	-0.131792	-0.161531	-0.140856	-0.134269	-0.145742	-0.136916	-0.151117	-0.139644	-0.149437	0.150789	-0.13735	-0.148597	-0.0773242	-0.173101	-0.170534	-0.150315	-0.128044
OUELLET_OVARIAN_CANCER_INVASIVE_VS_LMP_UP	-0.069032	-0.195527	-0.218812	-0.160029	-0.175895	-0.167562	-0.199636	-0.176237	-0.0925933	-0.207398	-0.197353	-0.0471892	0.0521172	-0.131286	-0.206485	-0.14793	-0.159001	-0.150669	-0.164594	-0.15318	-0.198152	0.132415	-0.0845916	-0.200207	-0.202249	-0.186624	-0.181716	-0.163681	-0.206599
PARENT_MTOR_SIGNALING_UP	-0.049408	-0.108825	-0.0673518	-0.0791474	-0.0916418	-0.0889561	-0.0688118	-0.096573	-0.114603	-0.0406476	-0.125216	-0.0852056	0.0436251	0.00541799	-0.106758	-0.0565242	-0.0859734	-0.0661701	-0.0724876	-0.0579993	-0.106155	-0.0135569	-0.0895874	-0.06573	-0.134474	-0.104577	-0.0126152	-0.113044	-0.131014
PASINI_SUZ12_TARGETS_DN	0.0174624	-0.0385314	-0.0715816	0.0295989	-0.012938	-0.0226713	0.0173989	-0.0316543	-0.022827	-0.0455838	2.94456e-05	0.0373149	-0.0194786	0.0205936	-0.0693555	0.00299433	0.007003	0.0251746	-0.00391259	0.0191247	-0.0444979	0.00925146	0.000875175	-0.0101424	-0.00220523	-0.0252363	-0.0155042	0.0362563	0.0271717
PATIL_LIVER_CANCER	-0.0576111	0.00376166	0.0192729	-0.0907969	-0.0222197	-0.0381124	0.0149258	-0.0418902	0.0306528	-0.0306692	-0.0032527	0.0704402	-0.0426396	0.0449695	-0.0440652	-0.0804683	-0.0058872	-0.0553558	-0.0640359	-0.0495408	0.0335737	0.106466	-0.0503186	0.017418	0.0385031	-0.0450961	0.0253414	-0.0558403	0.0322321
PECE_MAMMARY_STEM_CELL_UP	-0.214768	-0.242489	-0.252538	-0.205276	-0.2092	-0.207842	-0.152924	-0.217532	-0.18897	-0.211891	-0.183087	-0.0657179	-0.225912	-0.177883	-0.222829	-0.256788	-0.199892	-0.168838	-0.22918	-0.213581	-0.215432	0.309116	-0.249894	-0.181779	-0.193859	-0.231593	-0.209034	-0.23632	-0.066025
PEDRIOLI_MIR31_TARGETS_DN	-0.0536625	-0.049527	0.0153003	-0.0188848	-0.00570422	-0.0266553	0.0698652	0.0121754	0.0036911	-0.0600636	-0.0501012	-0.0111757	-0.0617198	0.0524334	0.00271858	-0.0615476	0.0341473	-0.00505406	-0.0833631	-0.0115539	-0.0183377	-0.0713877	0.0606113	-0.0653703	-0.00271792	-0.0492585	-0.0437828	0.0301811	-0.0287474
PEREZ_TP53_TARGETS	0.0806565	0.0518554	0.0935838	0.0711862	0.108382	0.08279	0.123205	0.105064	0.157182	0.0887008	0.0986067	0.126119	0.140399	0.167575	0.0385525	0.0687283	0.116984	0.134643	0.084913	0.127286	0.114438	0.179868	0.139577	0.158812	0.104731	0.134286	0.180926	0.0718677	0.0632895
PEREZ_TP63_TARGETS	-0.018724	-0.0783651	-0.125471	-0.0406025	-0.0460706	-0.0177033	-0.0743967	-0.0647198	0.0110663	-0.0914474	-0.0784596	-0.0827785	-0.0218731	-0.0636991	-0.0913813	-0.0295106	-0.0398902	0.0119216	-0.0503716	-0.0113361	-0.0744496	0.12169	-0.0859758	-0.069983	-0.120312	-0.0664402	0.011936	0.00650717	-0.0478671
PHONG_TNF_RESPONSE_NOT_VIA_P38	-0.0379246	-0.0504876	-0.0790195	-0.0281488	-0.0792382	-0.0694477	-0.113666	-0.0816051	-0.126684	-0.0755011	-0.108825	-0.120982	-0.0614408	-0.0391391	-0.0104376	-0.0472847	0.0098956	-0.0477151	-0.0670808	-0.00922541	-0.0505612	0.106839	-0.055313	-0.109148	-0.0913242	-0.0954839	0.00650205	0.0314513	-0.118723
PILON_KLF1_TARGETS_UP	0.115042	0.161139	0.120428	0.0689994	0.177963	0.188894	0.0995278	0.17517	0.142277	0.0657968	0.0808237	0.124381	0.157203	0.123744	0.13802	0.148806	0.0751272	0.151942	0.188605	0.0944462	0.084357	0.110369	0.244928	0.14563	0.117817	0.112731	0.110434	0.0706453	0.136065
POMEROY_MEDULLOBLASTOMA_PROGNOSIS_DN	-0.302076	-0.356469	-0.37028	-0.339005	-0.349164	-0.342658	-0.334361	-0.350534	-0.368911	-0.36503	-0.360464	-0.324493	-0.299978	-0.354186	-0.363432	-0.328276	-0.338434	-0.333869	-0.339119	-0.331814	-0.359094	0.200004	-0.297049	-0.273472	-0.27228	-0.35373	-0.35099	-0.338434	-0.368226
POOLA_INVASIVE_BREAST_CANCER_DN	0.146911	0.1133	0.150606	0.199451	0.200401	0.212986	0.197044	0.229649	0.200839	0.159182	0.195189	0.286026	0.22855	0.1831	0.122722	0.146213	0.19995	0.160597	0.261106	0.203113	0.214271	0.197084	0.158545	0.248881	0.237728	0.114227	0.212815	0.124832	0.201315
POOLA_INVASIVE_BREAST_CANCER_UP	0.184985	0.274523	0.303026	0.16217	0.288387	0.187106	0.280611	0.31494	0.238332	0.345305	0.285282	0.226853	0.179997	0.260565	0.208052	0.296742	0.174191	0.115284	0.233479	0.18394	0.265374	0.102398	0.272214	0.152848	0.261812	0.309637	0.219899	0.238786	0.19288
PROVENZANI_METASTASIS_DN	-0.025395	0.0225974	-0.0463436	-0.0237585	-0.0102444	-0.0201775	0.0136212	-0.028224	-0.0167972	-0.0579396	-0.0265684	-0.00912706	0.0360526	0.0111849	-0.0580766	0.000309192	-0.0450827	0.00695252	-0.0170759	-4.36208e-05	-0.018503	0.120399	0.0324143	-0.0275968	-0.0440802	-0.0345391	0.000388617	-0.0295884	0.0609567
PUJANA_ATM_PCC_NETWORK	0.000254722	-0.047946	-0.0326619	-0.0358444	-0.0432222	-0.0434448	0.00229011	-0.047617	-0.0501878	0.00534309	-0.0783658	0.0223251	0.0475311	-0.0198342	-0.0890443	-0.00353529	-0.00806166	-0.0300285	-0.037301	-0.0111809	-0.0283925	0.06293	-0.0437147	-0.000371765	-0.0309377	-0.0504815	-0.0185509	-0.027449	-0.0693193
PUJANA_BRCA1_PCC_NETWORK	-0.0740844	-0.0911738	-0.107786	-0.10628	-0.0894581	-0.110806	0.0135544	-0.0871659	-0.0815317	-0.0885889	-0.0925957	-0.0496267	-0.0483667	-0.106486	-0.107866	-0.0562739	-0.0908477	-0.100549	-0.0933562	-0.0999263	-0.0985973	0.130715	-0.0562365	-0.124861	-0.0795904	-0.10268	-0.112506	-0.0779741	-0.1076
PUJANA_CHEK2_PCC_NETWORK	-0.0450543	-0.088365	-0.0742572	-0.0945152	-0.0935004	-0.0954843	-0.0864316	-0.101631	-0.0455813	-0.0872521	-0.129239	-0.0139975	0.0310585	-0.0875113	-0.122743	-0.0802531	-0.0632352	-0.0743834	-0.0864174	-0.0497139	-0.075937	0.171305	-0.0788405	-0.0998645	-0.132718	-0.108757	-0.0776092	-0.0686086	-0.112484
PURBEY_TARGETS_OF_CTBP1_NOT_SATB1_DN	-0.105114	-0.135704	-0.0824739	-0.123493	-0.13885	-0.0630341	-0.049153	-0.0602032	-0.11985	-0.168951	-0.158313	-0.0929339	-0.16708	0.0280953	-0.12738	-0.113065	-0.122478	-0.102217	-0.0615768	-0.115503	-0.101539	0.131549	-0.164692	-0.156675	-0.0789147	-0.148144	-0.141066	-0.125197	-0.117447
RASHI_RESPONSE_TO_IONIZING_RADIATION_6	0.0343662	0.131871	0.349163	0.079043	0.172906	0.0935106	0.222357	0.314894	0.252796	0.375233	0.232836	0.295362	0.12514	0.293862	0.0966095	0.207598	0.104602	-0.0334935	0.170095	0.111494	0.279642	0.083307	0.310475	0.106713	0.173468	0.233692	0.150223	0.268932	0.268054
RATTENBACHER_BOUND_BY_CELF1	-0.0475498	-0.113492	-0.100952	-0.069273	-0.0484145	-0.0785416	-0.0454235	-0.0868447	-0.13425	-0.126429	-0.0684196	-0.0749715	-0.0811192	-0.0565716	-0.125174	-0.03815	-0.0685972	-0.0563356	-0.0317325	-0.0609699	-0.0707266	0.0704248	-0.124016	-0.0612421	0.0207329	-0.100941	-0.0626603	-0.0736177	-0.026644
REACTOME_ABC_FAMILY_PROTEINS_MEDIATED_TRANSPORT	-0.211749	-0.318705	-0.33378	-0.298888	-0.309222	-0.302778	-0.262272	-0.310316	-0.215253	-0.324905	-0.323324	-0.325756	-0.051991	-0.259628	-0.326121	-0.287339	-0.299861	-0.295363	-0.300955	-0.292323	-0.260754	0.104903	-0.0948603	-0.265029	-0.339494	-0.313842	-0.311775	-0.298645	-0.332929
REACTOME_ABC_TRANSPORTER_DISORDERS	-0.167001	-0.275085	-0.282383	-0.250887	-0.262872	-0.255566	-0.223263	-0.263442	-0.181098	-0.28239	-0.279422	-0.28376	-0.0295007	-0.220769	-0.283646	-0.238217	-0.251229	-0.245408	-0.253968	-0.243125	-0.221733	0.10782	-0.0674038	-0.225526	-0.299626	-0.268465	-0.265497	-0.250772	-0.289924
REACTOME_ADAPTIVE_IMMUNE_SYSTEM	-0.0331838	0.00126698	0.071429	-0.0603985	0.00314411	-0.0250548	0.00698038	0.0353359	-0.000771527	0.115524	0.00497025	-0.00169378	0.0607832	0.00107291	0.118898	0.0340249	-0.013481	-0.0525454	-0.0184381	-0.00353013	0.00217423	-0.0235724	0.0688981	0.00109759	0.0529056	0.0527584	-0.0216499	-0.00197255	-0.00221867
REACTOME_ANTI_INFLAMMATORY_RESPONSE_FAVOURING_LEISHMANIA_PARASITE_INFECTION	0.0736927	0.13717	0.275624	0.0187658	0.121587	0.14482	0.12178	0.186777	0.120615	0.254676	0.17583	0.0823669	0.0314649	0.0912735	0.375401	0.15374	0.104994	0.0326299	0.132454	0.148187	0.121092	0.00234788	0.21472	0.0582037	0.193667	0.13473	0.0694514	0.13099	0.124054
REACTOME_ANTIGEN_ACTIVATES_B_CELL_RECEPTOR_BCR_LEADING_TO_GENERATION_OF_SECOND_MESSENGERS	0.0376964	0.186219	0.277854	0.00595267	0.160767	0.0930103	0.13058	0.197274	0.133583	0.29836	0.194596	0.0884988	0.0288085	0.08936	0.4205	0.192344	0.105157	0.0194343	0.106899	0.12089	0.0991511	-0.0674959	0.200441	0.02617	0.251694	0.189527	0.0670105	0.139303	0.130645
REACTOME_ANTIGEN_PROCESSING_CROSS_PRESENTATION	-0.258701	-0.357382	-0.24007	-0.271866	-0.280482	-0.276385	-0.1136	-0.187573	-0.12055	-0.224409	-0.295307	-0.196263	0.0348835	-0.137022	-0.295362	-0.258248	-0.26874	-0.340489	-0.271837	-0.265945	-0.138878	0.102661	0.0118816	-0.126204	-0.304027	-0.181737	-0.204479	-0.269459	-0.231084
REACTOME_ANTIGEN_PROCESSING_UBIQUITINATION_PROTEASOME_DEGRADATION	-0.215056	-0.295115	-0.327873	-0.290832	-0.302128	-0.278964	-0.241298	-0.303756	-0.210545	-0.319834	-0.297654	-0.269838	-0.0324908	-0.241177	-0.320546	-0.279842	-0.292053	-0.270399	-0.293274	-0.284828	-0.245875	0.0625126	-0.125295	-0.245637	-0.314135	-0.230904	-0.28601	-0.291443	-0.326143
REACTOME_ANTIMICROBIAL_PEPTIDES	0.0793839	0.0644688	0.19709	0.211886	0.131046	0.115901	0.0907391	0.1968	0.222262	0.166696	0.0868289	0.193478	0.211657	0.215088	0.236008	0.187014	0.128013	0.0686669	0.18327	0.110723	0.2174	0.0326452	0.077229	0.302083	0.202867	0.211329	0.223011	0.204173	0.137918
REACTOME_APOPTOSIS	-0.207347	-0.277339	-0.29433	-0.266931	-0.264495	-0.272335	-0.17362	-0.264012	-0.220545	-0.283509	-0.279117	-0.264521	-0.0784558	-0.223058	-0.299506	-0.255604	-0.267671	-0.244277	-0.270336	-0.260268	-0.242843	0.136331	-0.142466	-0.241115	-0.292348	-0.270323	-0.28233	-0.267671	-0.261111
REACTOME_ASPARAGINE_N_LINKED_GLYCOSYLATION	-0.164084	-0.128599	-0.145019	-0.178087	-0.118044	-0.115119	-0.129786	-0.189987	-0.138504	-0.144011	-0.131959	0.120447	-0.136334	-0.128021	-0.132505	-0.17113	-0.179252	-0.134439	-0.112257	-0.0981127	-0.130379	0.0787733	-0.100852	-0.125862	-0.149976	-0.196726	-0.191326	-0.183756	-0.0670118
REACTOME_AUF1_HNRNP_D0_BINDS_AND_DESTABILIZES_MRNA	-0.147336	-0.253776	-0.273761	-0.221143	-0.235914	-0.228384	-0.209536	-0.239776	-0.174763	-0.266906	-0.257927	-0.259955	-0.0371631	-0.199291	-0.268065	-0.210812	-0.221625	-0.21506	-0.225873	-0.216219	-0.204038	0.185188	-0.0775104	-0.208113	-0.284671	-0.24721	-0.241128	-0.224715	-0.266423
REACTOME_BINDING_AND_UPTAKE_OF_LIGANDS_BY_SCAVENGER_RECEPTORS	0.109133	0.200142	0.265191	0.0914488	0.172817	0.157739	0.145681	0.197057	0.147972	0.27649	0.224841	0.114548	0.0735057	0.132244	0.364498	0.204059	0.168136	0.0531299	0.166214	0.170941	0.16466	-0.0193639	0.236673	0.101664	0.252483	0.206579	0.14295	0.183345	0.160755
REACTOME_C_TYPE_LECTIN_RECEPTORS_CLRS	-0.238244	-0.273449	-0.2646	-0.228268	-0.311818	-0.229618	-0.285555	-0.313744	-0.115489	-0.149818	-0.322706	-0.259734	0.0359994	-0.16796	-0.281132	-0.290209	-0.305536	-0.301935	-0.303693	-0.297328	-0.129582	-0.0124163	-0.048823	-0.212259	-0.227176	-0.171677	-0.119651	-0.303358	-0.333426
REACTOME_CD22_MEDIATED_BCR_REGULATION	0.0376964	0.186219	0.277854	0.00595267	0.160767	0.0930103	0.13058	0.197274	0.133583	0.29836	0.194596	0.0884988	0.0288085	0.08936	0.4205	0.192344	0.105157	0.0194343	0.106899	0.12089	0.0991511	-0.0674959	0.200441	0.02617	0.251694	0.189527	0.0670105	0.139303	0.130645
REACTOME_CELL_CYCLE	-0.263451	-0.336347	-0.319512	-0.31484	-0.325283	-0.31944	-0.308581	-0.326402	-0.225813	-0.312743	-0.338958	-0.273047	-0.136438	-0.303947	-0.343371	-0.304956	-0.263429	-0.310302	-0.317637	-0.309618	-0.279645	0.124575	-0.222243	-0.31142	-0.325183	-0.331809	-0.209067	-0.28297	-0.270872
REACTOME_CELL_CYCLE_CHECKPOINTS	-0.228681	-0.321745	-0.336614	-0.300988	-0.312187	-0.305622	-0.277413	-0.313153	-0.190225	-0.32889	-0.32609	-0.328697	-0.109566	-0.274352	-0.329662	-0.290271	-0.272468	-0.296933	-0.303884	-0.294905	-0.275821	0.114357	-0.143905	-0.280659	-0.343758	-0.317208	-0.314022	-0.301181	-0.335069
REACTOME_CELL_CYCLE_MITOTIC	-0.265469	-0.344001	-0.357771	-0.323345	-0.33334	-0.327713	-0.309975	-0.334746	-0.244392	-0.350738	-0.346888	-0.304306	-0.179849	-0.305641	-0.350886	-0.313795	-0.301405	-0.319347	-0.325788	-0.318311	-0.308749	0.186811	-0.206603	-0.312614	-0.363916	-0.339707	-0.336745	-0.324234	-0.263939
REACTOME_CELL_SURFACE_INTERACTIONS_AT_THE_VASCULAR_WALL	0.101735	0.214344	0.300771	0.0761555	0.214524	0.146135	0.195785	0.235608	0.170042	0.314634	0.24719	0.168265	0.0908027	0.165594	0.413893	0.229997	0.155806	0.0456731	0.180641	0.1773	0.152049	0.0295729	0.242779	0.114881	0.283161	0.221621	0.123505	0.198507	0.184955
REACTOME_CELLULAR_RESPONSE_TO_CHEMICAL_STRESS	-0.196483	-0.246794	-0.241373	-0.24749	-0.224432	-0.251834	-0.188362	-0.265782	-0.20689	-0.279555	-0.235092	-0.212826	-0.0999343	-0.175042	-0.250783	-0.237122	-0.208058	-0.245394	-0.21417	-0.222265	-0.202564	0.0365834	-0.121972	-0.231683	-0.266162	-0.266064	-0.261506	-0.180839	-0.286716
REACTOME_CELLULAR_RESPONSE_TO_STARVATION	-0.359583	-0.382392	-0.397454	-0.443168	-0.448663	-0.443168	-0.385383	-0.386343	-0.393957	-0.393264	-0.38664	-0.454158	-0.45599	-0.448663	-0.387724	-0.432178	-0.443168	-0.441336	-0.377234	-0.435841	-0.452327	0.297348	-0.45599	-0.457822	-0.402627	-0.386595	-0.448663	-0.439505	-0.344739
REACTOME_CELLULAR_RESPONSES_TO_STIMULI	-0.204254	-0.252217	-0.279175	-0.262155	-0.263932	-0.271991	-0.234258	-0.267619	-0.257336	-0.279093	-0.263554	-0.249437	-0.2016	-0.229864	-0.262905	-0.254943	-0.239277	-0.259948	-0.236666	-0.241711	-0.246098	0.209268	-0.213485	-0.278622	-0.296181	-0.273113	-0.269581	-0.236905	-0.251406
REACTOME_CLASS_I_MHC_MEDIATED_ANTIGEN_PROCESSING_PRESENTATION	-0.190879	-0.267834	-0.209401	-0.206851	-0.219796	-0.201437	-0.09413	-0.154855	-0.108447	-0.193594	-0.224586	-0.136969	0.0338483	-0.111066	-0.242808	-0.193437	-0.204526	-0.237552	-0.209555	-0.200035	-0.115915	0.0913707	-0.0235742	-0.10361	-0.242079	-0.0982789	-0.154323	-0.206921	-0.197385
REACTOME_COMPLEMENT_CASCADE	0.0736538	0.138392	0.279419	0.0160489	0.121247	0.14569	0.122896	0.187561	0.118985	0.267228	0.177637	0.0814302	0.0328634	0.0884535	0.385499	0.155191	0.105195	0.0301145	0.131372	0.148885	0.123271	-0.021613	0.22071	0.0541553	0.193889	0.145442	0.0663288	0.132177	0.124326
REACTOME_COSTIMULATION_BY_THE_CD28_FAMILY	0.0945203	0.000826708	0.104095	0.0706376	0.0430807	0.0522663	-0.00101042	0.0357322	-0.0157075	0.191279	-0.00101042	-0.00652181	0.230209	0.0247094	-0.0285674	0.0798232	0.0724747	0.0871718	0.0577777	0.0743119	0.0100124	-0.129609	-0.0120332	0.182379	0.111941	0.0155237	0.0302208	0.0577777	-0.00835894
REACTOME_CREATION_OF_C4_AND_C2_ACTIVATORS	0.0666587	0.135527	0.280567	0.00859948	0.117117	0.141612	0.119966	0.184578	0.116517	0.267508	0.175696	0.0779295	0.0236355	0.0846165	0.384616	0.150327	0.0996777	0.0223152	0.126944	0.143976	0.115746	-0.023241	0.214741	0.0495467	0.193802	0.142213	0.0609882	0.127513	0.121714
REACTOME_CYTOKINE_SIGNALING_IN_IMMUNE_SYSTEM	-0.0732302	-0.100899	-0.0613835	-0.117769	-0.123794	-0.0944789	-0.108802	-0.0821197	-0.0996865	-0.0579256	-0.134504	-0.0708481	0.0291753	-0.0833854	-0.0860591	-0.093189	-0.0967758	-0.0910313	-0.073696	-0.0818207	-0.0987505	-0.00770576	-0.058556	-0.0453439	-0.0758277	-0.120869	-0.117752	-0.103341	-0.142929
REACTOME_CYTOPROTECTION_BY_HMOX1	-0.15801	-0.212451	-0.268838	-0.224622	-0.210019	-0.228315	-0.167728	-0.245335	-0.17594	-0.256451	-0.195115	-0.221592	-0.0339122	-0.136687	-0.265359	-0.214101	-0.224276	-0.2241	-0.198198	-0.218474	-0.176114	0.0186208	-0.0602762	-0.217319	-0.266987	-0.242701	-0.238	-0.183592	-0.265361
REACTOME_DEGRADATION_OF_THE_EXTRACELLULAR_MATRIX	0.35181	0.351307	0.343556	0.191724	0.365274	0.328213	0.309071	0.363184	0.310199	0.328038	0.356926	0.369395	0.323062	0.347871	0.273491	0.205722	0.191241	0.229586	0.321547	0.330625	0.34258	0.229397	0.225483	0.40281	0.274217	0.36635	0.156839	0.294611	0.376896
REACTOME_DEUBIQUITINATION	-0.14294	-0.243971	-0.265373	-0.214117	-0.228263	-0.220823	-0.202691	-0.229457	-0.160512	-0.25481	-0.248288	-0.232123	-0.0307202	-0.178204	-0.255636	-0.139297	-0.175035	-0.206769	-0.218435	-0.206677	-0.200916	0.125635	-0.0649874	-0.203795	-0.255933	-0.236898	-0.231662	-0.215771	-0.238626
REACTOME_DEVELOPMENTAL_BIOLOGY	-0.104125	-0.0880339	-0.183894	-0.126452	-0.143484	-0.153169	-0.070855	-0.156701	-0.101367	-0.136198	-0.129122	-0.0809855	-0.0917614	-0.0932727	-0.159673	-0.136718	-0.123709	-0.139012	-0.153681	-0.146628	-0.146872	0.277607	-0.126661	-0.134808	-0.127205	-0.151174	-0.119744	-0.123048	-0.110403
REACTOME_DISEASES_OF_METABOLISM	0.0227713	0.0362876	0.127161	0.0960714	0.010611	0.09928	-0.0298796	0.016561	0.136596	0.123686	0.0116295	0.0917677	0.13813	0.077373	0.0521346	0.0121781	-0.0255354	0.0212901	0.0369705	0.0153918	0.157533	-0.021084	0.0419201	0.125214	0.0905066	0.093069	0.122426	0.0334435	0.0902818
REACTOME_DISEASES_OF_SIGNAL_TRANSDUCTION_BY_GROWTH_FACTOR_RECEPTORS_AND_SECOND_MESSENGERS	-0.133899	-0.176266	-0.190128	-0.145446	-0.180917	-0.195827	-0.12553	-0.195456	-0.112354	-0.172359	-0.167141	-0.154701	-0.0397176	-0.162278	-0.222011	-0.175961	-0.162474	-0.166031	-0.193586	-0.18131	-0.155856	0.0588939	-0.103038	-0.179301	-0.197541	-0.213044	-0.182126	-0.141619	-0.176591
REACTOME_DISORDERS_OF_TRANSMEMBRANE_TRANSPORTERS	-0.193894	-0.288797	-0.297059	-0.205092	-0.221243	-0.269323	-0.247373	-0.27658	-0.2148	-0.295961	-0.292287	-0.247775	-0.0905489	-0.243271	-0.296513	-0.252973	-0.207393	-0.259127	-0.267302	-0.257749	-0.195317	0.0164621	-0.106409	-0.24865	-0.197249	-0.282275	-0.279335	-0.207302	-0.302208
REACTOME_EUKARYOTIC_TRANSLATION_ELONGATION	-0.256799	-0.294324	-0.315333	-0.328987	-0.339875	-0.333007	-0.297189	-0.28955	-0.308531	-0.307547	-0.298505	-0.354114	-0.356626	-0.344566	-0.302705	-0.317932	-0.329322	-0.324464	-0.278355	-0.321617	-0.349926	0.295351	-0.356961	-0.353443	-0.321929	-0.293405	-0.34222	-0.328987	-0.266605
REACTOME_EUKARYOTIC_TRANSLATION_INITIATION	-0.359583	-0.382392	-0.397454	-0.443168	-0.448663	-0.443168	-0.385383	-0.386343	-0.393957	-0.393264	-0.38664	-0.454158	-0.45599	-0.448663	-0.387724	-0.432178	-0.443168	-0.441336	-0.377234	-0.435841	-0.452327	0.297348	-0.45599	-0.457822	-0.402627	-0.386595	-0.448663	-0.439505	-0.344739
REACTOME_EXTRACELLULAR_MATRIX_ORGANIZATION	0.243787	0.264055	0.281113	0.127662	0.312596	0.26534	0.242361	0.300206	0.22351	0.217638	0.271734	0.331925	0.286515	0.271474	0.22069	0.141903	0.127398	0.159186	0.304802	0.239189	0.225588	0.290234	0.174502	0.354024	0.261143	0.235833	0.152122	0.194888	0.303467
REACTOME_FC_EPSILON_RECEPTOR_FCERI_SIGNALING	-0.0453954	0.044979	0.105145	-0.0945993	0.00497192	-0.0228552	0.00533125	0.0370588	0.0137013	0.136534	0.0324013	-0.052542	0.000370647	-0.011084	0.244489	0.0343414	-0.0134958	-0.0843585	-0.0110466	0.00088275	-0.0038799	-0.031557	0.120389	-0.0626308	0.0840331	0.0305926	-0.0266687	-0.00883699	-0.0180649
REACTOME_FCERI_MEDIATED_CA_2_MOBILIZATION	0.0365557	0.160007	0.257916	0.0048328	0.133033	0.0967669	0.113481	0.17401	0.106356	0.278501	0.169277	0.062194	0.000710795	0.0675271	0.408283	0.165242	0.108715	0.0181868	0.111012	0.124811	0.0774045	-0.0818776	0.17529	0.0290541	0.233558	0.165511	0.0708588	0.113323	0.10845
REACTOME_FCERI_MEDIATED_MAPK_ACTIVATION	0.0365557	0.160007	0.257916	0.0048328	0.133033	0.0967669	0.113481	0.17401	0.106356	0.278501	0.169277	0.062194	0.000710795	0.0675271	0.408283	0.165242	0.108715	0.0181868	0.111012	0.124811	0.0774045	-0.0818776	0.17529	0.0290541	0.233558	0.165511	0.0708588	0.113323	0.10845
REACTOME_FCERI_MEDIATED_NF_KB_ACTIVATION	-0.0453954	0.044979	0.105145	-0.0945993	0.00497192	-0.0228552	0.00533125	0.0370588	0.0137013	0.136534	0.0324013	-0.052542	0.000370647	-0.011084	0.244489	0.0343414	-0.0134958	-0.0843585	-0.0110466	0.00088275	-0.0038799	-0.031557	0.120389	-0.0626308	0.0840331	0.0305926	-0.0266687	-0.00883699	-0.0180649
REACTOME_FCGAMMA_RECEPTOR_FCGR_DEPENDENT_PHAGOCYTOSIS	0.0799114	0.130066	0.25597	0.0248266	0.117867	0.141362	0.115237	0.178293	0.11334	0.246889	0.165893	0.0829582	0.0332569	0.0914517	0.353185	0.153076	0.105908	0.0394272	0.128497	0.146703	0.111799	0.018264	0.217853	0.052879	0.186793	0.138106	0.0671396	0.129785	0.121726
REACTOME_FCGR_ACTIVATION	0.0666587	0.135527	0.280567	0.00859948	0.117117	0.141612	0.119966	0.184578	0.116517	0.267508	0.175696	0.0779295	0.0236355	0.0846165	0.384616	0.150327	0.0996777	0.0223152	0.126944	0.143976	0.115746	-0.023241	0.214741	0.0495467	0.193802	0.142213	0.0609882	0.127513	0.121714
REACTOME_FCGR3A_MEDIATED_IL10_SYNTHESIS	0.0666587	0.135527	0.280567	0.00859948	0.117117	0.141612	0.119966	0.184578	0.116517	0.267508	0.175696	0.0779295	0.0236355	0.0846165	0.384616	0.150327	0.0996777	0.0223152	0.126944	0.143976	0.115746	-0.023241	0.214741	0.0495467	0.193802	0.142213	0.0609882	0.127513	0.121714
REACTOME_FORMATION_OF_THE_CORNIFIED_ENVELOPE	0.0676587	0.0942333	-0.00971154	0.0948282	0.0559949	0.0460441	0.159838	0.02422	0.10947	0.0570611	0.0804149	0.134406	0.0703937	0.0954099	0.0222255	0.0585953	0.0891885	0.061655	0.0168526	0.0445664	0.0267597	0.387039	-0.0091028	0.044105	0.100415	0.0361231	0.0893258	0.0832893	0.0787928
REACTOME_G2_M_CHECKPOINTS	-0.217482	-0.317652	-0.33293	-0.296135	-0.307647	-0.300976	-0.268001	-0.308507	-0.227071	-0.325291	-0.322171	-0.324538	-0.0805074	-0.2647	-0.325829	-0.285483	-0.264195	-0.291831	-0.29904	-0.289895	-0.266017	0.169728	-0.119815	-0.270338	-0.340353	-0.312811	-0.309583	-0.296457	-0.330993
REACTOME_GENERATION_OF_SECOND_MESSENGER_MOLECULES	0.0945203	0.000826708	0.104095	0.0706376	0.0430807	0.0522663	-0.00101042	0.0357322	-0.0157075	0.191279	-0.00101042	-0.00652181	0.230209	0.0247094	-0.0285674	0.0798232	0.0724747	0.0871718	0.0577777	0.0743119	0.0100124	-0.129609	-0.0120332	0.182379	0.111941	0.0155237	0.0302208	0.0577777	-0.00835894
REACTOME_HEDGEHOG_OFF_STATE	-0.335508	-0.429215	-0.436144	-0.420097	-0.425568	-0.421556	-0.370325	-0.427391	-0.319414	-0.432133	-0.433227	-0.356812	-0.151789	-0.368788	-0.432862	-0.411343	-0.421556	-0.420097	-0.419732	-0.41572	-0.369502	0.0852369	-0.197965	-0.374253	-0.440156	-0.428121	-0.427756	-0.418638	-0.363425
REACTOME_HEMOSTASIS	0.0535134	0.179904	0.234772	0.0969977	0.190576	0.140449	0.155732	0.202881	0.153642	0.242438	0.209054	0.158569	0.100343	0.160196	0.323225	0.142079	0.134878	0.0977632	0.17734	0.153097	0.173542	0.0666354	0.255093	0.147549	0.245367	0.198843	0.10569	0.128685	0.164476
REACTOME_HIV_INFECTION	-0.218983	-0.314339	-0.278098	-0.294699	-0.30518	-0.29877	-0.268203	-0.306503	-0.182944	-0.270369	-0.318511	-0.141495	-0.0509895	-0.264374	-0.321564	-0.282997	-0.241676	-0.291748	-0.296633	-0.288492	-0.222165	-0.00113922	-0.12676	-0.271825	-0.282916	-0.309861	-0.25102	-0.241445	-0.32828
REACTOME_HOST_INTERACTIONS_OF_HIV_FACTORS	-0.201516	-0.30499	-0.2637	-0.284673	-0.295745	-0.289125	-0.252481	-0.297115	-0.157009	-0.255821	-0.309899	-0.173467	-0.0108274	-0.249543	-0.31298	-0.272802	-0.225138	-0.281591	-0.286842	-0.278167	-0.201687	0.048301	-0.0953028	-0.256428	-0.268649	-0.300311	-0.234266	-0.225104	-0.319829
REACTOME_IMMUNOREGULATORY_INTERACTIONS_BETWEEN_A_LYMPHOID_AND_A_NON_LYMPHOID_CELL	0.0524212	0.170403	0.261075	0.0204907	0.147304	0.106774	0.126104	0.187191	0.118898	0.282334	0.179907	0.0783414	0.0246215	0.0837734	0.404508	0.174128	0.119352	0.0440495	0.120421	0.135389	0.0974918	-0.0705425	0.19094	0.0498856	0.241316	0.177335	0.0811427	0.123224	0.120872
REACTOME_INFECTIOUS_DISEASE	-0.123704	-0.113297	-0.0573877	-0.182328	-0.126522	-0.127227	-0.0634418	-0.0914276	-0.119234	-0.0635736	-0.11303	-0.121138	-0.124809	-0.138508	-0.00176918	-0.112219	-0.128257	-0.167473	-0.113646	-0.117639	-0.121656	0.0858064	-0.0412239	-0.1608	-0.0869965	-0.128356	-0.142661	-0.105498	-0.121542
REACTOME_INFLUENZA_INFECTION	-0.268103	-0.306518	-0.326734	-0.33838	-0.34873	-0.34199	-0.309338	-0.30203	-0.31886	-0.321421	-0.310285	-0.363894	-0.36253	-0.352741	-0.317093	-0.327709	-0.337978	-0.333325	-0.290031	-0.331801	-0.358438	0.314263	-0.365338	-0.36277	-0.335201	-0.306599	-0.351137	-0.338299	-0.279308
REACTOME_INITIAL_TRIGGERING_OF_COMPLEMENT	0.0736538	0.138392	0.279419	0.0160489	0.121247	0.14569	0.122896	0.187561	0.118985	0.267228	0.177637	0.0814302	0.0328634	0.0884535	0.385499	0.155191	0.105195	0.0301145	0.131372	0.148885	0.123271	-0.021613	0.22071	0.0541553	0.193889	0.145442	0.0663288	0.132177	0.124326
REACTOME_INNATE_IMMUNE_SYSTEM	0.0270978	0.0590433	0.130147	0.033804	0.0717062	0.0869673	0.0795984	0.088515	0.104748	0.111209	0.0753414	0.0695249	0.107758	0.0947931	0.166883	0.0439128	0.0405644	0.018211	0.0702913	0.0591657	0.123321	0.114472	0.143052	0.112642	0.0981872	0.0863484	0.0713223	0.0324931	0.0592563
REACTOME_INTERFERON_GAMMA_SIGNALING	0.0424635	-0.00471069	0.0523134	0.0195148	-0.00586281	0.00276389	-0.0463999	-0.0126469	-0.0603869	0.133641	-0.0463162	-0.0515927	0.169985	-0.0226137	-0.0715262	0.0285602	0.0211899	0.0347581	0.00795667	0.0232837	-0.0363494	-0.12132	-0.0567017	0.124507	0.0597248	-0.0311566	-0.0178397	0.00804042	-0.0536028
REACTOME_INTERFERON_SIGNALING	0.0504376	-0.00105687	0.0629412	0.0272594	0.00146308	0.0103185	-0.0392721	-0.00515927	-0.0537488	0.124294	-0.0395031	-0.0446623	0.160021	-0.0156318	-0.0647604	0.0364229	0.0287995	0.0427372	0.0155548	0.0311866	-0.0295695	-0.120041	-0.0501296	0.118804	0.0534909	-0.0238712	-0.0105496	0.0155548	-0.0470495
REACTOME_INTERLEUKIN_1_FAMILY_SIGNALING	-0.293015	-0.261301	-0.399429	-0.379491	-0.386543	-0.381315	-0.333227	-0.388366	-0.283864	-0.336343	-0.395174	-0.396268	-0.0564637	-0.261911	-0.331973	-0.368914	-0.381436	-0.379248	-0.379613	-0.374385	-0.264365	0.0890327	-0.0979777	-0.338125	-0.404292	-0.388852	-0.325467	-0.377789	-0.403928
REACTOME_INTRACELLULAR_SIGNALING_BY_SECOND_MESSENGERS	-0.298897	-0.382858	-0.393237	-0.367885	-0.375142	-0.37009	-0.0485184	-0.376611	-0.303835	-0.387726	-0.385521	-0.38892	-0.175029	-0.334835	-0.388002	-0.358148	-0.368161	-0.364486	-0.367977	-0.36219	-0.33785	-0.118983	-0.209746	-0.341726	-0.399759	-0.379367	-0.379459	-0.367058	-0.393789
REACTOME_KERATINIZATION	0.0676587	0.0942333	-0.00971154	0.0948282	0.0559949	0.0460441	0.159838	0.02422	0.10947	0.0570611	0.0804149	0.134406	0.0703937	0.0954099	0.0222255	0.0585953	0.0891885	0.061655	0.0168526	0.0445664	0.0267597	0.387039	-0.0091028	0.044105	0.100415	0.0361231	0.0893258	0.0832893	0.0787928
REACTOME_LEISHMANIA_INFECTION	0.0715794	0.130256	0.228066	0.0206303	0.104479	0.126275	0.0990594	0.160709	0.0983003	0.226095	0.146263	0.0695405	0.0458632	0.0977873	0.335552	0.138474	0.0943137	0.0352367	0.115962	0.132915	0.119509	0.0435158	0.216237	0.0447375	0.165071	0.113253	0.075332	0.130945	0.105096
REACTOME_M_PHASE	-0.275787	-0.35563	-0.368547	-0.336935	-0.346162	-0.340787	-0.318501	-0.347285	-0.246199	-0.361567	-0.358598	-0.311958	-0.177271	-0.315003	-0.361567	-0.327468	-0.313038	-0.333325	-0.338861	-0.331801	-0.317648	0.157387	-0.206106	-0.321516	-0.374003	-0.351778	-0.349371	-0.337337	-0.267734
REACTOME_MAPK_FAMILY_SIGNALING_CASCADES	-0.161684	-0.255451	-0.274044	-0.230241	-0.217179	-0.233842	-0.220944	-0.243055	-0.137418	-0.263324	-0.259052	-0.247944	-0.0615829	-0.195948	-0.264245	-0.216254	-0.229571	-0.224043	-0.232418	-0.186586	-0.218574	0.0451781	-0.0635795	-0.223111	-0.266778	-0.248499	-0.248415	-0.230073	-0.252224
REACTOME_MEMBRANE_TRAFFICKING	-0.0774219	-0.101289	-0.110269	-0.0411078	-0.0757764	-0.0869907	-0.105662	-0.113772	-0.0767933	-0.128767	-0.0930012	0.00390443	-0.0630037	-0.118455	-0.106928	-0.0860412	-0.0643643	-0.0677775	-0.102089	-0.0885287	-0.101045	0.0157972	-0.0847307	-0.122829	-0.10265	-0.107952	-0.0783083	-0.0876782	-0.0510835
REACTOME_METABOLISM_OF_AMINO_ACIDS_AND_DERIVATIVES	-0.146384	-0.215303	-0.220564	-0.22028	-0.225147	-0.237555	-0.203896	-0.210562	-0.157505	-0.235578	-0.237079	-0.255934	-0.130268	-0.16606	-0.236495	-0.202553	-0.220704	-0.22287	-0.179614	-0.193286	-0.193261	0.198249	-0.120804	-0.219513	-0.266329	-0.227369	-0.239923	-0.221513	-0.216606
REACTOME_METABOLISM_OF_CARBOHYDRATES	-0.0396061	-0.0777001	-0.0789503	-0.0109287	-0.0761994	-0.066497	-0.029806	-0.0526045	-0.0627042	-0.146882	-0.0979074	-0.0313274	-0.044247	-0.0087561	-0.0928786	-0.0452584	-0.0305417	-0.044452	-0.063897	-0.0794206	-0.0183423	0.0618954	0.0210399	-0.0430946	0.103773	-0.11981	-0.0806755	-0.0099147	-0.0161857
REACTOME_METABOLISM_OF_LIPIDS	0.188799	0.13784	0.125459	0.166823	0.15774	0.141578	0.127237	0.13047	0.155267	0.088961	0.143897	0.165063	0.178095	0.121977	0.0770002	0.154025	0.142143	0.161995	0.124803	0.144978	0.0954875	0.031712	0.0922076	0.127658	0.0743126	0.113507	0.14696	0.156528	0.112585
REACTOME_METABOLISM_OF_RNA	-0.259098	-0.294916	-0.3425	-0.330035	-0.340988	-0.334364	-0.305485	-0.316757	-0.295421	-0.335703	-0.327705	-0.35796	-0.255927	-0.326341	-0.333802	-0.319211	-0.330164	-0.325186	-0.305335	-0.323757	-0.330757	0.202601	-0.273994	-0.335095	-0.350193	-0.321642	-0.312717	-0.330338	-0.315105
REACTOME_METABOLISM_OF_VITAMINS_AND_COFACTORS	0.0924778	0.146089	0.235849	0.0187114	0.157638	0.218809	0.0218583	0.176798	0.211256	0.11812	0.100553	0.126135	0.286424	0.104416	0.123593	0.0731758	0.0702073	0.102893	0.150782	0.160088	0.135379	0.0689014	0.00116904	0.244139	0.084381	0.18702	0.103631	0.130122	0.20827
REACTOME_METABOLISM_OF_WATER_SOLUBLE_VITAMINS_AND_COFACTORS	0.184417	0.210218	0.269258	0.0916483	0.214028	0.292998	0.10707	0.240613	0.310766	0.237438	0.212106	0.184471	0.322747	0.216551	0.18496	0.107279	0.106114	0.203786	0.203952	0.280906	0.210407	0.104075	0.0201823	0.296264	0.133486	0.279402	0.14885	0.24303	0.303239
REACTOME_MHC_CLASS_II_ANTIGEN_PRESENTATION	0.041959	-0.0442063	0.0223564	0.0190373	-0.00619594	0.00260037	-0.0458114	0.00231384	-0.0612852	0.0903583	-0.045683	0.00846007	0.120016	-0.0122745	-0.0681553	0.0284756	0.0206424	0.0345111	0.00792952	0.0235959	-0.0238798	-0.0637107	-0.0394841	0.103762	0.0267857	-0.0157403	-0.0169827	0.00818634	0.00831197
REACTOME_MITOTIC_G2_G2_M_PHASES	-0.281336	-0.367334	-0.379643	-0.348871	-0.358148	-0.352821	-0.323906	-0.359159	-0.288786	-0.37358	-0.370549	-0.315327	-0.160131	-0.320363	-0.373213	-0.340144	-0.349789	-0.34538	-0.350892	-0.344002	-0.322382	0.183205	-0.195672	-0.325804	-0.38543	-0.363568	-0.360537	-0.349422	-0.299364
REACTOME_MITOTIC_METAPHASE_AND_ANAPHASE	-0.289769	-0.377939	-0.388523	-0.363795	-0.371528	-0.366339	-0.330541	-0.372546	-0.235613	-0.38201	-0.381603	-0.320237	-0.150338	-0.328134	-0.382722	-0.353517	-0.364711	-0.361861	-0.364609	-0.358503	-0.329658	0.114946	-0.186626	-0.33435	-0.393407	-0.375192	-0.374073	-0.362777	-0.286912
REACTOME_MUSCLE_CONTRACTION	-0.0600393	-0.03739	-0.0662544	0.065937	-0.0137253	-0.00634462	0.130103	-0.0160877	-0.0136806	0.014841	-0.0397457	-0.0203246	0.000236104	0.0193446	-0.0636408	-0.0663172	0.0553316	0.0107423	-0.00445207	0.00968479	0.0301186	-0.0735479	-0.0445834	0.0350616	-0.0902829	-0.0270682	0.0643523	-0.00932444	-0.0482538
REACTOME_NEDDYLATION	-0.225674	-0.331348	-0.344721	-0.312261	-0.322473	-0.316395	-0.274278	-0.324054	-0.155923	-0.337548	-0.336211	-0.303253	-0.0356421	-0.269956	-0.338886	-0.301684	-0.314085	-0.30983	-0.282465	-0.30679	-0.272037	0.0126518	-0.107011	-0.276792	-0.351286	-0.326972	-0.325999	-0.312747	-0.316017
REACTOME_NERVOUS_SYSTEM_DEVELOPMENT	-0.220422	-0.24351	-0.290578	-0.285476	-0.279917	-0.290082	-0.254102	-0.275199	-0.243883	-0.279909	-0.272033	-0.245888	-0.21001	-0.256677	-0.294301	-0.272713	-0.285362	-0.278943	-0.264698	-0.277471	-0.277125	0.16862	-0.20584	-0.248249	-0.283299	-0.273961	-0.300843	-0.285324	-0.233527
REACTOME_NEUTROPHIL_DEGRANULATION	0.050361	0.0949833	0.130773	0.0748927	0.118869	0.118659	0.128608	0.113539	0.131471	0.092128	0.101581	0.125883	0.152718	0.147873	0.143056	0.0461565	0.0739042	0.0717972	0.107466	0.0825395	0.172783	0.188124	0.140991	0.193008	0.112455	0.0995749	0.103247	0.0394043	0.107272
REACTOME_NONSENSE_MEDIATED_DECAY_NMD	-0.37305	-0.3299	-0.409086	-0.452568	-0.457685	-0.452568	-0.397616	-0.398544	-0.405856	-0.405206	-0.398816	-0.463091	-0.464926	-0.457685	-0.399749	-0.44214	-0.452568	-0.45083	-0.389803	-0.445616	-0.461353	0.25837	-0.464926	-0.46647	-0.4139	-0.398973	-0.457781	-0.449092	-0.358916
REACTOME_ORGANELLE_BIOGENESIS_AND_MAINTENANCE	-0.116194	-0.163248	-0.174809	-0.0916064	-0.188117	-0.180155	-0.070177	-0.186933	-0.225127	-0.222545	-0.186243	-0.152831	-0.156768	-0.154404	-0.157769	-0.161112	-0.0998511	-0.159176	-0.177896	-0.130213	-0.209419	0.0372138	-0.219855	-0.209527	-0.242664	-0.199844	-0.191452	-0.0566808	-0.130382
REACTOME_PARASITE_INFECTION	0.0797625	0.132725	0.261337	0.0241489	0.119473	0.143161	0.117671	0.181097	0.115987	0.252008	0.169196	0.0849357	0.034093	0.0929521	0.359854	0.154566	0.106698	0.0386722	0.129994	0.148191	0.113912	0.00723145	0.222098	0.0539581	0.191468	0.140622	0.0680605	0.131306	0.124411
REACTOME_PD_1_SIGNALING	0.0945203	0.000826708	0.104095	0.0706376	0.0430807	0.0522663	-0.00101042	0.0357322	-0.0157075	0.191279	-0.00101042	-0.00652181	0.230209	0.0247094	-0.0285674	0.0798232	0.0724747	0.0871718	0.0577777	0.0743119	0.0100124	-0.129609	-0.0120332	0.182379	0.111941	0.0155237	0.0302208	0.0577777	-0.00835894
REACTOME_PLATELET_ACTIVATION_SIGNALING_AND_AGGREGATION	0.042258	0.172462	0.17952	0.167416	0.198053	0.170129	0.135101	0.192568	0.183195	0.166447	0.175001	0.20807	0.169222	0.177634	0.150632	0.068512	0.173407	0.224888	0.208792	0.182798	0.271165	0.10477	0.325528	0.208611	0.193701	0.220709	0.198202	0.0531513	0.177049
REACTOME_POST_TRANSLATIONAL_PROTEIN_MODIFICATION	-0.122888	-0.162122	-0.128271	-0.129636	-0.142206	-0.0995164	-0.0727949	-0.161399	-0.050746	-0.107389	-0.149774	-0.0655371	-0.0269205	-0.106883	-0.158595	-0.116013	-0.134199	-0.11734	-0.128393	-0.119067	-0.0791306	0.0131658	-0.0409314	-0.110878	-0.121806	-0.112172	-0.123306	-0.146694	-0.131994
REACTOME_PROGRAMMED_CELL_DEATH	-0.207347	-0.277339	-0.29433	-0.266931	-0.264495	-0.272335	-0.17362	-0.264012	-0.220545	-0.283509	-0.279117	-0.264521	-0.0784558	-0.223058	-0.299506	-0.255604	-0.267671	-0.244277	-0.270336	-0.260268	-0.242843	0.136331	-0.142466	-0.241115	-0.292348	-0.270323	-0.28233	-0.267671	-0.261111
REACTOME_PTEN_REGULATION	-0.361108	-0.445789	-0.451706	-0.438043	-0.442669	-0.438796	-0.0526327	-0.44396	-0.348246	-0.447833	-0.448586	-0.4502	-0.198485	-0.391138	-0.448586	-0.42922	-0.438796	-0.436967	-0.436967	-0.433094	-0.392189	-0.112135	-0.239606	-0.396719	-0.456117	-0.444498	-0.445036	-0.435676	-0.456117
REACTOME_REGULATION_OF_EXPRESSION_OF_SLITS_AND_ROBOS	-0.324084	-0.345339	-0.398432	-0.412781	-0.419795	-0.414183	-0.35887	-0.384942	-0.339794	-0.393227	-0.389427	-0.411611	-0.290315	-0.39334	-0.390568	-0.401909	-0.41354	-0.411202	-0.375494	-0.406234	-0.395957	0.182342	-0.313944	-0.401338	-0.403859	-0.385838	-0.420964	-0.410501	-0.369041
REACTOME_REGULATION_OF_MRNA_STABILITY_BY_PROTEINS_THAT_BIND_AU_RICH_ELEMENTS	-0.147336	-0.253776	-0.273761	-0.221143	-0.235914	-0.228384	-0.209536	-0.239776	-0.174763	-0.266906	-0.257927	-0.259955	-0.0371631	-0.199291	-0.268065	-0.210812	-0.221625	-0.21506	-0.225873	-0.216219	-0.204038	0.185188	-0.0775104	-0.208113	-0.284671	-0.24721	-0.241128	-0.224715	-0.266423
REACTOME_REGULATION_OF_PTEN_STABILITY_AND_ACTIVITY	-0.361108	-0.445789	-0.451706	-0.438043	-0.442669	-0.438796	-0.0526327	-0.44396	-0.348246	-0.447833	-0.448586	-0.4502	-0.198485	-0.391138	-0.448586	-0.42922	-0.438796	-0.436967	-0.436967	-0.433094	-0.392189	-0.112135	-0.239606	-0.396719	-0.456117	-0.444498	-0.445036	-0.435676	-0.456117
REACTOME_RESPONSE_OF_EIF2AK4_GCN2_TO_AMINO_ACID_DEFICIENCY	-0.359583	-0.382392	-0.397454	-0.443168	-0.448663	-0.443168	-0.385383	-0.386343	-0.393957	-0.393264	-0.38664	-0.454158	-0.45599	-0.448663	-0.387724	-0.432178	-0.443168	-0.441336	-0.377234	-0.435841	-0.452327	0.297348	-0.45599	-0.457822	-0.402627	-0.386595	-0.448663	-0.439505	-0.344739
REACTOME_RESPONSE_TO_ELEVATED_PLATELET_CYTOSOLIC_CA2	0.042258	0.172462	0.17952	0.167416	0.198053	0.170129	0.135101	0.192568	0.183195	0.166447	0.175001	0.20807	0.169222	0.177634	0.150632	0.068512	0.173407	0.224888	0.208792	0.182798	0.271165	0.10477	0.325528	0.208611	0.193701	0.220709	0.198202	0.0531513	0.177049
REACTOME_RHO_GTPASE_CYCLE	0.000926815	-0.0712222	-0.0970386	0.00749499	-0.0320657	-0.0334366	0.0158353	-0.0426335	-0.0354058	-0.0848392	-0.0727906	-0.00994518	-0.0372197	-0.0399611	-0.0769192	-0.00755711	0.0129751	-0.0087691	-0.0312978	-0.0126902	-0.0754285	-0.022648	-0.0540348	-0.0751433	-0.0142447	-0.0242409	-0.0150406	-0.0270202	-0.0716409
REACTOME_RHO_GTPASE_EFFECTORS	-0.184187	-0.215027	-0.124926	-0.141828	-0.13614	-0.148768	-0.0518994	-0.0755526	-0.0410432	-0.103246	-0.156354	-0.0215299	-0.0787285	-0.0684285	-0.182451	-0.127076	-0.107458	-0.170236	-0.145371	-0.133191	-0.0966985	0.212941	-0.0837471	-0.0403088	-0.0904425	-0.0799805	-0.0915412	-0.14173	-0.0271793
REACTOME_RNA_POLYMERASE_II_TRANSCRIPTION	-0.236171	-0.195831	-0.260951	-0.280115	-0.278883	-0.285795	-0.263442	-0.278325	-0.237114	-0.270172	-0.30861	-0.197503	-0.10288	-0.204691	-0.262976	-0.269702	-0.210435	-0.274341	-0.252884	-0.258959	-0.200455	-0.00348346	-0.112709	-0.271638	-0.306412	-0.300279	-0.224987	-0.204604	-0.317319
REACTOME_ROLE_OF_LAT2_NTAL_LAB_ON_CALCIUM_MOBILIZATION	0.0365557	0.160007	0.257916	0.0048328	0.133033	0.0967669	0.113481	0.17401	0.106356	0.278501	0.169277	0.062194	0.000710795	0.0675271	0.408283	0.165242	0.108715	0.0181868	0.111012	0.124811	0.0774045	-0.0818776	0.17529	0.0290541	0.233558	0.165511	0.0708588	0.113323	0.10845
REACTOME_ROLE_OF_PHOSPHOLIPIDS_IN_PHAGOCYTOSIS	0.0666587	0.135527	0.280567	0.00859948	0.117117	0.141612	0.119966	0.184578	0.116517	0.267508	0.175696	0.0779295	0.0236355	0.0846165	0.384616	0.150327	0.0996777	0.0223152	0.126944	0.143976	0.115746	-0.023241	0.214741	0.0495467	0.193802	0.142213	0.0609882	0.127513	0.121714
REACTOME_RRNA_PROCESSING	-0.371712	-0.393734	-0.40794	-0.451409	-0.456623	-0.451409	-0.396376	-0.397397	-0.404806	-0.403965	-0.397575	-0.462029	-0.463767	-0.456429	-0.398604	-0.440885	-0.451409	-0.449575	-0.388656	-0.444361	-0.460098	0.258925	-0.463767	-0.465312	-0.412946	-0.397731	-0.456816	-0.447837	-0.357876
REACTOME_SCAVENGING_OF_HEME_FROM_PLASMA	0.0989801	0.188843	0.263402	0.0729306	0.174988	0.146007	0.149644	0.201495	0.145449	0.283475	0.217537	0.107941	0.0441494	0.126461	0.388908	0.20456	0.156361	0.0379609	0.165768	0.168795	0.147954	-0.0228682	0.241837	0.0784377	0.245401	0.197635	0.117753	0.175261	0.144399
REACTOME_SELENOAMINO_ACID_METABOLISM	-0.278621	-0.31349	-0.309219	-0.354085	-0.337449	-0.356626	-0.31621	-0.310683	-0.29713	-0.326809	-0.317425	-0.349162	-0.347758	-0.339701	-0.322166	-0.342608	-0.353735	-0.349179	-0.275592	-0.316478	-0.342075	0.27821	-0.344739	-0.345254	-0.340107	-0.314107	-0.364248	-0.352333	-0.283314
REACTOME_SEPARATION_OF_SISTER_CHROMATIDS	-0.336077	-0.425868	-0.432945	-0.416394	-0.422101	-0.417992	-0.370707	-0.423928	-0.261488	-0.428722	-0.429749	-0.358235	-0.165645	-0.369149	-0.429635	-0.407491	-0.417878	-0.416394	-0.41628	-0.412057	-0.370046	0.056157	-0.208643	-0.374963	-0.437054	-0.424612	-0.424156	-0.415024	-0.364901
REACTOME_SIGNALING_BY_HEDGEHOG	-0.349193	-0.434062	-0.441055	-0.42524	-0.430404	-0.426638	-0.382069	-0.432233	-0.337938	-0.436967	-0.437827	-0.323944	-0.188103	-0.380601	-0.437612	-0.416633	-0.426531	-0.425025	-0.424917	-0.421044	-0.381551	0.125913	-0.228585	-0.386294	-0.3973	-0.433309	-0.432556	-0.423733	-0.376694
REACTOME_SIGNALING_BY_INTERLEUKINS	-0.14874	-0.134078	-0.135903	-0.204477	-0.196566	-0.155389	-0.145412	-0.125759	-0.149652	-0.173206	-0.186283	-0.0937322	-0.055961	-0.120473	-0.0935146	-0.171152	-0.1718	-0.171942	-0.125853	-0.149531	-0.135762	0.0604624	-0.0593588	-0.149533	-0.152942	-0.17517	-0.178711	-0.173468	-0.194632
REACTOME_SIGNALING_BY_NOTCH	-0.202531	-0.203521	-0.271791	-0.2857	-0.243602	-0.290152	-0.148558	-0.298484	-0.161142	-0.262897	-0.258792	-0.246933	-0.0107078	-0.200271	-0.314578	-0.274058	-0.252505	-0.282504	-0.287983	-0.279537	-0.200955	0.0929447	-0.0490395	-0.203736	-0.282188	-0.302023	-0.282006	-0.231167	-0.269733
REACTOME_SIGNALING_BY_RECEPTOR_TYROSINE_KINASES	-0.116084	-0.0201513	-0.148933	-0.1372	-0.0257747	-0.143364	0.0196108	-0.152039	-0.0618364	-0.133662	-0.122684	-0.111943	-0.118295	-0.0732176	-0.182058	-0.12316	-0.136629	-0.127155	-0.140967	-0.129438	-0.125322	-0.0267942	-0.110399	-0.0809278	-0.140323	-0.140553	-0.111675	-0.0864151	-0.112238
REACTOME_SIGNALING_BY_RHO_GTPASES_MIRO_GTPASES_AND_RHOBTB3	-0.0996435	-0.154173	-0.126485	-0.0735331	-0.0953175	-0.103117	-0.0428157	-0.0748894	-0.0540768	-0.111287	-0.0983177	-0.0326731	-0.075503	-0.0756163	-0.141837	-0.0789909	-0.0551705	-0.0988851	-0.100063	-0.0843477	-0.101659	0.0663167	-0.0897765	-0.0751936	-0.0836613	-0.0639013	-0.0627914	-0.0962349	-0.0751561
REACTOME_SIGNALING_BY_ROBO_RECEPTORS	-0.310822	-0.334573	-0.386325	-0.395581	-0.403471	-0.397512	-0.347792	-0.370348	-0.330544	-0.380531	-0.376238	-0.397894	-0.284085	-0.379637	-0.377862	-0.384545	-0.396243	-0.393263	-0.361037	-0.388904	-0.382333	0.160617	-0.305884	-0.387579	-0.392055	-0.372071	-0.404685	-0.393539	-0.357663
REACTOME_SIGNALING_BY_THE_B_CELL_RECEPTOR_BCR	-0.0474035	0.0624596	0.118704	-0.0955298	0.0247599	-0.0279565	0.0158737	0.053287	0.031054	0.14916	0.0503223	-0.0187135	0.014229	0.00203531	0.250677	0.053644	-0.0184599	-0.0852397	-0.0165141	-0.00441296	0.00914304	-0.030768	0.133277	-0.0678448	0.096167	0.0474555	-0.0326374	0.00959232	-0.00258834
REACTOME_SIGNALING_BY_WNT	-0.222673	-0.328309	-0.342776	-0.309465	-0.319556	-0.313599	-0.271757	-0.321258	-0.224496	-0.33536	-0.333415	-0.335239	-0.0599839	-0.268875	-0.336576	-0.214287	-0.273463	-0.306426	-0.311289	-0.303386	-0.270237	0.0627656	-0.104002	-0.274992	-0.34922	-0.324662	-0.322109	-0.309222	-0.34229
REACTOME_SRP_DEPENDENT_COTRANSLATIONAL_PROTEIN_TARGETING_TO_MEMBRANE	-0.363492	-0.386384	-0.401065	-0.443878	-0.449381	-0.443878	-0.389605	-0.390329	-0.397936	-0.396993	-0.390704	-0.454885	-0.456719	-0.449381	-0.391637	-0.432872	-0.443878	-0.442044	-0.381108	-0.436541	-0.45305	0.291264	-0.456719	-0.458553	-0.406262	-0.390472	-0.449381	-0.440209	-0.351352
REACTOME_TCF_DEPENDENT_SIGNALING_IN_RESPONSE_TO_WNT	-0.222673	-0.328309	-0.342776	-0.309465	-0.319556	-0.313599	-0.271757	-0.321258	-0.224496	-0.33536	-0.333415	-0.335239	-0.0599839	-0.268875	-0.336576	-0.214287	-0.273463	-0.306426	-0.311289	-0.303386	-0.270237	0.0627656	-0.104002	-0.274992	-0.34922	-0.324662	-0.322109	-0.309222	-0.34229
REACTOME_TCR_SIGNALING	-0.0522434	-0.122253	-0.0857736	-0.105044	-0.125083	-0.117192	-0.128347	-0.130419	-0.11503	-0.00187991	-0.156133	-0.159937	0.143321	-0.0808556	-0.144969	-0.0948835	-0.104704	-0.0947132	-0.113048	-0.10056	-0.090771	-0.0302872	-0.0264538	-0.00933322	-0.081596	-0.143077	-0.1058	-0.11231	-0.164364
REACTOME_THE_ROLE_OF_GTSE1_IN_G2_M_PROGRESSION_AFTER_G2_CHECKPOINT	-0.273762	-0.368003	-0.379623	-0.351112	-0.360042	-0.354662	-0.317268	-0.36144	-0.274615	-0.373813	-0.371984	-0.306175	-0.125805	-0.313764	-0.374136	-0.341644	-0.352188	-0.348637	-0.352726	-0.346163	-0.315379	0.142164	-0.166578	-0.319593	-0.385432	-0.364883	-0.362409	-0.351004	-0.312138
REACTOME_TRANSLATION	-0.224283	-0.267	-0.277956	-0.29114	-0.303578	-0.286944	-0.270217	-0.259452	-0.27009	-0.281106	-0.271218	-0.307494	-0.306527	-0.300217	-0.276914	-0.279591	-0.29114	-0.27498	-0.247552	-0.283218	-0.303555	0.286406	-0.323715	-0.304054	-0.297438	-0.264698	-0.294288	-0.291658	-0.244563
REACTOME_TRANSPORT_OF_SMALL_MOLECULES	-0.0394731	-0.0595403	-0.0761723	-0.0333398	-0.0494274	-0.0458219	-0.0645648	-0.0786625	-0.0458308	-0.0804918	-0.00927956	-0.0421803	0.0906848	-0.0173871	-0.0936496	-0.0487316	-0.0370838	-0.0463378	-0.0426804	-0.0659777	0.0191404	0.0343936	0.06176	-0.035259	0.0191041	-0.0396776	-0.0284275	-0.019187	-0.0622877
REACTOME_UB_SPECIFIC_PROCESSING_PROTEASES	-0.222044	-0.32565	-0.340147	-0.304306	-0.315149	-0.3091	-0.271772	-0.31766	-0.227901	-0.334325	-0.330444	-0.331358	-0.0703978	-0.266694	-0.335124	-0.215291	-0.270782	-0.300995	-0.306588	-0.299169	-0.269554	0.0748834	-0.114919	-0.274022	-0.348022	-0.321655	-0.318688	-0.305675	-0.339005
REACTOME_VESICLE_MEDIATED_TRANSPORT	0.034666	0.0763133	0.119061	0.0327753	0.0799421	0.0574727	0.0505784	0.0813452	0.0578797	0.125514	0.0975319	0.068777	0.0018737	0.0354231	0.203863	0.0959502	0.0739405	0.00134029	0.0642967	0.0723873	0.0510626	-0.00560241	0.115776	0.00793842	0.108973	0.0839401	0.0428077	0.075836	0.068099
REN_ALVEOLAR_RHABDOMYOSARCOMA_DN	0.117129	0.0864204	0.0769065	0.11688	0.120082	0.107564	0.0833208	0.0973974	0.0578038	0.0469106	0.0602475	0.0939869	0.107478	0.14202	0.0429316	0.136363	0.13848	0.165324	0.135147	0.130574	0.128548	0.107243	0.147723	0.0851601	0.0980914	0.104235	0.115947	0.143456	0.0860445
RHEIN_ALL_GLUCOCORTICOID_THERAPY_DN	0.0489719	-0.00436298	-0.00596947	0.0256244	-0.0104459	0.00384298	0.0302235	0.0126409	0.0163868	-0.031538	-0.0107577	0.0411423	0.100089	0.0372117	-0.0215268	0.0259788	0.0334013	0.0311273	0.0304036	0.0112062	-0.00043828	0.212959	0.00948188	-0.00983224	0.0493309	-0.00726469	0.0273769	0.0262858	-0.0273774
RICKMAN_HEAD_AND_NECK_CANCER_E	-0.0420867	-0.101074	-0.0816445	0.00313718	-0.0771299	-0.0182424	-0.0385569	-0.0761726	0.0351293	-0.0520578	-0.0505222	-0.0546691	0.178846	-0.0576836	-0.111217	-0.0137059	-0.0132074	0.00296943	-0.0501412	0.000661627	-0.0367306	0.0176056	0.0305914	0.00379219	-0.0559866	-0.0384621	-0.0477932	-0.0451735	-0.0603993
RICKMAN_METASTASIS_DN	-0.127923	-0.154823	-0.219116	-0.148164	-0.12149	-0.175178	0.00266444	-0.185232	-0.211369	-0.205884	-0.108302	-0.0654102	-0.186786	-0.0794778	-0.166966	-0.159316	-0.103228	-0.161896	-0.158512	-0.141996	-0.17866	0.268301	-0.142021	-0.0941703	-0.158349	-0.189766	-0.170077	-0.108018	-0.0350044
RICKMAN_TUMOR_DIFFERENTIATED_WELL_VS_POORLY_DN	-0.0228594	-0.0870856	-0.106315	0.0237543	-0.0351402	-0.0306284	0.126839	-0.0414388	0.000885137	-0.0305204	0.00380833	0.192917	0.0411606	0.0242467	-0.00472526	-0.0324292	0.0135615	0.00601937	-0.0535431	-0.00901421	-0.0548105	0.216792	-0.0515147	0.00289709	0.00533856	-0.0391684	-0.0374927	0.0330921	0.104927
RIGGINS_TAMOXIFEN_RESISTANCE_DN	0.0106386	0.191471	0.20922	0.219271	0.246652	0.177838	0.212863	0.148234	0.121724	0.185036	0.186783	0.192658	0.236128	0.262882	0.112267	0.121827	0.170292	0.157665	0.254893	0.231194	0.248944	0.26253	0.241179	0.255249	0.20716	0.205149	0.24825	0.0933235	0.227004
RIZKI_TUMOR_INVASIVENESS_3D_DN	0.0761094	-0.0029332	-0.0294815	0.0524191	0.0504955	0.0545992	-0.00208163	0.0295707	0.000546177	-0.0341791	-2.23087e-05	0.0207198	0.0642087	0.0111014	-0.00259789	0.0628478	0.0527003	0.0847942	0.0358975	0.0333095	-0.00329613	0.159347	0.0348381	-0.0481588	-0.00096719	-0.0156722	0.0552286	0.0461297	-0.0134114
RIZKI_TUMOR_INVASIVENESS_3D_UP	0.195484	0.153191	0.113633	0.170579	0.178216	0.152176	0.106323	0.109234	0.0884532	0.122168	0.1076	0.169591	0.0978709	0.124028	0.0877018	0.183686	0.174948	0.190037	0.200519	0.172359	0.107906	-0.0102343	0.0564708	0.14612	0.251973	0.124651	0.125926	0.161385	0.0984943
RODRIGUES_NTN1_TARGETS_DN	0.0215722	0.00736905	-0.0245813	0.046736	0.0576615	0.0729204	-0.0870249	0.0887285	-0.0204055	0.0854135	-0.0340325	-0.0272715	0.0601656	-0.068811	-0.0644399	0.113633	0.0526366	-0.015452	0.0316336	0.0885666	0.068013	-0.119679	-0.0428033	-0.123665	0.0378681	-0.0217654	0.0518835	0.0458175	-0.018134
RODRIGUES_THYROID_CARCINOMA_ANAPLASTIC_DN	0.089937	0.00306324	0.0516858	0.0503226	0.0249553	0.0462382	0.0367749	0.0762619	-0.00988994	-0.01631	-0.000391346	0.0245818	0.0621712	0.0865375	0.022723	0.060255	0.0702811	0.0489786	0.0563114	0.0822018	0.0734714	-0.0440752	0.063868	0.07785	0.102021	0.0291634	0.104932	0.0416477	9.7799e-05
RODRIGUES_THYROID_CARCINOMA_ANAPLASTIC_UP	-0.0511638	-0.141929	-0.116408	-0.0721456	-0.118172	-0.109248	-0.0848421	-0.118044	-0.0692469	-0.123805	-0.128997	0.0312063	-0.106455	-0.108734	-0.154128	-0.00392844	-0.0536109	-0.0888299	-0.106487	-0.0716183	-0.0574143	-0.00312423	-0.0846322	-0.117687	-0.0952525	-0.130564	-0.0456951	-0.0654099	-0.090038
RODRIGUES_THYROID_CARCINOMA_POORLY_DIFFERENTIATED_DN	0.072831	0.0389309	0.044469	0.0540085	0.04583	0.0309906	0.0571656	0.0660401	0.0157039	0.0558094	0.0513322	0.0136948	0.0895927	0.0740378	-0.0280739	0.0778315	0.0758147	0.0942898	0.053485	0.0585657	0.0389412	-0.0229595	0.0119825	0.0369533	0.0874627	0.00947926	0.0621483	0.0704425	0.0336307
RODRIGUES_THYROID_CARCINOMA_POORLY_DIFFERENTIATED_UP	-0.0346688	-0.130675	-0.103358	-0.0289168	-0.0879877	-0.0962798	-0.0641487	-0.106041	-0.099109	-0.113263	-0.109878	0.0392206	-0.0589274	-0.0963951	-0.144021	-0.0238568	-0.0438419	-0.0750319	-0.0755726	-0.0113938	-0.0739543	-0.0661625	-0.0859233	-0.0725538	-0.10375	-0.111502	-0.023429	-0.0489283	-0.114313
RODWELL_AGING_KIDNEY_NO_BLOOD_UP	-0.0290959	-0.0913195	-0.0409491	0.0127659	-9.30136e-05	-0.0597888	-0.0302266	-0.0276147	-0.0466212	-0.107219	-0.0932304	-0.0592111	-0.0961992	-0.0807128	-0.0275624	-0.0383348	0.0144822	-0.0943883	-0.0073551	-0.0440519	-0.0642594	0.112062	-0.0634948	-0.0411513	0.0362287	-0.0782585	0.0381498	0.0144228	-0.105376
RODWELL_AGING_KIDNEY_UP	0.0669632	0.0460947	0.14966	0.0795897	0.0942348	0.0559603	0.074833	0.105342	0.0608797	0.153466	0.0685922	0.0627769	0.136314	0.0910408	0.0382809	0.105376	0.085719	-0.0121952	0.0921206	0.0586655	0.071149	0.0472041	0.092399	0.0834615	0.145474	0.0578906	0.0665227	0.133825	0.0404855
ROZANOV_MMP14_TARGETS_UP	-0.0266911	-0.145932	-0.124983	-0.0660552	-0.0759637	0.0496485	-0.078046	-0.124112	0.0946699	0.00507046	-0.0991352	-0.0304011	-0.0101315	-0.0281789	-0.155104	-0.0500635	-0.107796	0.000616973	-0.0723912	-0.0993959	-0.103665	-0.195603	-0.066823	-0.000812309	-0.0836666	0.0840917	0.172959	-0.0679954	-0.0334962
RUTELLA_RESPONSE_TO_CSF2RB_AND_IL4_DN	-0.0841732	-0.130854	0.0374063	-0.106368	-0.102272	-0.045002	-0.0643303	-0.0777076	0.00534813	-0.0431425	-0.0815388	0.0384047	0.0576215	-0.0103216	-0.100167	-0.0933861	-0.027685	-0.0372162	-0.0902142	-0.0144078	0.0414973	0.0292306	0.0638224	0.11459	-0.18359	-0.0297472	-0.0764543	-0.0567522	0.0900176
RUTELLA_RESPONSE_TO_CSF2RB_AND_IL4_UP	0.0187907	0.0551146	0.0267765	0.0351175	0.05776	0.0951004	0.0318278	0.0565965	0.0479534	0.0431632	0.0528944	0.0397276	0.0948378	0.136559	-0.00315716	-0.0148807	0.102232	0.140334	0.0704684	0.11968	0.0674465	0.17639	0.0456118	0.104368	0.028965	0.0696155	0.135625	-0.0253171	0.050066
RUTELLA_RESPONSE_TO_HGF_UP	0.0758863	0.0332241	0.0808074	0.035093	0.0527398	0.116064	0.0322224	0.0393788	0.060459	0.0562975	0.067951	0.0765743	0.121052	0.10235	0.025851	0.0496724	0.132883	0.11915	0.0676747	0.151911	0.124168	0.13135	0.127922	0.0733852	-0.00537033	0.078098	0.0519929	0.0712496	0.0978109
RUTELLA_RESPONSE_TO_HGF_VS_CSF2RB_AND_IL4_UP	0.00148245	-0.03296	0.0717176	-0.0382269	-0.0183201	0.0435972	-0.00430499	0.000184615	0.0284987	0.0240722	0.00108463	0.0771692	0.094976	0.0700892	-0.0380339	-0.0237895	0.0582098	0.0420778	-0.00458228	0.0538554	0.0924322	0.0412776	0.0961453	0.134348	-0.0651387	0.0438131	0.0186553	-0.00630741	0.118397
SABATES_COLORECTAL_ADENOMA_DN	0.238688	0.349124	0.336202	0.342019	0.345735	0.341642	0.272807	0.381123	0.333894	0.29988	0.302602	0.370437	0.343778	0.320733	0.330174	0.285532	0.231367	0.2581	0.312688	0.231787	0.343198	0.216127	0.316143	0.302515	0.396212	0.329655	0.301655	0.326784	0.333091
SABATES_COLORECTAL_ADENOMA_UP	-0.0734392	0.0305437	0.136303	0.0481926	0.0360231	0.0502728	0.0480598	0.0377309	0.141815	0.108245	0.0694727	0.203467	0.155818	0.107587	0.0854956	0.00517157	0.0660669	0.0631825	0.0503098	0.0677837	0.15265	0.24191	0.100657	0.154103	0.122369	0.0897156	0.105554	0.00165066	0.0909137
SALVADOR_MARTIN_PEDIATRIC_TBD_ANTI_TNF_THERAPY_NONRESPONDER_POST_TREATMENT_DN	0.17784	0.295095	0.468155	0.157367	0.312284	0.335088	0.320202	0.404256	0.321464	0.441883	0.392133	0.240068	0.12474	0.255273	0.53353	0.33567	0.246522	0.0476059	0.296348	0.311923	0.288736	0.225137	0.356121	0.24668	0.326961	0.316927	0.229631	0.296262	0.168857
SANA_RESPONSE_TO_IFNG_UP	0.0828374	0.0261399	0.0427514	0.129496	0.126354	0.0421853	0.0490834	0.0479741	0.014186	0.157202	0.0501497	0.0425528	0.246286	0.112499	-0.0336869	0.106939	0.0609344	0.113623	0.138916	0.0836987	0.0776558	-0.0613193	0.0583872	0.122308	0.189308	0.0407921	0.0920349	0.0849066	0.0426759
SANSOM_APC_TARGETS	0.169263	0.183082	0.207798	0.0725421	0.179053	0.28285	0.117012	0.206978	0.164151	0.193894	0.222735	0.166488	0.251783	0.123631	0.13935	0.0647514	0.0765099	0.11775	0.156466	0.222601	0.210901	0.202317	0.0246888	0.0925744	0.114168	0.276849	0.0874069	0.164051	0.265974
SANSOM_APC_TARGETS_DN	0.102405	0.231218	0.30832	0.192034	0.249361	0.227087	0.198169	0.271003	0.229706	0.19522	0.260445	0.289494	0.205724	0.272573	0.215325	0.198065	0.191674	0.154647	0.180598	0.176954	0.314728	0.150626	0.218794	0.125366	0.254678	0.237391	0.170852	0.177968	0.263974
SARRIO_EPITHELIAL_MESENCHYMAL_TRANSITION_DN	-0.0091389	0.0660826	0.115258	0.162237	0.12329	0.16724	0.159041	0.117207	0.197107	0.148234	0.158021	0.226722	0.215863	0.176335	0.0842997	0.0397368	0.128834	0.164185	0.0910957	0.206656	0.193342	0.309509	0.171641	0.20424	0.186027	0.177228	0.111006	0.0833739	0.152271
SATO_SILENCED_BY_METHYLATION_IN_PANCREATIC_CANCER_1	0.0825112	0.157457	0.13133	0.0620366	0.136874	0.0719835	0.0902028	0.117727	0.157726	0.0950056	0.101841	0.184808	0.160524	0.188083	0.169734	0.146109	0.124454	0.187386	0.111945	0.0719776	0.115181	0.0766808	0.167894	0.0994595	0.0828235	0.108674	0.0978694	0.17897	0.130609
SCHAEFFER_PROSTATE_DEVELOPMENT_48HR_DN	0.121008	0.0161835	0.037573	0.181059	0.0681146	0.0705001	0.0976604	0.0291091	0.0391834	0.0199392	0.0860223	0.0797611	0.0652456	0.112023	-0.0124977	0.0809729	0.0559494	0.0702385	0.0735366	0.0711105	0.0417864	0.142933	-0.0145304	0.158759	-0.0132353	0.0480958	0.020806	0.0894683	0.127716
SCHAEFFER_PROSTATE_DEVELOPMENT_48HR_UP	0.017486	0.0667607	-0.000609178	0.0361919	0.10329	0.0191342	0.0100114	0.0500682	-0.0709067	0.0164734	0.0503788	0.0421175	0.0382433	0.0545246	-0.00923553	0.00942037	0.0742204	0.0518324	0.0465687	0.044426	-0.00348377	0.18366	0.0451515	0.0139445	0.102817	0.00867471	0.0288514	0.0898085	0.111874
SCHAEFFER_PROSTATE_DEVELOPMENT_6HR_DN	-0.0650039	-0.0679096	-0.0968485	-0.062273	-0.0572435	-0.0937287	-0.0128825	-0.104207	-0.0953848	-0.108691	-0.0627617	-0.0381824	0.0306467	-0.0502768	-0.135105	-0.0736184	-0.0635492	-0.0503644	-0.0525597	-0.0477075	-0.0694973	0.134623	-0.0708232	0.0599641	-0.0763314	-0.0903721	-0.100818	-0.0497817	-0.0662914
SCHLOSSER_SERUM_RESPONSE_DN	-4.38331e-05	0.0166386	-0.0276024	-0.00279236	-0.0183438	-0.00856313	-0.0163438	-0.00795128	-0.029702	-0.0246967	-0.015421	-0.0288844	0.00562283	-0.00883074	-0.0525807	-0.0101065	-0.00243956	-0.0374555	-0.0120214	0.00410824	-0.0116617	0.0612816	-0.009995	-0.0226769	0.0112842	-0.0267592	-0.00916898	-0.00383286	-0.0213938
SCHUETZ_BREAST_CANCER_DUCTAL_INVASIVE_UP	0.130462	0.0386633	0.162634	0.12995	0.0645139	0.0747317	0.0542957	0.0717318	0.0667383	0.20477	0.0581391	0.0565782	0.25974	0.110056	0.0235594	0.103966	0.107164	0.10987	0.0921517	0.110494	0.0903509	-0.0577355	0.0765271	0.202397	0.128124	0.0613227	0.084225	0.0949636	0.0505996
SENESE_HDAC1_TARGETS_UP	-0.0263563	-0.0949549	-0.0541221	0.00923872	-0.049187	-0.0594922	-0.100972	-0.0690399	-0.0571263	-0.108835	-0.0709396	-0.0312549	-0.0656743	-0.0589206	-0.0527633	0.0288111	0.0122093	-0.0363853	-0.0366709	0.0169019	-0.0514938	0.0087837	-0.014898	-0.0528455	-0.0558312	-0.073577	-0.0651919	0.0226136	-0.0424282
SENESE_HDAC3_TARGETS_DN	0.0195013	0.11217	-0.0313702	0.0275339	0.0260697	0.0320193	0.0644126	0.00731408	-0.0256602	-0.00137716	-0.0147946	0.00877706	0.0181884	0.0147422	-0.0303216	0.0086433	0.0246762	0.0262334	0.0388103	0.019994	-0.0109917	0.0387612	-0.0171687	0.0487213	0.052089	0.022973	0.119223	-0.00843148	-0.00423394
SENESE_HDAC3_TARGETS_UP	0.0281081	-0.0469386	-0.0323682	0.00303126	-0.0189224	-0.00744037	-0.00627402	-0.0170853	0.0166559	-0.0173858	-0.0291889	0.0324547	-0.0157536	-0.0432644	-0.00950571	0.0795724	0.0630589	0.0590474	-0.00496025	0.0504352	-0.0426333	0.0591619	-0.0589718	-0.00550714	0.0394665	-0.0325172	-0.0258117	0.0562524	0.0529185
SENGUPTA_NASOPHARYNGEAL_CARCINOMA_DN	-0.104803	-0.0582188	-0.0329233	-0.0313927	0.0213628	-0.0364743	-0.00267523	0.00385486	-0.0279498	-0.0335896	-0.0014723	-0.0188558	0.0931537	-0.013324	0.0010305	-0.0867814	-0.0526911	-0.0835848	-0.0469297	-0.0544317	-0.0274186	0.045572	0.0077088	-0.00888704	0.0359127	-0.0475842	0.0168263	-0.0558739	-0.00846779
SENGUPTA_NASOPHARYNGEAL_CARCINOMA_WITH_LMP1_DN	-0.0103812	0.161114	0.231988	0.0907629	0.23067	0.125024	0.297161	0.194015	0.245654	0.263096	0.214064	0.277185	0.181756	0.290608	0.184898	0.141426	0.0571528	0.0481767	0.119747	0.099443	0.236018	0.385978	0.260245	0.215986	0.20975	0.213085	0.201587	0.0577093	0.298351
SENGUPTA_NASOPHARYNGEAL_CARCINOMA_WITH_LMP1_UP	0.0849521	-0.0878368	-0.103904	0.0598849	0.0468573	0.0519305	-0.0512486	0.0492445	-0.0114493	-0.0452149	-0.0886878	0.0620118	-0.0860016	-0.0473857	-0.101453	0.0717971	0.0639196	-0.02936	0.0481385	0.0749981	0.0115374	-0.026458	-0.0275955	-0.0690498	-0.000325821	-0.0578589	0.0244749	0.0598247	-0.0496873
SERVITJA_ISLET_HNF1A_TARGETS_DN	-0.0259877	0.0169613	0.024455	-0.0172319	0.0545347	0.0564818	-0.0461669	0.0431705	0.0344336	-0.0560691	-0.038694	0.0208281	0.219776	-0.0195589	0.0149643	-0.0210869	-0.019172	-0.0590899	0.0546052	-0.00320484	-0.0340472	-0.00857012	0.0961536	0.0359347	0.0758728	-0.0259205	-0.000956409	-0.0387636	0.010561
SHEDDEN_LUNG_CANCER_GOOD_SURVIVAL_A12	0.0401538	0.290888	0.329512	0.106237	0.245881	0.184775	0.216454	0.272716	0.205067	0.313267	0.263861	0.195797	-0.0158012	0.204431	0.330421	0.241855	0.170216	-0.0300273	0.167229	0.133018	0.198541	0.12053	0.285841	0.0899399	0.308456	0.287491	0.202239	0.20447	0.142944
SHEDDEN_LUNG_CANCER_POOR_SURVIVAL_A6	-0.0173804	-0.162682	-0.112201	-0.136363	-0.113841	-0.138085	-0.00425227	-0.144487	-0.115679	-0.219258	-0.161361	-0.0657982	-0.0433955	-0.0745468	-0.104542	-0.0439388	-0.0503383	-0.120946	-0.136527	-0.165765	-0.0722821	0.193794	-0.171101	-0.0918136	-0.183332	-0.198469	-0.147816	-0.0534247	-0.0976694
SHEN_SMARCA2_TARGETS_UP	-0.247613	-0.171194	-0.306248	-0.264612	-0.274187	-0.268592	-0.241827	-0.275155	-0.199709	-0.295166	-0.289464	-0.182359	-0.231519	-0.286021	-0.295597	-0.252669	-0.264612	-0.258264	-0.238653	-0.258371	-0.29323	-0.247198	-0.294306	-0.295704	-0.2602	-0.283547	-0.20502	-0.21406	-0.272748
SHEPARD_BMYB_MORPHOLINO_UP	0.00640273	-0.0107119	0.107057	0.0512524	0.104806	0.0897632	0.117889	0.147939	0.026776	0.0451334	0.0505904	0.0514221	0.0841409	0.184706	0.0325377	0.0644707	0.13356	0.048518	0.0920863	0.105443	0.121296	0.215089	0.141971	0.065202	0.0240029	0.0723261	0.0849216	0.0470992	0.12623
SHETH_LIVER_CANCER_VS_TXNIP_LOSS_PAM4	0.150489	0.211037	0.160774	0.20845	0.265153	0.238311	0.205183	0.229258	0.164337	0.175617	0.196883	0.167041	0.278525	0.243387	0.186805	0.154939	0.241791	0.262565	0.23933	0.176396	0.237397	0.0410458	0.148048	0.168653	0.193788	0.198379	0.227549	0.193092	0.181673
SMID_BREAST_CANCER_BASAL_DN	0.0521012	0.0106533	0.00976214	0.130425	0.0985046	0.117284	0.0295242	0.0208814	0.0641543	0.0708118	0.0611856	0.0869377	0.0568082	0.0684746	0.00781983	0.0402878	0.127017	0.0292028	0.0482734	0.0520382	0.0651322	0.0172815	0.00876109	0.0811729	0.0975888	0.0854878	0.182943	0.126558	0.0229595
SMID_BREAST_CANCER_BASAL_UP	-0.0359664	0.0589466	0.142424	-0.0258968	0.0797377	0.0625729	0.165712	0.119752	0.117981	0.112955	0.142839	0.179113	0.0228087	0.111283	0.0982055	0.0409577	0.0760174	0.039046	0.0160189	0.0712042	0.100418	0.270337	0.122245	0.0869974	0.117833	0.123933	0.0879937	0.0537011	0.132459
SMID_BREAST_CANCER_ERBB2_UP	-0.0882897	0.121189	0.166569	0.0719551	0.162604	0.00751344	0.136357	0.131753	0.162583	0.175281	0.15775	0.131278	0.0211176	0.157125	0.0934558	0.151395	0.0830853	-0.0663577	0.104407	0.0618644	0.0646499	0.00332459	0.244527	0.107504	0.245008	0.165904	0.247993	0.0888911	0.0201646
SMID_BREAST_CANCER_LUMINAL_B_DN	0.0583126	0.164225	0.27931	0.12815	0.168377	0.149502	0.222345	0.205541	0.205633	0.277429	0.22497	0.210833	0.137412	0.214464	0.207879	0.184224	0.149274	0.0586674	0.147628	0.150499	0.199556	0.206213	0.210796	0.219015	0.205529	0.214221	0.156728	0.181574	0.170994
SMID_BREAST_CANCER_NORMAL_LIKE_UP	0.108953	0.152378	0.251327	0.17318	0.157429	0.159983	0.174805	0.174702	0.149472	0.257366	0.182024	0.14653	0.162117	0.185788	0.171939	0.184731	0.142845	0.0528086	0.16837	0.141166	0.179623	0.0480649	0.181465	0.187615	0.189323	0.156788	0.120062	0.193689	0.0872185
SMID_BREAST_CANCER_RELAPSE_IN_BONE_DN	-0.0181648	0.136672	0.200148	0.0590196	0.142644	0.110906	0.217824	0.182934	0.148704	0.188972	0.193737	0.202404	0.0200022	0.166144	0.18185	0.143923	0.144461	0.0307047	0.0925073	0.125011	0.130326	0.230794	0.182298	0.126178	0.201249	0.180691	0.141361	0.148153	0.142287
SPIELMAN_LYMPHOBLAST_EUROPEAN_VS_ASIAN_DN	-0.137884	-0.0772645	-0.140742	-0.0993099	-0.111642	-0.120644	-0.140642	-0.112976	-0.102378	-0.0436999	-0.112583	-0.0191473	-0.0884153	-0.0197881	-0.143471	-0.145589	-0.15843	-0.114627	-0.10267	-0.117678	-0.0608303	-0.00524663	-0.00902277	-0.083437	-0.13953	-0.0969181	-0.084212	-0.160998	-0.117106
SPIELMAN_LYMPHOBLAST_EUROPEAN_VS_ASIAN_UP	0.0511812	-0.0407315	-0.0540257	-0.018818	-0.0238209	-0.0309452	-0.02369	-0.0277604	-0.0389897	-0.0627918	-0.0438575	-0.0294715	-0.0317773	-0.0508507	-0.0821028	-0.00501813	0.00869352	0.00276202	0.00332936	0.0176765	-0.0103382	0.172461	0.0015429	-0.0512441	-0.0859893	-0.0509894	-0.0126691	0.0244891	-0.082167
STARK_PREFRONTAL_CORTEX_22Q11_DELETION_DN	-0.0702559	-0.185806	-0.210715	-0.14767	-0.166303	-0.157131	-0.166489	-0.165435	-0.158578	-0.19884	-0.188896	-0.170058	-0.0981283	-0.0916118	-0.197392	-0.0703712	-0.14767	-0.137918	-0.154621	-0.140525	-0.187544	0.122883	-0.00794171	-0.189571	-0.161589	-0.176441	-0.169103	-0.151725	-0.198744
STEIN_ESRRA_TARGETS	0.0702742	-0.0119289	0.0474047	0.0451122	0.0175373	0.0164726	0.0281296	0.0206044	0.0495782	-0.0217771	-0.0271336	-0.0279841	0.0458375	0.120912	-0.00083497	0.0435692	0.092127	0.0552774	0.0402386	0.0611904	0.0122117	0.0547737	0.0725028	0.0687111	-0.00606939	-0.0102538	0.022504	0.0979392	-0.014706
STEIN_ESRRA_TARGETS_UP	0.135227	0.0454968	0.115914	0.108181	0.0779798	0.0760037	0.0922859	0.0812572	0.0624323	0.0347239	0.0281674	0.0279267	0.0991614	0.197012	0.0596993	0.105179	0.163105	0.118879	0.102838	0.125669	0.0731128	0.0930031	0.143018	0.138842	0.00205271	0.0468288	0.0833599	0.154842	0.0429454
SWEET_LUNG_CANCER_KRAS_DN	0.112595	0.139611	0.16985	0.177673	0.163346	0.169781	0.24538	0.221085	0.208894	0.167592	0.146988	0.18931	0.253225	0.238947	0.123612	0.137913	0.183608	0.142311	0.178008	0.230647	0.232269	0.184312	0.236771	0.205346	0.128523	0.186113	0.224601	0.133468	0.19465
SWEET_LUNG_CANCER_KRAS_UP	0.0617854	-0.04296	0.0223618	-0.0129214	-0.0041161	-0.00626841	-0.0221675	0.0103393	-0.0312166	0.0397413	-0.0244012	0.0205373	0.0830255	0.00142045	-0.0333847	0.00350864	-0.0120001	0.00563934	0.0153368	0.0236418	-0.0066828	0.115715	0.0272693	0.0470788	-0.0227522	-0.0414836	-0.0310216	-0.00610362	-0.029381
TAKEDA_TARGETS_OF_NUP98_HOXA9_FUSION_16D_DN	0.268541	0.292758	0.316669	0.27179	0.331496	0.285725	0.373002	0.336202	0.242912	0.268539	0.334968	0.316616	0.378575	0.342106	0.331576	0.279411	0.2788	0.289345	0.397888	0.314718	0.315572	0.344815	0.279302	0.393568	0.347221	0.269968	0.308588	0.298206	0.302395
TARTE_PLASMA_CELL_VS_PLASMABLAST_DN	-0.0257737	-0.138996	-0.131337	-0.110523	-0.129097	-0.107044	-0.0852165	-0.128746	-0.155957	-0.166332	-0.138975	-0.0605605	-0.0118231	-0.0867295	-0.114997	-0.09852	-0.0528843	-0.0856699	-0.11762	-0.0755442	-0.138901	0.124884	-0.0226291	-0.0706939	-0.128234	-0.128731	-0.119111	-0.059029	-0.110343
TARTE_PLASMA_CELL_VS_PLASMABLAST_UP	-0.00436426	0.0684322	0.116235	0.0897946	0.0397036	0.0299455	0.160362	0.0727967	0.112692	0.0512036	0.0978787	0.10454	0.0750812	0.106479	0.0719266	-0.0212242	0.0739975	0.0122447	0.0291714	0.0350313	0.128162	0.235727	0.0787972	0.0926734	0.0675636	0.0658935	0.0442014	0.0829586	0.108641
THEILGAARD_NEUTROPHIL_AT_SKIN_WOUND_DN	-0.225974	-0.27275	-0.292166	-0.225053	-0.237642	-0.230095	0.157036	-0.254376	-0.186719	-0.260127	-0.271626	-0.209559	-0.14127	-0.251162	-0.279088	-0.232473	-0.241299	-0.232313	-0.246594	-0.235682	-0.274114	-0.19656	-0.225244	-0.258326	-0.232059	-0.242006	-0.259752	-0.244107	-0.230261
THUM_SYSTOLIC_HEART_FAILURE_UP	0.0677152	0.0139773	0.093551	0.0587967	0.0511741	0.0142823	0.0729786	0.0558563	0.0399065	0.151398	0.048632	0.0786077	0.187166	0.0982076	-0.00219871	0.0683503	0.0286731	0.0280774	0.0335608	0.034736	0.0542676	0.0252396	0.0794298	0.107124	0.0755612	0.0419611	0.0306001	0.0775575	0.0667725
TIEN_INTESTINE_PROBIOTICS_24HR_DN	-0.165721	-0.0677241	-0.123507	-0.14733	-0.1871	-0.148268	-0.138402	-0.133791	-0.145027	-0.137702	-0.153693	-0.198767	-0.141656	-0.199902	-0.161438	-0.155206	-0.142674	-0.16138	-0.129518	-0.137631	-0.149842	0.199766	-0.233422	-0.229733	-0.0923626	-0.118384	-0.130121	-0.111103	-0.108227
TIEN_INTESTINE_PROBIOTICS_24HR_UP	-0.138107	-0.172494	-0.16949	-0.138609	-0.131977	-0.146221	-0.0934724	-0.152792	-0.168163	-0.173053	-0.130053	-0.00681549	-0.0988103	-0.161093	-0.188082	-0.168448	-0.156523	-0.127665	-0.14323	-0.131395	-0.172478	-0.108077	-0.151881	-0.14027	-0.154988	-0.167791	-0.155162	-0.182809	-0.160287
TSUNODA_CISPLATIN_RESISTANCE_DN	0.125329	0.0316176	0.0201695	0.100104	0.0721385	0.0826396	0.0287641	0.0679152	0.0116426	0.00296772	0.0299055	0.0219155	0.116395	0.0504513	0.0198449	0.111404	0.102158	0.117339	0.0876619	0.105811	0.0505612	-0.0410241	0.0351162	0.0373248	0.178493	0.0477118	0.0603817	0.0886892	0.0610046
TURASHVILI_BREAST_DUCTAL_CARCINOMA_VS_DUCTAL_NORMAL_DN	0.164578	0.165267	0.200272	0.220248	0.212741	0.207022	0.262045	0.211287	0.207101	0.216629	0.221252	0.24833	0.137864	0.249676	0.237898	0.198247	0.249162	0.131702	0.200314	0.195511	0.194975	0.358287	0.216011	0.272955	0.235718	0.203936	0.221934	0.253046	0.240906
TURASHVILI_BREAST_LOBULAR_CARCINOMA_VS_DUCTAL_NORMAL_DN	0.150734	0.127394	0.102395	0.144316	0.124902	0.130623	0.234557	0.121608	0.149039	0.170266	0.182298	0.217582	0.224161	0.269138	0.0923488	0.139838	0.135443	0.2064	0.117085	0.125435	0.132185	0.360848	0.112225	0.28425	0.155133	0.190081	0.171046	0.157461	0.213739
TURASHVILI_BREAST_LOBULAR_CARCINOMA_VS_LOBULAR_NORMAL_UP	0.163534	0.191836	0.18175	0.151226	0.192604	0.337698	0.235205	0.185951	0.271775	0.320458	0.238095	0.231798	0.191581	0.311381	0.164335	0.159476	0.192716	0.16578	0.186347	0.187349	0.193114	0.263429	0.176008	0.271278	0.177719	0.374443	0.368377	0.16099	0.226195
UEDA_CENTRAL_CLOCK	-0.0610906	-0.0624017	-0.0370482	-0.0821228	-0.0286869	-0.094888	-0.0683485	-0.0371125	-0.0778623	0.107235	-0.0627031	-0.0674511	0.0884675	-0.044708	-0.156039	-0.0733695	-0.00759351	0.0107899	-0.0909977	-0.0784756	-0.127105	0.11006	-0.143639	-0.0668596	-0.109878	-0.0488199	-0.112638	-0.0908761	-0.0680029
VALK_AML_CLUSTER_6	0.0950612	0.00108881	0.109883	0.0711075	0.0434685	0.0526815	-0.000753789	0.0360981	-0.0154946	0.270568	-0.000753789	-0.00628158	0.257227	0.0250426	-0.0283927	0.0803205	0.0729501	0.0876908	0.0582093	0.0747927	0.0103018	-0.129736	-0.0118094	0.166002	0.0979773	0.0158296	0.0305703	0.0582093	-0.00812418
VANTVEER_BREAST_CANCER_ESR1_DN	-0.0623157	-0.114481	-0.0247897	-0.039941	-0.0516831	-0.045262	-0.00207537	-0.0551686	-0.0337374	-0.064811	-0.0643637	0.0337173	-0.0919289	-0.0615208	-0.0259501	-0.0648882	0.0292582	0.016706	-0.0848295	-0.0586013	-0.071584	0.322624	-0.0821248	-0.0616753	0.028714	-0.0915667	-0.0569654	0.024993	0.053889
VECCHI_GASTRIC_CANCER_ADVANCED_VS_EARLY_DN	0.144396	0.149436	0.156195	0.167762	0.181015	0.198581	0.0627921	0.198437	0.193774	0.11128	0.127775	0.106783	0.12406	0.137441	0.187643	0.159213	0.221421	0.1094	0.220914	0.179575	0.251483	0.0105625	0.0608455	0.0937586	0.095483	0.130568	0.129467	0.224747	0.0990666
VECCHI_GASTRIC_CANCER_EARLY_DN	0.1692	0.427666	0.453153	0.197505	0.355487	0.28872	0.291467	0.300738	0.349329	0.304903	0.414237	0.371317	0.256258	0.327245	0.466334	0.300329	0.269964	0.204333	0.250641	0.274925	0.362485	0.208154	0.334229	0.270364	0.333388	0.310392	0.223686	0.261318	0.340125
VECCHI_GASTRIC_CANCER_EARLY_UP	0.0177838	-0.105533	-0.074045	-0.0441285	-0.0559027	-0.063846	-0.0325025	-0.0686223	-0.0506582	-0.0624709	-0.0761995	-0.0248794	-0.033019	-0.0432358	-0.0721377	-0.0514636	-0.0189537	-0.0372672	-0.0698353	-0.0556426	-0.00701885	0.0742779	-0.0850011	-0.0468749	-0.0319888	-0.0800432	-0.0573998	-0.0088193	-0.0237913
VERHAAK_AML_WITH_NPM1_MUTATED_DN	0.0278378	-0.00634703	0.0384865	0.00611975	0.0524751	-0.0123056	0.0673344	0.0141407	-0.0185614	-0.0206989	0.0270146	0.0921069	0.103253	0.0509859	0.0834071	0.0132848	0.00730451	0.0174929	0.0648506	0.00839253	0.030187	0.011435	-0.0546728	0.153256	0.260555	-0.0336115	0.0732793	-0.00157778	-0.0159508
VERHAAK_AML_WITH_NPM1_MUTATED_UP	-0.0776415	-0.041296	0.133409	-0.0375289	0.0223374	-0.0162435	-0.0479208	-0.0282926	0.114321	0.0466496	0.0299101	0.0398006	0.152524	0.0673051	-0.0523929	-0.0318977	0.0855581	0.189011	-0.0409159	-0.00171978	0.015177	0.118199	0.00937262	0.0738583	-0.00975177	0.086189	0.0159262	0.0261733	0.138514
VERHAAK_GLIOBLASTOMA_MESENCHYMAL	0.138378	0.0558678	0.0462976	0.113973	0.0971703	0.107196	0.176398	0.0801462	0.0543186	0.0653479	0.0547783	0.0891304	0.079228	0.0968933	0.0436234	0.107009	0.117997	0.110132	0.111846	0.127819	0.12464	0.180087	0.106298	0.0919126	0.0950372	0.0913265	0.0944525	0.0864185	0.0787439
WAKABAYASHI_ADIPOGENESIS_PPARG_BOUND_8D	0.111519	0.0874301	0.0214788	0.0669039	0.0546255	0.0626111	0.0960044	0.0743173	0.0105635	0.034467	0.058957	0.0501825	0.0135634	0.0576481	0.0193263	0.0830047	0.0693178	0.0826995	0.0571464	0.116858	0.050141	0.0746971	0.0389068	0.115359	0.0597859	0.0391113	0.0490371	0.0869422	0.0820613
WAKABAYASHI_ADIPOGENESIS_PPARG_RXRA_BOUND_8D	0.0669406	0.0200709	0.0672998	0.065197	0.0348958	0.0393672	-0.0230646	0.0201339	-0.00346685	-0.0271799	0.0522099	-0.00348382	0.00875793	0.0328214	-0.0154963	0.07514	0.0595493	0.0762129	0.0580033	0.0275946	0.0367562	0.0422332	0.013128	0.0440679	0.0487461	0.0720876	0.052144	0.0568298	0.0377399
WALLACE_PROSTATE_CANCER_RACE_UP	0.129689	0.17321	0.282486	0.189177	0.189352	0.187752	0.152539	0.215618	0.157408	0.302857	0.213853	0.174769	0.186245	0.196002	0.181794	0.221	0.159971	0.044991	0.185896	0.159401	0.191995	0.0978672	0.189213	0.221286	0.169417	0.1816	0.121573	0.207872	0.113851
WAMUNYOKOLI_OVARIAN_CANCER_LMP_UP	-0.045427	-0.0628229	-0.0570068	-0.0679433	-0.0112681	-0.0260649	-0.0514784	-0.0338607	-0.00369143	-0.0701768	-0.0064311	-0.00632303	-0.0229264	-0.025423	-0.0601999	-0.0545387	-0.0661911	0.0108355	-0.016258	-0.0467511	0.0138484	-0.0729574	-0.016148	-0.0452561	0.0765527	-0.0517705	-0.0797956	-0.0720611	-0.000530406
WANG_CISPLATIN_RESPONSE_AND_XPC_UP	0.269482	0.320251	0.345558	0.209277	0.382675	0.328553	0.362474	0.324263	0.30142	0.324176	0.374292	0.337187	0.333871	0.343863	0.293104	0.191317	0.209931	0.244975	0.355042	0.338361	0.31086	0.340638	0.241491	0.353181	0.351589	0.334819	0.216642	0.231628	0.335922
WANG_RESPONSE_TO_GSK3_INHIBITOR_SB216763_UP	0.115922	0.101541	0.107738	0.114925	0.11995	0.133001	0.22434	0.121074	0.128337	0.115075	0.0899882	0.123776	0.122928	0.160436	0.0985691	0.102396	0.110379	0.0968002	0.139129	0.136866	0.159139	0.0105802	0.207268	0.103912	0.115092	0.0727232	0.07292	0.0803467	0.154175
WANG_SMARCE1_TARGETS_DN	-0.0904389	-0.147642	-0.0457184	-0.0171402	-0.0326898	-0.100037	-0.0221087	-0.105879	-0.0900225	-0.108378	-0.09923	-0.0556229	-0.0350417	-0.0425862	-0.0960948	-0.037301	-0.0290699	-0.090709	-0.0231875	-0.0560124	-0.0464149	0.0596191	-0.0449854	0.0613936	-0.0728034	-0.0839217	-0.0353176	0.039308	-0.0551316
WANG_TUMOR_INVASIVENESS_DN	-0.00801527	-0.0481039	-0.00531526	-0.0311466	-0.0345871	-0.0425509	-0.0649554	-0.0143176	-0.0667081	-0.0494047	-0.0606487	-0.0299018	-0.0643012	-0.0547801	-0.074579	-0.016945	-0.0305011	0.00479032	-0.039646	-0.0216789	-0.0396012	-0.0729668	0.0447086	0.0229332	-0.0414683	0.0242322	-0.0573979	-0.0357729	-0.0597902
WANG_TUMOR_INVASIVENESS_UP	-0.0783586	-0.137288	-0.159015	-0.161013	-0.174335	-0.16541	-0.0151787	-0.142069	-0.102919	-0.167501	-0.159931	-0.0900852	-0.0592832	-0.16292	-0.170507	-0.144068	-0.128911	-0.14863	-0.132454	-0.167898	-0.145529	0.155057	-0.169218	-0.141857	-0.0939928	-0.171065	-0.119581	-0.107916	-0.145947
WEI_MYCN_TARGETS_WITH_E_BOX	-0.0612732	-0.111681	-0.0912982	-0.102728	-0.0693496	-0.0825762	-0.0540911	-0.122705	-0.115636	-0.118914	-0.0613117	-0.0389017	-0.0711306	-0.0669667	-0.128636	-0.0587585	-0.0963635	-0.0931119	-0.0560572	-0.0649509	-0.0786086	0.131929	-0.0962264	-0.0597493	-0.0777845	-0.121257	-0.108224	-0.0969329	-0.048729
WELCSH_BRCA1_TARGETS_UP	0.0685249	0.0397768	0.00631373	0.0425295	0.0740646	0.0832659	0.0828549	0.0729691	0.0228196	0.164121	0.0987246	-0.0279244	0.221449	0.049234	0.0248538	0.0581451	0.0437237	0.113283	0.0848543	0.0529093	0.0440992	0.0477065	-0.0255361	0.0719992	0.0521701	0.0520716	0.0107472	0.0368344	0.0712051
WEST_ADRENOCORTICAL_CARCINOMA_VS_ADENOMA_DN	0.085648	-0.0064587	0.0974316	0.0615783	0.0347005	0.0440074	-0.0089459	0.0278005	-0.0235482	0.253566	-0.00814358	-0.0145622	0.23958	0.0160866	-0.0349412	0.0713666	0.0636643	0.0778654	0.0492225	0.0655899	0.0014843	-0.137157	-0.0191354	0.15149	0.116933	0.00798311	0.0216226	0.0494632	-0.0159261
WEST_ADRENOCORTICAL_TUMOR_DN	0.246471	0.173295	0.129283	0.218567	0.193411	0.203109	0.232076	0.185182	0.143467	0.151081	0.156917	0.153919	0.200554	0.170288	0.1461	0.230679	0.269896	0.229255	0.207133	0.231798	0.17967	0.107424	0.173559	0.173714	0.142946	0.175797	0.190978	0.197383	0.145483
WEST_ADRENOCORTICAL_TUMOR_UP	0.00429215	-0.0843702	-0.107247	-0.0472709	-0.0614303	-0.0518796	-0.0377564	-0.059287	-0.100021	-0.137766	-0.0830399	-0.0102163	-0.107009	-0.0757649	-0.0815076	-0.0287259	-0.0386135	-0.0295438	-0.0485888	-0.0696629	-0.0745907	0.0972603	-0.0434119	-0.105163	-0.064971	-0.110223	-0.0653217	-0.0435323	-0.0933319
WIELAND_UP_BY_HBV_INFECTION	0.0712209	-0.0182683	0.183816	0.0704035	0.0226231	0.0449762	0.00305774	0.0384857	-0.00577107	0.167581	0.0248981	0.0134076	0.161849	0.0645919	-0.0064078	0.0331794	0.0603074	0.0374936	0.0723247	0.0275029	0.0665455	-0.0802836	0.0200782	0.146753	0.061402	-0.0260837	0.00957278	0.072512	0.0150802
WINTER_HYPOXIA_METAGENE	-0.0113568	-0.0587255	-0.110595	-0.052017	-0.0810775	-0.0737675	-0.0447234	-0.0838575	-0.0322883	-0.110534	-0.0881891	0.0325324	0.0444806	-0.00753643	-0.0617384	-0.0503418	-0.0609115	-0.0516212	-0.0694181	-0.0724259	-0.0321759	0.0806182	0.0538019	-0.0992341	-0.00359215	-0.110602	-0.0402953	-0.026988	-0.0948224
WONG_ADULT_TISSUE_STEM_MODULE	-0.0198649	-0.0332643	-0.0153272	0.0187825	-0.0154943	0.00314986	-0.00253022	-0.0256504	0.00602175	-0.039542	-0.00890801	0.00454166	0.0907851	0.00717546	-0.0411162	-0.0144858	0.0222091	0.0185484	0.0058068	0.0323074	0.00202122	0.0256993	0.0271697	0.0130113	0.0300357	0.0092592	-0.015011	-0.0112785	-0.01184
WONG_EMBRYONIC_STEM_CELL_CORE	0.0255619	-0.141423	-0.169617	-0.0986197	-0.119165	-0.109235	-0.0365391	-0.119394	-0.10383	-0.15649	-0.14519	-0.115123	-0.103222	-0.0826578	-0.155121	-0.0854932	-0.098049	-0.0869771	-0.105811	-0.0546053	-0.0862773	0.3221	-0.152495	-0.0874805	-0.138761	-0.130466	-0.122247	-0.102729	-0.0979435
WP_ALLOGRAFT_REJECTION	0.077625	-0.0138814	0.0800996	0.0540081	0.0269115	0.0361658	-0.0160284	0.0204705	-0.0306872	0.226778	-0.0158063	-0.0217291	0.257701	0.0081808	-0.0326331	0.0634845	0.0558589	0.0704437	0.0414222	0.058154	0.00339218	-0.142849	-0.0151746	0.152616	0.0681837	0.000481223	0.014992	0.0417924	-0.0233578
WP_ALZHEIMERS_DISEASE	-0.156438	-0.170198	-0.199815	-0.183175	-0.173658	-0.215433	-0.150487	-0.222171	-0.0847299	-0.21116	-0.207738	-0.165172	-0.0155455	-0.099444	-0.211439	-0.197271	-0.208308	-0.202729	-0.213323	-0.22576	-0.115596	0.110605	-0.00552175	-0.173162	-0.231303	-0.254511	-0.183219	-0.20871	-0.177877
WP_ALZHEIMERS_DISEASE_AND_MIRNA_EFFECTS	-0.156438	-0.170198	-0.199815	-0.183175	-0.173658	-0.215433	-0.150487	-0.222171	-0.0847299	-0.21116	-0.207738	-0.165172	-0.0155455	-0.099444	-0.211439	-0.197271	-0.208308	-0.202729	-0.213323	-0.22576	-0.115596	0.110605	-0.00552175	-0.173162	-0.231303	-0.254511	-0.183219	-0.20871	-0.177877
WP_AMINO_ACID_METABOLISM	0.102957	0.0390034	0.0486773	0.0764759	0.109533	0.063806	0.0790077	0.0731668	0.0680728	0.0253531	0.0168932	0.124118	0.17962	0.161613	-0.00171215	0.128931	0.0789871	0.0937115	0.0950367	0.11977	0.097812	0.167305	0.154601	0.10364	-0.0333298	0.0341288	0.0434885	0.0697415	0.035059
WP_CLEAR_CELL_RENAL_CELL_CARCINOMA_PATHWAYS	0.0387556	0.00813968	0.0124592	0.0126514	0.0248808	0.030029	0.0814562	0.0314401	0.0120034	-0.053197	0.00488607	0.0971569	0.154547	0.0676832	-0.00893061	0.0352942	0.0243337	0.0342071	0.0117444	-0.00764759	-0.0281875	0.212689	0.0279441	0.0473222	0.0705584	-0.0301	0.0194699	0.0186596	0.00148904
WP_CYTOPLASMIC_RIBOSOMAL_PROTEINS	-0.367443	-0.390413	-0.404751	-0.444953	-0.450464	-0.444953	-0.393841	-0.394351	-0.401954	-0.400784	-0.394798	-0.455975	-0.457812	-0.450464	-0.395594	-0.43393	-0.444953	-0.443115	-0.385028	-0.437604	-0.454138	0.292634	-0.457812	-0.45965	-0.409971	-0.394396	-0.450464	-0.441278	-0.357566
WP_EBOLA_VIRUS_INFECTION_IN_HOST	0.130554	0.0748976	0.117453	0.120114	0.0911386	0.0869075	0.0489506	0.0715124	0.0343176	0.245114	0.0471099	0.052088	0.247201	0.110572	0.0341023	0.116484	0.119599	0.139102	0.103735	0.12606	0.0835792	-0.0115748	0.0795065	0.175989	0.0862806	0.0671619	0.108761	0.0933083	0.0692148
WP_MALE_INFERTILITY	0.0708829	0.0150538	0.258717	0.0473694	0.0218013	0.060087	0.0152465	0.0653095	0.00113885	0.208546	0.010474	-0.0239701	0.27174	0.030112	0.102077	0.0591261	0.12014	0.0946972	0.0824103	0.0537614	0.0199766	-0.114035	-0.0272802	0.270192	-0.0232077	0.000456573	0.0927312	0.108432	0.00350262
WP_NETWORK_MAP_OF_SARSCOV2_SIGNALING_PATHWAY	0.107386	0.0183809	0.119178	0.109837	0.11279	0.0685378	0.0172621	0.0489538	0.0567048	0.228311	0.0408812	0.0518198	0.261594	0.0897242	0.0175964	0.121793	0.0862845	0.125174	0.116435	0.0898935	0.0937322	-0.0155758	0.138292	0.186328	0.0295888	0.059619	0.0747222	0.10151	0.040231
WP_NRF2_PATHWAY	0.088181	0.080432	0.0794775	0.0942059	0.0768563	0.0895652	0.0232018	0.048393	0.0643845	0.037702	0.120459	0.0676048	0.165267	0.06413	0.00373141	0.0767722	0.0960192	0.0842872	0.0875031	0.106125	0.115579	0.270237	0.0717395	0.0811515	0.101245	0.0644996	0.112234	0.0813913	0.121451
WP_NUCLEAR_RECEPTORS_METAPATHWAY	0.0653259	0.0334078	0.0364172	0.0591752	0.0560584	0.0535901	-0.00694363	0.0237466	0.0142248	0.00145422	0.0961236	0.0180218	0.0945029	0.0492149	-0.0207423	0.0549007	0.0616505	0.0589247	0.0521981	0.071942	0.0539594	0.159707	0.0419152	0.0313805	0.123707	0.0289764	0.0613666	0.0506628	0.0941803
WP_PARKINUBIQUITIN_PROTEASOMAL_SYSTEM_PATHWAY	-0.131671	-0.231658	-0.254757	-0.191296	-0.20783	-0.200778	-0.198367	-0.211355	-0.24418	-0.247827	-0.233482	-0.163652	-0.233968	-0.219622	-0.246855	-0.183515	-0.190688	-0.181935	-0.198104	-0.148706	-0.227525	0.231947	-0.238101	-0.228497	-0.265699	-0.223513	-0.21403	-0.197374	-0.165324
WP_PATHOGENESIS_OF_SARSCOV2_MEDIATED_BY_NSP9NSP10_COMPLEX	0.0928213	-0.00018236	0.170603	0.0691145	0.0417605	0.0508785	-0.00200596	0.0344661	-0.0165948	0.385213	-0.00200596	-0.00747676	0.355363	0.0235244	-0.02936	0.0782325	0.0709381	0.0855269	0.0563493	0.0727617	0.00893564	-0.129658	-0.0129476	0.25767	-0.0585376	0.0144064	0.0289952	0.0563493	-0.00930036
WP_PROTEASOME_DEGRADATION	-0.30958	-0.405873	-0.41414	-0.396025	-0.40259	-0.397606	-0.348234	-0.404414	-0.298203	-0.409398	-0.410857	-0.4111	-0.131007	-0.346331	-0.410614	-0.385813	-0.397606	-0.395904	-0.395661	-0.390798	-0.347056	0.0481664	-0.120903	-0.352889	-0.419124	-0.404535	-0.404292	-0.394202	-0.419367
WP_TCELL_ACTIVATION_SARSCOV2	0.0709381	0.0450968	0.155355	0.0477175	0.0215793	0.0304541	-0.020242	0.014528	-0.0350739	0.411378	-0.0201204	-0.0260775	0.387524	0.0684962	0.0127116	0.0570787	0.0491764	0.0632789	0.0356818	0.0514863	0.0532603	-0.0732396	0.0345716	0.211805	-0.0738558	-0.004559	0.0673464	0.0358034	-0.0275364
WP_VEGFAVEGFR2_SIGNALING_PATHWAY	-0.0894637	-0.0989405	-0.105451	-0.110097	-0.107866	-0.102924	-0.132769	-0.112386	-0.140569	-0.138604	-0.128854	-0.0793099	-0.0389688	-0.0881256	-0.0886192	-0.0951412	-0.0686969	-0.0982947	-0.110998	-0.117934	-0.114025	0.301505	-0.0870241	-0.14881	-0.106482	-0.14271	-0.0869622	-0.0736499	-0.13734
WP_VITAMIN_D_RECEPTOR_PATHWAY	-0.033249	0.0340305	0.0967659	0.040792	0.098184	0.0762895	0.181803	0.173163	0.145754	0.276	0.1591	0.121315	0.197563	0.129334	0.0705892	0.00817455	0.0453917	0.0471404	0.0614244	0.0637388	0.13135	0.0920813	0.0245213	0.166117	0.0451022	0.144929	0.0714251	0.0372026	0.162072
WU_CELL_MIGRATION	-0.112039	-0.151193	-0.174959	-0.133612	-0.13036	-0.140328	-0.0350672	-0.127009	-0.169995	-0.159689	-0.0990889	0.0875414	-0.110369	-0.0751854	-0.176758	-0.11906	-0.131271	-0.100292	-0.137581	-0.125064	-0.108962	0.132697	-0.101356	-0.0605406	-0.119482	-0.120412	-0.156915	-0.13524	0.00441337
WUNDER_INFLAMMATORY_RESPONSE_AND_CHOLESTEROL_UP	0.250137	0.211318	0.21449	0.196564	0.288117	0.331894	0.173532	0.307083	0.269893	0.343952	0.237029	0.238444	0.354903	0.226207	0.24383	0.168465	0.205858	0.151958	0.237876	0.288496	0.29505	0.109654	0.0787889	0.229833	0.234363	0.335746	0.172274	0.276988	0.261398
YAGI_AML_WITH_11Q23_REARRANGED	0.146006	0.170556	0.192127	0.171073	0.224905	0.225382	0.197528	0.177768	0.144985	0.195576	0.165188	0.201413	0.207606	0.204197	0.176833	0.16776	0.203273	0.22022	0.148751	0.222858	0.169097	0.243381	0.186302	0.190088	0.158419	0.216919	0.193137	0.195164	0.152495
YAGI_AML_WITH_INV_16_TRANSLOCATION	-0.0831904	-0.0732278	-0.117629	-0.0741137	-0.0838149	-0.082715	-0.0573611	-0.0731286	-0.0823065	-0.08799	-0.0695144	-0.0753722	-0.101828	-0.083095	-0.0986198	-0.0853132	-0.0614431	-0.0711835	-0.0724654	-0.0651457	-0.112171	0.170353	-0.1477	-0.119429	-0.099552	-0.0674132	-0.0998844	-0.0553277	-0.0185592
YAGI_AML_WITH_T_8_21_TRANSLOCATION	0.00472884	-0.0518812	-0.0171863	-0.0226414	-0.0451046	-0.0363435	-0.0619662	-0.0498417	-0.0520253	0.114356	-0.0805567	-0.0203707	0.106332	-0.0353376	-0.00513419	-0.010926	-0.0212152	-0.00883755	-0.0317082	-0.0169365	-0.020099	-0.0399309	0.0123589	0.0943375	0.0558169	-0.0659887	-0.00919474	-0.031097	-0.0895725
YANG_BCL3_TARGETS_UP	0.0565584	0.0251536	0.0420909	0.0766287	0.0711659	0.0669925	0.11535	0.0590806	0.107872	0.0536862	0.025815	0.000600662	0.121724	0.103478	0.0293825	0.0433243	0.028693	0.137275	0.0705484	0.0369286	0.0936911	0.147887	0.113712	0.099694	0.126835	0.0383522	-0.00389875	0.0222097	0.0745535
YAO_TEMPORAL_RESPONSE_TO_PROGESTERONE_CLUSTER_17	0.095517	0.0111745	-0.00857205	0.0220959	0.0283167	0.0177979	0.0460224	0.0246873	0.0779793	0.000378286	-0.00343479	0.0101022	0.0536816	0.113442	-0.00351021	0.0276921	0.0205719	0.0316128	0.019103	0.0298113	0.0467781	0.15962	0.0625188	0.0445864	-0.0077186	0.00372263	0.00867451	0.0127237	0.0589216
YAUCH_HEDGEHOG_SIGNALING_PARACRINE_DN	-0.0307604	0.159082	0.158351	0.0309184	0.134875	0.114064	0.128453	0.173849	0.148939	0.138178	0.0784328	0.0904777	0.167414	0.102243	0.15593	-0.0445935	0.0312748	0.12513	0.117068	0.0394596	0.0992657	0.120804	0.120581	0.167313	0.0595342	0.0909326	0.108306	0.067242	0.140256
YAUCH_HEDGEHOG_SIGNALING_PARACRINE_UP	-0.0260471	-0.0237831	0.0586546	0.0238259	0.00114735	0.0216185	-0.0936267	0.0262739	-0.0299135	-0.102069	-0.027373	0.189208	-0.0881985	0.0566768	0.0773108	-0.0343039	0.0868003	-0.0822972	0.0227582	-0.0392041	0.0953375	0.16858	-0.0773139	0.0394243	0.0343661	-0.0774401	-0.0735162	0.017675	-0.0393172
YOSHIMURA_MAPK8_TARGETS_DN	0.161752	0.0425273	0.0269339	0.0740896	0.0681759	0.0767365	0.0885288	0.0904549	0.0698756	0.0204567	0.0375045	0.0885975	0.0413219	0.121558	0.0227567	0.0889439	0.0911835	0.0932503	0.102695	0.147637	0.0389872	0.134526	0.0460964	0.0608693	0.00755588	0.050013	0.0552511	0.0668505	0.0297192
YOSHIMURA_MAPK8_TARGETS_UP	0.107409	0.0965777	0.127447	0.142917	0.125815	0.137082	0.0757552	0.124637	0.15639	0.077516	0.109294	0.123749	0.2232	0.106831	0.115838	0.136031	0.117346	0.119431	0.100768	0.117629	0.168011	0.124601	0.0898845	0.104192	0.0801472	0.120832	0.102422	0.111314	0.106322
ZHENG_BOUND_BY_FOXP3	-0.122302	-0.173041	-0.185926	-0.143983	-0.15668	-0.148253	0.128074	-0.155913	-0.155192	-0.183966	-0.133338	-0.184602	-0.143387	-0.173547	-0.171432	-0.129502	-0.131427	-0.132417	-0.148226	-0.121147	-0.17759	-0.202873	-0.18025	-0.182493	-0.202363	-0.167577	-0.102594	-0.108042	-0.183777
ZHONG_SECRETOME_OF_LUNG_CANCER_AND_ENDOTHELIUM	-0.0771353	-0.0382787	-0.0296399	-0.0292765	0.0135687	-0.0196121	-0.0280915	-0.0171651	-0.0316446	-0.0671225	-0.0325396	0.0146716	0.109123	0.0353791	-0.0574233	-0.0552157	-0.0505045	0.0458242	0.00758343	-0.0661968	0.000883075	0.254782	0.0989404	-0.0375315	0.091048	-0.0229264	-0.0868584	-0.0278173	-0.0334688
ZHONG_SECRETOME_OF_LUNG_CANCER_AND_FIBROBLAST	-0.0329786	-0.0768998	-0.0687286	-0.0198719	0.00131284	-0.0141423	-0.0547488	-0.0192751	0.0254506	-0.0732947	-0.080753	-0.00936375	0.0803169	0.0185351	-0.105554	-0.0397027	-0.0278589	-0.014955	-0.0039922	-0.0267232	0.0303384	0.147784	0.0799135	-0.0373581	0.026748	-0.0495407	-0.0495196	-0.019707	-0.0427595
ZHONG_SECRETOME_OF_LUNG_CANCER_AND_MACROPHAGE	0.0168628	-0.0345693	-0.037854	0.0279954	0.0295133	0.000466796	-0.0185921	-0.00628438	0.0272104	-0.0479647	-0.0802962	0.0171678	0.163341	0.105679	-0.0477936	0.0448239	-0.00128227	0.069967	0.0153972	0.00240756	0.0494327	0.120846	0.00730758	0.00526182	0.0683708	0.00781178	-0.000102355	0.0257535	-0.00433356
ZHOU_INFLAMMATORY_RESPONSE_FIMA_UP	-0.0299452	-0.0102574	-0.0654177	0.00202837	-0.0732096	-0.0631972	-0.0578529	-0.074863	-0.0966336	-0.051648	-0.0589364	-0.0665419	0.0593314	0.036171	-0.0325877	0.0394972	0.0406445	-0.0406924	-0.060166	-0.0457445	-0.00233174	0.169547	0.038193	-0.101961	-0.0978879	-0.0667832	-0.0365958	-0.0171786	-0.0303466
ZHOU_INFLAMMATORY_RESPONSE_LIVE_UP	-0.0856181	-0.104548	-0.0768144	-0.0121513	-0.117955	-0.11103	-0.10374	-0.0689071	-0.131805	-0.0907574	-0.143693	-0.0659305	-0.0613264	-0.0668134	-0.0878692	-0.00930772	0.029054	-0.093604	-0.109054	-0.0976381	-0.0213981	0.0547925	-0.018337	-0.0917942	-0.0912065	-0.102629	-0.0418047	-0.0140658	-0.0762536
ZHOU_INFLAMMATORY_RESPONSE_LPS_UP	-0.0543566	-0.0453992	-0.0353652	-0.0754627	-0.0640931	-0.0867695	-0.0795766	-0.0241309	-0.104695	-0.0743795	-0.125464	-0.0974469	-0.0417019	-0.00347188	-0.0993505	0.00807363	-0.0289592	-0.0636533	-0.0235078	-0.0704374	0.0121063	0.139278	-0.0383994	-0.0876167	-0.165666	-0.113068	-0.0630417	-0.0829168	-0.0988812
ZHU_CMV_24_HR_UP	-0.166008	-0.154152	-0.183264	-0.184001	-0.199806	-0.19239	-0.195414	-0.203575	-0.178308	-0.121792	-0.223026	-0.0582576	-0.00272755	-0.143208	-0.172869	-0.174032	-0.121107	-0.176828	-0.189715	-0.179503	-0.101014	0.187659	-0.101493	-0.222418	-0.147405	-0.212936	-0.0800285	-0.127059	-0.106194
ZHU_CMV_ALL_UP	-0.166008	-0.154152	-0.183264	-0.184001	-0.199806	-0.19239	-0.195414	-0.203575	-0.178308	-0.121792	-0.223026	-0.0582576	-0.00272755	-0.143208	-0.172869	-0.174032	-0.121107	-0.176828	-0.189715	-0.179503	-0.101014	0.187659	-0.101493	-0.222418	-0.147405	-0.212936	-0.0800285	-0.127059	-0.106194
ZWANG_CLASS_1_TRANSIENTLY_INDUCED_BY_EGF	-0.122435	-0.0948261	-0.104129	-0.0220314	-0.0448587	-0.0452372	-0.0614525	-0.0493826	-0.0168698	-0.0610518	-0.0572154	-0.0955436	-0.0660041	0.00145551	-0.0739087	-0.132285	-0.0912475	-0.0322285	-0.0752867	-0.0511212	-0.0577766	-0.0108511	-0.0457427	-0.00185857	0.0751128	0.00374246	-0.051179	-0.0835458	-0.0653238
ZWANG_TRANSIENTLY_UP_BY_2ND_EGF_PULSE_ONLY	0.00813804	0.0166935	0.0639082	0.012741	0.0367775	0.0327957	0.0129939	0.00469555	0.0381042	0.0575044	0.0656331	0.0566427	0.144089	0.00592165	0.0145581	-0.0264432	-0.025378	0.0546693	0.0451072	0.04153	0.0608518	0.0258126	0.015395	0.0837596	0.00662887	0.040859	0.0211127	-0.0434724	0.0365818
ADA2_TARGET_GENES	-0.146548	-0.336093	-0.353222	-0.273517	-0.30335	-0.287487	-0.215032	-0.304077	-0.337612	-0.356321	-0.318661	-0.356321	-0.220091	-0.265348	-0.356612	-0.248923	-0.27308	-0.255617	-0.246443	-0.256927	-0.343515	0.174006	-0.294112	-0.247147	-0.39605	-0.235117	-0.31179	-0.276718	-0.247257
AEBP2_TARGET_GENES	-0.183744	-0.11302	-0.212036	-0.119915	-0.181993	-0.164646	-0.119501	-0.117407	-0.192846	-0.183914	-0.0961813	-0.163815	-0.264478	-0.215595	-0.152613	-0.19937	-0.152542	-0.129899	-0.0914969	-0.121737	-0.224699	0.227211	-0.188144	-0.242323	-0.0556097	-0.13972	-0.264388	-0.132446	-0.122518
AHRR_TARGET_GENES	-0.140336	-0.22498	-0.231469	-0.209864	-0.163303	-0.213591	-0.214047	-0.184498	-0.108778	-0.248717	-0.227444	-0.0497845	-0.135581	-0.182691	-0.309715	-0.190457	-0.135372	-0.0972699	-0.219382	-0.137671	-0.179093	0.028849	-0.220346	-0.223857	-0.192597	-0.26301	-0.237796	-0.216033	-0.0843267
ARID5B_TARGET_GENES	-0.188139	-0.200443	-0.258657	-0.142613	-0.260809	-0.244039	0.0250566	-0.155209	-0.196123	-0.260599	-0.207611	-0.294842	-0.094387	-0.178483	-0.226157	-0.204793	-0.212432	-0.206656	-0.129846	-0.212945	-0.275243	-0.011358	-0.231318	-0.1799	-0.197525	-0.21461	-0.27001	-0.179382	-0.196645
ARNT2_TARGET_GENES	-0.181341	-0.273257	-0.209953	-0.192965	-0.33745	-0.322195	-0.139549	-0.240094	-0.270903	-0.299125	-0.273828	-0.221748	-0.11781	-0.331303	-0.203832	-0.287234	-0.205021	-0.292319	-0.224447	-0.245716	-0.376066	-0.208207	-0.202383	-0.341667	-0.0810074	-0.260935	-0.346508	-0.211126	-0.297772
ASH1L_TARGET_GENES	-0.211418	-0.286118	-0.21455	-0.218753	-0.253824	-0.232134	-0.275065	-0.245115	-0.299378	-0.309691	-0.290826	-0.266299	-0.174588	-0.191264	-0.258068	-0.194082	-0.135326	-0.17564	-0.234307	-0.171899	-0.273766	0.128081	-0.273578	-0.311304	-0.275646	-0.267939	-0.261226	-0.168337	-0.259354
ATF5_TARGET_GENES	-0.188216	-0.189776	-0.342379	-0.137978	-0.219982	-0.203088	-0.139446	-0.255345	-0.214536	-0.184721	-0.298472	-0.314474	0.00822818	0.0846015	-0.157666	-0.201486	-0.225488	-0.165914	-0.236416	-0.211243	-0.140406	-0.0237831	-0.162608	-0.255868	-0.250868	-0.277982	-0.168093	-0.231538	-0.210008
ATF6_TARGET_GENES	-0.115643	-0.195654	-0.13338	-0.10384	-0.153186	-0.181264	-0.190331	-0.199077	-0.16404	-0.13544	-0.199788	-0.000254473	-0.0258931	-0.148506	-0.209709	-0.0764746	0.0291951	-0.127723	-0.16657	-0.136622	-0.145857	0.134277	-0.0800029	-0.171379	-0.0530806	-0.221831	-0.137978	-0.0279275	-0.17735
ATXN7L3_TARGET_GENES	-0.00248542	-0.173323	-0.211552	-0.116348	-0.00861119	-0.118222	0.0377469	-0.133271	-0.177348	-0.271215	-0.169321	0.0729968	-0.093464	-0.119866	-0.196769	-0.0777925	-0.0965869	-0.0834548	0.0211626	0.038537	-0.15831	0.461143	-0.0084471	-0.156419	-0.0176491	-0.228152	-0.144874	-0.103794	-0.150388
BANP_TARGET_GENES	-0.223065	-0.138712	-0.223113	-0.25979	-0.291213	-0.275049	-0.323835	-0.26916	-0.267528	-0.269947	-0.310361	-0.0403714	-0.200547	-0.2675	-0.329527	-0.235738	-0.175728	-0.239876	-0.270781	-0.244272	-0.263764	-0.134358	-0.326943	-0.257051	-0.324101	-0.309963	-0.12537	-0.198989	-0.318095
BARHL1_TARGET_GENES	-0.190463	-0.21468	-0.237726	-0.168745	-0.272508	-0.255821	-0.179174	-0.186984	-0.277568	-0.249557	-0.178254	-0.258489	-0.216101	-0.305994	-0.176742	-0.216022	-0.165853	-0.219855	-0.185159	-0.223914	-0.315803	0.129803	-0.328656	-0.263794	-0.184291	-0.22502	-0.279836	-0.172213	-0.266148
BARX1_TARGET_GENES	-0.0637387	-0.17639	-0.246784	-0.13596	-0.155352	-0.135965	-0.086029	-0.141663	-0.20457	-0.209581	-0.220248	-0.181801	-0.112804	-0.126944	-0.211687	-0.109792	-0.0955615	-0.0932918	-0.116775	-0.119274	-0.195764	0.0908794	-0.132012	-0.19643	-0.122143	-0.194934	-0.181186	-0.0983368	-0.166363
BARX2_TARGET_GENES	-0.0856018	-0.161409	-0.225605	-0.106703	-0.205991	-0.187159	-0.0923013	-0.160747	-0.243626	-0.236115	-0.167061	-0.188606	-0.225345	-0.225987	-0.168067	-0.143629	-0.100185	-0.124351	-0.117157	-0.121825	-0.252129	0.166722	-0.178084	-0.22651	-0.191015	-0.18623	-0.162834	-0.129279	-0.19007
BDP1_TARGET_GENES	-0.0257079	-0.122741	-0.130282	-0.0173976	-0.0483355	-0.0530997	-0.156376	-0.0961275	-0.0987729	-0.120767	-0.145593	-0.0792791	-0.116187	-0.0182541	-0.144745	0.0641872	-0.0652757	0.0355444	-0.0251346	-0.0222204	-0.096334	0.105166	-0.0520285	-0.0961719	-0.0548691	-0.0452919	0.0150323	-0.0456317	0.0485464
BPTF_TARGET_GENES	-0.250224	-0.302439	-0.225144	-0.235348	-0.238569	-0.290588	-0.0925054	-0.300405	-0.143533	-0.230828	-0.277186	-0.224573	-0.14768	-0.162294	-0.325355	-0.253971	-0.294091	-0.187381	-0.251784	-0.163629	-0.184557	0.105864	-0.211657	-0.15753	-0.290249	-0.277636	-0.194747	-0.332526	-0.261548
BRCA2_TARGET_GENES	-0.207698	-0.349208	-0.312605	-0.227631	-0.220909	-0.282919	-0.133912	-0.27636	-0.34923	-0.335706	-0.299053	-0.32141	-0.289856	-0.246372	-0.323249	-0.259364	-0.184926	-0.233299	-0.252181	-0.199626	-0.287452	0.0537951	-0.267399	-0.244642	-0.284512	-0.271907	-0.238397	-0.17788	-0.32385
CBFA2T2_TARGET_GENES	0.0139989	-0.0362324	-0.0444309	-0.0211524	-0.0406548	-0.0281884	-0.0118263	-0.00478067	-0.0573524	-0.104365	-0.0868878	0.00556397	0.00835611	-0.0386204	-0.041427	-0.0229536	0.0301425	-0.0136489	0.0149517	-0.0300394	-0.0552775	-0.0562469	-0.107825	-0.0118429	-0.0611642	-0.0428685	0.0510903	-0.0306009	0.0588732
CBX5_TARGET_GENES	-0.0547445	0.0608804	-0.0371975	-0.0419831	0.0267681	0.0663434	0.0185835	0.00598604	0.137411	0.0581755	-0.0223166	-0.0974814	0.0805477	0.0957347	-0.0571256	-0.0731941	-0.0866043	0.0437336	0.0287713	-0.0148124	-5.51848e-05	0.224415	0.0957885	0.0547192	-0.03162	-0.0328813	0.020429	-0.0986156	-0.0390991
CC2D1A_TARGET_GENES	-0.16592	-0.244644	-0.216831	-0.16524	-0.218984	-0.199916	-0.0244245	-0.134304	-0.248211	-0.281349	-0.180574	-0.242014	-0.103947	-0.0299343	-0.26403	-0.161034	-0.182291	-0.159419	-0.19993	-0.14612	-0.192817	-0.0159461	-0.110731	-0.243229	-0.246463	-0.235808	-0.225202	-0.18789	-0.0907484
CEBPZ_TARGET_GENES	-0.110783	-0.170359	-0.202115	-0.174057	-0.208755	-0.190634	-0.131571	-0.114412	-0.175217	-0.219068	-0.116325	-0.116706	-0.210887	-0.217779	-0.196517	-0.150067	-0.172719	-0.122307	-0.0742387	-0.104848	-0.230372	0.124281	-0.221474	-0.192023	-0.135793	-0.170492	-0.148134	-0.181676	-0.155797
CHAF1B_TARGET_GENES	-0.0493965	-0.0426605	-0.00828331	-0.0525218	0.0472149	-0.0232088	-0.045695	-0.0521115	-0.00214329	-0.0859559	-0.0566131	-0.01034	0.0527427	-0.0498935	-0.107464	-0.0457806	0.00795407	0.00780846	-0.0246688	-0.0974565	-0.00988238	0.271961	-0.136337	-0.105588	0.079339	-0.0373644	-0.0273683	0.0166621	0.0766894
CIITA_TARGET_GENES	0.0198991	0.0141113	-0.0573491	-0.0318347	-0.065274	-0.00692009	0.100593	-0.0625397	-0.0528082	0.010692	-0.0734196	-0.0301339	0.0134027	0.00312817	-0.140291	-0.00906918	0.00474724	0.0276781	-0.0446574	-0.0101158	-0.0559908	0.124291	-0.115622	0.0604266	-0.0877234	0.0547604	-0.0259919	0.0146171	-0.052621
CREB3L4_TARGET_GENES	-0.0999656	-0.149116	-0.263054	-0.0382973	-0.134083	-0.167563	-0.150181	-0.185374	-0.180696	-0.187636	-0.204749	-0.0652575	-0.144014	-0.099912	-0.191847	-0.0690263	-0.0959802	-0.126083	-0.0864437	-0.123045	-0.226577	0.118509	-0.206407	-0.168289	-0.136874	-0.208801	-0.136735	-0.0816329	-0.188877
CUX1_TARGET_GENES	-0.0624858	-0.214625	-0.202801	-0.0688165	-0.179346	-0.158227	-0.000477221	-0.146113	-0.166062	-0.237743	-0.129747	-0.201902	-0.24218	-0.138124	-0.214522	-0.118956	-0.142671	-0.119885	-0.162382	-0.160946	-0.159855	0.352431	-0.153116	-0.0837037	-0.213577	-0.192653	-0.0728977	-0.0711295	-0.241558
DACH1_TARGET_GENES	0.0375368	-0.112756	-0.135514	-0.02693	-0.0439399	-0.0434934	-0.0220001	-0.0582434	-0.0924055	-0.143271	-0.0942366	0.00593986	-0.0364576	-0.00902343	-0.138307	-0.000144052	0.0592448	0.00504509	-0.046494	0.0075782	-0.0877668	0.0769007	-0.0743829	-0.14402	-0.121157	-0.0865096	0.0195292	-0.0309472	0.0352809
DBP_TARGET_GENES	-0.18467	-0.286629	-0.305903	-0.251728	-0.202743	-0.265695	-0.250416	-0.279413	-0.278147	-0.27993	-0.247665	-0.124426	-0.188847	-0.289973	-0.337778	-0.225414	-0.183424	-0.229405	-0.177586	-0.151195	-0.271528	-0.10467	-0.165432	-0.3283	-0.178748	-0.246501	-0.133429	-0.134057	-0.253036
DIDO1_TARGET_GENES	-0.112514	-0.0989598	-0.154506	-0.175307	-0.209724	-0.174192	-0.106004	-0.152027	-0.152009	-0.208065	-0.179	-0.108236	-0.156882	-0.14203	-0.166037	-0.150562	-0.112895	-0.12492	-0.0799068	-0.159	-0.206463	-0.0107819	-0.12583	-0.181359	-0.269492	-0.176103	-0.142805	-0.120418	-0.13894
DLX4_TARGET_GENES	-0.0288617	-0.118601	-0.199706	-0.118084	-0.115814	-0.0976147	-0.163899	-0.1102	-0.181914	-0.124724	-0.205847	-0.168475	0.0419916	-0.034546	-0.152255	-0.0958122	-0.117422	0.00957137	-0.0980366	-0.0778999	-0.0980653	-0.00569483	0.128001	-0.154696	-0.0902096	-0.178945	-0.16373	-0.127566	-0.180973
DLX6_TARGET_GENES	-0.29877	-0.326965	-0.347324	-0.274087	-0.349676	-0.274203	-0.233422	-0.351105	-0.397893	-0.341173	-0.221921	-0.13169	-0.205873	-0.369569	-0.393095	-0.349585	-0.280575	-0.319746	-0.328161	-0.315122	-0.243752	0.0105909	-0.318304	-0.140309	-0.210064	-0.300461	-0.295326	-0.320391	-0.218247
DNMT3A_TARGET_GENES	-0.170179	-0.36231	-0.280202	-0.306411	-0.192203	-0.316555	-0.183192	-0.33022	-0.400611	-0.317162	-0.259306	-0.276358	-0.296868	-0.156658	-0.345179	-0.280945	-0.305168	-0.290883	-0.312622	-0.197988	-0.272409	-0.0164605	-0.377216	-0.272224	-0.161047	-0.295456	-0.251962	-0.308481	-0.0934627
DYRK1A_TARGET_GENES	-0.151614	-0.119687	-0.171619	-0.227679	-0.260042	-0.242853	-0.233061	-0.259236	-0.253474	-0.257791	-0.301401	-0.000760601	-0.190708	-0.172828	-0.320067	-0.20324	-0.140885	-0.168051	-0.238691	-0.212774	-0.23186	-0.0924263	-0.196392	-0.226241	-0.295107	-0.280185	-0.181302	-0.165325	-0.231296
E2F2_TARGET_GENES	0.0573091	-0.0803752	-0.0516041	0.0449519	0.0185083	-0.011484	-0.041164	0.0179831	0.0180281	-0.0560362	-0.0833835	0.0853823	-0.0310331	-0.104341	0.0190548	0.0212586	0.164414	0.000433971	0.0237218	0.014245	-0.0462626	0.200735	-0.127262	-0.088928	-0.0262318	-0.057807	0.0343889	0.130822	-0.0251509
E2F5_TARGET_GENES	-0.106852	-0.232841	-0.245729	-0.160114	-0.120115	-0.172391	-0.203046	-0.193326	-0.253918	-0.198162	-0.230147	-0.256906	-0.0595667	-0.216518	-0.256546	-0.0718029	-0.0917253	-0.0908099	-0.171269	-0.131688	-0.190847	-0.129976	-0.0428819	-0.246422	-0.194985	-0.182733	-0.140758	-0.160896	-0.199342
ELF2_TARGET_GENES	-0.12575	-0.217408	-0.222729	-0.174207	-0.232796	-0.250508	-0.0753233	-0.218644	-0.292748	-0.294205	-0.20743	-0.0975206	-0.126798	-0.14586	-0.273274	-0.212872	-0.183728	-0.218932	-0.202459	-0.223817	-0.219002	0.035045	-0.203926	-0.265534	-0.281341	-0.309711	-0.272499	-0.187701	-0.243055
EWSR1_TARGET_GENES	-0.22139	-0.32345	-0.371066	-0.259443	-0.289495	-0.273884	-0.210606	-0.28852	-0.334448	-0.341989	-0.296285	-0.0439457	-0.322196	-0.281022	-0.34316	-0.23466	-0.206498	-0.240124	-0.269786	-0.242271	-0.330866	0.216551	-0.308286	-0.333598	-0.266733	-0.306668	-0.158103	-0.261785	-0.308239
FEV_TARGET_GENES	-0.00362675	-0.0798732	-0.126029	-0.0382355	-0.0382329	-0.0313718	-0.0801346	-0.0762895	-0.110203	-0.164951	-0.1199	-0.0466266	-0.0350172	-0.018543	-0.106344	-0.0184731	0.0257796	-0.0010207	-0.020963	-0.00763183	-0.0801697	0.105051	-0.0994766	-0.0874602	-0.0918168	-0.114555	-0.0651344	-0.0129473	-0.0715752
FOXD2_TARGET_GENES	0.00883245	-0.0247602	-0.0950709	-0.02472	-0.0604623	-0.0848423	0.081282	-0.00894473	-0.0573605	-0.0888137	-0.0604273	-0.0419071	-0.0563551	0.0308975	-0.12462	-0.0467897	-0.0027301	0.0186653	-0.0399667	-0.0287007	-0.129203	0.155355	-0.0294084	-0.0558843	0.0561885	-0.0348256	-0.110048	-0.0415118	-0.0511462
FOXE1_TARGET_GENES	-0.324845	-0.287931	-0.300956	-0.305906	-0.324102	-0.311844	-0.09211	-0.25758	-0.290641	-0.355813	-0.25186	-0.239958	-0.245815	-0.251513	-0.312502	-0.334313	-0.352281	-0.281957	-0.211193	-0.323663	-0.317504	0.487423	-0.377664	-0.315851	-0.19729	-0.320466	-0.271609	-0.356852	-0.303959
FOXG1_TARGET_GENES	-0.097065	-0.000459618	0.0755559	-0.0574029	0.128976	0.0134771	0.0276573	-0.00277898	0.0553686	-0.0664899	0.00342462	0.0646305	0.0543116	0.115629	0.0134217	-0.105677	0.138158	0.0536875	-0.0700139	-0.0238408	0.0304688	0.127635	-0.0620862	0.0799974	0.0747668	-0.0732372	-0.0130997	0.107022	0.00797216
FOXH1_TARGET_GENES	0.292814	0.117064	0.114978	0.155047	0.225416	0.241679	0.15725	0.240141	0.15433	0.116653	0.114813	0.152047	0.121693	0.0989845	0.106857	0.183612	0.159	0.106614	0.233187	0.284045	0.174178	0.0990212	0.011553	0.112277	0.194716	0.141616	0.215089	0.242304	0.217504
FOXJ2_TARGET_GENES	-0.041486	-0.111695	-0.0647876	-0.0833052	-0.11946	-0.0485965	0.0377956	0.0317808	-0.205597	-0.126706	-0.108306	-0.0982118	-0.0987254	-0.0358264	-0.124384	-0.0258487	-0.079973	-0.0102397	-0.0968006	-0.0663109	-0.082647	0.0111692	-0.0869222	-0.175941	-0.0608444	-0.0830493	0.0294135	-0.0354836	-0.0394399
FOXN3_TARGET_GENES	0.0058795	-0.0235462	0.0771581	0.0124265	0.0908492	-0.00266056	0.0361569	0.00555888	-0.0485507	-0.0308531	0.0146344	0.014918	0.0786113	0.0640845	-0.0861706	0.0407872	0.0877366	0.0776807	0.0606521	0.0402977	-0.0559725	0.0965961	-0.0706471	0.0349875	-0.0256843	0.0610021	0.0418647	0.0327035	0.00304721
FOXP2_TARGET_GENES	0.105024	0.0156351	0.0250289	0.0323634	0.0866405	0.0318988	0.115712	0.0111262	0.0420398	-0.0270333	0.0542577	-0.00678629	0.114671	0.134005	-0.0680029	0.0413343	0.0125567	0.0701422	0.0899739	0.0672997	0.0880932	0.161637	0.0312639	0.067719	0.0223299	-0.035945	0.0693842	-0.00864775	0.0786606
FXR1_TARGET_GENES	0.145627	-0.0745901	-0.102223	0.123779	0.0740458	-0.00349404	0.135057	-0.0206604	0.0643513	-0.102391	-0.078388	-0.0343376	0.269204	0.137448	-0.102087	0.138046	0.0194451	0.0443591	0.000151915	0.0364595	0.0356186	0.16081	0.013667	0.0224119	-0.0984639	-0.0477012	-0.0154617	0.00972254	0.00977513
GCM2_TARGET_GENES	-0.196261	-0.277929	-0.269219	-0.234763	-0.254516	-0.212927	-0.194681	-0.278416	-0.236453	-0.306584	-0.287034	-0.229633	-0.207267	-0.277947	-0.302333	-0.210013	-0.129146	-0.231487	-0.248009	-0.22028	-0.256776	-0.0789156	-0.250737	-0.207845	-0.308315	-0.200941	-0.179166	-0.177445	-0.325551
GLI1_TARGET_GENES	0.275067	0.268961	0.338439	0.309488	0.287782	0.283801	0.260711	0.258469	0.246809	0.271548	0.265232	0.223159	0.390108	0.429136	0.176365	0.257864	0.233838	0.381262	0.296327	0.326201	0.274927	0.00403261	0.0824288	0.432608	0.363366	0.36929	0.25615	0.219948	0.255175
GLI3_TARGET_GENES	0.00277539	-0.0798396	-0.204781	-0.058791	-0.0963139	-0.0770208	0.0123717	-0.0934276	-0.116895	-0.168473	-0.146294	0.00742182	-0.0896846	-0.132434	-0.147736	-0.0309906	-0.0559046	-0.0308387	-0.0745901	-0.0384344	-0.136961	-0.123661	-0.142838	-0.151307	-0.123111	-0.119253	-0.102542	0.00551721	-0.0772118
GLI4_TARGET_GENES	-0.166347	-0.249431	-0.144539	-0.205541	-0.237747	-0.221492	-0.215619	-0.23805	-0.234347	-0.298209	-0.256996	-0.264212	-0.140496	-0.23402	-0.213121	-0.181538	-0.106883	-0.169283	-0.192448	-0.189742	-0.183263	-0.010091	0.0210046	-0.181573	-0.205374	-0.258255	-0.24595	-0.113025	-0.300943
GREB1_TARGET_GENES	-0.290844	-0.375762	-0.389125	-0.218479	-0.209311	-0.333636	-0.314862	-0.346356	-0.260875	-0.335199	-0.313217	-0.230272	-0.269709	-0.274788	-0.343464	-0.30417	-0.251991	-0.281247	-0.328554	-0.286709	-0.302371	0.208162	-0.318145	-0.249107	-0.210923	-0.362454	-0.289334	-0.227649	-0.308903
GTF2A2_TARGET_GENES	-0.199292	-0.250751	-0.235416	-0.276901	-0.329794	-0.31759	-0.289358	-0.257482	-0.207063	-0.260041	-0.184424	-0.186743	-0.138832	-0.32748	-0.323609	-0.292143	-0.241945	-0.290239	-0.241222	-0.292466	-0.275396	0.450901	-0.320618	-0.365796	-0.0759597	-0.358164	-0.227761	-0.21671	-0.17582
GTF2E2_TARGET_GENES	-0.133123	0.106451	0.0426636	0.0276672	-0.115693	-0.125536	0.0834806	-0.0562269	0.0905047	0.0153965	0.0695939	-0.125948	0.0826731	-0.150909	-0.128939	-0.1501	-0.113041	-0.149893	-0.0649809	-0.156932	-0.0331857	0.262726	-0.0980862	-0.107683	0.0276854	0.0662986	-0.0696942	-0.125431	0.0894034
GUCY1B1_TARGET_GENES	-0.0411247	-0.164609	0.0401531	-0.154224	-0.190933	-0.174247	-0.109973	-0.159632	-0.108885	-0.150461	-0.240514	-0.14247	0.121731	-0.00589183	-0.148825	-0.133089	0.0706106	-0.133884	-0.129952	-0.0709779	-0.0281032	0.112439	-0.0855137	-0.237812	-0.169835	-0.215088	-0.0496892	0.0137136	0.0595758
H1_6_TARGET_GENES	0.0534846	-0.114859	-0.0315908	-0.0172628	-0.028124	-0.0546544	0.0852292	-0.0276039	-0.146053	-0.0961597	0.0212758	-0.0840722	-0.0127976	0.0297015	-0.0481704	-0.0217345	0.0843627	-0.0146129	-0.00997088	0.0673489	-0.103481	0.10803	-0.0631423	-0.0661758	-0.0866115	-0.131575	-0.0840047	0.129986	0.0977754
HAND1_TARGET_GENES	-0.122053	-0.199922	-0.24234	-0.164832	-0.169581	-0.157667	0.0472035	-0.162786	-0.0926887	-0.229869	-0.210141	0.0844535	-0.0549017	-0.0994671	-0.225142	-0.136386	-0.161525	-0.141237	-0.176078	-0.144986	-0.245539	0.047405	-0.164762	0.0244631	-0.183764	-0.19412	-0.174943	-0.166376	-0.0978889
HBZ_TARGET_GENES	-0.104869	-0.0269776	-0.116091	0.0229046	-0.0727019	-0.060248	-0.0458094	-0.0472443	-0.0836592	-0.14155	-0.116029	-0.0677312	-0.0597428	-0.0401763	-0.095592	-0.158288	-0.0578283	-0.0409627	-0.049781	0.0160453	-0.0828707	0.173141	0.0587699	0.0447855	-0.0306884	-0.100906	0.0097256	-0.188573	-0.0178195
HDAC4_TARGET_GENES	-0.165611	-0.19956	-0.209117	-0.131994	-0.0470863	-0.143189	-0.0742992	-0.161782	-0.192826	-0.217186	-0.0827373	-0.221698	-0.177277	-0.0856979	-0.212472	-0.103095	0.0188649	-0.184937	-0.151552	-0.189936	-0.203147	-0.16422	-0.0734889	-0.0814426	-0.231311	-0.17409	-0.0759214	-0.133636	-0.218863
HES2_TARGET_GENES	-0.0888993	-0.153955	-0.12048	-0.0356356	-0.0375523	-0.0584816	-0.0274883	-0.0506889	-0.0763683	-0.073389	-0.126728	-0.045451	-0.00303177	0.00332239	-0.143545	-0.0429894	-0.0666693	-0.0538237	-0.102655	-0.0162835	-0.0760558	0.16547	0.0209708	-0.03371	-0.0780329	-0.0152571	-0.0380064	-0.0517178	-0.0901779
HES4_TARGET_GENES	0.000683003	-0.134356	0.0818162	-0.0432243	-0.0816676	-0.0625435	0.0569775	-0.0832287	0.0714118	-0.0749697	-0.137869	0.0353929	0.161771	0.0639261	-0.0531928	-0.0184411	0.179793	-0.0182459	-0.011338	-0.0280031	-0.00850993	0.354876	-0.0216483	-0.0902982	-0.0536544	-0.108793	0.00463592	0.162012	-0.0197039
HHEX_TARGET_GENES	-0.00748113	-0.0166663	0.0367036	-0.11701	-0.0518992	-0.0581819	0.0216333	-0.0635029	0.0372892	-0.124477	-0.128701	-0.0313139	-0.0471002	-0.126266	0.0453595	-0.0538238	0.02647	-0.0836086	0.0120204	-0.118935	-0.121965	0.207209	-0.0245914	-0.0594971	-0.0355219	-0.0468222	0.00120538	0.075583	-0.0118187
HMBOX1_TARGET_GENES	-0.0906839	-0.165403	-0.128364	-0.080984	-0.0600907	-0.13139	-0.0642021	-0.106357	0.000424297	-0.128893	-0.145577	-0.0289606	0.0425662	-0.0199044	-0.182341	-0.15153	-0.020822	-0.0543706	-0.129642	-0.0803513	-0.0871908	0.0936506	-0.0891648	-0.104689	-0.0833404	-0.154652	-0.0410223	-0.0435906	-0.139972
HMG20B_TARGET_GENES	-0.154569	-0.0947734	-0.0712834	-0.105177	-0.033388	-0.102256	0.0256827	-0.0889153	-0.061693	-0.124576	-0.126561	-0.0319019	-0.0774471	-0.0296403	-0.131503	-0.144796	-0.0830058	-0.0488212	-0.0983184	-0.0551492	-0.0140989	0.0165738	0.0235843	-0.0173214	-0.102905	-0.121018	-0.101334	-0.112586	-0.107149
HMGA1_TARGET_GENES	0.0924428	-0.0629604	-0.0591117	0.00485419	-0.0970585	-0.0815493	0.0298442	-0.0694659	0.044595	-0.102819	-0.0767105	-0.114714	-0.106809	-0.0686342	-0.10982	0.0380554	-0.0126159	-0.0300688	-0.0472956	-0.0287236	-0.0901972	-0.222916	-0.154529	-0.0727036	-0.133881	-0.114427	-0.0367786	0.0337286	-0.0288313
HMGB1_TARGET_GENES	0.037171	0.0189756	0.0142248	0.0407016	0.0933894	0.0187798	0.0577483	0.00524868	0.012465	0.0194484	0.0304509	0.121321	0.081579	0.107023	-0.0311478	0.03921	0.0881869	0.0812209	0.042472	0.0841271	0.114942	-0.0202564	0.115344	0.0972016	0.0853976	0.0761382	0.0872279	0.00480735	-0.038735
HOXA1_TARGET_GENES	-0.211727	-0.238487	-0.145351	-0.27318	-0.203581	-0.233055	-0.201996	-0.289207	-0.174367	-0.207695	-0.243765	-0.105619	-0.160812	-0.215676	-0.24402	-0.249908	-0.0607281	-0.252634	-0.228371	-0.198149	-0.200994	0.040045	-0.214961	-0.216067	-0.136419	-0.323814	-0.25859	-0.166277	-0.237128
HOXA2_TARGET_GENES	-0.126701	-0.104556	-0.113888	-0.0595956	-0.0968356	-0.0877059	-0.00484173	-0.125567	-0.0938394	-0.105243	-0.122477	-0.113788	0.0388428	-0.0350126	-0.187347	-0.133393	-0.10474	-0.0997449	-0.0614695	-0.089498	-0.0880108	0.112059	-0.0923959	-0.0729899	-0.0441205	-0.134973	-0.0895487	-0.127984	-0.0381828
HOXB4_TARGET_GENES	-0.286462	-0.270466	-0.300971	-0.243414	-0.281177	-0.335089	-0.133893	-0.26782	-0.354735	-0.332249	-0.317889	-0.167704	-0.290124	-0.312883	-0.32516	-0.299247	-0.0947873	-0.221504	-0.312762	-0.309191	-0.3906	0.00028637	-0.344227	-0.341578	-0.319477	-0.298939	-0.302007	-0.22699	-0.289243
HOXC6_TARGET_GENES	0.121898	-0.00206353	-0.049928	0.141841	0.0531173	0.0387391	0.0363312	0.0678125	-0.0373688	-0.0659349	-0.0731634	-0.0916669	-0.000241388	0.0241358	-0.014541	0.0876183	0.0656725	0.0965731	0.113949	0.065645	0.0168543	0.177135	-0.0941373	-0.0572325	-0.0361601	0.00289675	0.0232009	0.123169	0.0251232
ID1_TARGET_GENES	-0.0795455	-0.106888	-0.126232	0.0192673	-0.130685	-0.129261	-0.0589837	-0.0907235	-0.0804495	-0.19573	-0.177102	-0.150921	-0.0340258	-0.219022	-0.202467	-0.0327646	-0.0389045	-0.135212	-0.0560633	-0.140659	-0.11728	-0.0527256	-0.256288	-0.159088	-0.0195528	-0.197408	-0.100934	-0.0748626	-0.0740742
ID2_TARGET_GENES	-0.365589	-0.373496	-0.414792	-0.398758	-0.425077	-0.410978	-0.375883	-0.424943	-0.4847	-0.469257	-0.456769	-0.236026	-0.395817	-0.4471	-0.371186	-0.330139	-0.282253	-0.385061	-0.329812	-0.386941	-0.437295	-0.325742	-0.379622	-0.401952	-0.35374	-0.381506	-0.43112	-0.253613	-0.390603
IGLV5_37_TARGET_GENES	0.037788	-0.048961	0.000264296	0.0467289	0.00424167	-0.0262163	0.130942	0.0519738	-0.0701759	-0.0567592	-0.0177056	0.0475704	0.0394097	0.0823408	-0.116795	0.0154464	0.0405288	0.0706532	0.0128224	0.0615787	0.0502343	0.164929	0.0489814	-0.024363	-0.0382841	-0.0127027	0.120721	-0.0158605	0.131113
INSM2_TARGET_GENES	-0.346523	-0.360163	-0.361737	-0.312415	-0.305565	-0.318733	-0.313902	-0.327796	-0.339204	-0.376379	-0.365982	-0.231542	-0.199516	-0.285996	-0.378602	-0.357278	-0.362843	-0.29404	-0.314207	-0.294445	-0.313313	-0.0672099	-0.302364	-0.253027	-0.246737	-0.271356	-0.339387	-0.383816	-0.294625
IRF5_TARGET_GENES	-0.00580099	-0.112995	-0.223943	-0.122922	-0.159024	-0.115713	-0.102287	-0.140956	-0.176788	-0.190791	-0.208403	-0.0956503	-0.116221	-0.0729032	-0.191603	-0.0961367	-0.0925196	-0.0690707	-0.136431	-0.0431173	-0.18524	0.123231	-0.19404	-0.138001	-0.233434	-0.182898	-0.155281	-0.128978	-0.12989
IRF9_TARGET_GENES	0.117287	0.0187573	0.143575	0.1652	0.0673833	0.0423732	0.069962	0.065637	0.0716605	-0.000818895	0.0371523	0.142211	0.084174	0.133558	-0.015996	0.0841857	0.187453	0.0412524	0.0635695	0.0234192	0.144871	-0.00978961	0.0243457	0.0458774	0.126866	0.0287452	0.149403	0.17776	0.0531902
ISL1_TARGET_GENES	-0.0355339	-0.168867	-0.221947	-0.0166174	-0.12133	-0.106508	-0.0645568	-0.140005	-0.195544	-0.182162	-0.166328	-0.161487	-0.195787	-0.158833	-0.199333	-0.0712758	-0.0930031	-3.82899e-05	-0.0987237	-0.00465919	-0.0953641	0.0780215	-0.0957141	-0.100657	-0.0275465	-0.145229	-0.087534	-0.0994474	-0.197321
JDP2_TARGET_GENES	-0.17493	-0.19838	-0.257925	-0.277973	-0.180952	-0.249914	-0.159737	-0.282105	-0.191171	-0.240713	-0.240108	-0.0782815	-0.11964	-0.139868	-0.309061	-0.209702	-0.204544	-0.242429	-0.252077	-0.209634	-0.227591	0.0949388	-0.197569	-0.176313	-0.199398	-0.322072	-0.277177	-0.250731	-0.20884
KAT2A_TARGET_GENES	-0.182409	-0.303577	-0.349035	-0.205419	-0.243458	-0.298656	-0.231787	-0.286092	-0.267462	-0.374353	-0.354634	-0.245439	-0.23804	-0.310386	-0.345911	-0.261867	-0.260059	-0.264411	-0.275237	-0.270137	-0.353786	0.0578282	-0.339725	-0.0942508	-0.371685	-0.27258	-0.32304	-0.290174	-0.264262
KAT5_TARGET_GENES	-0.106515	-0.176177	-0.29156	-0.190866	-0.208516	-0.194818	-0.166634	-0.206819	-0.282867	-0.219209	-0.253087	-0.0905791	-0.143059	-0.10835	-0.209842	-0.166814	-0.151631	-0.168753	-0.203539	-0.135049	-0.200202	0.402655	-0.160958	-0.248552	-0.278747	-0.234661	-0.153282	-0.196944	-0.267294
KDM5D_TARGET_GENES	-0.0377404	-0.126472	-0.118849	-0.00626175	-0.0584969	-0.104853	-0.129612	-0.1286	-0.168542	-0.185306	-0.177992	-0.0180103	-0.072472	-0.130713	-0.163274	-0.067485	0.0456531	-0.0513613	-0.0829095	-0.0464018	-0.142291	-0.0553061	-0.0820729	-0.0843429	-0.115717	-0.0785285	-0.0775403	0.0345303	-0.077736
KDM7A_TARGET_GENES	-0.0202907	-0.145444	-0.14902	-0.127422	-0.156477	-0.154124	-0.045234	-0.16038	-0.125947	-0.190974	-0.138658	-0.107699	-0.106824	-0.0770803	-0.188349	-0.13064	-0.0638492	-0.142818	-0.140568	-0.163199	-0.148662	0.139221	-0.187054	-0.14375	-0.147777	-0.166983	-0.228356	-0.135459	-0.0771769
KLF7_TARGET_GENES	-0.0906882	-0.0919803	-0.0459272	-0.00764045	-0.0780531	-0.0617015	-0.0584225	-0.0749912	-0.10155	-0.163158	-0.131485	-0.0364664	0.0888247	-0.0363798	-0.0692022	-0.1349	-0.0142979	-0.0275873	-0.0216614	-0.0325907	-0.112439	0.215111	-0.155738	-0.0553453	-0.107312	-0.103341	-0.0710051	-0.0261663	-0.00524942
KMT2D_TARGET_GENES	-0.354198	-0.431358	-0.425478	-0.190156	-0.296579	-0.361457	-0.253292	-0.40621	-0.403899	-0.378877	-0.425292	-0.250304	-0.188493	-0.322696	-0.438375	-0.309644	-0.303661	-0.376083	-0.364276	-0.370694	-0.398383	0.228201	-0.263416	-0.182418	-0.234879	-0.202662	-0.329244	-0.301591	-0.298545
LCORL_TARGET_GENES	0.15569	-0.0291494	-0.0327743	0.142189	0.0264922	0.0490385	0.136318	0.0328869	0.0184263	-0.0637968	0.0536963	-0.0833052	-0.0412895	0.0561455	-0.0581812	0.0941739	0.0727371	0.102048	0.0455479	0.0558145	0.0306063	0.263231	-0.0345254	0.0839405	-0.114988	0.00135907	0.0175286	0.175031	-0.0220104
LHX2_TARGET_GENES	-0.258833	-0.33373	-0.275375	-0.290302	-0.273658	-0.347694	-0.308223	-0.275327	-0.338288	-0.305226	-0.326285	-0.289513	-0.241678	-0.308875	-0.29856	-0.331117	-0.226188	-0.287454	-0.27749	-0.314978	-0.37046	0.143563	-0.344268	-0.327615	-0.216636	-0.298914	-0.327072	-0.18697	-0.327331
LHX9_TARGET_GENES	-0.292421	-0.359333	-0.392007	-0.332194	-0.322506	-0.312401	-0.265625	-0.349232	-0.378397	-0.355061	-0.386421	-0.267419	-0.271161	-0.346887	-0.365283	-0.30572	-0.290447	-0.295885	-0.322213	-0.297053	-0.359398	-0.0118385	-0.309455	-0.357831	-0.347636	-0.308687	-0.264066	-0.334854	-0.274558
LMTK3_TARGET_GENES	-0.0610751	-0.0585767	-0.100945	-0.104138	-0.0492088	-0.00982298	0.0971651	-0.0419517	-0.0839571	-0.0692447	-0.00655036	0.0356352	0.0790183	0.100252	0.051261	0.0088841	-0.0993764	0.0450147	0.0258713	0.00400157	-0.0565573	0.357157	-0.022213	0.118639	0.0270414	-0.03499	-0.02912	-0.107037	-0.103412
MAFG_TARGET_GENES	-0.137783	-0.16422	-0.173877	-0.113822	-0.165552	-0.141224	-0.119185	-0.167725	-0.17809	-0.268013	-0.200525	-0.123007	-0.021214	-0.128637	-0.23838	-0.122585	-0.104271	-0.148066	-0.131232	-0.161232	-0.18941	0.00947681	-0.102974	-0.139015	-0.155426	-0.222315	-0.174293	-0.129316	-0.135694
MEF2C_TARGET_GENES	-0.13333	0.028541	-0.0468428	-0.0829848	-0.0716779	-0.0315733	-0.168549	-0.115824	-0.148301	-0.0184787	0.125582	0.0534526	-0.197664	-0.145123	-0.0730887	-0.0539196	-0.0227346	-0.151342	-0.106988	-0.157967	-0.0801627	0.0834444	0.0513922	-0.124367	0.056616	-0.0654492	0.0647002	-0.0852407	0.0503055
MEF2D_TARGET_GENES	0.184237	0.0399305	0.0576709	0.0975046	0.100909	0.0787685	0.0897942	0.065536	-0.0119	0.0110747	0.00190367	0.152254	0.165966	0.0775153	0.104366	0.133441	0.190927	0.189332	0.0778229	0.165687	0.0596943	0.145775	0.251831	0.0357429	0.0957381	0.0350198	0.0298233	0.178743	0.155575
MORC2_TARGET_GENES	-0.107232	-0.184492	-0.174725	-0.188008	-0.179189	-0.162853	-0.0807267	-0.146135	-0.20179	-0.227858	-0.223361	-0.171197	-0.196863	-0.102248	-0.223319	-0.159063	-0.174039	-0.123402	-0.159685	-0.190148	-0.186632	0.266606	-0.175633	-0.206857	-0.228244	-0.198604	-0.18276	-0.160187	-0.0609065
MYOCD_TARGET_GENES	-0.201439	-0.160359	-0.191939	-0.215816	-0.329113	-0.247418	-0.0255649	-0.229967	0.051698	-0.218376	-0.178682	-0.221046	-0.16343	-0.168412	-0.24499	-0.283593	-0.230782	-0.165573	-0.313633	-0.228428	-0.0507807	0.0364022	-0.394413	-0.109731	-0.343006	-0.116236	-0.123368	-0.0176621	-0.0278228
MZF1_TARGET_GENES	-0.0101449	-0.140796	-0.162654	-0.0538532	-0.0348499	-0.074143	-0.0869609	-0.0912092	-0.0970146	-0.123989	-0.145157	-0.0110757	-0.0140706	-0.111809	-0.156423	-0.0260733	-0.0522414	-0.0286332	-0.00510863	0.0254545	-0.0255721	0.182004	0.0624649	-0.0833251	-0.165465	-0.0776434	-0.102492	-0.0105107	-0.149108
NAB2_TARGET_GENES	-0.00309397	-0.13815	-0.149331	-0.0478874	-0.0572019	-0.0728981	-0.0825354	-0.110082	-0.0842111	-0.193254	-0.147241	-0.093676	-0.122073	-0.0749219	-0.121752	-0.0108342	-0.0833609	-0.0355463	-0.101235	-0.0760094	-0.150076	0.100823	-0.135662	-0.0789302	-0.114572	-0.152875	-0.113555	-0.0907437	-0.093264
NCOA2_TARGET_GENES	0.122665	0.0310521	-0.0442162	0.0802284	0.0617523	-0.00262896	0.0162807	-0.0132864	-0.0924872	-0.0906392	-0.0681702	-0.0848766	-0.00644375	0.229322	-0.0894186	0.112527	9.75718e-05	0.110988	0.0620685	0.0765302	0.00746002	0.0413323	0.0147919	0.0156817	0.0170814	0.02849	0.0509488	0.0763014	0.014864
NCOA4_TARGET_GENES	-0.141476	-0.210561	-0.205509	-0.216929	-0.272628	-0.257962	-0.124203	-0.149795	-0.22575	-0.267078	-0.175131	-0.285992	-0.154251	-0.133101	-0.256007	-0.223965	-0.173242	-0.231735	-0.154731	-0.230311	-0.183273	0.335475	-0.0987168	-0.324379	-0.111232	-0.226276	-0.158519	-0.218169	-0.152038
NFE2L1_TARGET_GENES	-0.105539	-0.235194	-0.270486	-0.186645	-0.225568	-0.19999	-0.139431	-0.216531	-0.199818	-0.259706	-0.239683	-0.043511	-0.0878633	-0.132858	-0.280906	-0.0996352	-0.156017	-0.159758	-0.190288	-0.153482	-0.187957	0.189279	-0.170142	-0.201256	-0.203874	-0.25813	-0.163177	-0.148259	-0.17508
NFKBIA_TARGET_GENES	0.117111	0.0279961	0.0273036	0.124008	0.0868788	0.0710021	0.192141	0.0518857	0.0339468	-0.0110288	0.0142923	0.186002	0.0513008	0.105368	0.0512689	0.0636567	0.0884826	0.112044	0.0794604	0.100412	0.032361	0.226209	0.0498286	0.169639	0.110284	0.0792066	0.121329	0.0963612	0.0297367
NFRKB_TARGET_GENES	0.034643	-0.0784012	-0.0740078	-0.027035	-0.0165091	-0.0539668	-0.0404662	-0.100161	-0.0354791	-0.0544599	-0.092198	0.010336	-0.0318221	-0.0695121	-0.106109	-0.0891393	-0.038905	-0.0486005	-0.0557195	0.00655319	-0.0497885	0.10552	-0.0707747	-0.0700591	-0.0648356	-0.0953562	-0.0529584	-0.0501746	-0.0620321
NKX2_2_TARGET_GENES	-0.0854715	-0.238443	-0.245017	-0.184147	-0.216374	-0.200106	-0.1459	-0.21658	-0.168819	-0.207648	-0.260648	0.0106074	-0.177749	-0.184868	-0.262617	-0.0884844	-0.066549	-0.162731	-0.178921	-0.124289	-0.169593	-0.151255	-0.189684	-0.268782	-0.181522	-0.239335	-0.170492	-0.136804	-0.271256
NKX2_3_TARGET_GENES	-0.0534177	-0.119347	-0.0609327	-0.0947521	-0.113692	-0.0937981	-0.0577767	-0.0349946	-0.035415	-0.172635	-0.138666	-0.152467	-0.171659	-0.12702	-0.0547852	-0.0617402	0.0178178	-0.0683827	-0.0399034	-0.115781	-0.132061	0.274923	-0.129045	-0.138584	-0.16594	-0.178177	-0.12526	0.00922353	-0.0550347
NKX2_5_TARGET_GENES	-0.0479385	0.00216417	-0.0237818	-0.0356442	0.0027666	0.0209113	0.0998416	-0.00895828	0.018524	-0.0367827	-0.00337075	0.0122408	0.102818	0.0979971	-0.0132138	-0.0759177	-0.0312814	0.0366544	0.0808129	0.0236555	-0.0128473	0.232512	-0.0044399	-0.0539709	-0.0212275	0.0205732	-0.0750134	-0.107202	0.0591902
NOTCH3_TARGET_GENES	-0.0693365	-0.024005	-0.0737988	-0.068988	-0.00050531	-0.054903	-0.0933266	-0.0723107	-0.0548549	-0.00578112	-0.0817107	-0.0584467	0.105974	0.0212117	-0.093971	-0.0848152	-0.0971209	-0.0124405	0.0399489	0.0130455	0.00942257	0.111738	0.0614868	0.131188	0.000781716	-0.0526661	0.0781764	-0.069509	-0.0507983
NUP153_TARGET_GENES	-0.154568	-0.185885	-0.215541	-0.252926	-0.0876791	-0.20517	-0.0448658	-0.135542	-0.153626	-0.221585	-0.198785	-0.287659	-0.247653	-0.228174	-0.150543	-0.227906	-0.25097	-0.170223	-0.0749874	-0.138751	-0.228414	0.0690837	-0.233184	-0.169952	-0.191031	-0.161705	-0.221603	-0.257147	-0.160314
PAX3_TARGET_GENES	-0.0753399	-0.212057	-0.17562	-0.137285	-0.157419	-0.172511	-0.0361067	-0.130962	-0.119654	-0.202949	-0.222467	-0.149367	-0.0842811	-0.0811488	-0.227577	-0.0721926	-0.163865	-0.117842	-0.145367	-0.167005	-0.136235	-0.0115419	-0.129217	-0.141635	-0.15452	-0.179017	-0.0446155	-0.144528	-0.208818
PAX6_TARGET_GENES	-0.0745822	-0.175522	-0.229528	-0.117367	-0.114196	-0.133229	-0.175293	-0.128713	-0.21701	-0.199083	-0.198425	-0.222146	-0.191387	-0.0660064	-0.140096	-0.0894259	-0.114747	-0.0942283	-0.12799	-0.0997583	-0.203227	0.214077	-0.0660663	-0.146376	-0.243583	-0.112278	-0.0641448	-0.0574881	-0.116369
PCGF1_TARGET_GENES	0.172197	-0.0814274	-0.0940335	0.00266553	-0.000568707	-0.00580547	-0.0117667	0.0146378	-0.0063692	-0.110978	-0.0781259	-0.00413678	0.149349	0.252467	-0.0622736	0.000556193	0.00338862	0.0265858	-0.000507836	0.0872267	0.00268463	0.252421	-0.023937	0.0353971	-0.118825	-0.0444637	-0.040365	-0.0355169	0.0287951
PCGF2_TARGET_GENES	-0.452267	-0.429858	-0.387663	-0.276259	-0.328077	-0.397929	-0.200819	-0.390371	-0.330033	-0.418004	-0.339616	-0.440553	-0.308397	-0.365535	-0.449391	-0.466884	-0.394426	-0.392597	-0.392513	-0.38567	-0.378387	-0.240983	-0.42774	-0.387346	-0.400705	-0.428812	-0.335404	-0.478347	-0.309589
PGM3_TARGET_GENES	-0.050178	-0.0365843	-0.100271	-0.213452	-0.116692	-0.227117	0.0787956	0.00175072	-0.077345	-0.064401	-0.0350626	-0.14792	-0.205355	-0.155618	-0.179655	-0.187987	-0.0859115	-0.0543064	-0.103425	-0.19689	-0.202315	0.29619	-0.213597	-0.291504	-0.117905	-0.0164876	-0.251961	-0.216972	-0.0577075
PHF2_TARGET_GENES	-0.0745307	-0.220944	-0.306202	-0.19383	-0.202653	-0.218555	-0.0698629	-0.245236	-0.229719	-0.325699	-0.208704	-0.0957256	-0.135425	-0.18974	-0.301427	-0.201896	-0.185714	-0.189648	-0.211565	-0.204276	-0.243534	0.0429002	-0.249571	-0.186673	-0.238173	-0.235747	-0.236549	-0.145833	-0.166135
POU2AF1_TARGET_GENES	-0.130351	0.0948262	0.0405989	-0.145186	-0.019596	0.0335632	-0.0342069	-0.0430072	-0.109708	0.0778646	0.0993776	-0.120943	-0.152103	-0.115244	0.146579	0.037182	-0.0112418	-0.117172	-0.06093	-0.0639408	-0.120582	-0.0395304	0.0207058	-0.169054	0.104265	0.0454318	-0.086231	-0.0708744	-0.0618875
PRKDC_TARGET_GENES	-0.068692	-0.122446	-0.134598	-0.139105	-0.174152	-0.154761	-0.0717714	-0.0984861	-0.182804	-0.171558	-0.0756588	-0.149244	-0.247333	-0.211608	-0.166575	-0.111284	-0.122167	-0.115981	-0.0621211	-0.12116	-0.222808	0.194656	-0.170112	-0.105431	-0.119148	-0.123402	-0.182823	-0.143681	-0.169747
PSMB5_TARGET_GENES	-0.167027	-0.0936683	-0.068843	-0.169761	-0.228216	-0.167343	-0.00378203	-0.142631	-0.0246242	-0.144264	-0.0958998	-0.0855353	-0.0459398	-0.220918	-0.204242	-0.176079	-0.0392525	-0.178205	-0.124867	-0.234225	-0.113912	0.5153	-0.216388	-0.217201	0.0458722	-0.170566	-0.0586653	-0.091797	-0.0275493
RAG1_TARGET_GENES	-0.115217	-0.12901	-0.108637	-0.0961484	-0.0964653	-0.0989115	0.0967672	-0.114347	-0.0814278	-0.17413	-0.0288281	-0.0911101	0.0801313	0.140667	-0.178634	-0.0771016	-0.0945268	-0.065639	-0.101984	0.0141125	-0.126569	0.348657	-0.0148622	-0.0677347	-0.160044	-0.103978	-0.200996	-0.108387	-0.131726
RBM34_TARGET_GENES	-0.0680123	-0.177823	-0.0642745	-0.103427	-0.125697	-0.155197	-0.0949484	-0.111944	-0.0518813	-0.199524	-0.112919	-0.105062	-0.177404	-0.086903	-0.208821	-0.139945	-0.118581	-0.124975	-0.0476206	-0.103094	-0.0895579	0.0755104	-0.101942	-0.0402919	-0.112261	-0.190618	-0.0428365	-0.170903	0.00562093
RYBP_TARGET_GENES	-0.0645641	-0.102035	-0.0975346	-0.114884	-0.114658	-0.117223	-0.162757	-0.095708	-0.10114	-0.170241	-0.157182	-0.0783845	-0.18074	-0.13902	-0.117287	-0.0877786	-0.0197334	-0.0708171	-0.0663775	-0.0579642	-0.181496	0.0695992	-0.0899365	-0.156166	-0.168387	-0.0905073	-0.0403472	-0.0562486	-0.0978677
SAFB2_TARGET_GENES	-0.105748	-0.133979	-0.0236651	0.00051651	-0.0409175	-0.169865	-0.100259	-0.215136	-0.0980879	-0.1262	-0.088905	-0.0517187	0.00767811	-0.0936332	-0.0801776	-0.191503	-0.0502905	-0.195436	-0.0245872	-0.0384375	-0.070248	-0.0908969	0.0141887	-0.0914301	-0.0905419	-0.220775	-0.146103	-0.0743223	-0.0082549
SALL4_TARGET_GENES	-0.129422	-0.155261	-0.217268	-0.168023	-0.149897	-0.222218	-0.123476	-0.192457	-0.153633	-0.212215	-0.204392	-0.136044	-0.203976	-0.152513	-0.229866	-0.179292	-0.129152	-0.166674	-0.0884615	-0.127403	-0.233406	0.0675063	-0.0991601	-0.209913	-0.198115	-0.22887	-0.194501	-0.145916	-0.23655
SETD1A_TARGET_GENES	-0.106475	-0.23095	-0.260631	-0.152843	-0.197222	-0.17955	-0.0363424	-0.241732	-0.192626	-0.257611	-0.203995	-0.121723	-0.141804	-0.0838823	-0.255858	-0.187108	-0.211605	-0.191269	-0.179256	-0.134575	-0.239542	0.0638408	-0.1703	-0.1975	-0.29653	-0.212436	-0.15757	-0.21512	-0.153817
SETD7_TARGET_GENES	-0.113476	-0.129424	-0.11095	-0.0804367	-0.0804072	-0.0771615	-0.00405348	-0.0882875	-0.0110778	-0.143094	-0.0806377	0.0305845	-0.0606928	-0.0716479	-0.154836	-0.0520586	0.0142292	-0.0156811	-0.083665	-0.0688931	-0.0492736	0.150425	-0.0948334	-0.0724775	0.060952	-0.160589	-0.0399186	-0.0982914	-0.0660137
SETX_TARGET_GENES	-0.0308842	-0.0749024	-0.149786	-0.0297937	-0.105942	-0.125277	0.037594	-0.0996964	-0.0748098	-0.16651	-0.113532	-0.118064	-0.0316533	-0.0685825	-0.187004	-0.07459	-0.0540715	-0.0850369	-0.0943779	-0.111336	-0.117346	0.0992506	-0.0652599	-0.107345	-0.166873	-0.1353	-0.0972033	-0.043205	-0.0252875
SFMBT1_TARGET_GENES	-0.0227666	-0.0149851	-0.0337687	0.0458355	0.052602	-0.0188905	0.0739324	0.0887177	0.0502161	-0.0452346	-0.0109933	0.00493183	-0.00634438	0.016902	0.0108434	-0.0179544	0.0550064	0.0840513	-0.0235293	-0.0139794	0.0102688	-0.020277	0.0804573	-0.0104439	0.0425269	-0.0161652	-0.0435528	-0.0129325	0.0115527
SKIL_TARGET_GENES	-0.0885833	-0.171902	-0.193092	-0.132937	-0.0258796	-0.151235	-0.0627879	-0.145101	-0.150566	-0.190605	-0.1266	-0.189053	-0.0347152	-0.0560248	-0.185571	-0.0890617	-0.13905	-0.0669533	-0.0703816	-0.0983733	-0.102257	0.118267	-0.101674	-0.13749	-0.0724967	-0.131658	-0.067317	-0.133305	-0.116876
SMN1_SMN2_TARGET_GENES	0.0825335	0.129194	0.154882	0.192109	0.202401	0.179143	0.223896	0.120064	0.198966	0.124251	0.136262	0.18836	0.200784	0.253368	0.0550882	0.16389	0.130983	0.156101	0.199408	0.222931	0.22178	0.293897	0.12535	0.199994	0.193808	0.160464	0.200973	0.197927	0.194505
SNIP1_TARGET_GENES	-0.110844	-0.0978522	0.0702096	0.0488573	0.117059	-0.14616	-0.0157998	-0.155002	-0.0689313	-0.166756	-0.0970151	-0.0207565	0.0583649	0.0422363	-0.119101	-0.0582987	0.0114877	-0.0164792	-0.0655794	-0.135425	-0.015455	0.173211	0.122393	-0.0717308	-0.110279	-0.134103	-0.0619377	0.0367951	-0.0323992
SNRNP70_TARGET_GENES	0.0876042	0.00253956	-0.0645576	-0.00755565	-0.0247614	-0.0099682	0.0149352	0.0244439	0.0108299	-0.0504287	0.0349198	0.0719475	-0.0633152	-0.0288845	-0.010106	0.0213379	0.0168369	0.0260192	0.0273853	0.0138682	-0.064078	0.259	0.00482517	-0.0964427	0.00563615	0.00761814	-0.0547058	0.0189934	0.0374786
SOX3_TARGET_GENES	-0.000788038	-0.104121	-0.158101	-0.0456186	-0.0637628	-0.0488407	-0.0549652	-0.0569999	-0.0707677	-0.098645	-0.113935	-0.0232672	-0.112297	-0.100091	-0.132668	0.204456	-0.0428167	-0.0186502	-0.0592779	-0.0253048	-0.139483	0.0753399	-0.153842	-0.00396676	-0.102531	-0.0905283	-0.0699449	-0.0506971	-0.0286998
SRSF9_TARGET_GENES	-0.244795	-0.0870609	-0.103781	-0.292012	-0.195635	-0.180465	-0.21308	-0.1968	-0.243713	-0.19617	-0.170733	-0.0884694	-0.233597	-0.166796	-0.060313	-0.120497	-0.0699982	-0.116528	-0.0224626	-0.154568	-0.165503	-0.263979	-0.228893	-0.109425	-0.20944	-0.0448794	-0.0490084	-0.107521	-0.191312
SUMO1_TARGET_GENES	-0.0975754	-0.130127	-0.0908358	-0.140215	-0.0794839	-0.157096	-0.0701055	-0.0862182	-0.117932	-0.161974	-0.132831	-0.102079	-0.113899	-0.117493	-0.0546976	-0.0876765	-0.0446541	-0.115475	-0.0685164	-0.121733	-0.223456	0.118809	-0.118808	-0.190103	-0.0604414	-0.111519	-0.183145	-0.0534272	0.0299777
SUPT16H_TARGET_GENES	0.132855	-0.0366907	-0.0338318	0.0736432	-0.011411	0.00495565	0.064091	-0.00534476	-0.026167	-0.102667	-0.0253459	-0.00477261	0.0329352	0.032685	-0.0252292	0.0403445	0.0512785	0.0558982	0.00709546	0.0410185	0.0126842	0.174871	0.00830591	0.0126983	-0.00254947	-0.0621283	0.0489877	0.0699936	-0.0063908
SUPT20H_TARGET_GENES	-0.235414	-0.252289	-0.292031	-0.222331	-0.254083	-0.286601	-0.201739	-0.30216	-0.315099	-0.340533	-0.275458	-0.226519	-0.0915854	-0.181026	-0.339456	-0.197879	-0.200315	-0.201455	-0.153397	-0.244188	-0.26221	-0.012805	-0.220797	-0.223067	-0.303081	-0.27702	-0.186381	-0.226508	-0.295469
TAF9B_TARGET_GENES	-0.281195	-0.261596	-0.281108	-0.161298	-0.275044	-0.332365	-0.222732	-0.349051	-0.297796	-0.33462	-0.274227	-0.198824	-0.180151	-0.236588	-0.376707	-0.29661	-0.317745	-0.300424	-0.32728	-0.303443	-0.268739	0.290935	-0.285785	-0.311393	-0.310228	-0.365419	-0.294579	-0.280186	-0.178959
TAZ_TARGET_GENES	0.108381	-0.0309818	-0.0305633	0.100941	0.0744389	0.0413459	0.138142	0.0786425	-0.0766277	0.0054784	0.0286314	0.00646079	0.0895786	0.128887	-0.0550176	0.092284	0.132491	0.0905199	0.102431	0.132311	-0.0409048	0.437502	0.00849985	0.152133	-0.00154269	-0.00407946	0.0087102	0.0545765	0.0811611
TEAD2_TARGET_GENES	-0.10232	-0.0983779	-0.128023	-0.12249	-0.112218	-0.0924971	-0.103198	-0.079647	-0.0554452	-0.127638	-0.118924	-0.0857068	-0.103528	-0.13772	-0.137036	-0.10376	0.026501	-0.0553501	-0.102579	-0.103891	-0.127704	0.314177	-0.161764	-0.132509	-0.133828	-0.131786	-0.0926564	-0.0466954	-0.0920812
TET1_TARGET_GENES	-0.0245485	-0.150982	0.0490929	-0.067739	-0.1041	-0.0861965	-0.14192	-0.103362	0.0799678	-0.0904057	-0.155043	-0.0323129	0.00440931	-0.0269718	-0.157297	-0.0404219	0.0278946	-0.0417139	-0.0815821	-0.0476203	-0.00654012	0.096582	-0.170732	-0.0875223	-0.116371	-0.127172	0.00318257	0.0179505	-0.161366
TFEB_TARGET_GENES	-0.0685214	-0.108939	-0.0907082	-0.0495207	-0.0891797	-0.0814047	-0.0390231	-0.082683	-0.119366	-0.18961	-0.0738338	-0.0342193	-0.0673025	-0.070284	-0.149802	-0.0795046	-0.0900697	-0.049347	-0.0782552	-0.0772976	-0.0622112	0.0837468	-0.108084	-0.0843911	-0.0954681	-0.102156	-0.0255061	-0.0992763	0.0540526
TP73_TARGET_GENES	0.040731	0.115398	0.0192583	0.118398	0.105461	0.0451659	0.0103776	0.0629135	0.0351144	0.0591637	0.0105411	0.0163743	0.179772	0.12616	0.16447	-0.00611858	0.086503	0.0923028	0.14562	0.109781	0.169508	0.222257	0.0205018	0.181164	-0.00431261	-0.0306699	0.166083	0.0465927	0.0380495
UBN1_TARGET_GENES	-0.110459	-0.183059	-0.20088	-0.0867329	-0.116725	-0.18003	-0.137732	-0.133479	-0.173164	-0.207831	-0.192203	-0.0446828	-0.101913	-0.111225	-0.222442	-0.135853	-0.100913	-0.105781	-0.158248	-0.114765	-0.193567	0.112903	-0.128586	-0.180746	-0.129889	-0.153414	-0.1472	-0.101502	-0.100889
UBP1_TARGET_GENES	-0.0678189	-0.154507	-0.150904	-0.118698	-0.156068	-0.150923	-0.139949	-0.122215	-0.15907	-0.224304	-0.178002	-0.059022	-0.12675	-0.143953	-0.199622	-0.105152	-0.0954977	-0.0845252	-0.0678425	-0.109172	-0.200803	0.0872023	-0.18161	-0.186559	-0.129536	-0.181404	-0.0996067	-0.137592	-0.142722
WRNIP1_TARGET_GENES	-0.260724	-0.267765	-0.226235	-0.295978	-0.316624	-0.303344	-0.15159	-0.288936	-0.24285	-0.322881	-0.349283	-0.263279	-0.245995	-0.270609	-0.370391	-0.268766	-0.215893	-0.271932	-0.298549	-0.324498	-0.231471	0.170101	-0.335003	-0.22538	-0.328512	-0.384792	-0.251738	-0.162985	-0.232037
ZBED5_TARGET_GENES	0.0909822	-0.0326972	0.0612551	0.0369125	0.00910646	-0.0291033	0.0634211	0.0353222	0.0996588	-0.0665762	0.0794658	-0.0651824	0.0616676	0.0810212	-0.0443043	-0.00984077	0.0683978	0.00800167	0.0712595	0.0403543	-0.0173624	0.195937	0.00097022	0.0124705	-0.0187372	-0.00193159	-0.000521775	0.00769494	0.104157
ZBTB12_TARGET_GENES	-0.304232	-0.391479	-0.366698	-0.338835	-0.357797	-0.341832	-0.34574	-0.356736	-0.260009	-0.346063	-0.370424	-0.196951	-0.096003	-0.301966	-0.311015	-0.337905	-0.339748	-0.325849	-0.338501	-0.322126	-0.368336	-0.062953	-0.297026	-0.306479	-0.267352	-0.368608	-0.369351	-0.364691	-0.334235
ZBTB18_TARGET_GENES	-0.0673096	-0.158227	-0.0829856	-0.0741944	-0.146796	-0.0934589	-0.109657	-0.127373	-0.1867	-0.153366	-0.162002	-0.12303	-0.095317	-0.156852	-0.199799	-0.083996	-0.0762777	-0.0320435	-0.123795	-0.092001	-0.111249	-0.143769	-0.0828457	-0.0787266	-0.161613	-0.136109	-0.0385417	-0.0847261	-0.0119735
ZBTB24_TARGET_GENES	-0.329433	-0.333754	-0.331689	-0.290858	-0.254489	-0.319089	-0.319369	-0.296842	-0.301934	-0.344189	-0.341269	-0.332322	-0.217704	-0.237263	-0.359247	-0.265569	-0.319017	-0.290223	-0.235352	-0.259546	-0.299296	-0.170003	-0.196647	-0.341857	-0.344759	-0.305862	-0.193832	-0.338367	-0.243699
ZBTB7B_TARGET_GENES	0.0584743	-0.125393	-0.119205	-0.00414333	-0.0801552	-0.0658088	-0.0662897	-0.0890483	-0.128003	-0.110831	-0.103924	-0.040493	-0.0450907	-0.0571522	-0.166241	-0.0302249	-0.0202697	-0.00111694	-0.0691272	-0.0159154	-0.107208	0.0937566	-0.082586	-0.0787394	-0.0867704	-0.0877461	-0.0785798	-0.00331438	-0.0881209
ZFHX3_TARGET_GENES	0.0191175	-0.115037	-0.141168	-0.055062	-0.107811	-0.0899948	-0.0858431	-0.0709014	-0.115648	-0.0948752	-0.125211	-0.0805676	-0.0481113	-0.115687	-0.136158	-0.0787526	-0.0389381	-0.0494234	-0.0525551	-0.0704041	-0.118017	0.212749	-0.108035	-0.144348	-0.0770289	-0.101745	-0.12028	-0.0668087	-0.0951232
ZFP91_TARGET_GENES	-0.162259	-0.165037	-0.128373	-0.200479	-0.117855	-0.117324	-0.167317	-0.185761	-0.147986	-0.236556	-0.199412	-0.16723	-0.197619	-0.207819	-0.232048	-0.170485	-0.104927	-0.189079	-0.0950906	-0.0700717	-0.149453	-0.00660434	-0.103845	-0.0732496	-0.181336	-0.205435	-0.144141	-0.159255	-0.0752845
ZIM3_TARGET_GENES	-0.217262	-0.236801	-0.322499	-0.258189	-0.19772	-0.258905	-0.235296	-0.27014	-0.214793	-0.327841	-0.310968	-0.216088	-0.169289	-0.290824	-0.326066	-0.231356	-0.256385	-0.239022	-0.247088	-0.19485	-0.31995	-0.18717	-0.330329	-0.219311	-0.368377	-0.293787	-0.103615	-0.208431	-0.261546
ZNF10_TARGET_GENES	-0.0808176	-0.200599	-0.254361	-0.121445	-0.155944	-0.137731	-0.101961	-0.154718	-0.100209	-0.226342	-0.203226	-0.188446	-0.179553	-0.11031	-0.225641	-0.096053	-0.119519	-0.0472369	-0.133704	-0.105509	-0.206203	0.00430815	-0.0397234	-0.103675	-0.176677	-0.179585	-0.166276	-0.12845	-0.188486
ZNF134_TARGET_GENES	-0.145766	-0.0978039	-0.113326	-0.183634	-0.0137261	-0.201091	-0.0247767	-0.112344	-0.0248298	-0.118639	-0.124954	-0.0800059	-0.0522197	0.0438112	-0.287436	-0.162148	-0.0184041	-0.00394975	-0.160215	-0.100207	-0.0973527	0.265547	0.0159432	-0.0512202	-0.101646	-0.102258	-0.231305	-0.132554	-0.0915232
ZNF140_TARGET_GENES	0.171374	0.0342659	0.16161	0.08815	0.221694	0.103207	0.0831501	0.0584193	0.0546751	0.00397151	0.0299134	0.118287	0.200848	0.136753	0.0741623	0.110611	0.241864	0.119365	0.155643	0.283385	0.121109	0.119858	0.128527	0.161508	-0.00840651	-0.0304394	0.0757512	0.267588	0.00952586
ZNF146_TARGET_GENES	-0.156019	0.00945045	0.0656177	-0.0479331	0.027989	-0.0165237	0.107941	-0.00665602	-0.0446869	-0.0500226	-0.0418698	-0.020466	-0.000506179	0.0327256	-0.0306422	-0.130756	0.00471358	-0.0280493	-0.0292276	-0.0329262	-0.0201058	0.264026	-0.0470694	0.0153601	-0.0941736	-0.0819416	-0.114065	-0.0436336	0.0910119
ZNF175_TARGET_GENES	-0.0741836	-0.2399	-0.185401	-0.163499	-0.101252	-0.180089	-0.207243	-0.196388	-0.258085	-0.262166	-0.242229	-0.17253	-0.10879	-0.20238	-0.262166	-0.138759	-0.162626	-0.140797	-0.176451	-0.102647	-0.184863	-0.030338	-0.0687858	-0.247031	-0.0976326	-0.219963	-0.20541	-0.16932	-0.0655193
ZNF184_TARGET_GENES	-0.0752818	-0.178591	-0.166594	-0.0811493	-0.0716518	-0.149804	-0.117577	-0.160893	-0.231799	-0.205412	-0.170721	-0.0505017	-0.14918	-0.0850314	-0.181123	-0.11939	-0.0366689	-0.122158	-0.158071	-0.0894906	-0.16591	0.139767	-0.155053	-0.119023	-0.158178	-0.182496	-0.144402	-0.0232314	-0.11634
ZNF197_TARGET_GENES	0.0834005	-0.103385	-0.0954462	-0.0600707	0.0679561	-0.0435866	-0.0141269	-0.0693328	-0.0707141	-0.12976	-0.0980818	-0.0763726	0.129493	-0.0394793	-0.100913	-0.0730699	-0.0112457	-0.0481058	-0.0127041	0.0612427	0.000498019	-0.0605107	0.133968	-0.0457525	-0.0829343	-0.0760562	-0.0213996	-0.0987838	-0.109355
ZNF2_TARGET_GENES	-0.260178	-0.315037	-0.365035	-0.296903	-0.324446	-0.309705	-0.314573	-0.324834	-0.278746	-0.365475	-0.28669	-0.230139	-0.211324	-0.341456	-0.367967	-0.273497	-0.295997	-0.216324	-0.306472	-0.281256	-0.352027	-0.131171	-0.361709	-0.33628	-0.352652	-0.342938	-0.33311	-0.267219	-0.287974
ZNF22_TARGET_GENES	-0.0276088	-0.140161	-0.170407	-0.0558818	-0.0872854	-0.138355	-0.203506	-0.16649	-0.163693	-0.157953	-0.155288	-0.0194067	0.00378692	0.0195437	-0.103665	-0.050893	-0.132263	-0.0469445	-0.0977026	-0.0867712	-0.0670428	-0.0746113	0.0138958	-0.145283	-0.0621087	-0.0983705	0.0686804	-0.029308	-0.120946
ZNF224_TARGET_GENES	-0.0566326	-0.0241231	-0.0829889	-0.127142	-0.162685	-0.14535	-0.0455068	-0.161437	-0.0944808	-0.230527	-0.18328	-0.0212749	-0.142342	-0.0928265	-0.158402	-0.101951	-0.0164072	-0.104445	-0.0436615	-0.0829146	-0.116733	-0.0442672	-0.143766	-0.05791	-0.171677	-0.109212	-0.131994	0.0850281	-0.144643
ZNF250_TARGET_GENES	-0.11243	-0.0980556	-0.0723462	-0.155655	-0.190933	-0.17234	-0.0492061	-0.0937253	-0.0341184	-0.0831193	-0.137178	-0.0826944	0.00191037	-0.19145	-0.136633	-0.128322	-0.0532892	-0.111084	-0.0579538	-0.116908	-0.137831	0.269363	-0.216584	-0.165775	-0.0495397	-0.11661	-0.0885875	-0.0803627	-0.0770657
ZNF274_TARGET_GENES	-0.0205703	-0.0628669	-0.0875529	-0.0658569	-0.00859492	0.0314805	0.0974231	-0.023007	0.0168845	-0.0472195	-0.0700969	-0.0774698	-0.00253836	0.0299853	-0.0601064	-0.0304872	-0.0973713	0.03393	-0.00345952	-0.0394621	-0.0420109	0.25781	0.0604235	0.00383421	-0.102923	0.0576363	-0.0502045	-0.0287739	-0.00286208
ZNF282_TARGET_GENES	-0.0358961	-0.219239	-0.21069	-0.202956	-0.0970749	-0.174149	0.00277224	-0.203636	-0.22305	-0.239571	-0.228092	-0.0215498	-0.0762766	-0.0375754	-0.28872	-0.169709	-0.197884	-0.1919	-0.124171	0.0111229	-0.16473	0.0050689	-0.0405344	-0.169602	-0.153492	-0.153218	-0.101982	-0.21456	-0.190977
ZNF30_TARGET_GENES	-0.299684	-0.344479	-0.243671	-0.288245	-0.266135	-0.347764	-0.274141	-0.363172	-0.334577	-0.362714	-0.274943	-0.166687	-0.122505	-0.197755	-0.347765	-0.262372	-0.264658	-0.27018	-0.29719	-0.322304	-0.299139	0.0565512	-0.178608	-0.234539	-0.350591	-0.28884	-0.254429	-0.171085	-0.243699
ZNF318_TARGET_GENES	-0.262915	-0.320609	-0.367873	-0.336815	-0.291424	-0.34921	-0.153581	-0.363353	-0.35661	-0.305941	-0.246751	-0.260636	-0.184392	-0.1988	-0.384894	-0.314408	-0.336656	-0.321718	-0.344601	-0.323943	-0.265062	0.0995789	-0.204024	-0.176437	-0.357383	-0.380674	-0.260811	-0.340628	-0.181764
ZNF322_TARGET_GENES	-0.115046	-0.265867	-0.239043	-0.189185	-0.22203	-0.205608	-0.116465	-0.223323	-0.301428	-0.215725	-0.268842	-0.155072	-0.165471	-0.164208	-0.291083	-0.166038	-0.188021	-0.168365	-0.200823	-0.175219	-0.256169	0.0211516	-0.123065	-0.208127	-0.334145	-0.245307	-0.233798	-0.197849	-0.287333
ZNF350_TARGET_GENES	-0.0954387	-0.139344	-0.184894	-0.132189	-0.176294	-0.173334	-0.170727	-0.11902	-0.155534	-0.106519	-0.14591	-0.185292	-0.0844562	-0.193429	-0.198334	-0.131396	-0.142853	-0.0858258	-0.110431	-0.128004	-0.147944	-0.0102218	-0.0978108	-0.0723078	-0.0849689	-0.19795	-0.14442	-0.139511	-0.1343
ZNF362_TARGET_GENES	-0.217824	-0.198902	-0.165412	-0.276073	-0.270191	-0.291401	-0.00966741	-0.10833	-0.147063	-0.272467	-0.243339	-0.272429	-0.163023	-0.196183	-0.17525	-0.255247	-0.277073	-0.217495	-0.188092	-0.226144	-0.204104	-0.00245619	-0.219173	-0.309521	-0.123149	-0.228483	-0.317393	-0.283404	-0.266279
ZNF391_TARGET_GENES	-0.0632312	-0.0641014	-0.18307	-0.104852	-0.14298	-0.103621	-0.100917	-0.14167	-0.14512	-0.151704	-0.168297	-0.0293976	0.0238752	-0.0107051	-0.118752	-0.0808399	-0.0328124	-0.0601471	-0.0961404	-0.0716634	-0.0917388	0.237541	-0.0716425	-0.131245	-0.0784103	-0.146168	-0.058247	-0.113001	-0.102237
ZNF407_TARGET_GENES	-0.0493192	-0.0281957	-0.0396318	-0.0706095	-0.0361022	-0.0557531	0.00013939	-0.0425282	-0.0413242	-0.125297	-0.0910857	-0.00376539	0.0192896	-0.00527544	-0.153996	-0.00773801	-0.0718781	0.0103864	-0.00654618	-0.0503512	-0.0040205	0.0633645	-0.0113644	-0.0108425	-0.129969	-0.0496171	-0.0174959	-0.0666609	0.000756944
ZNF410_TARGET_GENES	-0.120959	-0.0265041	-0.0659007	-0.074936	-0.106997	-0.0580059	-0.0926181	-0.0627343	-0.051894	-0.0818741	-0.138236	-0.109276	0.0617962	0.147092	-0.0382539	-0.137454	-0.11062	-0.00744025	-0.0854192	-0.021781	-0.0138459	0.188684	-0.0826021	-0.147665	-0.231181	-0.0457102	0.0766684	-0.168943	-0.0148767
ZNF423_TARGET_GENES	0.153137	-0.047491	-0.00283686	0.0294754	0.00941419	0.0539697	0.067906	0.0248885	-0.00152705	-0.0702442	-0.0481772	-0.0422367	-0.0205813	-0.0104353	-0.0383026	0.0567352	0.0326983	0.109782	0.0120185	0.170393	0.0145906	0.0785865	0.0146898	0.0217755	-0.0773435	-0.0219533	-0.00168151	0.0204784	0.0595415
ZNF436_TARGET_GENES	0.0449724	0.0716039	0.105427	0.123429	0.110969	0.136468	0.192494	0.153551	0.0810338	0.115743	0.154693	0.199794	0.15233	0.159417	0.0506742	0.0303619	0.0294739	0.163716	0.109835	0.136443	0.141796	0.0793036	-0.0184339	0.215929	-0.00286791	0.168273	0.177525	0.0235367	0.226104
ZNF449_TARGET_GENES	-0.0222326	0.00052178	-0.0918986	-0.0192603	-0.045324	-0.0713629	-0.117338	-0.061583	-0.120148	-0.088787	-0.136832	-0.123229	-0.0980266	-0.0163724	-0.140793	0.00905278	0.00517718	0.0201304	0.0266033	-0.0678045	-0.0690426	0.0262687	-0.0434149	-0.0407892	-0.0757202	-0.00851503	0.0436751	0.0036278	-0.0351355
ZNF507_TARGET_GENES	-0.264343	-0.198336	-0.217479	-0.211439	-0.235492	-0.224389	-0.20972	-0.235083	-0.210001	-0.301742	-0.283001	-0.12745	-0.0039473	-0.131547	-0.274768	-0.279753	-0.248389	-0.188809	-0.18942	-0.175173	-0.232504	-0.0354376	-0.259715	-0.271294	-0.341156	-0.164385	-0.0140548	-0.306196	-0.0851351
ZNF512_TARGET_GENES	0.234095	0.124813	0.171245	0.296242	0.179178	0.222693	0.318246	0.140192	0.194763	0.145049	0.0962077	0.206158	0.294114	0.301266	0.210994	0.0874417	0.179394	0.272013	0.169226	0.267537	0.193425	0.180182	0.156873	0.39695	0.0362662	0.14425	0.125305	0.176177	0.084189
ZNF513_TARGET_GENES	-0.105062	-0.223318	-0.165425	-0.140623	-0.151375	-0.165749	-0.231719	-0.179696	-0.00501054	-0.159016	-0.232043	-0.112105	-0.065688	-0.160091	-0.223016	-0.132525	-0.0560077	-0.0632022	-0.123729	-0.131069	-0.00734877	0.0678159	-0.0153692	-0.128357	-0.170728	-0.199046	-0.0908306	-0.0617024	-0.135839
ZNF561_TARGET_GENES	-0.0558683	-0.112117	-0.0563638	-0.0707302	-0.134503	-0.116066	-0.0204075	-0.0957133	-0.149514	-0.2035	-0.160977	-0.173134	-0.0478455	-0.0226772	-0.0901649	-0.0717908	-0.00707398	-0.0755619	-0.11034	-0.0821265	-0.136701	0.0702507	-0.0765328	-0.0367721	-0.221324	-0.0721838	-0.146654	0.044869	-0.110558
ZNF563_TARGET_GENES	-0.0260157	-0.05663	-0.140493	-0.113455	-0.1501	-0.131467	-0.0826768	-0.148858	-0.0264447	-0.162597	-0.0984691	-0.162654	0.0924879	-0.0801645	-0.221527	-0.0888177	-0.11097	-0.0900599	-0.126498	-0.0977202	-0.0281736	-0.168399	0.0775119	-0.102633	0.00350676	-0.173288	-0.13323	-0.121736	-0.0100986
ZNF579_TARGET_GENES	-0.162848	-0.272442	-0.286654	-0.202319	-0.231868	-0.216873	-0.250895	-0.232529	-0.260406	-0.15083	-0.275088	-0.162221	-0.089813	-0.231293	-0.205704	-0.177181	-0.199893	-0.047289	-0.186663	-0.155593	-0.231742	0.127194	-0.129877	-0.136697	-0.0962609	-0.124708	-0.207073	-0.205406	-0.279045
ZNF589_TARGET_GENES	-0.117958	-0.089352	-0.0764197	-0.119473	-0.0349608	-0.118471	-0.134231	-0.0865524	-0.202831	-0.171414	-0.164935	-0.0403061	0.0197411	-0.0788948	-0.0554174	-0.0865067	0.0789008	-0.111413	-0.0721523	-0.122847	-0.128298	0.0144354	-0.0513369	-0.148257	-0.0768558	-0.144119	-0.108175	-0.0473196	-0.0545974
ZNF592_TARGET_GENES	-0.0936405	-0.156058	-0.126323	-0.106691	-0.120321	-0.153804	-0.138651	-0.145011	-0.199149	-0.210591	-0.204406	-0.0574552	-0.141969	-0.164789	-0.20345	-0.15696	-0.0527286	-0.0796778	-0.114263	-0.0940149	-0.162998	-0.118987	-0.133305	-0.105392	-0.166977	-0.183391	-0.2077	-0.11452	-0.136081
ZNF596_TARGET_GENES	-0.152622	-0.111791	-0.266069	-0.186128	-0.214134	-0.207718	-0.204168	-0.225257	-0.14544	-0.171501	-0.244115	-0.0104807	0.129278	-0.0846889	-0.0405258	-0.165839	-0.184605	-0.170212	-0.196371	-0.171525	-0.115711	0.031862	-0.117153	-0.254176	-0.255801	-0.228952	0.0116425	-0.190283	-0.222082
ZNF597_TARGET_GENES	-0.102526	-0.148972	-0.201386	-0.144289	-0.0373427	-0.160134	-0.123595	-0.178128	-0.129145	-0.185531	-0.224725	-0.105941	-0.184098	-0.139655	-0.047954	-0.117029	-0.00332839	-0.1224	-0.155031	-0.127906	-0.154516	0.0722324	-0.112016	-0.0867724	-0.197915	-0.201091	-0.0686684	-0.064813	-0.150463
ZNF610_TARGET_GENES	-0.269436	-0.336296	-0.296802	-0.304396	-0.29122	-0.319652	-0.0774659	-0.301247	-0.311598	-0.34802	-0.373047	-0.249903	-0.219938	0.0125212	-0.388779	-0.284374	-0.305191	-0.28787	-0.271985	-0.241809	-0.286639	0.169347	-0.19317	-0.116233	-0.4266	-0.259168	-0.343012	-0.310912	-0.240001
ZNF618_TARGET_GENES	-0.0436258	-0.088955	-0.127214	-0.123425	-0.16025	-0.121629	-0.147582	-0.143629	-0.130575	-0.220795	-0.189746	-0.158827	-0.107579	-0.144766	-0.102977	-0.0996032	-0.0512747	-0.0679356	-0.137958	-0.0221924	-0.131523	-0.118061	-0.0150763	-0.128525	-0.23144	-0.185274	-0.0972085	-0.0188291	-0.063516
ZNF660_TARGET_GENES	-0.274662	-0.302583	-0.175279	-0.244231	-0.104816	-0.24923	-0.151173	-0.264753	-0.368766	-0.313416	-0.278735	-0.174723	-0.0580541	-0.166955	-0.23886	-0.218138	-0.14126	-0.0844596	-0.148767	-0.228174	-0.227198	0.130926	-0.175172	-0.136441	-0.27704	-0.134546	-0.209982	-0.14925	-0.197767
ZNF664_TARGET_GENES	-0.0173429	-0.144524	-0.0485388	0.00679631	-0.0859778	-0.0773205	0.00381244	-0.0946634	-0.0497316	-0.16825	-0.0872246	-0.0825609	0.00995666	-0.0752701	-0.169214	0.0487841	-0.0570871	-0.0348063	-0.0735869	-0.0421529	-0.152834	0.203541	-0.0773485	-0.103584	-0.127901	-0.102849	-0.0290312	-0.0668425	-0.0644033
ZNF7_TARGET_GENES	-0.0464554	-0.0101239	-0.032573	-0.0579971	-0.046572	-0.029208	-0.067579	-0.0488007	-0.0980433	-0.164767	0.0386604	-0.0212542	0.0451869	-0.0180224	-0.188688	-0.0582177	-0.07664	-0.0324305	-0.0678108	-0.0609337	0.0159075	0.0219812	0.14566	-0.17781	0.0111969	-0.112196	0.0312973	-0.0563418	0.0903583
ZNF711_TARGET_GENES	-0.236431	-0.290328	-0.335538	-0.316511	-0.266085	-0.364523	-0.227841	-0.363912	-0.340872	-0.307674	-0.338557	-0.325633	-0.240402	-0.183668	-0.350704	-0.293536	-0.244541	-0.27684	-0.277075	-0.263988	-0.246773	-0.0916231	-0.127095	-0.278893	-0.280734	-0.334791	-0.265649	-0.20363	-0.38624
ZNF740_TARGET_GENES	0.0165796	-0.0964499	-0.111554	-0.0219923	-0.118906	-0.0910817	-0.102619	-0.117361	-0.0395571	-0.142038	-0.149014	-0.0774041	0.0402133	-0.0120619	-0.0387207	0.0595385	-0.0136391	-0.0449157	-0.0955541	-0.0619857	-0.013331	0.208514	-0.0697518	-0.0803452	-0.149283	-0.143374	-0.0446252	-0.0113198	-0.0675097
ZNF766_TARGET_GENES	-0.154266	-0.193263	-0.258051	-0.164734	-0.0940344	-0.172184	-0.167743	-0.196382	-0.227644	-0.245448	-0.225331	-0.251053	-0.160344	-0.182273	-0.253992	-0.140736	-0.0712286	-0.145564	-0.172525	-0.175016	-0.172715	-0.150543	-0.0223582	-0.273838	-0.227825	-0.205476	-0.120171	-0.161774	-0.199235
ZNF768_TARGET_GENES	0.0321961	0.00924113	0.0437183	0.0121112	0.00881902	0.0630107	0.0858854	0.0602121	-0.0378648	0.00375714	-0.0107151	0.0694418	0.142928	0.00414013	0.0256562	0.0355425	0.0946284	0.00861729	0.0272911	0.0524602	0.0666472	0.149531	0.0460145	0.172844	0.0195961	0.0456306	0.0147085	0.00344245	0.0606053
ZNF8_TARGET_GENES	0.000666441	0.0535876	0.0380046	0.064408	0.0278954	0.0475276	0.00256181	0.027308	0.0256078	-0.0523746	-0.00348238	0.0279785	0.0969945	0.132945	0.0324406	-0.0184937	0.167418	0.0925304	0.0368488	0.0836157	-0.0207881	-0.0468944	0.0800898	0.0550126	-0.0953285	0.0312783	-0.092802	0.147165	0.112525
ZNF843_TARGET_GENES	-0.169473	-0.0116711	-0.0658773	-0.123842	-0.130255	-0.120664	0.0886738	-0.125042	-0.0641045	-0.25052	-0.167141	-0.0775755	-0.0653528	-0.0697551	-0.115915	-0.179179	-0.084638	-0.0907594	-0.117859	-0.150329	-0.160407	0.148308	-0.187861	-0.101492	-0.0939719	-0.321973	-0.139044	-0.0904979	0.00439524
ZNF92_TARGET_GENES	-0.0360561	-0.124512	-0.11655	-0.00455706	-0.075264	-0.0497715	-0.073786	-0.0872792	-0.153104	-0.133448	-0.0904657	-0.0357582	-0.0988042	-0.0558044	-0.139399	-0.0515496	-0.0693475	0.000814346	-0.0547974	-0.00346461	-0.122614	0.171788	-0.102045	-0.0734015	-0.153524	-0.0677543	-0.0885561	-0.0763804	-0.0834252
ZSCAN2_TARGET_GENES	0.0466033	-0.062786	-0.181591	0.00667433	-0.100293	-0.137612	-0.0599869	-0.1535	-0.123552	-0.218103	-0.150952	-0.0786292	-0.108214	-0.0692244	-0.201888	-0.0592881	-0.122238	-0.100789	-0.133682	-0.0695283	-0.0304708	-0.00430162	0.0211117	0.00967277	-0.211402	-0.175238	-0.162579	0.0501899	-0.139503
ZSCAN29_TARGET_GENES	0.0390523	-0.0823646	-0.0401056	-0.0474374	-0.0964747	-0.0616758	0.00884754	-0.047673	0.00463027	-0.0795172	-0.0838527	-0.109622	-0.0297226	-0.0136851	-0.0895242	-0.0653121	-0.0148746	0.0396702	-0.023374	-0.00965252	-0.0421933	0.12726	-0.106329	-0.00490815	-0.0247298	-0.0312924	-0.0562579	-0.0192718	-0.0688283
ZSCAN30_TARGET_GENES	-0.108722	-0.139682	-0.141453	-0.176314	-0.117119	-0.148896	0.0183179	-0.203542	-0.106738	-0.2286	-0.196466	-0.162986	-0.147857	-0.137901	-0.195213	-0.150702	-0.110329	-0.120559	-0.118497	-0.0981513	-0.182805	-0.0554797	-0.101163	-0.0994139	-0.211908	-0.271705	-0.16335	-0.133896	-0.182523
ZSCAN31_TARGET_GENES	-0.0358075	-0.00154569	0.0315003	-0.0758603	-0.0324327	-0.0961635	-0.0489513	-0.0522455	-0.0776522	-0.0636373	-0.0851082	-0.101334	0.0507225	0.00254578	-0.0391281	-0.0509427	0.0417088	-0.0531576	-0.0482826	-0.0598023	-0.0477427	0.0332346	0.0527019	0.0396977	-0.162521	-0.0589867	-0.124588	0.155113	-0.0353557
ZSCAN4_TARGET_GENES	-0.228969	-0.33369	-0.239246	-0.265043	-0.295514	-0.241416	-0.261202	-0.220949	-0.180607	-0.318812	-0.337718	-0.312002	-0.0973761	-0.126673	-0.249125	-0.243679	-0.265218	-0.200903	-0.2006	-0.210354	-0.294402	-0.0152456	-0.278696	-0.110011	-0.183336	-0.21355	-0.104074	-0.272398	-0.355055
ZSCAN5DP_TARGET_GENES	-0.102262	-0.145642	-0.0839558	-0.119796	-0.10223	-0.0876139	-0.0207908	-0.149031	-0.0775212	-0.162161	-0.082022	-0.0700503	0.00362215	-0.0771849	-0.177417	-0.137374	-0.125442	-0.0934379	-0.0826082	-0.0473498	-0.129878	-0.00744089	-0.0735278	0.0328211	-0.104441	-0.135899	-0.0986643	-0.169026	-0.143734
AACTTT_UNKNOWN	0.00898023	0.00928787	0.0193876	0.0198236	0.0358678	0.0253665	-0.0444516	0.0327788	-0.0333753	-0.00114608	0.00192733	0.0382306	0.070709	0.0507238	0.00249824	0.0358958	0.0145321	0.0826606	0.045609	0.00885433	0.0407511	0.0159679	-0.030142	0.0246964	-0.00123205	0.0536123	0.109783	0.00423834	0.0372593
AP1_01	-0.328746	-0.447781	-0.39253	-0.410657	-0.427666	-0.416573	-0.378658	-0.42737	-0.367623	-0.458282	-0.424825	-0.187392	-0.47115	-0.445563	-0.458134	-0.391725	-0.40903	-0.382726	-0.413171	-0.350764	-0.453697	-0.0803767	-0.386059	-0.275677	-0.427956	-0.437872	-0.351204	-0.410953	-0.103068
ARNT_01	-0.382683	-0.384723	-0.370504	-0.409471	-0.413883	-0.405931	0.293098	-0.410863	-0.37001	-0.407826	-0.425607	-0.358158	-0.315052	-0.351656	-0.394168	-0.384436	-0.278281	-0.386418	-0.375936	-0.422794	-0.364773	-0.215187	-0.371329	-0.495732	-0.371451	-0.48139	-0.251114	-0.314951	-0.437998
CACGTG_MYC_Q2	-0.053282	-0.0714981	-0.0698938	-0.0586451	-0.0558327	-0.0800801	-0.0208339	-0.0850041	-0.0612436	-0.0951307	-0.0920177	0.074905	0.0365064	-0.021013	-0.127933	-0.0164068	-0.0636157	-0.0518912	-0.0385217	-0.0531008	-0.0688353	0.177451	-0.0452959	-0.087948	-0.0609988	-0.140798	0.0268176	-0.0853677	-0.00661073
CAGCTG_AP4_Q5	-0.0775901	-0.0787199	-0.0145229	0.0166285	-0.00929416	-0.0246711	0.0266707	-0.0365462	-0.0804892	-0.037286	-0.0342255	0.0959269	-0.0459084	0.00821792	-0.109372	-0.0573142	-0.0407928	-0.0524621	-0.0319432	-0.00634751	-0.0243146	0.0296804	-0.0537126	-0.085021	-0.0187803	-0.0197366	0.0125395	-0.0761693	0.032198
CAGGTA_AREB6_01	-0.143077	-0.182406	-0.287146	-0.171541	-0.229173	-0.215114	-0.165154	-0.226276	-0.175356	-0.267408	-0.254305	-0.122061	-0.231294	-0.208949	-0.245969	-0.121503	-0.171716	-0.191866	-0.185042	-0.165886	-0.179886	0.0104095	-0.14144	-0.231736	-0.224982	-0.240806	-0.206778	-0.174864	-0.149464
CEBPB_01	0.0500557	-0.0549316	0.0173522	0.121322	0.108272	0.107259	0.0509822	0.0859691	0.0511889	0.1393	0.145272	0.0349018	0.0775187	0.151486	0.0374065	0.255742	0.132052	0.0284254	0.117408	0.139347	0.127658	0.0365564	0.0967758	0.0703665	0.00351912	0.0801377	0.0979644	0.121036	0.0250719
CREB_Q3	-0.497173	-0.550066	-0.569994	-0.52064	-0.532187	-0.524737	0.310071	-0.531442	-0.5672	-0.558075	-0.548949	-0.528114	-0.476965	-0.545224	-0.556771	-0.506486	-0.51766	-0.508534	-0.521944	-0.51021	-0.552487	-0.159186	-0.559565	-0.553791	-0.57912	-0.541499	-0.539637	-0.518591	-0.559937
CTAWWWATA_RSRFC4_Q2	-0.0725413	-0.0932645	-0.216134	-0.0198388	-0.0508417	-0.119102	0.074068	-0.133256	-0.00461279	-0.081882	-0.171436	-0.0810612	-0.204028	-0.16678	-0.161616	-0.0840883	-0.0141697	-0.0876269	-0.117426	-0.0926555	-0.0865654	-0.086828	-0.0908081	-0.0857153	-0.0531064	-0.153557	0.0357609	0.0667289	-0.0771702
CTGCAGY_UNKNOWN	-0.0541019	-0.155359	-0.201015	-0.055141	-0.0775472	-0.116882	-0.160357	-0.147191	-0.217831	-0.175715	-0.169886	0.00465262	-0.14009	-0.130504	-0.19082	-0.0158633	-0.086403	-0.0983618	-0.0909719	-0.0639591	-0.139903	0.0840012	-0.121115	-0.146209	-0.165487	-0.147591	-0.0706054	-0.092766	-0.0959238
CTTTAAR_UNKNOWN	-0.0382814	-0.038734	-0.0301209	-0.0652795	-0.0460141	-0.036021	0.00166002	-0.00884834	0.0140776	-0.0377886	-0.0434045	-0.0524136	-0.116895	0.0251292	-0.00437835	0.0103893	-0.113542	-0.0974072	0.0042744	-0.0042325	-0.0526942	0.0679539	-0.112679	-0.0297388	0.0519646	-0.0201534	0.00584934	-0.10227	0.152584
CTTTGA_LEF1_Q2	0.0124004	0.041016	0.0600202	0.15041	0.125364	0.122764	0.129481	0.0344158	0.0778387	0.0320641	0.0709274	0.0556538	0.164944	0.0925586	0.0111886	0.106652	0.147812	0.183431	0.103745	0.0915491	0.223789	0.199276	0.117955	0.155248	0.0249067	0.0702892	0.103039	0.057949	0.0740452
E2F1_Q4	-0.449309	-0.508348	-0.532746	-0.472403	-0.48693	-0.478735	0.386551	-0.484136	-0.421278	-0.517288	-0.506299	-0.472007	-0.488524	-0.504623	-0.515053	-0.458063	-0.468865	-0.456759	-0.477246	-0.46067	-0.509652	-0.363782	-0.518033	-0.509279	-0.540382	-0.49736	-0.490655	-0.429796	-0.518033
ETS2_B	0.127228	-0.0819759	-0.0306642	0.324051	0.220853	0.0747554	0.0219753	0.158621	0.137305	0.0728709	-0.0534392	0.134168	0.00545412	0.062456	-0.11736	0.10757	0.234941	0.0252948	0.107975	0.156675	0.149572	0.0115268	0.0405506	0.104073	0.136367	0.0475301	0.28368	0.189779	0.0348797
GATAAGR_GATA_C	0.115884	0.16819	0.222778	0.219031	0.163315	0.187338	0.0291057	0.29835	0.194213	0.152394	0.150639	0.263238	0.160036	0.124781	0.153457	0.141188	0.120397	-0.00474961	0.171808	0.198921	0.226072	0.384547	-0.0207932	0.115771	0.295813	0.276755	0.0855476	0.286576	0.1821
GATTGGY_NFY_Q6_01	0.0813917	0.0994329	0.0626135	0.130669	0.0958337	0.122315	0.067401	0.106282	0.016642	0.155604	0.0831346	0.0575003	0.156842	0.10929	0.0045204	0.0633816	0.188684	0.160471	0.135325	0.140319	0.139397	0.216691	0.0820401	0.12146	0.0011286	0.0869027	0.130156	0.0657996	0.0731225
GCANCTGNY_MYOD_Q6	-0.108697	-0.191225	-0.196274	-0.135254	-0.117762	-0.119579	-0.121466	-0.132008	-0.196751	-0.0854409	-0.144922	-0.100897	-0.0942822	-0.165336	-0.202709	-0.109075	-0.126441	-0.150777	-0.136501	-0.099219	-0.139675	0.126477	-0.130405	-0.167213	-0.177505	-0.135238	-0.105746	-0.132247	-0.16597
GCCATNTTG_YY1_Q6	-0.186351	-0.180957	-0.299777	-0.230536	-0.245029	-0.233228	-0.274001	-0.242473	-0.217173	-0.338286	-0.269166	-0.0526724	-0.217547	-0.265594	-0.197242	-0.20347	-0.187647	-0.206085	-0.230721	-0.258921	-0.274276	0.0472806	-0.281873	-0.330265	-0.27616	-0.30972	-0.156412	-0.220991	-0.283598
GCTNWTTGK_UNKNOWN	0.102817	0.0766303	0.0960204	0.064698	0.131482	0.124114	0.0748294	0.136457	0.0465091	0.314815	0.0803507	0.100177	0.367904	0.128908	0.0158912	0.0872549	0.14567	0.201543	0.125659	0.221141	0.155584	0.110086	0.161096	0.0986637	0.0559275	0.107822	0.0991546	0.0550808	0.152632
GGATTA_PITX2_Q2	-0.157247	-0.244895	-0.212308	-0.134373	-0.216348	-0.201484	-0.24337	-0.21623	-0.203302	-0.259995	-0.247608	-0.00022343	-0.20388	-0.175918	-0.243894	-0.0625062	-0.190395	-0.141426	-0.199597	-0.177891	-0.23035	-0.168174	-0.138313	-0.240487	-0.242881	-0.161956	-0.0937579	-0.194052	-0.256311
GGGTGGRR_PAX4_03	-0.0341662	-0.0516125	-0.11209	-0.0237439	-0.0411233	-0.0671544	0.162481	-0.0713395	-0.119599	-0.124008	-0.0866689	-0.0251385	-0.0341383	-0.0190342	-0.109029	-0.0590894	-0.0203866	-0.0235569	-0.0579222	-0.0151494	-0.0545229	0.195206	-0.0673196	-0.0553069	-0.121351	-0.0885205	-0.0268989	-0.0660971	-0.0712389
GGGYGTGNY_UNKNOWN	0.0758928	0.0390016	0.00239773	0.0679263	0.0665682	0.0848431	0.101953	0.067868	-0.00207788	0.0115444	0.0235477	0.0349085	0.0870632	0.0868257	0.0709989	0.0836997	0.0821253	0.0835156	0.110023	0.10391	0.103964	0.209023	0.0895813	0.0022801	-0.00646354	0.0461644	0.102047	0.0342193	0.0231072
HNF4_01	0.218681	0.0457262	0.0274743	0.370507	0.318603	0.203109	0.109789	0.200183	0.224302	-0.00775782	0.0818119	0.338947	0.0462654	0.207267	-0.00399354	0.171872	0.42088	0.0851159	0.253407	0.199125	0.324928	0.0803553	0.082803	0.0425575	0.297783	0.0923776	0.265073	0.289758	0.0498271
MGGAAGTG_GABP_B	-0.144874	-0.213346	-0.281215	-0.187135	-0.226224	-0.203479	-0.286579	-0.21002	-0.283932	-0.274237	-0.244261	-0.0924084	-0.237031	-0.198698	-0.18118	-0.127821	-0.195422	-0.194188	-0.205062	-0.183827	-0.225563	0.0975361	-0.128713	-0.131048	-0.20828	-0.225237	-0.220143	-0.203283	-0.215032
NFE2_01	-0.0971558	-0.208077	-0.220587	-0.190692	-0.207483	-0.168098	-0.112025	-0.157466	-0.223286	-0.31737	-0.176568	0.0399361	-0.235926	-0.192636	-0.209195	-0.161485	-0.175935	-0.122535	-0.18992	-0.173014	-0.204971	0.0637593	-0.165191	-0.0569452	-0.178029	-0.256915	-0.178885	-0.180973	-0.00451652
NRF2_01	-0.474452	-0.528462	-0.550252	-0.503319	-0.517474	-0.507603	-0.538147	-0.518591	-0.550997	-0.538705	-0.4893	-0.542989	-0.54839	-0.527903	-0.536471	-0.485999	-0.502761	-0.495311	-0.503506	-0.492145	-0.535539	0.204418	-0.540754	-0.454253	-0.558447	-0.524365	-0.521944	-0.501271	-0.43575
NRF2_Q4	0.00016409	-0.0842491	-0.124477	-0.0382738	-0.0629468	-0.0724848	0.0178693	-0.107094	-0.0964772	-0.173018	-0.0491217	0.0754111	-0.0984298	-0.0434882	-0.165659	-0.0604486	-0.0326559	0.0269393	-0.0521591	-0.0253815	-0.0694364	0.337766	-0.0244779	-0.107694	-0.105798	-0.112439	-0.0343046	-0.0829589	-0.00824149
RCGCANGCGY_NRF1_Q6	-0.0164232	-0.0628232	-0.05537	-0.0385528	-0.055234	-0.0712098	-0.134978	-0.0857084	-0.0849122	-0.0885672	-0.130616	-0.0298168	0.0108649	-0.0269876	-0.0661711	0.0486581	0.01201	-0.0329746	-0.0678739	-0.0382352	-0.0442918	0.0563406	-0.123927	-0.13408	-0.0826816	-0.106366	-0.023498	0.00470282	0.0722721
RGAANNTTC_HSF1_01	0.00406738	-0.0238179	0.0549767	0.0717856	0.0395131	-0.0506573	-0.0130581	-0.0692933	-0.036089	-0.0396223	0.00815673	0.00549808	0.00600368	0.029174	-0.107807	0.112103	0.0361464	0.0377667	0.050452	0.08026	0.0361348	0.313215	-0.0147386	0.0119257	-0.0770974	-0.0496923	0.112063	-0.0428184	0.00400091
RGAGGAARY_PU1_Q6	0.184559	-0.0232086	-0.0576913	0.178873	0.144385	0.114568	0.0180484	0.108052	0.141026	-0.0316517	-0.017775	0.136875	0.0320753	0.0193677	-0.0162891	0.0939962	0.162658	0.0868374	0.13902	0.17943	0.0877177	0.0291216	0.000755231	0.0450167	0.098325	0.00940633	0.118881	0.0706659	0.0166487
RNGTGGGC_UNKNOWN	-0.00939006	-0.0817054	0.0057913	-0.101768	-0.0361478	-0.0434681	-0.0136263	-0.0656034	0.0719803	-0.0718551	-0.032207	0.162872	-0.0964131	0.010124	-0.0914693	-0.0795664	0.0883086	-0.0929219	-0.0898462	-0.102535	-0.0262567	0.380622	0.0466374	0.0128692	-0.0437616	-0.0535618	0.126375	-0.0407452	-0.0602554
RTAAACA_FREAC2_01	-0.102742	-0.0915596	-0.021918	-0.134313	-0.0662424	-0.112397	-0.0539138	-0.126069	-0.0331082	-0.109361	-0.0725104	-0.0642196	-0.0458518	-0.0658779	-0.140169	0.0170923	-0.104955	-0.0899413	-0.116365	-0.0687751	-0.0949848	0.0166886	-0.1653	-0.169284	0.0232856	-0.143475	-0.039786	-0.194014	-0.0799968
RYTTCCTG_ETS2_B	0.032618	-0.0165503	-0.023033	0.00496218	-0.0452665	-0.00675119	0.0366795	0.0151079	-0.0166263	0.00237766	-0.0346144	0.0373357	0.0404879	0.058366	0.0317541	0.0188025	0.0791236	-0.00940913	-0.012687	0.0125382	0.0592039	0.201778	0.0737977	0.202049	-0.0247158	0.0239995	0.062894	-0.00612323	0.0499961
SCGGAAGY_ELK1_02	-0.257863	-0.295063	-0.373366	-0.306484	-0.327389	-0.307114	-0.357362	-0.32585	-0.358059	-0.390717	-0.340323	-0.290614	-0.296717	-0.326161	-0.357226	-0.244446	-0.300859	-0.280646	-0.299504	-0.311007	-0.345045	0.113034	-0.297297	-0.268266	-0.369231	-0.361659	-0.320531	-0.302939	-0.321619
TAATTA_CHX10_01	-0.083389	-0.019958	-0.0588751	-0.0240841	-0.0549691	-0.023783	0.00889754	-0.0461863	0.0397563	-0.0937641	-0.00491062	-0.0551172	-0.0518216	-0.0158934	-0.0457373	0.0439128	-0.0322696	-0.0304926	-0.041661	-0.162111	0.00533562	0.0813391	-0.0958292	0.024785	-0.0526286	-0.0494771	0.0377915	-0.0181124	-0.0376676
TATA_01	-0.0176618	0.0145717	-0.00741983	0.0319041	0.0647002	-0.0113877	0.00875485	-0.0262498	0.23409	-0.00781707	-0.0823766	0.0895909	0.014538	-0.0724402	-0.0564002	-0.0318078	0.0529122	-0.101524	-0.0165919	-0.104883	-0.0857708	0.295575	-0.0555182	0.0201508	0.0613546	-0.146103	0.1709	-0.0881587	0.00665428
TATAAA_TATA_01	0.0794756	0.0721016	0.109379	0.105032	0.0817893	0.0772759	0.151511	0.149455	0.130557	0.0668773	0.120383	0.213522	0.124614	0.107307	0.0753741	0.0961516	0.189485	0.0197457	0.0970232	0.0864152	0.167452	0.305432	0.0539533	0.14329	0.0874574	0.125179	0.172838	0.204762	0.175538
TCANNTGAY_SREBP1_01	0.135166	0.122885	0.0428198	0.204168	0.14635	0.160554	0.216692	0.185838	0.0982155	0.0634647	0.0877455	0.222581	0.272626	0.248428	0.0894179	0.148771	0.0980962	0.211218	0.19161	0.215675	0.155037	0.218509	0.113712	0.176175	0.0149163	0.14966	0.250562	0.110123	0.0809594
TGACAGNY_MEIS1_01	0.089427	0.098347	0.118846	0.128319	0.12031	0.148339	0.12313	0.116027	0.197696	0.13709	0.105608	0.131265	0.070808	0.156437	0.0874354	0.0758505	0.240191	0.166327	0.116644	0.164298	0.066391	0.123517	0.0755993	0.145723	0.0290343	0.150481	0.170153	0.0527044	0.0813331
TGACATY_UNKNOWN	-0.148748	-0.0430716	-0.0540809	-0.0698148	-0.0128695	-0.0775095	-0.0425877	-0.0658689	-0.0636305	-0.107348	-0.044245	-0.0539485	-0.0556642	-0.11186	-0.0590764	-0.162273	-0.0121838	-0.0583522	-0.0685628	-0.0573933	-0.0379021	0.0657829	-0.0545535	-0.116789	-0.117908	-0.101979	0.00252147	-0.181864	-0.0408067
TGACCTTG_SF1_Q6	0.243396	0.0469985	-0.00348871	0.155282	0.101066	0.0964494	0.159701	0.0968582	0.027458	0.0240184	0.0360731	0.05233	0.064478	0.0838053	0.0427164	0.138581	0.152237	0.126827	0.139126	0.193269	0.0568943	0.111	0.0560819	0.222939	-0.00375386	0.0346939	0.174835	0.170302	0.0323898
TGACCTY_ERR1_Q2	0.0959498	0.0494521	0.00978095	0.0993417	0.146113	0.0953735	0.129866	0.0845505	0.110241	0.0127648	0.0392459	0.0696256	0.0752791	0.0840047	0.0725026	0.0812622	0.113936	0.12307	0.112136	0.0881958	0.134602	0.0903907	0.120787	0.0881179	0.0733544	0.0602245	0.076528	0.0797176	0.0330114
TGANNYRGCA_TCF11MAFG_01	-0.0750969	-0.113321	-0.190572	-0.113154	-0.136814	-0.137175	-0.100189	-0.163607	-0.180673	-0.221038	-0.139307	-0.0670421	-0.134646	-0.1343	-0.216771	-0.0489814	-0.108351	-0.0749546	-0.122804	-0.0985395	-0.144258	0.144569	-0.0808052	-0.0606776	-0.193531	-0.172584	-0.122719	-0.141474	-0.120201
TGANTCA_AP1_C	-0.0977788	-0.160478	-0.177278	-0.0809138	-0.147055	-0.143074	-0.0576667	-0.154024	-0.120233	-0.196644	-0.126234	-0.0248547	-0.16337	-0.0844234	-0.196913	-0.104722	-0.0688944	-0.0892989	-0.136435	-0.0965659	-0.101121	0.247271	-0.151359	-0.019315	-0.163488	-0.136151	-0.106325	-0.125159	-0.00424414
TGASTMAGC_NFE2_01	-0.135895	-0.240616	-0.291368	-0.227662	-0.241815	-0.203405	-0.143917	-0.238643	-0.255592	-0.348145	-0.207846	0.00838028	-0.269466	-0.226649	-0.281483	-0.199108	-0.213023	-0.160131	-0.226153	-0.210868	-0.238501	0.198645	-0.124648	-0.297031	-0.205117	-0.29096	-0.214155	-0.21702	-0.077017
TGAYRTCA_ATF3_Q6	-0.0924245	-0.251661	-0.218316	-0.204546	-0.21739	-0.211883	-0.186914	-0.223006	-0.186322	-0.24921	-0.252861	-0.127796	-0.0550672	-0.165633	-0.268853	-0.188144	-0.158006	-0.192591	-0.202995	-0.115524	-0.070752	0.24092	-0.16346	-0.123715	-0.0727186	-0.237135	-0.164601	-0.208173	-0.142512
TGCCAAR_NF1_Q6	-0.0980325	-0.132542	-0.170988	-0.0591655	-0.0987525	-0.0922593	0.0860821	-0.112921	-0.134988	-0.134576	-0.0817143	-0.0357835	-0.139852	-0.0059801	-0.124364	-0.0648453	-0.0670353	-0.0945765	-0.0795567	-0.0646274	-0.0565663	0.104584	-0.12887	-0.0112143	-0.0496086	-0.0435087	-0.0444546	-0.0573732	-0.0808081
TGCTGAY_UNKNOWN	-0.101269	-0.0867785	-0.076319	0.0609638	0.0849527	0.00205739	-0.0410854	0.0176777	0.161777	0.0890426	-0.0835584	0.175199	0.0568825	-0.0624933	-0.0720128	-0.189454	0.060302	-0.066524	-0.00858022	-0.0430962	0.0225752	-0.0845387	-0.134431	0.0374278	0.0370329	-0.123462	0.0281552	-0.0263374	-0.0164252
TGGAAA_NFAT_Q4_01	-0.130028	-0.0921082	0.0123162	-0.0551398	-0.0548394	-0.083999	0.0262857	-0.0434037	0.00837195	-0.093365	-0.0357195	-0.0247777	0.126373	0.0496172	-0.11546	-0.113303	-0.0179155	-0.0592323	-0.0660153	-0.0873148	0.00647583	0.00771548	-0.0449925	0.100987	-0.116018	-0.0469472	-0.0194276	-0.114612	-0.0466979
TGTTTGY_HNF3_Q6	0.220758	0.151777	0.166863	0.227264	0.215474	0.187573	0.170259	0.177405	0.28625	0.130364	0.223552	0.21713	0.221977	0.208717	0.141944	0.200123	0.195215	0.195542	0.189043	0.208316	0.155199	0.263961	0.208596	0.183393	0.188526	0.114557	0.238438	0.177898	0.216921
TTANTCA_UNKNOWN	0.0116981	-0.0111595	0.00362826	-0.0182505	0.0139606	0.0246387	-0.0330639	0.0181065	0.0294815	-0.0888762	-0.0499799	0.0206172	-0.0605269	-0.0711763	0.0350451	0.0770115	0.0415721	-0.014382	0.0381177	-0.0392018	-0.0613114	0.158798	-0.0275022	-0.00249782	-0.0234995	-0.0211617	-0.0107514	0.0272519	-0.0288223
TTCYRGAA_UNKNOWN	-0.324725	-0.411739	-0.192126	-0.356856	-0.340106	-0.414133	-0.282368	-0.342607	-0.42507	-0.417836	-0.410257	-0.404558	-0.410523	-0.298883	-0.382504	-0.389648	-0.27268	-0.344736	-0.372613	-0.307284	-0.32361	0.283444	-0.275726	-0.3937	-0.490542	-0.393868	-0.378628	-0.316363	-0.412164
WTGAAAT_UNKNOWN	-0.0152456	-0.0423582	-0.0472144	-0.050846	0.00610364	-0.065185	-0.00987114	-0.0514009	-0.142149	-0.100538	-0.0394506	-0.0634243	-0.136324	-0.116938	-0.0355093	0.154313	-0.0477145	-0.0285957	-0.0605702	0.0319729	-0.00553827	0.0666367	-0.0415744	-0.0423603	-0.18204	-0.0997966	-0.0908965	-0.0554608	0.125986
WTTGKCTG_UNKNOWN	-0.190342	-0.200039	-0.222701	-0.200852	-0.179731	-0.202191	-0.124825	-0.171768	-0.160683	-0.228683	-0.168216	-0.232211	-0.136361	-0.187593	-0.248905	-0.202502	-0.221209	-0.171062	-0.231342	-0.209517	-0.25184	-0.0682329	-0.0448348	-0.185079	-0.16184	-0.202395	-0.212001	-0.226041	-0.213399
YCATTAA_UNKNOWN	-0.0579521	0.0209433	0.00393748	0.0758701	0.120228	0.0357198	-0.148836	0.0583839	-0.0337553	-0.104109	-0.108973	0.221069	-0.0648963	-0.0824007	0.00387669	0.0501578	0.0250811	-0.0722167	0.0593521	-0.076538	-0.0509709	0.21511	-0.0455862	-0.0230915	0.0671929	-0.125535	-0.00156225	0.0195393	0.0868506
YTATTTTNR_MEF2_02	-0.0103485	0.0503377	0.0459071	0.0898151	0.0351568	0.0861816	-0.0180566	0.0676369	0.131559	0.0822424	0.0612335	0.124735	-0.00763222	0.120015	0.103376	0.0721908	0.101251	0.0570575	0.0764826	-0.0215335	0.0356935	-0.0183641	-0.00356	0.137129	0.0889314	0.114364	0.195725	0.00540879	0.0971238
GOBP_ACTIN_FILAMENT_BASED_PROCESS	-0.0180401	-0.0725408	-0.0693309	0.0222098	-0.042417	-0.0428914	0.157545	-0.0532936	-0.0149956	-0.0831624	-0.0534963	0.00198835	-0.0343514	-0.0477449	-0.100837	-0.0446627	0.0159401	-0.00610515	-0.0313584	-0.0109238	-0.0544276	-0.0195644	-0.0389855	-0.0305553	-0.0797097	-0.0380703	0.0208764	-0.0444711	-0.0753063
GOBP_ACTIN_FILAMENT_ORGANIZATION	-0.112268	-0.153478	-0.135975	-0.0695784	-0.131073	-0.123454	0.171918	-0.13266	-0.111186	-0.166397	-0.12199	-0.113504	-0.134912	-0.148591	-0.17489	-0.151949	-0.114239	-0.103862	-0.120898	-0.10684	-0.154592	-0.0913745	-0.113536	-0.154774	-0.154309	-0.143639	-0.135248	-0.167357	-0.164672
GOBP_ACTIVATION_OF_IMMUNE_RESPONSE	0.132093	0.201945	0.244882	0.057967	0.176055	0.135528	0.133294	0.217452	0.157549	0.376385	0.26754	0.144019	0.099951	0.109595	0.300075	0.162683	0.0959693	0.0526724	0.138491	0.135056	0.108935	-0.0344173	0.266486	0.054506	0.281678	0.203211	0.101417	0.171866	0.151939
GOBP_ACUTE_INFLAMMATORY_RESPONSE	0.0757154	0.157749	0.365667	0.192032	0.20798	0.337257	0.193069	0.329842	0.331412	0.281504	0.288647	0.305267	0.32598	0.283832	0.239156	0.133098	0.208347	0.25402	0.272038	0.354482	0.429652	0.320147	0.364303	0.314306	0.175174	0.316499	0.185145	0.176629	0.226317
GOBP_ADAPTIVE_IMMUNE_RESPONSE	0.0624017	0.169961	0.249427	0.0180333	0.125005	0.12787	0.143522	0.186822	0.101559	0.365507	0.206002	0.0576484	0.0285491	0.0605328	0.30197	0.120004	0.0537026	0.00391237	0.108007	0.111623	0.0536622	-0.119981	0.226166	0.0529591	0.253566	0.206307	0.0436257	0.125119	0.11312
GOBP_ADAPTIVE_IMMUNE_RESPONSE_BASED_ON_SOMATIC_RECOMBINATION_OF_IMMUNE_RECEPTORS_BUILT_FROM_IMMUNOGLOBULIN_SUPERFAMILY_DOMAINS	0.143455	0.178348	0.252241	0.075246	0.171567	0.151279	0.127426	0.215909	0.140514	0.378209	0.245324	0.114933	0.139597	0.111258	0.274191	0.177398	0.108437	0.0836339	0.151033	0.155156	0.0970146	-0.0410002	0.246515	0.120224	0.280035	0.201978	0.103806	0.180929	0.152645
GOBP_ADP_METABOLIC_PROCESS	-0.0473282	-0.0575601	-0.126713	-0.0714543	-0.0832513	-0.0732692	0.0385621	-0.0818796	-0.121661	-0.158159	-0.10226	0.00775129	0.0269821	0.00595134	-0.117689	-0.0505919	-0.0614857	-0.0524695	-0.072036	-0.0946905	-0.106373	0.189954	-0.0488936	-0.0962935	0.0201547	-0.134159	-0.0302026	0.0367509	-0.0767187
GOBP_AGING	-0.0150447	-0.0630972	0.0268437	0.041023	-0.0189799	-0.0142359	0.0477638	-0.0283441	0.0233624	0.00551251	-0.0214459	-0.00709997	0.046697	0.02592	0.0259392	0.0295169	0.101758	0.0140568	-0.0458668	0.0123465	0.027758	0.0364834	-0.073798	0.0419443	0.02326	-0.0274309	0.0256331	0.0958175	-0.00129215
GOBP_ALCOHOL_METABOLIC_PROCESS	-0.0295649	0.0399875	0.0219742	-0.0363352	0.0108697	0.0233863	-0.106675	0.0268651	-0.0456666	-0.0626259	-0.090596	-0.00620364	0.180889	0.0606527	0.028459	0.0402015	0.0276114	-0.038736	0.0209775	-0.0429596	0.0477469	0.134999	0.0749571	0.053955	0.0242124	-0.0163774	0.069875	-0.0401156	0.0188263
GOBP_ALPHA_BETA_T_CELL_ACTIVATION	0.0315035	-0.0549844	0.0575619	0.00661379	-0.0119584	-0.00841399	0.0110403	-0.023207	-0.0403158	0.210101	-0.0567064	0.0118976	0.243001	-0.0321228	-0.0797959	0.0189804	0.00849226	0.0224243	-0.00395262	0.0129536	-0.0509144	0.0416152	-0.0552729	0.110966	-0.102833	-0.0304691	-0.0294685	-0.00246549	-0.066177
GOBP_ALPHA_BETA_T_CELL_DIFFERENTIATION	0.0395243	-0.0482643	0.0966518	0.0147609	-0.00337443	-0.00116534	-0.0374599	-0.0161205	-0.0246481	0.276427	-0.0503036	-0.0416335	0.256983	-0.0231547	-0.0738046	0.0263172	0.0162176	0.0307843	0.00330178	0.0208789	-0.0431174	-0.00386493	-0.0464335	0.154685	-0.095619	-0.0210062	-0.0212674	0.0051469	-0.059335
GOBP_AMEBOIDAL_TYPE_CELL_MIGRATION	0.0519798	0.0627197	0.0577457	0.152851	0.14072	0.134338	0.108569	0.144475	0.116625	0.114445	0.0765967	0.115741	0.121125	0.166118	0.0866441	0.1736	0.144886	0.156585	0.112989	0.171844	0.0989219	0.240189	0.0479257	0.0746506	0.0902388	0.117187	0.0926813	0.136645	0.164301
GOBP_AMIDE_BIOSYNTHETIC_PROCESS	-0.134798	-0.127718	-0.144239	-0.179451	-0.166123	-0.164972	-0.134905	-0.139664	-0.157784	-0.171698	-0.142515	-0.147562	-0.14482	-0.15469	-0.172513	-0.163761	-0.152747	-0.156507	-0.162414	-0.189714	-0.154536	0.247746	-0.220951	-0.118212	-0.174333	-0.185903	-0.144701	-0.155609	-0.12663
GOBP_ANATOMICAL_STRUCTURE_FORMATION_INVOLVED_IN_MORPHOGENESIS	-0.0188032	-0.0307623	-0.0398318	0.00492807	0.0197803	-0.0375462	0.0628694	-0.0423808	-0.034124	-0.00604283	-0.0229509	0.0533167	0.0202349	0.0929104	-0.0714306	-0.0422266	0.0210428	-0.00521145	-0.0146246	0.0036804	-0.0386539	0.0788833	-0.0183529	-0.00649095	-0.0270129	-0.0144551	0.0176616	-0.0679387	-0.00409207
GOBP_ANATOMICAL_STRUCTURE_HOMEOSTASIS	0.100019	0.1157	0.105084	0.109421	0.0996944	0.158446	0.0912563	0.126968	0.136506	0.14338	0.0978563	0.107175	0.168471	0.129886	0.0880024	0.0485573	0.0931496	-0.00339116	0.115736	0.104903	0.0946521	0.0359736	0.12671	0.111459	0.131685	0.18586	0.196572	0.0815216	0.0716591
GOBP_ANIMAL_ORGAN_MORPHOGENESIS	-0.0211956	-0.00282857	0.0303789	0.050307	-0.00564317	-0.011728	0.0962369	0.0710616	-0.0232796	-0.00847276	0.00232259	0.0339757	0.0636487	0.0455145	0.00909242	-0.0298469	0.0188891	0.0543373	0.0454283	0.0229169	0.0311525	0.0301473	-0.0360142	0.0520274	-0.0589239	0.00321211	0.0611883	-0.00190402	0.095976
GOBP_ANION_TRANSPORT	0.10895	0.0501591	0.136526	0.208701	0.144724	0.0711764	0.0718973	0.0856179	0.0880537	0.0627888	0.12068	0.146865	0.182661	0.0880677	0.016133	0.0986626	0.143898	0.0979424	0.112704	0.0955101	0.102127	0.0165825	0.0594712	0.102245	0.240027	0.0431751	0.0298558	0.179552	0.130197
GOBP_ANTIBACTERIAL_HUMORAL_RESPONSE	0.200691	0.272347	0.350958	0.346428	0.322088	0.269514	0.228311	0.313146	0.331106	0.276613	0.311741	0.313629	0.184225	0.246956	0.351366	0.352298	0.295422	-0.00310292	0.301353	0.279212	0.293514	0.21416	0.398712	0.270949	0.33197	0.318459	0.230694	0.39575	0.0978617
GOBP_ANTIGEN_PROCESSING_AND_PRESENTATION	0.119449	0.0397787	0.110511	0.0924449	0.0624127	0.0831067	0.03773	0.0690165	-0.00179205	0.234056	0.037786	0.0394366	0.269342	0.0750322	0.0333436	0.103815	0.0946696	0.111045	0.0787265	0.105262	0.0473776	-0.0506517	0.0270026	0.183605	0.0920609	0.0573095	0.0501155	0.0797152	0.029987
GOBP_ANTIGEN_PROCESSING_AND_PRESENTATION_OF_ENDOGENOUS_ANTIGEN	0.116329	0.036466	0.201767	0.0902634	0.0604571	0.0902788	0.0333085	0.0538201	-0.00241346	0.413291	0.034521	0.0269363	0.386702	0.0585475	0.000400799	0.100883	0.0924355	0.108364	0.0765066	0.109423	0.0421433	-0.0529201	0.0168002	0.264056	-0.0313784	0.0509629	0.0480278	0.0772307	0.0258496
GOBP_ANTIGEN_PROCESSING_AND_PRESENTATION_OF_ENDOGENOUS_PEPTIDE_ANTIGEN	0.116329	0.036466	0.201767	0.0902634	0.0604571	0.0902788	0.0333085	0.0538201	-0.00241346	0.413291	0.034521	0.0269363	0.386702	0.0585475	0.000400799	0.100883	0.0924355	0.108364	0.0765066	0.109423	0.0421433	-0.0529201	0.0168002	0.264056	-0.0313784	0.0509629	0.0480278	0.0772307	0.0258496
GOBP_ANTIGEN_PROCESSING_AND_PRESENTATION_OF_EXOGENOUS_ANTIGEN	0.113441	0.0120741	0.0947839	0.0874672	0.0575627	0.0676713	0.010249	0.0648288	-0.00631786	0.236393	0.010249	0.0283604	0.272218	0.0506104	-0.0185324	0.0975758	0.0894328	0.105438	0.0737083	0.0916791	0.0362475	-0.114167	0.0165079	0.187195	0.0809415	0.0436219	0.0440846	0.0737083	0.00224635
GOBP_ANTIGEN_PROCESSING_AND_PRESENTATION_OF_EXOGENOUS_PEPTIDE_ANTIGEN	0.113441	0.0120741	0.0947839	0.0874672	0.0575627	0.0676713	0.010249	0.0648288	-0.00631786	0.236393	0.010249	0.0283604	0.272218	0.0506104	-0.0185324	0.0975758	0.0894328	0.105438	0.0737083	0.0916791	0.0362475	-0.114167	0.0165079	0.187195	0.0809415	0.0436219	0.0440846	0.0737083	0.00224635
GOBP_ANTIGEN_PROCESSING_AND_PRESENTATION_OF_EXOGENOUS_PEPTIDE_ANTIGEN_VIA_MHC_CLASS_II	0.113441	0.0120741	0.0947839	0.0874672	0.0575627	0.0676713	0.010249	0.0648288	-0.00631786	0.236393	0.010249	0.0283604	0.272218	0.0506104	-0.0185324	0.0975758	0.0894328	0.105438	0.0737083	0.0916791	0.0362475	-0.114167	0.0165079	0.187195	0.0809415	0.0436219	0.0440846	0.0737083	0.00224635
GOBP_ANTIGEN_PROCESSING_AND_PRESENTATION_OF_PEPTIDE_ANTIGEN	0.13646	0.0550928	0.12747	0.109263	0.078564	0.0996006	0.0531687	0.0853371	0.0128339	0.253677	0.0532286	0.0548551	0.289681	0.0913063	0.00974389	0.120601	0.11162	0.128371	0.0951239	0.122187	0.063064	-0.0635076	0.0421319	0.20258	0.108556	0.0731741	0.0658893	0.0960793	0.0455025
GOBP_ANTIGEN_PROCESSING_AND_PRESENTATION_OF_PEPTIDE_OR_POLYSACCHARIDE_ANTIGEN_VIA_MHC_CLASS_II	0.113441	0.0120741	0.0947839	0.0874672	0.0575627	0.0676713	0.010249	0.0648288	-0.00631786	0.236393	0.010249	0.0283604	0.272218	0.0506104	-0.0185324	0.0975758	0.0894328	0.105438	0.0737083	0.0916791	0.0362475	-0.114167	0.0165079	0.187195	0.0809415	0.0436219	0.0440846	0.0737083	0.00224635
GOBP_ANTIGEN_RECEPTOR_MEDIATED_SIGNALING_PATHWAY	0.113932	0.194739	0.241577	0.0379044	0.167165	0.134628	0.121976	0.222577	0.147481	0.381857	0.264987	0.109598	0.0821836	0.0946589	0.30504	0.160686	0.0758061	0.0415739	0.136733	0.131836	0.0898856	-0.0462103	0.272445	0.0521494	0.281546	0.205811	0.0872123	0.172612	0.157511
GOBP_ANTIMICROBIAL_HUMORAL_IMMUNE_RESPONSE_MEDIATED_BY_ANTIMICROBIAL_PEPTIDE	-0.000291635	0.00685666	0.150558	0.0956544	-0.0490629	-0.0336487	0.0165113	0.0224969	0.137014	-0.0411518	0.068862	0.182837	0.119646	0.0947547	0.106988	-0.00578915	0.149415	-0.0731081	0.0208585	-0.118953	0.0922985	0.0551901	0.000745497	0.0448912	0.0288681	-0.0172937	0.0314705	0.107202	0.00593534
GOBP_ANTIMICROBIAL_HUMORAL_RESPONSE	0.120678	0.209735	0.2743	0.227942	0.188922	0.16456	0.172787	0.228521	0.258344	0.195812	0.22275	0.274676	0.120938	0.232284	0.332169	0.219441	0.230163	0.000768955	0.189377	0.158009	0.239511	0.124441	0.250556	0.222262	0.257274	0.206284	0.159823	0.306484	0.10711
GOBP_APOPTOTIC_SIGNALING_PATHWAY	-0.10363	-0.141841	-0.0510603	-0.0805431	-0.109777	-0.0611529	-0.0613579	-0.0467791	-0.0741395	-0.0637033	-0.0947466	0.0131302	-0.05149	-0.0806786	-0.107688	-0.0672381	-0.038977	-0.071697	-0.0610593	-0.0393477	-0.023996	0.113802	-0.0469517	-0.00261985	-0.120485	-0.0379931	-0.0587119	-0.0462311	-0.0298548
GOBP_ATP_METABOLIC_PROCESS	-0.0241313	-0.054085	-0.0928603	-0.0179514	-0.0659746	-0.0556067	0.0173625	-0.053738	-0.0713917	-0.117026	-0.0928983	-0.00729539	-0.00304061	-0.00815576	-0.110202	-0.0308172	-0.0106597	-0.0313186	-0.0531286	-0.0588814	-0.0478874	0.193344	-0.0524343	-0.0113051	-0.0412077	-0.104423	-0.00853662	0.0135788	-0.0699212
GOBP_B_CELL_ACTIVATION	0.14096	0.236728	0.282577	0.0598425	0.201033	0.17206	0.154718	0.258548	0.184136	0.395605	0.30581	0.136141	0.0577335	0.12291	0.361866	0.193635	0.101357	0.0681285	0.161707	0.156274	0.116177	-0.0407198	0.319922	0.0815808	0.330648	0.248125	0.117745	0.20848	0.189401
GOBP_B_CELL_MEDIATED_IMMUNITY	0.135832	0.177806	0.252148	0.0657538	0.16432	0.144682	0.115341	0.212744	0.13395	0.38527	0.243512	0.102261	0.128231	0.0985323	0.282159	0.172973	0.101033	0.0726242	0.14208	0.141894	0.0922259	-0.0754295	0.250075	0.104943	0.284395	0.199092	0.0992029	0.178799	0.146051
GOBP_B_CELL_RECEPTOR_SIGNALING_PATHWAY	0.130281	0.232847	0.299657	0.0447427	0.197099	0.165048	0.149115	0.266224	0.18254	0.42118	0.322488	0.134763	0.0347774	0.113218	0.381236	0.189719	0.0902252	0.0449436	0.158693	0.149248	0.107657	-0.0442948	0.326717	0.0614107	0.349995	0.253766	0.113108	0.209071	0.19754
GOBP_BEHAVIOR	-0.0253194	0.0594999	0.0951918	0.0107625	0.022691	0.00613523	0.0908338	0.041304	-0.00907357	-0.0312631	-0.0170351	-0.0095006	0.136918	0.115042	-0.0185879	0.0226893	0.0267546	-0.00956275	-0.00345297	-0.0159691	0.0747363	0.0931543	0.0681368	0.0131162	-0.0547645	-0.0570453	-0.0316491	0.0554583	-0.00729462
GOBP_BIOLOGICAL_ADHESION	0.0929323	0.024639	0.0652763	0.101384	0.0930679	0.0942796	0.103184	0.0867713	0.0723884	0.0884111	0.0581529	0.115384	0.182024	0.0948455	0.0261418	0.0957288	0.0879221	0.0886685	0.109473	0.109652	0.0904902	0.0644478	0.0674591	0.123495	0.071155	0.0768212	0.0768606	0.0888614	0.0549439
GOBP_BIOLOGICAL_PROCESS_INVOLVED_IN_INTERACTION_WITH_HOST	-0.134339	-0.115749	-0.162752	-0.149903	-0.11884	-0.120767	0.150443	-0.14132	-0.172287	-0.0577437	-0.123245	-0.0694249	-0.0694472	-0.0813156	-0.106214	-0.136016	-0.118345	-0.143641	-0.157097	-0.14315	-0.148474	-0.0108752	-0.0770763	-0.147437	-0.126688	-0.132401	-0.144728	-0.133045	-0.110328
GOBP_BIOLOGICAL_PROCESS_INVOLVED_IN_INTERSPECIES_INTERACTION_BETWEEN_ORGANISMS	0.0352914	0.0962965	0.147161	0.0515287	0.0968597	0.0806006	0.113574	0.130712	0.0849241	0.199142	0.15507	0.11716	0.0371854	0.0777951	0.198231	0.0980667	0.0846131	0.0033569	0.065626	0.0730416	0.0873032	0.0334578	0.170515	0.0562954	0.198536	0.122575	0.0732248	0.122815	0.0640078
GOBP_BIOLOGICAL_PROCESS_INVOLVED_IN_SYMBIOTIC_INTERACTION	-0.00883429	-0.0371892	-0.0603884	-0.00206258	-0.0198833	-0.0145003	0.148842	-0.0221336	-0.0563945	-0.016841	-0.0407854	0.00167133	0.0198758	-0.0175262	-0.0174148	-0.00351819	-0.00248282	-0.0388507	-0.0106954	-0.0469888	-0.0428055	0.0422001	-0.0218893	-0.0246153	-0.0180875	-0.038229	-0.0280366	-0.0148796	-0.0454217
GOBP_BLOOD_VESSEL_MORPHOGENESIS	-0.00320394	-0.0400242	-0.0448698	-0.0180803	0.0194374	-0.0642	0.0371934	-0.06295	-0.071693	0.00982459	-0.0261951	-0.0155093	0.00560122	0.0531633	-0.0722594	-0.0376705	-0.0252018	-0.0491925	-0.0428799	-0.0274288	-0.0564256	0.120075	-0.0779698	-0.0159347	-0.0285952	-0.0199286	-0.0516873	-0.0675858	-0.0707249
GOBP_CALCIUM_ION_TRANSPORT	-0.0974448	-0.137185	-0.112155	-0.0727464	-0.111161	-0.125947	0.219998	-0.108192	-0.151136	-0.149131	-0.0980914	-0.109338	-0.105704	-0.134499	-0.16683	-0.106172	-0.116124	-0.106178	-0.0968248	-0.129142	-0.120123	-0.051581	-0.101321	-0.162693	-0.166038	-0.147991	-0.12589	-0.087605	-0.146052
GOBP_CARBOHYDRATE_CATABOLIC_PROCESS	0.102343	0.159697	0.104491	0.0819939	0.0346339	0.0973657	0.139173	0.140811	0.102001	0.067683	0.10909	0.135172	0.174082	0.137119	0.104245	0.0895881	0.0492224	0.142653	0.0908368	0.0259247	0.105029	0.229076	0.0469182	0.127789	0.115047	0.0799259	0.108546	0.143483	0.144482
GOBP_CARBOHYDRATE_DERIVATIVE_BIOSYNTHETIC_PROCESS	-0.0520625	-0.00118893	-0.0514326	-0.0420329	-0.0225627	-0.0505418	0.00347057	-0.0771181	-0.0685911	-0.026168	-0.0111211	-0.014193	0.0466849	0.0358524	-0.0630659	-0.0742589	-0.0477768	-0.0752447	-0.0605435	-0.0390675	-0.0227284	0.0870193	0.0263196	-0.0309046	0.0704853	-0.0997409	-0.0654999	-0.0615028	-0.0320328
GOBP_CARBOHYDRATE_DERIVATIVE_CATABOLIC_PROCESS	-0.0836989	-0.102375	-0.138129	-0.0420638	-0.116248	-0.0946837	-0.114575	-0.126194	-0.112762	-0.166107	-0.131531	-0.0655855	-0.125876	-0.090348	-0.111701	-0.0933813	-0.074314	-0.0918752	-0.113392	-0.0972543	-0.0321845	-0.0788922	-0.0135896	-0.0736489	-0.155621	-0.0516629	-0.130174	0.00226617	-0.0427734
GOBP_CARBOHYDRATE_DERIVATIVE_METABOLIC_PROCESS	-0.0321627	-0.00894139	-0.0648294	-0.022688	-0.0347562	-0.0353811	0.0127478	-0.0603323	-0.0619359	-0.0703453	-0.0345991	0.000153064	0.0370856	0.00608734	-0.0575028	-0.0470324	-0.0286326	-0.0392859	-0.053482	-0.0433623	-0.00824653	0.0814243	0.0188297	-0.0160074	-0.00629854	-0.0734798	-0.0394628	-0.0181555	-0.0148231
GOBP_CARBOHYDRATE_METABOLIC_PROCESS	0.00164527	0.0929129	0.058109	-0.010005	-0.0556133	0.00616314	0.0542833	0.0693429	-0.00292758	0.00696566	-0.00334918	0.0293237	0.0587622	0.0764297	0.0556511	-0.00917733	-0.0404632	0.0211215	-0.0022922	-0.0343878	0.0454566	0.0900393	-0.00242918	-0.00526911	-0.0029327	-0.0247453	0.0324238	0.0219417	0.0672429
GOBP_CATION_TRANSMEMBRANE_TRANSPORT	0.0991712	0.0105369	-0.00620761	0.0701282	0.0737931	0.0577318	0.0104295	0.0910822	-0.00827733	-0.00761493	0.00903166	0.0634759	-0.0071331	0.0297912	0.00415089	0.0883686	0.0728731	0.0899625	0.0895472	0.0835872	0.025226	0.064715	0.0576422	0.0407228	-0.0437416	0.0476716	0.0497179	0.0959537	0.0443306
GOBP_CATION_TRANSPORT	-0.0435341	-0.0590162	-0.0362791	-0.0337902	-0.0536661	-0.0464981	0.103426	-0.0268342	-0.0868429	-0.0810955	-0.0425655	0.0301769	-0.0237999	-0.0711783	-0.0817289	-0.0348156	-0.0536159	-0.0334151	-0.0243744	-0.0488998	-0.0394529	-0.0854215	0.00472908	-0.0501701	-0.0632126	-0.0585109	-0.0192233	-0.0428461	-0.0421113
GOBP_CD4_POSITIVE_ALPHA_BETA_T_CELL_ACTIVATION	0.0479032	-0.0411738	0.0800933	0.0232875	-0.0021251	0.00726075	0.0219056	-0.00805766	-0.0216295	0.254618	-0.0427676	0.021812	0.282021	-0.0221364	-0.0674718	0.034887	0.025147	0.0393143	0.0123079	0.0286888	-0.035861	-0.0124748	-0.0533931	0.131631	-0.0966919	-0.0271835	-0.0150528	0.0129277	-0.0516222
GOBP_CD4_POSITIVE_ALPHA_BETA_T_CELL_DIFFERENTIATION	0.0620464	-0.0295161	0.13172	0.0375918	0.0107486	0.0201893	-0.0322459	0.00449282	0.00183598	0.341921	-0.0314497	-0.0386155	0.309371	-0.00881503	-0.0571555	0.0480561	0.0389567	0.0539707	0.0254214	0.0424827	-0.0225778	-0.0843996	-0.0425965	0.188347	-0.0867285	-0.0151846	-0.00142178	0.0262176	-0.0396392
GOBP_CELL_ACTIVATION	0.095663	0.120604	0.17419	0.0398834	0.122793	0.108289	0.0968084	0.149223	0.113887	0.278496	0.180665	0.0974073	0.111705	0.0820366	0.190603	0.123635	0.0638185	0.0653366	0.104518	0.120997	0.0766118	0.0107609	0.188195	0.0899454	0.197653	0.137271	0.0502492	0.120699	0.102746
GOBP_CELL_ACTIVATION_INVOLVED_IN_IMMUNE_RESPONSE	0.106453	0.0123935	0.136096	0.0797764	0.10083	0.0755471	0.0963515	0.0663905	0.0741472	0.268678	0.0304535	0.0330088	0.332552	0.115985	0.0336386	0.093442	0.0814483	0.127097	0.0858108	0.119055	0.0853312	0.0142899	0.0963566	0.222614	0.0105221	0.0382517	0.0408877	0.0700361	0.0197119
GOBP_CELL_CELL_ADHESION	0.0532969	-0.000203145	0.0562573	0.0745502	0.0640019	0.0709996	0.0933436	0.0572224	0.0567817	0.117129	0.0504129	0.112098	0.161411	0.0967206	0.00429411	0.0583908	0.0661335	0.0720044	0.077519	0.0856041	0.0706061	0.114029	0.0613804	0.121302	0.0478123	0.0710877	0.0450447	0.0603675	0.0440259
GOBP_CELL_CELL_ADHESION_VIA_PLASMA_MEMBRANE_ADHESION_MOLECULES	0.19733	0.163325	0.196091	0.203774	0.280002	0.222058	0.372516	0.231061	0.166511	0.180973	0.264576	0.320693	0.27047	0.310056	0.175918	0.170977	0.193026	0.230937	0.291481	0.210673	0.239675	0.260513	0.174966	0.276833	0.250006	0.190452	0.177146	0.20449	0.22956
GOBP_CELL_CELL_JUNCTION_ORGANIZATION	0.103787	0.0621777	0.0451906	0.0757674	0.0793426	0.0631716	0.159909	0.0751039	0.0353844	0.0498067	0.0618193	0.182788	0.0775159	0.115933	0.125574	0.0941469	0.0775668	0.118866	0.0645854	0.0888773	0.0346643	0.250392	0.0592142	0.184439	0.176313	0.0576571	0.0447921	0.0713974	0.0700694
GOBP_CELL_CELL_SIGNALING	-0.0306295	-0.0221363	-0.0176897	-0.00740028	0.0459885	-0.0107008	0.0499978	0.013117	0.0294989	0.0779898	-0.0245769	0.020732	0.118591	0.0675538	-0.0349012	0.0189647	-0.0159295	-0.0425692	-0.00545628	0.000196888	0.0499406	0.0561488	0.0601733	0.0273417	-0.0620079	0.0281315	0.0443635	-0.023366	0.0125875
GOBP_CELL_CHEMOTAXIS	-0.014377	-0.0997265	0.0699709	0.0953577	0.0201388	0.0334584	0.0152283	0.0633457	0.123718	0.0528884	0.00301428	0.141152	0.132301	0.0808884	-0.0300544	0.0573871	0.0511671	-0.0485878	0.0587838	0.0077774	0.1178	0.148774	0.0595155	0.121055	0.00204517	0.0775824	0.0116063	0.0440038	0.00458807
GOBP_CELL_CYCLE	-0.126975	-0.152094	-0.156856	-0.0966134	-0.143248	-0.136763	-0.100698	-0.128144	-0.141731	-0.147231	-0.166786	-0.120767	-0.150341	-0.148316	-0.182711	-0.140232	-0.0997058	-0.117635	-0.10865	-0.120848	-0.144099	0.164598	-0.170712	-0.0985514	-0.17889	-0.144691	-0.12516	-0.117077	-0.11022
GOBP_CELL_CYCLE_PROCESS	-0.0871222	-0.0983567	-0.103017	-0.0420523	-0.0977829	-0.0892995	-0.0231587	-0.0726991	-0.114675	-0.0817476	-0.12645	-0.106151	-0.0995549	-0.115218	-0.136598	-0.109853	-0.0484961	-0.0681798	-0.0509024	-0.072133	-0.0981278	0.104024	-0.133103	-0.0304153	-0.143411	-0.0990995	-0.0715212	-0.0703553	-0.0807697
GOBP_CELL_DIVISION	-0.101466	-0.156104	-0.159371	-0.124271	-0.135244	-0.130806	-0.158646	-0.117396	-0.109415	-0.142764	-0.159643	-0.164203	-0.164869	-0.158341	-0.0678293	-0.111074	-0.119101	-0.117256	-0.124288	-0.114347	-0.154755	0.0976023	-0.163177	0.0387212	-0.182561	-0.146953	-0.145753	-0.125412	-0.150765
GOBP_CELL_GROWTH	0.0185308	-0.0362472	0.0441202	0.0708106	0.0480403	0.0407112	0.114861	0.0944125	0.110926	0.0556812	0.064049	0.129817	0.0632807	0.144292	-0.00482295	0.123652	0.042188	0.00290387	0.0615063	0.0737732	0.0492336	0.243699	0.0481795	0.117939	0.0208771	0.0720648	0.0634897	0.0193322	0.103442
GOBP_CELL_JUNCTION_ASSEMBLY	0.211057	0.151937	0.125273	0.179199	0.175876	0.165443	0.216013	0.174451	0.161028	0.137401	0.152501	0.150506	0.160516	0.177191	0.0932802	0.20092	0.182699	0.224126	0.166167	0.195249	0.125467	0.257873	0.152047	0.146674	0.1502	0.153424	0.145411	0.175579	0.156155
GOBP_CELL_JUNCTION_ORGANIZATION	0.100772	0.0409345	0.0143326	0.0725168	0.0648948	0.0598371	0.103049	0.0632381	0.0732789	0.0264738	0.0404073	0.119904	0.0520525	0.0888856	0.0820937	0.125518	0.0749432	0.106486	0.0614808	0.0855879	0.0313147	0.169737	0.050158	0.131171	0.0936593	0.0585256	0.0413655	0.0684468	0.0400198
GOBP_CELL_KILLING	0.162061	0.0430437	0.184104	0.164344	0.103324	0.135773	0.0946635	0.143727	0.0806221	0.199641	0.10348	0.0902605	0.271832	0.142987	0.0681072	0.139611	0.132695	0.120336	0.173804	0.121107	0.126007	0.0959925	0.0558608	0.216746	0.088198	0.0642144	0.0857072	0.130921	0.0629389
GOBP_CELL_MATRIX_ADHESION	0.0195068	-0.052947	-0.0394991	-0.0063127	0.0193538	-0.0152983	0.0451535	-0.0239428	0.0230828	-0.0643213	-0.000378596	-0.0129595	0.283247	0.00544362	-0.0630701	0.0135922	-0.00540276	0.00756386	0.0380089	0.00574399	-0.0178514	-0.0748339	-0.0386921	0.0144607	-0.0313623	-0.0410041	0.00204426	-0.00915625	-0.015318
GOBP_CELL_MIGRATION	-0.00894242	-0.0261941	0.036893	0.0391332	0.0493405	0.0255884	0.0537229	0.0377135	0.0371201	0.0061155	0.0169941	0.101946	0.0687506	0.0699262	0.0250995	0.039816	0.0421391	0.000870195	0.0237728	0.0221593	0.0548465	0.123499	0.00512384	0.0723218	0.038978	0.0244515	0.0374052	0.0354662	0.0522762
GOBP_CELL_MORPHOGENESIS	-0.0374517	-0.0743003	-0.0688309	-0.0627695	-0.0560999	-0.0721616	-0.0491716	-0.0821954	-0.0331592	-0.121339	-0.0808447	-0.0389208	-0.110899	-0.0947732	-0.0584069	0.0185039	-0.0542213	-0.0488856	-0.0700615	-0.0518024	-0.0784193	0.0046596	-0.0550999	-0.0919754	-0.104678	-0.0959627	-0.0884374	-0.0651613	-0.0857208
GOBP_CELL_MORPHOGENESIS_INVOLVED_IN_DIFFERENTIATION	-0.0399341	-0.0575396	-0.032919	-0.0650811	-0.0439914	-0.0741128	-0.0696143	-0.0839413	0.016622	-0.122016	-0.0666789	-0.0283397	-0.100025	-0.0904386	-0.0269794	0.0488837	-0.0630446	-0.0510023	-0.0725189	-0.05419	-0.0612303	0.0276279	-0.0588331	-0.116526	-0.0812195	-0.0971347	-0.089077	-0.0667635	-0.0671003
GOBP_CELL_PROJECTION_ASSEMBLY	0.127812	0.0335406	-0.0101762	0.110105	0.0700119	0.0834444	0.0296329	0.0962129	0.0558941	0.0108274	0.0471043	0.0314346	0.0634862	0.0575883	0.0134325	0.129189	0.101354	0.119753	0.115315	0.111042	0.0553994	-0.00987775	0.0486018	0.129401	-0.00879955	0.0516134	0.117422	0.0914225	0.0335634
GOBP_CELL_PROJECTION_ORGANIZATION	0.0012037	-0.0550067	-0.0481531	0.0236227	-0.0215694	-0.0172748	0.0178795	0.0135723	0.0339025	-0.0466674	-0.0451326	-0.0217315	0.0279165	-0.00122765	-0.048106	0.0360573	-0.0232204	4.3096e-05	-0.00192924	-0.0128597	-0.0157545	-0.0180615	-0.021351	0.00937407	-0.0704268	-0.0124705	0.000860441	-0.0374638	-0.0249908
GOBP_CELL_RECOGNITION	0.105532	0.191896	0.250525	0.0258608	0.161385	0.133549	0.114691	0.224906	0.143634	0.364199	0.273884	0.111253	0.00922609	0.0830355	0.327319	0.158645	0.0670249	0.0276372	0.127938	0.121276	0.0900238	-0.0559673	0.286711	0.0351767	0.300559	0.211995	0.084832	0.174223	0.176109
GOBP_CELL_SUBSTRATE_ADHESION	0.0726502	0.0413755	0.0359366	0.0447437	0.0923201	0.0343106	0.103816	0.0248105	0.0504744	-0.0205694	0.0712229	0.0881367	0.245814	0.034419	0.0186593	0.0655251	0.0465249	0.061284	0.0734206	0.0582304	0.0645042	-0.0187038	0.0367684	0.040103	0.0402838	0.006913	0.0421083	0.0422838	0.0519439
GOBP_CELLULAR_AMIDE_METABOLIC_PROCESS	-0.0795736	-0.0359257	-0.00327083	-0.0881746	-0.0377907	-0.0574188	-0.0277163	-0.0488919	-0.018613	-0.0605626	-0.0310775	-0.0225608	0.0299998	-0.0180186	-0.0924416	-0.0883693	-0.041539	-0.0216468	-0.0781435	-0.0487333	-0.030164	0.224657	-0.0743904	0.0018554	-0.0752721	-0.0490409	-0.0755578	-0.0704311	-0.0234287
GOBP_CELLULAR_CARBOHYDRATE_METABOLIC_PROCESS	0.00444151	0.149624	0.0667337	-0.0121292	-0.0668872	-0.000956049	0.0277446	0.0781878	0.0810896	0.0315455	0.034649	-0.0284487	0.0224645	0.0233232	0.102779	-0.00979298	-0.0661598	0.0736381	-0.000580547	-0.0179331	0.0379873	0.0181044	-0.0853096	0.041155	0.0505371	0.0514427	-0.00546342	0.0796365	0.0608124
GOBP_CELLULAR_COMPONENT_DISASSEMBLY	0.0969137	0.0785052	0.0953636	-0.0261548	0.13814	0.108285	0.088265	0.138031	0.0715749	0.0684786	0.0801931	0.251528	0.162623	0.118617	0.0703526	-0.0151449	0.00843467	0.0287991	0.121507	0.148092	0.137182	0.075009	0.00383426	0.103644	0.0615538	0.108352	0.00936016	0.0499391	0.103855
GOBP_CELLULAR_COMPONENT_MORPHOGENESIS	-0.173843	-0.143538	-0.120302	-0.107351	-0.119976	-0.137939	-0.0909447	-0.147913	0.0159559	-0.145889	-0.142433	-0.0326802	-0.139614	-0.110609	-0.13118	-0.0853137	-0.0682186	-0.0973284	-0.114843	-0.100531	-0.141679	-0.0502927	-0.124863	-0.137959	-0.130272	-0.0910603	-0.0788346	-0.196066	-0.12972
GOBP_CELLULAR_HOMEOSTASIS	-0.0518125	-0.0471457	0.0144995	0.0117854	0.0190109	-0.0123406	-0.0300401	0.0221167	-0.0167518	0.0528697	-0.0149119	0.0321369	0.0997998	0.00362556	-0.0721294	-0.0192125	0.0096151	-0.033565	0.00421889	0.00626979	0.0375183	0.0564271	0.0396263	-0.00335012	-0.0197407	-0.00913019	0.033178	0.000131898	0.0288924
GOBP_CELLULAR_ION_HOMEOSTASIS	-0.0561125	-0.053193	0.028173	0.0620631	0.0406019	-0.000238586	-0.0135018	0.0339473	0.0425294	0.00608943	0.0118818	0.0862631	0.0915514	-0.0037356	-0.0683762	0.00419191	0.0273536	-0.0514287	0.00810999	-0.00163051	0.0706645	0.0485158	0.0806425	0.0186008	0.0255779	0.0232887	0.0834992	0.0478742	0.0577825
GOBP_CELLULAR_KETONE_METABOLIC_PROCESS	0.147339	0.0952713	0.0501899	0.117637	0.138778	0.103959	0.175992	0.116502	0.0575001	0.0635882	0.0794954	0.0663275	0.10158	0.210323	0.0349593	0.136112	0.119882	0.138765	0.131159	0.154572	0.0577905	0.0952267	0.101457	0.0824895	0.0880342	0.0735421	0.0843616	0.156911	0.115818
GOBP_CELLULAR_LIPID_CATABOLIC_PROCESS	0.120418	0.164673	0.150234	0.10422	0.224502	0.16682	0.13157	0.215511	0.135997	0.140309	0.17276	0.174552	0.212523	0.197143	0.0957469	0.120978	0.218221	0.256046	0.0795341	0.164988	0.131919	0.107558	0.133186	0.171019	0.11733	0.219844	0.153264	0.157015	0.15531
GOBP_CELLULAR_LIPID_METABOLIC_PROCESS	0.0965549	0.123786	0.15331	0.0703366	0.145258	0.119339	0.099278	0.123105	0.127664	0.0558521	0.114652	0.13966	0.180291	0.118877	0.0567604	0.0871326	0.11612	0.124265	0.0894234	0.112351	0.0696111	0.0949125	0.082571	0.111377	0.0710153	0.0770534	0.0826353	0.0847811	0.145874
GOBP_CELLULAR_MACROMOLECULE_BIOSYNTHETIC_PROCESS	-0.21103	-0.196687	-0.215919	-0.22947	-0.223972	-0.226515	-0.173932	-0.237722	-0.19221	-0.233374	-0.182378	-0.188746	-0.194123	-0.223465	-0.241101	-0.239128	-0.212452	-0.230196	-0.217258	-0.23456	-0.220644	0.19731	-0.257309	-0.189343	-0.221648	-0.268868	-0.239034	-0.235907	-0.187752
GOBP_CELLULAR_MACROMOLECULE_LOCALIZATION	-0.108426	-0.161612	-0.169951	-0.111795	-0.136997	-0.133208	-0.0821224	-0.137022	-0.140674	-0.15706	-0.130443	-0.0508007	-0.0959514	-0.10823	-0.157748	-0.127005	-0.0886536	-0.115674	-0.131144	-0.105908	-0.118747	0.0940784	-0.132524	-0.118979	-0.144091	-0.131771	-0.0654839	-0.125921	-0.152594
GOBP_CELLULAR_MODIFIED_AMINO_ACID_METABOLIC_PROCESS	0.199548	0.0342321	0.183909	0.121075	0.138217	0.14657	0.0754275	0.0753301	0.20104	0.0470277	0.093341	0.1302	0.211906	0.190495	0.0690861	0.110166	0.203463	0.186689	0.152755	0.241644	0.223002	0.0873108	0.198928	0.1751	0.0100483	0.0918571	0.107979	0.170939	0.127775
GOBP_CELLULAR_NITROGEN_COMPOUND_CATABOLIC_PROCESS	-0.0885289	-0.0651112	-0.068912	-0.107666	-0.0694585	-0.119337	-0.0862369	-0.0898286	-0.0336464	-0.119707	-0.118143	-0.0834098	0.0108648	-0.0397049	-0.12854	-0.097265	-0.037181	-0.00174805	-0.103534	-0.078567	-0.103224	0.0776352	-0.108748	-0.0120512	-0.0898855	-0.0693388	-0.0574629	-0.0532126	-0.12586
GOBP_CELLULAR_OXIDANT_DETOXIFICATION	-0.0655851	-0.191169	-0.069638	-0.154026	-0.106787	-0.160416	-0.122107	-0.1171	-0.0331195	-0.135848	-0.11908	-0.0335704	-0.0128661	-0.0476739	-0.101807	-0.143744	-0.0797046	-0.150455	-0.0933635	-0.111966	-0.0158753	0.0271036	-0.0200854	-0.0425347	-0.167374	-0.10988	-0.0999416	-0.0839341	-0.137559
GOBP_CELLULAR_PROCESS_INVOLVED_IN_REPRODUCTION_IN_MULTICELLULAR_ORGANISM	-0.157511	-0.116237	-0.207982	-0.0942333	-0.119496	-0.186173	-0.049291	-0.166553	-0.232957	-0.196373	-0.218305	-0.0845695	-0.162521	-0.153825	-0.22833	-0.165609	-0.0962422	-0.164452	-0.110446	-0.169593	-0.084929	-0.178386	-0.20127	-0.124653	-0.153798	-0.205966	-0.197869	-0.10171	-0.116734
GOBP_CELLULAR_PROTEIN_CATABOLIC_PROCESS	-0.133551	-0.201545	-0.213037	-0.180751	-0.177701	-0.168185	-0.181502	-0.168497	-0.168984	-0.214081	-0.194694	-0.149727	-0.0878661	-0.161449	-0.205544	-0.128197	-0.150337	-0.14964	-0.154414	-0.153283	-0.165685	0.0799575	-0.0885649	-0.165933	-0.209965	-0.179507	-0.181795	-0.185237	-0.175143
GOBP_CELLULAR_RESPONSE_TO_CHEMICAL_STRESS	-0.117925	-0.151992	-0.0840128	-0.127761	-0.109728	-0.0934284	-0.10721	-0.145662	-0.12264	-0.141879	-0.129801	-0.0754031	-0.0682237	-0.110418	-0.123558	-0.157415	-0.0867697	-0.0717385	-0.121863	-0.0279206	-0.0776252	0.0891276	-0.0962742	-0.0449666	-0.125984	-0.116073	-0.164808	-0.0789233	-0.0784175
GOBP_CELLULAR_RESPONSE_TO_DNA_DAMAGE_STIMULUS	-0.187284	-0.241346	-0.114573	-0.206471	-0.221676	-0.214315	-0.244966	-0.221676	-0.184173	-0.160821	-0.242915	-0.0992189	-0.152927	-0.210289	-0.182239	-0.119262	-0.0658657	-0.195973	-0.181788	-0.19899	-0.18988	0.00702458	-0.230391	-0.243397	-0.190761	-0.201529	-0.160046	-0.0712048	-0.132217
GOBP_CELLULAR_RESPONSE_TO_ENDOGENOUS_STIMULUS	0.0810824	0.0669912	0.0326886	0.100297	0.0986426	0.0437603	0.0702036	0.0421145	0.028713	0.0188835	0.0617553	0.0789323	0.108258	0.0916234	0.0220368	0.0690114	0.0789881	0.059883	0.0507352	0.0540326	0.0645886	0.132712	0.0513792	0.0850218	0.0552986	0.0350685	0.0275342	0.0950225	0.0674222
GOBP_CELLULAR_RESPONSE_TO_HORMONE_STIMULUS	0.128874	0.109032	0.0761876	0.127456	0.0911928	0.0913227	0.0957904	0.083503	0.0590604	0.0493129	0.101555	0.076899	0.136781	0.121969	0.0613477	0.11579	0.103463	0.0929735	0.0998672	0.0977491	0.0795678	0.16947	0.0525648	0.111938	0.0566613	0.0716513	0.0770298	0.128566	0.106317
GOBP_CELLULAR_RESPONSE_TO_INTERFERON_GAMMA	0.0434761	0.0224123	-0.0375171	0.0183825	0.000160214	0.00968293	-0.0326853	-0.0025707	-0.0455872	-0.102813	-0.031989	-0.0354265	0.0187476	-0.0137387	-0.0571267	0.0360032	0.0291781	0.0403329	0.0138451	-0.00917114	-0.0263515	-0.0788799	-0.00706423	-0.0702316	0.142225	-0.0622672	-0.00790869	0.0184177	-0.0403286
GOBP_CELLULAR_RESPONSE_TO_LIPID	0.101864	0.0622169	0.0110837	0.106913	0.0423937	0.0576226	0.0229165	0.0429742	-0.00146347	0.00736579	-0.00851216	0.0199738	0.144585	0.0756496	0.0238342	0.0900058	0.0790958	0.0550215	0.0912289	0.0481627	0.0608873	0.10261	0.0259544	0.0556775	0.0138385	0.0284627	0.0757276	0.105106	-0.0191865
GOBP_CELLULAR_RESPONSE_TO_NITROGEN_COMPOUND	0.00712607	0.029951	0.0269263	0.0561781	0.0490861	-0.0279683	0.0403794	-0.00949925	0.0193337	0.0083626	0.0147316	0.0793597	0.122203	0.0509919	-0.016416	-0.00191658	0.0522271	0.0122877	-0.00648542	0.00859666	0.0601854	0.162381	0.0307414	0.0370313	0.0199155	-0.0476057	0.0207998	0.0561342	0.00796807
GOBP_CELLULAR_RESPONSE_TO_ORGANIC_CYCLIC_COMPOUND	0.0958995	0.0902242	0.0475099	0.107342	0.114457	0.0523126	0.0802158	0.022044	0.0699032	0.0680691	0.0282791	0.127249	0.137844	0.115019	-0.01153	0.0838647	0.145795	0.0668093	0.0552334	0.0459885	0.149303	0.182561	0.0679139	0.0663505	0.0932574	0.0338177	0.0709841	0.166797	0.0278222
GOBP_CELLULAR_RESPONSE_TO_OXYGEN_CONTAINING_COMPOUND	0.0454833	-0.000533707	0.0185654	0.0563065	0.0381822	-0.0040306	0.0312397	0.00128322	-0.0208167	0.0142762	-0.0108522	0.0166789	0.125453	0.0301067	0.00111818	0.0201221	0.0467845	0.0122347	0.0163347	0.0211981	0.0195898	0.0909942	-0.0186438	0.0662408	0.00688505	-0.028584	0.0107758	0.0457564	-0.0063734
GOBP_CELLULAR_RESPONSE_TO_PEPTIDE	-0.0104623	0.0168476	-0.00947998	0.0216286	-0.0315672	-0.0467995	-0.000711332	-0.0316459	-0.0514629	-0.0267345	-0.00931051	-0.011457	0.122051	0.0044817	0.0112263	-0.0202611	-0.0348572	-0.0206694	-0.0167489	-0.000603747	-0.0338396	0.171002	-0.0165195	-0.00881966	-0.0970469	-0.0723173	-0.0139219	-0.0205586	-0.0292797
GOBP_CELLULAR_RESPONSE_TO_PEPTIDE_HORMONE_STIMULUS	0.0250666	0.0531429	0.0249002	0.0585793	0.00241784	-0.013125	0.0345362	0.00244722	-0.0183502	0.00731884	0.0255629	0.0233236	0.106947	0.0398923	0.0470267	0.0147388	-0.000537911	0.014416	0.0180235	0.0351601	0.000217969	0.210866	0.0182071	0.0260655	-0.0666125	-0.0398054	0.0211419	0.0141506	0.00454957
GOBP_CELLULAR_RESPONSE_TO_REACTIVE_OXYGEN_SPECIES	-0.134112	-0.244725	-0.157218	-0.211902	-0.193615	-0.21878	-0.126104	-0.226262	-0.262584	-0.254499	-0.245931	-0.255344	-0.150928	-0.182556	-0.136216	-0.19911	-0.132462	-0.202248	-0.216125	-0.148907	-0.189009	-0.0536875	-0.21476	-0.107187	-0.177817	-0.23676	-0.177494	-0.135654	-0.209421
GOBP_CELLULAR_RESPONSE_TO_STEROID_HORMONE_STIMULUS	0.217349	0.132651	0.0905228	0.184587	0.146728	0.165836	0.134872	0.0973601	0.106912	0.0592363	0.0796815	0.0905438	0.170677	0.152522	0.0324534	0.202269	0.194769	0.149028	0.170129	0.139003	0.133353	0.17248	0.0767857	0.133517	0.093125	0.13187	0.0915764	0.239724	0.0705378
GOBP_CELLULAR_RESPONSE_TO_STRESS	-0.140927	-0.129509	-0.135064	-0.167622	-0.137549	-0.124535	-0.11085	-0.15719	-0.151644	-0.136392	-0.161078	-0.0863308	-0.104309	-0.113096	-0.152366	-0.155176	-0.120336	-0.124667	-0.147404	-0.102792	-0.108381	0.0910787	-0.125343	-0.124553	-0.142954	-0.120991	-0.137926	-0.11871	-0.10548
GOBP_CELLULAR_RESPONSE_TO_TOXIC_SUBSTANCE	-0.0349491	-0.161029	-0.0502811	-0.120752	-0.078599	-0.127772	-0.0961111	-0.0877722	-0.0139023	-0.11027	-0.0934076	-0.0138918	0.0120685	-0.0261127	-0.0785455	-0.109414	-0.0503186	-0.115206	-0.0650293	-0.079809	0.00371122	0.0376524	-0.000520256	-0.0210208	-0.143218	-0.0825129	-0.0719536	-0.0548551	-0.111557
GOBP_CENTRAL_NERVOUS_SYSTEM_DEVELOPMENT	-0.0303586	-0.0444551	0.000488552	-0.0213521	0.0781412	-0.0322352	0.0267388	0.0149135	0.0263002	0.014811	-0.014058	0.057571	0.143467	0.0634363	-0.0745641	0.0283747	-0.0163669	-0.0334744	-0.0286148	0.0186423	0.0584324	0.0901552	0.103434	0.0427082	-0.0352503	0.0161193	0.0765969	-0.0235469	0.0296358
GOBP_CHEMICAL_HOMEOSTASIS	0.0682767	0.0564051	0.0854815	0.116829	0.105036	0.0932159	0.0804632	0.100374	0.0927593	0.113876	0.0849111	0.108858	0.173141	0.0933664	0.0375056	0.0669439	0.122497	0.0677785	0.066212	0.0768581	0.094522	0.0912019	0.069577	0.078655	0.0761611	0.0694554	0.153841	0.111111	0.0792912
GOBP_CHROMATIN_ORGANIZATION	-0.28391	-0.221022	-0.291901	-0.301262	-0.311878	-0.305549	0.155935	-0.311572	-0.276862	-0.282625	-0.307826	-0.147223	-0.275421	-0.299652	-0.332088	-0.290035	-0.20192	-0.292586	-0.244121	-0.293811	-0.28257	-0.28279	-0.313422	-0.283313	-0.2778	-0.319329	-0.259375	-0.19985	-0.312726
GOBP_CHROMOSOME_ORGANIZATION	-0.154596	-0.0948352	-0.140505	-0.12686	-0.141311	-0.133628	0.152113	-0.142431	-0.140616	-0.124249	-0.153841	-0.0539332	-0.14038	-0.144018	-0.182779	-0.11969	-0.0632522	-0.115257	-0.0926313	-0.117829	-0.134684	-0.135902	-0.159743	-0.135243	-0.162245	-0.136459	-0.109238	-0.111436	-0.159857
GOBP_CILIUM_ORGANIZATION	0.0787665	-0.00972497	-0.0495348	0.0537432	0.024284	0.0370231	-0.0130235	0.0605275	0.0346189	-0.0315635	0.0112476	-0.00538446	0.0435873	0.0216197	-0.0279237	0.0863111	0.053857	0.0711458	0.0798659	0.0622739	0.0221797	-0.0210352	-0.0267863	0.123738	-0.0635251	0.00688141	0.0935958	0.0443026	-0.00148187
GOBP_CIRCULATORY_SYSTEM_DEVELOPMENT	-0.0130226	-0.0333066	0.000462854	0.0314832	0.0136048	-0.0309791	0.0719538	-0.0231903	-0.0620184	-0.0108811	-0.026519	0.060608	0.00886358	0.0513786	-0.0286766	-0.0367013	0.0304742	-0.0121356	-0.0176213	-0.00129337	-0.0442458	0.0731956	-0.0598666	-0.021138	-0.0520082	-0.0158404	-0.0108317	-0.0338429	-0.0265545
GOBP_CIRCULATORY_SYSTEM_PROCESS	0.0237594	0.0129042	0.0629052	0.0112462	0.0538454	0.0305512	0.120709	0.0601632	-0.00342443	0.0156191	0.0459589	0.0974361	0.04898	0.0790442	0.0111087	-0.0176283	0.0502526	0.0204697	0.0545585	0.0633826	0.0120562	0.105495	-0.00986805	0.0214737	-0.00566309	0.017269	0.0201092	-0.00342561	0.033547
GOBP_COGNITION	0.0474912	0.0165884	0.229958	0.0786847	0.0533279	0.00764743	0.0620819	0.0302348	0.0514686	0.256584	0.0133985	0.00564305	0.350938	0.144545	-0.0657422	0.0908396	0.0243561	0.0387513	0.0560212	0.0282119	0.0680473	0.0172549	0.070767	0.297599	-0.0462178	-0.0267981	-0.0144594	0.0118889	0.00312307
GOBP_COMPLEMENT_ACTIVATION	0.159505	0.250305	0.312295	0.0761331	0.216231	0.173674	0.171188	0.268747	0.203369	0.426448	0.33438	0.155215	0.0697981	0.139395	0.383705	0.199609	0.121874	0.0654134	0.168707	0.161056	0.139029	-0.0200346	0.328786	0.0725787	0.358926	0.25898	0.137701	0.216034	0.19923
GOBP_CYTOKINE_MEDIATED_SIGNALING_PATHWAY	0.0530608	0.0209379	-0.0380163	0.0265588	0.030356	0.0135922	-0.00472701	0.0274723	-0.0546532	-0.0215331	-0.00284275	0.0332391	-0.00949069	0.0113135	-0.0549944	0.0408904	0.0286062	0.0439614	0.0450448	0.106295	-0.0315635	0.211159	-0.00758126	0.00279397	-0.00485213	-0.0180282	-0.00642644	0.0489395	-0.0142857
GOBP_CYTOKINE_PRODUCTION	-0.0549649	-0.0739281	-0.0752122	-0.0597989	-0.0653392	-0.0681845	0.0822623	-0.0293283	-0.0831407	-0.0373592	-0.0641273	-0.0781321	-0.00460861	-0.0498507	-0.0459804	-0.0641505	-0.0750429	-0.0409843	-0.0330326	-0.0582582	-0.0637131	0.0437893	-0.0916999	-0.0617825	-0.0440581	-0.0926914	-0.0732603	-0.0825261	-0.1073
GOBP_CYTOPLASMIC_TRANSLATION	-0.386069	-0.410716	-0.42582	-0.465021	-0.470949	-0.465113	-0.356385	-0.414503	-0.423461	-0.421267	-0.415324	-0.477247	-0.479748	-0.471319	-0.416218	-0.45335	-0.465113	-0.463075	-0.404729	-0.457333	-0.475209	0.322251	-0.478914	-0.433571	-0.43127	-0.414639	-0.470949	-0.461223	-0.378231
GOBP_CYTOSKELETON_DEPENDENT_INTRACELLULAR_TRANSPORT	-0.102648	-0.210969	-0.235282	-0.173745	-0.189022	-0.180308	-0.119544	-0.15549	-0.180418	-0.220759	-0.0767035	-0.223125	-0.10396	-0.156311	-0.221404	-0.159867	-0.172131	-0.16331	-0.140489	-0.165892	-0.213443	-0.0959951	-0.127747	-0.215702	-0.192967	-0.200964	-0.124237	-0.175574	-0.221297
GOBP_CYTOSKELETON_ORGANIZATION	-0.0234223	-0.067692	-0.0790003	0.00285301	-0.0445095	-0.0400801	0.086202	-0.0358262	-0.0078179	-0.0321669	-0.0445187	0.0265389	-0.00475708	-0.0200899	-0.0892369	-0.0212621	0.00906489	-0.0103826	-0.034484	-0.0180439	-0.0490145	0.131921	-0.0524512	-0.0385351	-0.0691647	-0.0430644	-0.00414811	-0.00430526	-0.0195085
GOBP_DEFENSE_RESPONSE	0.0404608	0.101286	0.155967	0.0590724	0.105291	0.0881382	0.138103	0.137528	0.134354	0.21918	0.170961	0.101267	0.0783339	0.104716	0.183557	0.0976044	0.0719496	0.0217739	0.0759606	0.0950867	0.105776	0.0246258	0.188114	0.0760102	0.197303	0.134917	0.0750012	0.123922	0.0656597
GOBP_DEFENSE_RESPONSE_TO_BACTERIUM	0.0821232	0.176537	0.256611	0.110846	0.166396	0.14669	0.14385	0.244972	0.182763	0.335704	0.268495	0.15693	0.0451393	0.136643	0.32955	0.193429	0.122927	0.00245515	0.157102	0.129453	0.140405	0.0156141	0.295326	0.114441	0.314246	0.235131	0.140321	0.207464	0.130769
GOBP_DEFENSE_RESPONSE_TO_GRAM_NEGATIVE_BACTERIUM	0.208466	0.115789	0.205051	0.233671	0.185579	0.109512	0.0976302	0.207023	0.182816	0.166519	0.153045	0.136823	0.203	0.212509	0.24052	0.229389	0.171543	0.0539176	0.192742	0.082273	0.200256	-0.0211096	0.109074	0.215837	0.25092	0.17013	0.0918077	0.260883	0.0538663
GOBP_DEFENSE_RESPONSE_TO_OTHER_ORGANISM	0.0406648	0.102437	0.170295	0.0593712	0.106338	0.0948261	0.157231	0.156036	0.11366	0.22435	0.193848	0.113381	0.0284395	0.0881536	0.208127	0.110552	0.0814362	-0.0025841	0.0807646	0.0884156	0.096735	0.0138729	0.200973	0.0648665	0.231091	0.149028	0.0819498	0.132426	0.079455
GOBP_DEFENSE_RESPONSE_TO_SYMBIONT	-0.120696	-0.227695	-0.205818	-0.0708265	-0.165027	-0.153248	0.180495	-0.109608	-0.205483	-0.2367	-0.230843	-0.120787	-0.168346	-0.216532	-0.1485	-0.0641664	-0.0615595	-0.20797	-0.1205	-0.182508	-0.100919	-0.272861	-0.1667	-0.132854	-0.0929739	-0.109142	-0.137255	-0.065162	-0.264619
GOBP_DENDRITIC_CELL_ANTIGEN_PROCESSING_AND_PRESENTATION	0.0982165	-0.000398098	0.156701	0.0730794	0.0440751	0.0537432	-0.00233172	0.0363407	-0.0178007	0.363753	-0.00233172	-0.00813257	0.399427	0.0247389	-0.031336	0.0827475	0.075013	0.090482	0.0595441	0.0769467	0.00927	-0.137685	-0.0139334	0.217923	-0.0622739	0.0150709	0.0305398	0.0595441	-0.0100662
GOBP_DEPHOSPHORYLATION	-0.0902759	-0.0593687	-0.11236	-0.0506703	-0.123972	-0.118937	-0.101733	-0.100778	-0.0776746	-0.154185	-0.154238	-0.109016	-0.157823	-0.155684	-0.161696	-0.102272	-0.0604758	-0.108425	-0.0596588	-0.108414	-0.0764612	-0.0538704	-0.136184	-0.0974606	-0.193911	-0.145654	-0.104496	-0.0153806	-0.160862
GOBP_DETECTION_OF_STIMULUS	0.0892854	0.108576	0.181868	0.137122	0.129013	0.151242	0.11849	0.116266	0.0625944	0.235991	0.107367	0.12191	0.21015	0.202016	0.185235	0.0654462	0.20357	0.0726195	0.143318	0.162826	0.113396	0.0512438	0.10695	0.160376	0.0741257	0.171249	0.164434	0.11153	0.0823622
GOBP_DETOXIFICATION	-0.0349491	-0.161029	-0.0502811	-0.120752	-0.078599	-0.127772	-0.0961111	-0.0877722	-0.0139023	-0.11027	-0.0934076	-0.0138918	0.0120685	-0.0261127	-0.0785455	-0.109414	-0.0503186	-0.115206	-0.0650293	-0.079809	0.00371122	0.0376524	-0.000520256	-0.0210208	-0.143218	-0.0825129	-0.0719536	-0.0548551	-0.111557
GOBP_DEVELOPMENTAL_GROWTH	-0.0526902	-0.130235	-0.140673	-0.0981972	-0.1175	-0.10776	-0.120055	-0.116349	-0.0420824	-0.15345	-0.143001	-0.0959435	-0.125764	-0.0292106	-0.153273	-0.0244514	-0.0747635	-0.0855352	-0.0852638	-0.0680796	-0.109014	0.0548926	-0.129022	-0.123192	-0.139381	-0.129188	-0.0635101	-0.100676	-0.0582431
GOBP_DEVELOPMENTAL_PROCESS_INVOLVED_IN_REPRODUCTION	-0.140988	-0.186341	-0.175015	-0.116047	-0.151989	-0.173809	0.0772003	-0.165846	-0.19387	-0.183721	-0.194676	-0.160539	-0.104285	-0.116931	-0.194209	-0.144604	-0.135198	-0.148657	-0.157866	-0.155873	-0.130101	-0.175438	-0.184373	-0.13842	-0.141759	-0.186231	-0.155447	-0.140205	-0.139008
GOBP_DIGESTION	0.127495	0.174768	0.196814	0.115451	0.151306	0.274339	0.0507013	0.187831	0.215555	0.241442	0.148185	0.1429	0.314378	0.126148	0.159227	0.102919	0.0897597	0.104212	0.162838	0.125414	0.166088	0.0721018	0.00582853	0.129343	0.133171	0.246425	0.187944	0.11011	0.170864
GOBP_DIGESTIVE_SYSTEM_PROCESS	-0.0832831	-0.0401792	-0.0131694	-0.0174165	-0.00460103	0.12108	-0.0714071	-0.0359921	0.0785281	0.0917212	-0.0408978	-0.0418113	0.23953	-0.0555328	-0.0200371	-0.0454368	-0.00635119	-0.0199382	-0.050863	-0.0386241	0.0100058	-0.0519762	-0.0345077	-0.0401822	-0.0187081	0.0759189	0.120454	-0.112379	-0.0524572
GOBP_DNA_METABOLIC_PROCESS	-0.118115	-0.132218	-0.149225	-0.13949	-0.140398	-0.149923	-0.166727	-0.158745	-0.123986	-0.131173	-0.170009	-0.0399333	-0.119999	-0.137539	-0.194624	-0.0737948	-0.0433957	-0.10757	-0.0991144	-0.112896	-0.120497	0.0310001	-0.156313	-0.164579	-0.141509	-0.149694	-0.117105	-0.0611393	-0.128712
GOBP_EMBRYO_DEVELOPMENT	0.0120486	-0.042258	-0.0300022	-0.0179542	-0.0355586	-0.0291543	-0.0214858	-0.0152711	-0.0860901	-0.0366312	-0.0568868	-0.00154338	-0.0158442	0.0419315	-0.060307	-0.000848496	-0.0165966	0.0023373	-0.0233693	-0.00722919	-0.0244001	-0.00325641	0.0153284	-0.000937507	-0.0503374	-0.00662653	0.0112358	-0.0217554	0.0237636
GOBP_EMBRYO_DEVELOPMENT_ENDING_IN_BIRTH_OR_EGG_HATCHING	0.0142747	-0.0387044	-0.0395828	-0.0129097	-0.0267	-0.0232603	0.0199022	-0.0157961	-0.0871835	-0.0257283	-0.0414407	0.0434286	0.0259115	0.0868856	-0.0579417	0.00494779	-0.0108624	0.0025592	-0.0216679	-0.00108055	-0.0667098	0.0775635	0.00517198	-0.0483609	-0.0121517	0.0313159	0.00944883	-0.0155258	0.078931
GOBP_EMBRYONIC_MORPHOGENESIS	0.0016066	-0.0497203	-0.0415593	-0.0222996	-0.0456918	-0.0348954	-0.0221847	-0.0195452	-0.0972316	-0.05873	-0.0758959	-0.0151689	-0.0154676	0.0909427	-0.0882346	-0.00764743	-0.0220426	-0.00854713	-0.030911	-0.0144594	0.000693508	-0.0209378	0.0584567	-0.0563763	-0.117411	-0.0607296	0.0557165	-0.0287261	0.00320629
GOBP_ENDOCYTOSIS	0.100622	0.19084	0.2438	0.0385023	0.190837	0.136738	0.112409	0.219395	0.131887	0.337372	0.258486	0.111631	0.0459719	0.108877	0.301597	0.155505	0.0640472	0.0552215	0.148561	0.136082	0.106528	-0.0210748	0.308534	0.0619138	0.292192	0.209128	0.100719	0.16658	0.154213
GOBP_ENDOMEMBRANE_SYSTEM_ORGANIZATION	-0.228828	-0.27829	-0.249248	-0.178763	-0.262173	-0.2543	-0.170871	-0.180178	-0.206194	-0.233057	-0.280142	-0.057658	-0.173998	-0.216672	-0.227532	-0.235868	-0.247539	-0.210989	-0.217999	-0.240962	-0.224754	-0.0953101	-0.231302	-0.220855	-0.284573	-0.212157	-0.143443	-0.249391	-0.137805
GOBP_ENERGY_DERIVATION_BY_OXIDATION_OF_ORGANIC_COMPOUNDS	-0.0278143	-0.079439	-0.0151736	-0.0535362	-0.0724193	-0.0615998	-0.100265	-0.0241793	-0.0685689	-0.0858816	-0.0996723	-0.0755882	-0.0995817	-0.0256845	-0.0300881	-0.0358779	0.014534	-0.0387359	-0.0600688	-0.000497746	-0.0745641	-0.0188899	-0.0803557	-0.029433	-0.140603	-0.0849741	-0.0272437	0.00899636	-0.0590247
GOBP_ENTRY_INTO_HOST	-0.1106	-0.087846	-0.138121	-0.125993	-0.0914834	-0.0940027	0.200934	-0.115558	-0.147635	-0.0250943	-0.0956226	-0.0649342	-0.0368061	-0.0503069	-0.108639	-0.111975	-0.0914183	-0.119209	-0.133668	-0.119122	-0.122965	0.0323448	-0.0452321	-0.12101	-0.0985404	-0.105988	-0.119427	-0.107688	-0.0806938
GOBP_ENZYME_LINKED_RECEPTOR_PROTEIN_SIGNALING_PATHWAY	-0.0301312	-0.0725892	-0.0952491	-0.0333703	-0.031638	-0.0607997	-0.0872134	-0.059137	-0.117646	-0.102453	-0.084815	-0.072723	-0.0940866	-0.0336423	-0.0893545	-0.0370657	-0.0503394	-0.0719254	-0.0411695	-0.00523584	-0.0981012	0.0363336	-0.0446966	-0.0598103	-0.0822834	-0.035742	-0.080995	-0.0392192	-0.0710948
GOBP_EPIDERMAL_CELL_DIFFERENTIATION	-0.046663	-0.102047	-0.108047	-0.00696716	-0.0282618	0.00655376	0.0233327	-0.0487501	0.0129832	-0.00735571	-0.0179805	0.0455922	-0.0964621	0.0733916	-0.0763711	-0.0556098	0.0283099	-0.0160336	-0.073188	-0.018526	-0.0604981	0.228232	-0.113314	0.0375198	-0.0650106	-0.0287	-0.00821929	0.0177869	-0.000594973
GOBP_EPIDERMIS_DEVELOPMENT	0.0674716	0.0424355	-0.0314728	0.0662675	0.0417383	0.0758547	0.084729	0.024104	0.058595	0.109075	0.0466452	0.0754783	0.106712	0.123078	-0.00842383	0.0434972	0.0875422	0.0653893	0.022108	0.0636298	0.0121173	0.210123	-0.0246716	0.0651054	-0.000351487	0.0471011	0.0616543	0.075986	0.0390916
GOBP_EPITHELIAL_CELL_DIFFERENTIATION	0.0317912	0.0144367	-0.0447113	0.0320243	0.0211291	0.0327359	0.0337047	0.00916055	-0.00631269	0.0255635	0.0108953	0.0620796	0.0363095	0.0618732	-0.00659474	0.0147302	0.0536756	0.0270368	0.0209488	0.0591975	0.000869405	0.194017	-0.0267724	0.0563085	0.012613	0.0359597	0.0149068	0.0343345	0.022955
GOBP_EPITHELIAL_CELL_PROLIFERATION	-0.110631	-0.0549302	-0.046461	-0.129991	0.0318706	-0.0734304	0.0298492	-0.0533779	-0.0625088	-0.034884	-0.0261042	-0.0562234	-0.0335816	-0.0162124	-0.0631852	-0.11801	-0.129966	-0.0550323	-0.0470324	-0.0968217	-0.0573198	0.252802	-0.0861509	-0.026777	-0.0248638	-0.0245205	-0.149504	-0.0747443	-0.0353238
GOBP_EPITHELIAL_STRUCTURE_MAINTENANCE	-0.0706859	-0.0345434	-0.0459927	0.0119548	-0.019182	0.153066	-0.0434547	-0.0346696	0.116878	0.134495	-0.0343846	-0.0370058	0.227982	-0.0267275	-0.00732871	-0.0790334	-0.030642	-0.0173143	-0.0263831	-0.0143832	-0.030453	-0.108709	-0.0278186	-0.0352906	-0.00111953	0.129399	0.157283	-0.100417	-0.0440168
GOBP_EPITHELIUM_DEVELOPMENT	0.0546641	0.0292797	-0.0459595	0.0403564	0.0244873	0.0437393	0.0559396	0.016198	-0.00295797	0.0142804	0.0314606	0.0812185	0.0416112	0.0865588	0.00493056	0.0321059	0.0755664	0.0415478	0.0287808	0.0644834	0.00272983	0.168777	-0.00434972	0.0421316	0.0180877	0.0536224	0.0367008	0.0582227	0.0593848
GOBP_ESTABLISHMENT_OF_ORGANELLE_LOCALIZATION	-0.0735141	-0.185457	-0.157185	-0.0655102	-0.164528	-0.155543	-0.0243737	-0.129129	-0.101672	-0.140675	-0.11024	-0.142778	0.0348364	-0.131392	-0.182287	-0.133022	-0.0882095	-0.137571	-0.113642	-0.13905	-0.140916	-0.134321	-0.145481	-0.192623	-0.1101	-0.175561	-0.0337596	-0.0918705	-0.198082
GOBP_ESTABLISHMENT_OF_PROTEIN_LOCALIZATION	-0.0362317	-0.0699151	-0.0691925	-0.00669806	-0.0486758	-0.0383842	-0.0165181	-0.0278815	-0.0764369	-0.0238062	-0.0315798	0.0407823	0.0333673	-0.0299589	-0.0757705	-0.0359691	0.00401729	-0.0287234	-0.0416065	-0.0189118	-0.0401026	0.0975945	-0.0555192	-0.0606233	-0.0458095	-0.060099	-0.00381838	-0.0372474	-0.0721219
GOBP_ESTABLISHMENT_OF_PROTEIN_LOCALIZATION_TO_ORGANELLE	-0.0336677	-0.0338666	-0.0617365	-0.0442019	-0.00613911	-0.0123553	0.0584597	-0.000657362	-0.10478	-0.0422179	-0.0316969	-0.0393958	0.0596318	0.0260914	0.00296956	-0.0419942	-0.00217845	0.0340885	-0.0120254	0.00431163	-0.0287868	0.244839	0.0118607	-0.0244818	-0.0556557	-0.0159412	0.0432332	-0.0615432	-0.000192912
GOBP_EXPORT_FROM_CELL	-0.0991479	-0.10994	-0.0854174	-0.0401045	-0.0750527	-0.0825906	-0.040433	-0.0771971	-0.0997302	-0.00888783	-0.05151	0.0524979	0.0689262	-0.059358	-0.0922075	-0.10711	-0.0751293	-0.0802943	-0.0647214	-0.0678862	-0.115004	-0.0123764	-0.113539	-0.0798078	-0.138832	-0.104862	-0.0966983	-0.123983	-0.104123
GOBP_EXTERNAL_ENCAPSULATING_STRUCTURE_ORGANIZATION	0.0549116	0.0718514	0.0621053	-0.0595425	0.0692247	0.113518	0.0438446	0.108026	0.179361	0.0606376	0.0737453	0.0866068	0.119473	0.088196	0.0597377	-0.0529019	0.00885839	-0.052702	0.072491	0.0912649	0.137741	0.220933	0.00583625	0.185011	0.0720366	0.123526	-0.0794437	0.0531543	0.0725537
GOBP_FATTY_ACID_METABOLIC_PROCESS	0.196989	0.107981	0.180582	0.171156	0.143354	0.12266	0.14894	0.139922	0.12422	0.075784	0.160838	0.162568	0.165573	0.140125	0.0728638	0.153593	0.135789	0.146858	0.130356	0.156033	0.0782053	0.0392594	0.0813145	0.10901	0.076946	0.0987735	0.114774	0.159494	0.15534
GOBP_G_PROTEIN_COUPLED_RECEPTOR_SIGNALING_PATHWAY	0.184374	0.0879776	0.10773	0.190529	0.131712	0.138746	0.097935	0.156375	0.0589302	0.0659992	0.0848929	0.0887869	0.114272	0.0992226	0.113067	0.172549	0.180287	0.175505	0.167965	0.167794	0.0987166	0.0280353	0.108148	0.139082	0.10401	0.12197	0.119596	0.233524	0.0702407
GOBP_GAMETE_GENERATION	-0.2636	-0.240226	-0.287317	-0.235881	-0.252457	-0.285721	0.0763617	-0.278632	-0.316211	-0.280564	-0.290366	-0.240734	-0.250828	-0.2534	-0.314225	-0.257574	-0.236463	-0.270948	-0.245528	-0.272545	-0.236181	-0.301629	-0.301473	-0.260957	-0.230146	-0.298451	-0.248095	-0.239608	-0.283668
GOBP_GENERATION_OF_PRECURSOR_METABOLITES_AND_ENERGY	-0.0319677	-0.0678722	-0.0544691	-0.0575437	-0.060147	-0.0635799	-0.034541	-0.048461	-0.0725015	-0.120343	-0.099645	-0.0158465	0.0240456	0.010916	-0.0715623	-0.0385816	-0.0169379	-0.0399569	-0.0480456	-0.0239444	-0.0710673	0.105725	0.00253439	-0.0412941	-0.0372127	-0.106059	-0.0531499	0.00128797	-0.0662601
GOBP_GLAND_DEVELOPMENT	0.0834226	0.0114005	0.0592682	0.0551768	0.0705469	0.0428776	0.0397846	0.0681564	-0.0122344	0.0191812	0.0346918	0.107049	0.0621999	0.0462799	0.0283194	0.0739225	0.119899	0.0912835	0.0854182	0.0880645	0.00779948	0.141564	0.0319552	0.0540367	0.000362669	0.0946126	0.0241319	0.104091	0.0434392
GOBP_GLIOGENESIS	-0.182831	-0.176067	-0.0655096	-0.127261	-0.0849135	-0.135118	-0.0304144	-0.0317853	0.0229799	-0.0410385	-0.108293	0.0147492	0.108038	-0.0251854	-0.132082	-0.109939	-0.121446	-0.194656	-0.0978873	-0.065389	-0.0306731	0.0315384	-0.0383424	0.0188499	-0.0789655	-0.0671792	0.0737995	-0.125747	-0.0423948
GOBP_GLUCOSE_METABOLIC_PROCESS	0.0341635	0.025539	-0.014425	0.00821771	-0.00748189	0.0041711	0.034752	0.0271376	-0.050575	-0.0974887	-0.0321883	-0.00159799	0.0161432	0.0895069	0.045294	0.0291374	0.0190918	0.0305753	0.00568614	-0.0179297	-0.0332761	0.117735	0.024451	-0.0800088	0.0985779	-0.0645854	-0.0120122	0.012203	0.0363563
GOBP_GOLGI_VESICLE_TRANSPORT	-0.0702407	-0.135662	-0.167794	-0.000892701	-0.112655	-0.102887	-0.0105143	-0.0726982	-0.112096	-0.0881407	-0.109799	0.0564928	-0.0168954	-0.075748	-0.0546084	-0.0780809	-0.0924761	-0.0809085	-0.0549054	-0.0836076	-0.14106	-0.0440571	-0.0929918	-0.142474	-0.173834	-0.125251	-0.11831	-0.0956893	-0.150442
GOBP_GRANULOCYTE_MIGRATION	-0.142723	-0.0909602	0.092543	0.0139432	-0.011202	-0.0601637	0.0561463	-0.000611757	0.0692331	0.0458069	0.0374651	0.261502	0.0803792	0.0660744	0.0811787	-0.0485795	-0.0521076	-0.161941	-0.0591955	-0.0508898	0.107253	0.0994222	0.09712	0.142353	-0.0323814	0.007382	-0.0267977	-0.0595979	0.0398658
GOBP_GROWTH	0.00477842	-0.0636548	-0.0173114	0.0163197	-0.00657801	-0.00697158	0.0361201	0.0235805	0.0551165	-0.0169896	-0.00719532	0.0591347	0.0265622	0.0804769	-0.0550582	0.0554602	0.0101074	-0.0200395	0.0168409	0.0325171	0.000521891	0.213822	0.0158484	0.0372915	-0.00689694	0.00364335	0.0316441	-0.0169336	0.0619316
GOBP_HEAD_DEVELOPMENT	0.052258	0.0552083	0.0213141	0.0142008	0.0994924	0.00247439	0.0407293	0.0124812	0.0422758	0.0287325	0.0441547	0.0308593	0.141264	0.0887338	-0.0554048	0.0784645	0.0164601	0.0533535	0.00462603	0.0256046	0.0738954	0.0682837	0.141153	0.0521996	0.0242894	0.0134365	0.0540755	0.00989756	0.0494979
GOBP_HEART_DEVELOPMENT	-0.00930875	0.00355916	0.0769368	0.0956565	0.0131901	0.0226994	0.124719	0.0355896	-0.0381087	-0.0101669	0.000739105	0.142333	0.036546	0.0667958	0.0310886	-0.0171818	0.101227	0.0455428	0.0248769	0.042196	-0.017905	-0.00559613	-0.0246101	-0.0193331	-0.0474743	-0.00133627	0.0465842	0.0212775	0.0520167
GOBP_HEMOSTASIS	0.168212	0.162614	0.155756	0.149225	0.20064	0.149367	0.190396	0.165275	0.146548	0.163693	0.211495	0.167621	0.237885	0.272496	0.102103	0.11905	0.147607	0.157281	0.19458	0.152748	0.179287	0.243568	0.164593	0.129423	0.217708	0.127561	0.127971	0.0978027	0.145579
GOBP_HOMEOSTASIS_OF_NUMBER_OF_CELLS	0.0192632	-0.00782915	-0.0773959	-0.0340901	-0.0125436	-0.0475491	-0.017266	-0.0599455	-0.0704738	-0.0716807	-0.0531348	-0.0465801	0.00195338	0.00808599	-0.109354	-0.0216052	-0.0236667	-0.0200113	-0.044627	-0.000124782	-0.0484402	0.191001	-0.00125963	-0.0315365	-0.0968965	-0.0632183	-0.064904	-0.041705	-0.0642792
GOBP_HOMEOSTATIC_PROCESS	0.113017	0.0946119	0.095731	0.131901	0.124957	0.142687	0.101646	0.124707	0.120662	0.134365	0.0990207	0.122691	0.175401	0.12852	0.0595991	0.0899233	0.129893	0.0694419	0.110587	0.129099	0.117184	0.125742	0.114525	0.11191	0.0917101	0.138403	0.171392	0.122926	0.0924753
GOBP_HORMONE_METABOLIC_PROCESS	0.136075	0.174205	0.170387	0.110646	0.158173	0.165625	0.0954669	0.152482	0.132249	0.0926115	0.0698539	0.128372	0.296902	0.214118	0.134747	0.171192	0.180361	0.131997	0.181699	0.143171	0.170811	0.265748	0.182987	0.224561	0.10889	0.115852	0.173404	0.10047	0.187427
GOBP_HUMORAL_IMMUNE_RESPONSE	0.132024	0.21816	0.282185	0.134271	0.190727	0.168785	0.156762	0.242029	0.208515	0.35829	0.279856	0.184417	0.11332	0.170366	0.353683	0.195279	0.164228	0.0527654	0.175795	0.145125	0.162084	0.0162686	0.286475	0.12726	0.306587	0.224605	0.143027	0.226452	0.146105
GOBP_HUMORAL_IMMUNE_RESPONSE_MEDIATED_BY_CIRCULATING_IMMUNOGLOBULIN	0.140159	0.235634	0.298372	0.0566851	0.200624	0.17069	0.154575	0.267141	0.185137	0.414915	0.321175	0.139678	0.0479965	0.121304	0.380933	0.19631	0.103443	0.0582294	0.164826	0.157363	0.119362	-0.0422672	0.334027	0.068474	0.345581	0.257528	0.119865	0.213484	0.197994
GOBP_I_KAPPAB_KINASE_NF_KAPPAB_SIGNALING	-0.164388	-0.217257	-0.198314	-0.18395	-0.19382	-0.187488	0.215549	-0.151396	-0.225241	-0.0951809	-0.213302	-0.217594	-0.0455255	-0.200933	-0.188794	-0.169049	-0.174051	-0.166807	-0.140924	-0.208786	-0.211163	-0.213875	-0.223626	-0.199876	-0.201521	-0.245021	-0.153343	-0.180725	-0.22023
GOBP_IMMUNE_EFFECTOR_PROCESS	0.128783	0.145214	0.215795	0.075516	0.147892	0.121565	0.115844	0.175548	0.12942	0.315335	0.220738	0.0947094	0.152549	0.114637	0.236576	0.146396	0.093408	0.0754861	0.123166	0.13002	0.0915057	0.00239002	0.221434	0.10686	0.252715	0.156772	0.0834177	0.14499	0.122288
GOBP_IMMUNE_RESPONSE	0.0502799	0.135237	0.224018	0.0340969	0.108278	0.119408	0.123809	0.158043	0.114904	0.299824	0.18833	0.0855252	0.070042	0.0830423	0.267857	0.0989945	0.0733746	0.00778238	0.0900987	0.104273	0.0810002	-0.0346818	0.197753	0.0821711	0.218141	0.175552	0.0486571	0.119637	0.0983099
GOBP_IMMUNE_RESPONSE_REGULATING_CELL_SURFACE_RECEPTOR_SIGNALING_PATHWAY	0.122157	0.20185	0.248806	0.047725	0.175701	0.143583	0.13034	0.229229	0.156388	0.385567	0.271219	0.11797	0.0761849	0.103823	0.311222	0.169445	0.0851043	0.036367	0.145802	0.140545	0.0996932	-0.0355004	0.279465	0.0612646	0.288401	0.213705	0.0961323	0.181072	0.164905
GOBP_IMMUNE_RESPONSE_REGULATING_SIGNALING_PATHWAY	0.0966492	0.174253	0.220959	0.0266469	0.155045	0.12781	0.108855	0.216739	0.132069	0.340768	0.237707	0.101951	0.0707204	0.091994	0.279531	0.13824	0.0754685	0.0342211	0.124238	0.126249	0.0880959	-0.00294978	0.250969	0.0657837	0.256678	0.19239	0.0926823	0.161142	0.140016
GOBP_IMMUNE_SYSTEM_DEVELOPMENT	0.00147456	-0.0639534	0.0275318	-0.0361999	-0.0415514	-0.0193474	-0.0541121	-0.0378	-0.0437723	0.0714621	-0.0515027	-0.0302834	0.0909386	-0.0473837	-0.0124535	-0.0219471	-0.00339761	0.0111079	-0.0215403	0.0169795	-0.0391413	0.0268229	-0.0293892	0.0779755	-0.0611758	-0.0446265	-0.0517468	-0.019889	-0.0644591
GOBP_IMMUNOGLOBULIN_PRODUCTION	0.0536098	0.154697	0.231298	0.0380947	0.099943	0.130918	0.0623585	0.148448	0.0762969	0.329867	0.139522	0.0291981	0.0773935	0.0596007	0.259134	0.0974904	0.0606259	0.0110185	0.101419	0.107534	0.0476834	-0.117863	0.18146	0.0724478	0.202419	0.188763	0.0364789	0.094729	0.0845329
GOBP_IMMUNOGLOBULIN_PRODUCTION_INVOLVED_IN_IMMUNOGLOBULIN_MEDIATED_IMMUNE_RESPONSE	0.100395	0.000452232	0.0932894	0.0749197	0.0455247	0.055323	-0.00150744	0.037686	-0.0171848	0.242741	-0.00150744	-0.00738645	0.280076	0.0259279	-0.0309025	0.0847181	0.0768794	0.0925567	0.061202	0.0788391	0.0102506	-0.138684	-0.0132655	0.17056	0.0793434	0.0161296	0.031807	0.061202	-0.00934612
GOBP_INFLAMMATORY_RESPONSE	0.047056	0.0648099	0.122204	0.0603221	0.0772527	0.104305	0.0944371	0.104125	0.187679	0.16098	0.0960532	0.122998	0.214636	0.174164	0.0772667	0.00172554	0.0720821	0.0972844	0.0381118	0.123918	0.186207	0.130397	0.102183	0.138724	0.031547	0.0916664	0.0858622	0.0745458	0.0599726
GOBP_INNATE_IMMUNE_RESPONSE	0.0421447	0.0918723	0.175846	0.0255363	0.103283	0.0890433	0.148052	0.142352	0.105239	0.234377	0.185946	0.0998576	0.0469705	0.07421	0.202316	0.086236	0.0542898	0.00397944	0.069177	0.0752094	0.0759531	-0.00260203	0.178118	0.0442944	0.212129	0.136966	0.0601025	0.102189	0.0990441
GOBP_INORGANIC_ION_TRANSMEMBRANE_TRANSPORT	0.0352436	-0.0456175	-0.067874	0.0655676	0.0625239	-0.00263979	-0.0447768	0.0152195	-0.0690515	-0.0619194	-0.0469142	0.0423575	-0.0709966	-0.0433945	-0.0492194	0.0252401	0.0662895	0.0260738	0.031127	0.0206089	-0.000255779	0.0172995	-0.028027	-0.0484888	0.000856844	-0.0295009	-0.00863642	0.0913804	-0.00800918
GOBP_INTERFERON_GAMMA_PRODUCTION	-0.163544	-0.227099	-0.252537	-0.182877	-0.199627	-0.193209	0.165181	-0.204088	-0.240875	-0.111172	-0.227021	-0.166405	-0.121103	-0.211524	-0.204336	-0.173798	-0.180764	-0.17098	-0.189217	-0.178416	-0.222481	-0.227266	-0.235866	-0.224125	-0.106829	-0.217707	-0.209958	-0.188982	-0.234222
GOBP_INTERMEDIATE_FILAMENT_BASED_PROCESS	-0.00976	-0.0154702	-0.0803611	0.0134192	-0.00422456	0.000178582	0.0518046	-0.0156948	0.0489687	-0.0195032	0.0317332	0.0801533	-0.0227658	0.0524558	-0.0288691	-0.0175844	0.0145436	0.0160726	-0.0356097	0.0198993	-0.020287	0.282512	-0.0668442	0.0142597	0.00975122	-0.00464236	-0.0072042	0.0512104	0.016954
GOBP_INTERMEDIATE_FILAMENT_ORGANIZATION	0.0552995	0.0648259	-0.0146535	0.0940326	0.0742751	0.0772703	0.156772	0.0584689	0.0596674	0.0615944	0.127731	0.195152	0.0632254	0.154228	0.0494209	0.0464232	0.0947853	0.0948264	0.0287549	0.100089	0.0615411	0.410271	-0.001376	0.108266	0.107895	0.0766776	0.0745655	0.090811	0.112324
GOBP_INTRACELLULAR_PROTEIN_TRANSPORT	-0.18931	-0.225496	-0.215502	-0.222516	-0.204475	-0.207434	-0.143446	-0.203769	-0.238012	-0.203226	-0.182324	-0.0956543	-0.134592	-0.17528	-0.250261	-0.219196	-0.167136	-0.177217	-0.206074	-0.174745	-0.194651	0.117245	-0.228087	-0.22071	-0.172837	-0.214626	-0.1458	-0.200669	-0.208933
GOBP_INTRACELLULAR_RECEPTOR_SIGNALING_PATHWAY	0.118618	0.0223254	-0.0193579	0.0889527	0.0553567	0.0727881	0.061219	0.00404864	0.024047	-0.0516041	-0.0315537	0.00627698	0.0311684	0.0374899	-0.0514756	0.105128	0.111895	0.0482623	0.0761196	0.039651	0.0474776	0.152977	-0.0414504	0.0472621	-0.013727	0.0437614	-0.00199219	0.147115	-0.0426071
GOBP_INTRACELLULAR_TRANSPORT	-0.186979	-0.23182	-0.260725	-0.206495	-0.229174	-0.225912	-0.0316511	-0.219577	-0.237231	-0.247351	-0.213249	-0.179995	-0.163518	-0.210168	-0.250239	-0.219816	-0.201487	-0.200898	-0.213061	-0.201589	-0.237471	-0.00823778	-0.232085	-0.250533	-0.216227	-0.240936	-0.18032	-0.21969	-0.249459
GOBP_INTRINSIC_APOPTOTIC_SIGNALING_PATHWAY	-0.148708	-0.166304	-0.0354871	-0.115043	-0.133316	-0.0661483	-0.0435971	-0.0810139	-0.0532267	-0.0617517	-0.105108	0.0572441	-0.0421841	-0.0899527	-0.121216	-0.101326	-0.0511845	-0.0953411	-0.121404	-0.0440223	-0.0426369	0.154408	-0.0545884	0.0296203	-0.122781	-0.0274498	-0.0641338	-0.0594977	-0.0547601
GOBP_ION_HOMEOSTASIS	-0.0692394	-0.0611951	0.0606048	0.0324088	0.0121456	-0.0231525	-0.0266599	0.03098	0.00930204	-0.00894685	-0.00414695	0.0490974	0.090617	-0.0161042	-0.0301911	-0.0166989	0.0403706	-0.0665868	0.00903544	-0.0226293	0.0358518	0.0313533	0.044824	0.0166406	0.0296039	-0.00434466	0.0762019	0.0576031	0.0360522
GOBP_ION_TRANSMEMBRANE_TRANSPORT	0.0210814	-0.0523034	-0.0650325	0.035359	0.0349991	-0.0144855	-0.0535464	0.010129	-0.0700634	-0.0683716	-0.0175871	0.021864	-0.0466215	-0.0392485	-0.0574825	0.0109814	0.037866	0.00987152	0.0212165	-0.00906194	0.00993221	-0.0168448	0.00422174	-0.0203904	0.0359939	-0.0257444	-0.0394311	0.0722253	-0.0284392
GOBP_ION_TRANSPORT	-0.0141257	-0.0477861	-0.0198989	0.0130097	-0.0075066	-0.0265837	0.0880478	-0.00519536	-0.0582368	-0.0595162	-0.0072678	0.0447467	0.00778761	-0.0428302	-0.0694197	-0.010007	-0.00777619	-0.00829798	0.00637822	-0.013809	-0.00684162	-0.0871816	0.00852843	-0.0166062	0.0184282	-0.0429188	-0.00957483	0.0128829	-0.0237937
GOBP_KERATINOCYTE_DIFFERENTIATION	-0.0237296	-0.081121	-0.0875974	0.0177363	-0.00450545	0.0315607	0.0490135	-0.0256849	0.0382642	0.0171096	0.0062077	0.0718824	-0.0751555	0.100557	-0.0544279	-0.0328995	0.0546792	0.00841467	-0.0511074	0.0058036	-0.0380392	0.260133	-0.0925374	0.0638938	-0.0427736	-0.00492356	0.0164627	0.0435043	0.0243055
GOBP_LEUKOCYTE_CELL_CELL_ADHESION	-0.00683913	-0.0555744	0.0500846	0.0034862	-0.00401142	0.0181899	0.018748	0.0126367	0.0251644	0.144482	-0.0168629	0.0564053	0.17454	0.0218605	-0.0741727	0.0166128	0.00623202	0.0238604	0.00609595	0.0666542	0.0207558	0.0343375	0.00975072	0.113583	-0.00357368	0.0210903	-0.013807	0.0140009	-0.000137097
GOBP_LEUKOCYTE_CHEMOTAXIS	-0.0261578	-0.109703	0.0831604	0.0987362	0.0186053	0.0321832	0.0182767	0.0673551	0.139628	0.0635713	0.00482887	0.158002	0.147187	0.0881106	-0.0285907	0.0555683	0.0495474	-0.0633707	0.0597274	0.000907029	0.130342	0.138826	0.0683363	0.133776	0.0103721	0.0854678	0.0105014	0.0433376	0.00745151
GOBP_LEUKOCYTE_DIFFERENTIATION	-0.0447362	-0.08992	0.0231506	-0.0685055	-0.064243	-0.0393719	-0.0876062	-0.059108	-0.0689003	0.101568	-0.0718139	-0.0284524	0.121261	-0.0730119	-0.0284129	-0.0551447	-0.0617889	-0.0108163	-0.0434511	-0.014217	-0.0470861	-0.040989	-0.0308202	0.110489	-0.0660095	-0.0606291	-0.0752232	-0.0746605	-0.0861499
GOBP_LEUKOCYTE_MEDIATED_CYTOTOXICITY	0.103764	0.0201804	0.185057	0.0761419	0.0794624	0.117941	0.0815236	0.135645	0.00757993	0.273682	0.0803004	0.0802366	0.303678	0.147906	0.00998596	0.0898075	0.0783226	0.110559	0.143581	0.124202	0.0804172	0.107969	0.0477178	0.212254	0.0575896	0.0355216	0.0379801	0.0663289	0.0678802
GOBP_LEUKOCYTE_MEDIATED_IMMUNITY	0.130027	0.161941	0.239712	0.0751721	0.156061	0.134982	0.123693	0.200188	0.128935	0.351942	0.246048	0.105326	0.146887	0.111059	0.253323	0.161521	0.0952432	0.0771643	0.139168	0.144199	0.0864866	-0.0255641	0.231913	0.109188	0.275717	0.179537	0.0889803	0.163523	0.148226
GOBP_LEUKOCYTE_MIGRATION	-0.00944831	-0.0526935	0.0808432	0.0693458	0.0438089	0.0181839	0.0461799	0.0360265	0.0792478	0.0257377	0.0264286	0.223926	0.0965535	0.0515299	0.0675289	0.0406934	0.0351307	-0.064964	0.0377926	0.00021836	0.112087	0.114872	0.0692877	0.163659	0.0414944	0.0581075	-0.00184426	0.0296891	0.0225407
GOBP_LEUKOCYTE_PROLIFERATION	0.0831757	0.0322429	0.0108571	0.0550591	0.0606299	0.0413407	0.0799256	0.0277458	0.0169964	0.106449	0.0295964	0.0858483	0.127848	0.0472297	-0.0284874	0.0716819	0.0579017	0.072856	0.0449866	0.0897635	0.0462969	0.0716572	0.0479421	0.0509252	0.0935353	0.0174582	0.018971	0.0481999	0.0177022
GOBP_LIPID_BIOSYNTHETIC_PROCESS	0.189706	0.140554	0.136414	0.163428	0.134579	0.133881	0.112464	0.146567	0.151149	0.101358	0.131013	0.151334	0.155759	0.184958	0.106149	0.15118	0.133963	0.163204	0.12687	0.152202	0.118465	0.11164	0.0998456	0.136318	0.0546535	0.09397	0.149663	0.127263	0.14758
GOBP_LIPID_CATABOLIC_PROCESS	0.0876229	0.110572	0.182608	0.112307	0.164174	0.118668	0.0824882	0.157154	0.123905	0.0884287	0.152887	0.15702	0.220473	0.137764	0.0522044	0.126764	0.203108	0.201361	0.0479402	0.120819	0.123403	0.101197	0.0833162	0.114765	0.0649454	0.158259	0.105563	0.112303	0.100229
GOBP_LIPID_LOCALIZATION	0.123098	0.177313	0.168612	0.139311	0.155528	0.133272	0.138505	0.098124	0.124697	0.162472	0.155552	0.138483	0.281511	0.199019	0.110772	0.150335	0.127459	0.120479	0.134785	0.160302	0.174316	0.171128	0.149478	0.121052	0.0776902	0.041209	0.107964	0.0785436	0.106148
GOBP_LIPID_METABOLIC_PROCESS	0.117711	0.150594	0.157476	0.10794	0.170078	0.143399	0.114597	0.144875	0.136715	0.095659	0.128177	0.143827	0.192369	0.151399	0.0907651	0.107711	0.147146	0.156311	0.122247	0.14516	0.112308	0.114019	0.118864	0.139547	0.0823486	0.09648	0.126639	0.100058	0.152136
GOBP_LOCALIZATION_WITHIN_MEMBRANE	-0.0508916	-0.0866677	-0.106532	0.0237119	-0.0626493	-0.073987	0.0153062	-0.0645861	-0.0470127	-0.0971409	-0.0611214	0.123044	-0.0809771	-0.0585365	-0.0410403	-0.0513114	-0.068924	-0.0986942	-0.0716369	-0.059606	-0.0354948	-0.00774765	-0.0253751	-0.0864671	-0.011898	-0.0716391	-0.0920504	-0.0676243	-0.078378
GOBP_LOCOMOTION	-0.0103008	-0.0299817	0.0137501	0.024067	0.0275162	0.0101731	0.0240992	0.0181521	0.0150768	-0.0181047	-0.00588548	0.0698192	0.0373107	0.0481645	0.00963302	0.0422294	0.0266621	-0.00417639	0.00934948	0.0120044	0.0316231	0.0829163	0.000448217	0.0400243	0.0209248	0.00360969	0.0226644	0.0196806	0.0320656
GOBP_LYMPHOCYTE_ACTIVATION	0.0761831	0.115307	0.176877	0.0183602	0.11083	0.0959577	0.0864593	0.138339	0.102088	0.291654	0.17558	0.0825217	0.0955765	0.0605294	0.190605	0.108581	0.0448453	0.0438383	0.0834772	0.106885	0.0573723	0.00193325	0.189764	0.07268	0.194445	0.132043	0.0342668	0.108537	0.0951401
GOBP_LYMPHOCYTE_ACTIVATION_INVOLVED_IN_IMMUNE_RESPONSE	0.0953716	0.00293511	0.127307	0.0687599	0.0795506	0.0662426	0.0780624	0.0574104	0.0326967	0.27968	0.0227817	0.0259998	0.313047	0.0964002	0.0278792	0.0825353	0.0707166	0.101072	0.0766813	0.0947352	0.0598977	0.000254789	0.0773978	0.199471	-0.0109319	0.0288342	0.0308774	0.0596806	0.0121551
GOBP_LYMPHOCYTE_MEDIATED_IMMUNITY	0.128393	0.164278	0.237038	0.0605747	0.155545	0.13658	0.11996	0.200931	0.117721	0.363679	0.242982	0.0981582	0.133224	0.10535	0.260034	0.162235	0.0936465	0.0685012	0.136337	0.14002	0.0831753	-0.0343022	0.237606	0.102754	0.277287	0.185113	0.089402	0.165864	0.150634
GOBP_MACROMOLECULE_CATABOLIC_PROCESS	-0.0811122	-0.108913	-0.11047	-0.100619	-0.10228	-0.105285	-0.11415	-0.0955645	-0.0806023	-0.134217	-0.122462	-0.0263	-0.0281936	-0.09125	-0.120119	-0.0831351	-0.0766229	-0.0852635	-0.0941875	-0.0899753	-0.069104	0.0695766	-0.0544718	-0.0768994	-0.128085	-0.121526	-0.108274	-0.095496	-0.0853847
GOBP_MAINTENANCE_OF_GASTROINTESTINAL_EPITHELIUM	-0.0706859	-0.0345434	-0.0459927	0.0119548	-0.019182	0.153066	-0.0434547	-0.0346696	0.116878	0.134495	-0.0343846	-0.0370058	0.227982	-0.0267275	-0.00732871	-0.0790334	-0.030642	-0.0173143	-0.0263831	-0.0143832	-0.030453	-0.108709	-0.0278186	-0.0352906	-0.00111953	0.129399	0.157283	-0.100417	-0.0440168
GOBP_MAINTENANCE_OF_LOCATION	-0.0615002	0.0729401	0.097712	0.000853591	0.00202167	0.0352848	0.0398225	0.101767	0.0560491	0.14417	0.0232617	0.0565398	0.170123	0.19671	0.0378129	0.0298662	0.00948763	-0.028979	0.0494184	0.0265931	0.160933	0.116167	0.121303	0.06805	0.0252616	0.0817518	0.241009	-0.000716449	0.106784
GOBP_MALE_GAMETE_GENERATION	-0.236248	-0.2465	-0.254291	-0.198976	-0.216878	-0.259251	0.088076	-0.249263	-0.289714	-0.247914	-0.260915	-0.245105	-0.209461	-0.216429	-0.289187	-0.22798	-0.199444	-0.243557	-0.256761	-0.245293	-0.194238	-0.293656	-0.273009	-0.282486	-0.183149	-0.271935	-0.211122	-0.203332	-0.251248
GOBP_MAPK_CASCADE	-0.195056	-0.121021	-0.175615	-0.178747	-0.168598	-0.182459	-0.16597	-0.178096	-0.156051	-0.0375528	-0.165134	-0.133922	-0.0806251	-0.110011	-0.192407	-0.203464	-0.214928	-0.205757	-0.202664	-0.192173	-0.179617	0.0259863	-0.13391	-0.184758	-0.219546	-0.157669	-0.165468	-0.188785	-0.202294
GOBP_MEMBRANE_INVAGINATION	0.134891	0.228675	0.293123	0.0514748	0.195886	0.165901	0.147731	0.262581	0.178822	0.409622	0.314893	0.133392	0.0405326	0.113647	0.373516	0.191352	0.0950792	0.0527404	0.159932	0.15227	0.111495	-0.0321416	0.321951	0.0638148	0.339119	0.249618	0.115173	0.208645	0.19379
GOBP_MEMBRANE_ORGANIZATION	0.0857196	0.138087	0.188551	0.00932564	0.121394	0.102099	0.104535	0.170611	0.107464	0.291622	0.214596	0.116342	0.00817357	0.0672024	0.244079	0.116693	0.0414725	0.0149155	0.0985907	0.106164	0.0633092	0.00705516	0.218432	0.0304581	0.213731	0.157861	0.061244	0.12378	0.141963
GOBP_METAL_ION_HOMEOSTASIS	-0.0650577	-0.0402122	0.111815	0.0178287	-0.0104725	-0.00152099	0.00286106	0.0653578	0.0376784	0.0103894	0.0290007	0.0590094	0.120742	0.0130273	-1.39784e-05	0.00106875	0.0288743	-0.0593623	0.0365349	-0.0048804	0.039294	0.0949244	0.0784671	0.0539663	0.0399647	0.0259418	0.120495	0.0380757	0.0407412
GOBP_METAL_ION_TRANSPORT	-0.0643088	-0.0698044	-0.0452308	-0.0493374	-0.0719882	-0.0619144	0.111219	-0.0489452	-0.101336	-0.0922763	-0.0513545	0.00485319	-0.0320043	-0.0934477	-0.0931169	-0.0531438	-0.0719138	-0.0514847	-0.03758	-0.068146	-0.0577715	-0.0968992	-0.0148682	-0.0781313	-0.0679952	-0.0824185	-0.0291123	-0.058885	-0.0489657
GOBP_MICROTUBULE_BASED_MOVEMENT	-0.0438149	-0.148314	-0.177534	-0.0455211	-0.121927	-0.111833	-0.0746042	-0.0937468	-0.141834	-0.163278	-0.0392063	-0.146479	-0.0624779	-0.0821677	-0.161242	-0.0728572	-0.100676	-0.0892541	-0.0777467	-0.0950981	-0.123998	-0.117835	-0.122689	-0.150439	-0.110202	-0.135918	-0.0478053	-0.107406	-0.12996
GOBP_MICROTUBULE_BASED_PROCESS	-0.0655949	-0.140434	-0.165235	-0.0878167	-0.132364	-0.122579	-0.105052	-0.118536	-0.128988	-0.168666	-0.105275	-0.11604	-0.110387	-0.122014	-0.171096	-0.0626374	-0.0886935	-0.0995008	-0.104858	-0.119347	-0.128696	0.0694362	-0.150371	-0.175538	-0.136799	-0.161733	-0.0773043	-0.0759827	-0.105096
GOBP_MICROTUBULE_CYTOSKELETON_ORGANIZATION	-0.0628081	-0.11701	-0.140492	-0.0606305	-0.115514	-0.105958	-0.116742	-0.0965308	-0.113782	-0.151163	-0.140743	-0.0781126	-0.0980328	-0.12045	-0.154846	-0.0426518	-0.0628659	-0.0813136	-0.0824772	-0.107222	-0.0993705	0.123798	-0.151416	-0.162932	-0.14827	-0.150857	-0.0509972	-0.0433318	-0.0826312
GOBP_MITOCHONDRION_ORGANIZATION	-0.0366642	-0.170064	-0.124967	-0.113763	-0.143362	-0.134244	-0.083423	-0.120273	-0.132536	-0.186101	-0.069904	-0.171644	-0.109111	-0.121946	-0.139176	-0.112019	-0.0703358	-0.112263	-0.102468	-0.0560371	-0.130266	0.0137105	-0.178286	-0.171366	-0.178466	-0.159399	-0.104604	-0.0774244	-0.120494
GOBP_MITOTIC_CELL_CYCLE	-0.156321	-0.1613	-0.179293	-0.109783	-0.135927	-0.129049	-0.0667298	-0.116908	-0.176517	-0.178097	-0.155088	-0.115704	-0.172604	-0.142321	-0.186504	-0.153991	-0.109305	-0.10934	-0.0993277	-0.114063	-0.148962	0.188095	-0.169181	-0.117797	-0.199733	-0.143645	-0.132356	-0.168964	-0.124563
GOBP_MITOTIC_CELL_CYCLE_PROCESS	0.0184438	0.0299852	-0.00712313	0.0838221	0.0637539	0.0727409	0.0235215	0.0946556	0.0111692	0.00571336	0.0252138	0.0168417	0.0171388	0.0427463	-0.00937977	0.00713332	0.0867616	0.099554	0.119123	0.0925054	0.033147	0.294778	0.0199601	0.0824959	-0.0411635	0.0419125	0.0570386	-0.0134312	0.0184909
GOBP_MODIFICATION_DEPENDENT_MACROMOLECULE_CATABOLIC_PROCESS	-0.140105	-0.204093	-0.231284	-0.159969	-0.1791	-0.170552	-0.207186	-0.181705	-0.221189	-0.220212	-0.206698	-0.171351	-0.193376	-0.193917	-0.219642	-0.0939476	-0.16005	-0.14963	-0.147651	-0.154352	-0.20222	0.120834	-0.212885	-0.203604	-0.210892	-0.194568	-0.185287	-0.166238	-0.197193
GOBP_MONOCARBOXYLIC_ACID_BIOSYNTHETIC_PROCESS	0.356833	0.211037	0.260766	0.328635	0.269722	0.256923	0.257041	0.287073	0.290041	0.208079	0.285043	0.327345	0.263417	0.306782	0.193091	0.293258	0.274425	0.286922	0.270201	0.300704	0.197943	0.261314	0.172794	0.256089	0.181483	0.231217	0.253497	0.267075	0.270965
GOBP_MONOCARBOXYLIC_ACID_METABOLIC_PROCESS	0.131257	0.0540864	0.110868	0.104435	0.0807615	0.0981622	0.106559	0.0866635	0.0769807	0.0403003	0.103662	0.142443	0.153263	0.121014	0.0188749	0.115606	0.0870333	0.126152	0.0779713	0.116523	0.0603351	0.165159	0.0847785	0.0751174	0.0651889	0.0601735	0.0811958	0.0984791	0.135264
GOBP_MONONUCLEAR_CELL_DIFFERENTIATION	-0.0346574	-0.0751344	0.0154419	-0.0584825	-0.0650008	-0.0216894	-0.0888444	-0.0838679	-0.0455107	0.137807	-0.0702983	-0.0172526	0.138198	-0.0738383	-0.0220811	-0.0455197	-0.0505703	0.00768575	-0.0678445	-0.00961307	-0.0232644	-0.0291766	-0.0408963	0.120901	-0.0800638	-0.0425163	-0.0891491	-0.0651439	-0.0852168
GOBP_MONOSACCHARIDE_METABOLIC_PROCESS	0.0380212	0.0594281	0.0186931	0.0121054	-0.00586557	0.0499846	0.065201	0.0634946	-0.052099	-0.0860406	-0.032775	0.0262506	0.0421108	0.0624683	0.021884	0.0315092	0.0204293	0.0332729	0.00757836	-0.00495267	0.0176043	0.0976221	0.0322649	-0.0263773	0.0564883	-0.0529256	0.0408957	0.0136675	0.0163866
GOBP_MORPHOGENESIS_OF_AN_EPITHELIUM	0.0639578	0.0960614	-0.0383387	0.0571852	0.0535911	0.0623779	0.157862	0.0500851	0.0593058	0.0184094	0.136556	0.191391	0.114369	0.197122	0.0751246	0.0351969	0.157906	0.0702539	0.0502969	0.0854568	0.00597853	0.199569	0.00754641	0.12381	0.06125	0.0554211	0.0814935	0.102654	0.159435
GOBP_MRNA_METABOLIC_PROCESS	-0.083172	-0.0834157	-0.179408	-0.154636	-0.172791	-0.164455	-0.200393	-0.175384	-0.170835	-0.16888	-0.198818	-0.108019	-0.116477	-0.188352	-0.213175	-0.143244	-0.105428	-0.143707	-0.10913	-0.148801	-0.113716	0.0973985	-0.16757	-0.198726	-0.189328	-0.187796	-0.128383	-0.112637	-0.208266
GOBP_MULTI_ORGANISM_REPRODUCTIVE_PROCESS	-0.150503	-0.164462	-0.198722	-0.140616	-0.153315	-0.17958	0.071136	-0.178424	-0.22048	-0.197979	-0.199347	-0.161554	-0.147787	-0.168571	-0.220078	-0.150189	-0.140584	-0.158477	-0.151366	-0.161858	-0.162434	-0.173307	-0.197991	-0.141812	-0.161494	-0.168383	-0.159619	-0.144925	-0.151894
GOBP_MULTICELLULAR_ORGANISM_REPRODUCTION	-0.125383	-0.142104	-0.17403	-0.117661	-0.130466	-0.158741	0.107896	-0.157191	-0.194803	-0.177837	-0.179165	-0.138817	-0.112859	-0.144296	-0.192606	-0.128307	-0.117138	-0.132143	-0.125974	-0.14001	-0.134214	-0.195123	-0.170027	-0.138301	-0.134296	-0.170247	-0.136892	-0.121967	-0.128506
GOBP_MULTICELLULAR_ORGANISMAL_HOMEOSTASIS	0.126264	0.120023	0.0873515	0.135627	0.120888	0.186109	0.126603	0.133382	0.173217	0.147955	0.118902	0.122476	0.160416	0.149172	0.0957686	0.087175	0.107695	0.0474027	0.122176	0.134146	0.112094	0.0936296	0.120649	0.127463	0.137086	0.196969	0.215107	0.111493	0.0812802
GOBP_MUSCLE_CELL_DEVELOPMENT	-0.00469128	0.046563	0.0255483	0.0967781	0.0802664	0.0542472	0.12932	0.0421577	0.0938202	0.0439113	0.0491242	0.179903	0.0339425	0.118951	-0.0131848	-0.0122744	0.153625	0.112711	0.0838803	0.106734	0.0494487	0.0678949	0.0611453	0.0578586	0.0218022	0.123252	0.141778	-0.0316822	0.0893835
GOBP_MUSCLE_CELL_DIFFERENTIATION	0.0187068	0.0324695	0.0668313	0.0829949	0.0653842	0.0522106	0.0926602	0.039491	0.0637581	0.0292409	0.03736	0.126324	0.0231585	0.0889261	0.0334435	0.0115574	0.175953	0.0999783	0.0735647	0.0929554	0.0387377	0.0738636	0.0417161	0.0456557	0.025173	0.0924548	0.163259	0.0494788	0.0677904
GOBP_MUSCLE_CONTRACTION	-0.0757204	-0.0724934	-0.058221	0.00979032	-0.0328175	-0.0388124	0.214243	-0.0256577	-0.0497931	-0.0320175	-0.0741433	-0.014978	-0.0689343	0.0244739	-0.0741553	-0.0828525	0.0136049	-0.0209831	-0.036352	-0.0227562	-0.0301187	-0.0452434	-0.0555767	-0.00322635	-0.0832649	-0.04839	0.000873742	-0.0539115	-0.0607323
GOBP_MUSCLE_STRUCTURE_DEVELOPMENT	0.034639	0.0382854	0.0816847	0.0914368	0.0723436	0.0614021	0.113084	0.0484935	0.0651069	0.0330773	0.0424681	0.139426	0.0286723	0.106784	0.0371358	0.0268469	0.176926	0.108599	0.0814761	0.10126	0.0444373	0.0918603	0.0452473	0.0512772	0.0262989	0.0954393	0.161536	0.0593005	0.0694401
GOBP_MUSCLE_SYSTEM_PROCESS	-0.0970935	-0.101259	-0.091443	-0.0278874	-0.0650812	-0.0692791	0.14534	-0.0593159	-0.0856378	-0.0669797	-0.102738	-0.0543732	-0.101685	0.0148398	-0.103127	-0.103668	-0.0243417	-0.0531218	-0.0670388	-0.0225311	-0.0667965	-0.0583282	-0.0868524	-0.0443368	-0.113814	-0.0794798	-0.0383701	-0.0816782	-0.0653707
GOBP_MYELOID_CELL_DIFFERENTIATION	-0.00631471	-0.0657801	-0.0672696	-0.0528443	-0.0574644	-0.0652663	-0.0658987	-0.0324345	-0.120058	0.0117553	-0.081057	-0.0291248	0.0315068	-0.0662098	-0.019804	-0.0400151	-0.0440476	-0.0389969	-0.0158957	-0.00897584	-0.0961012	-0.012337	-0.0683385	0.0177564	-0.0356728	-0.0832457	-0.0527993	-0.0597681	-0.0987587
GOBP_MYELOID_CELL_HOMEOSTASIS	-0.0300334	-0.0320712	-0.12361	-0.0926768	-0.0607544	-0.104985	-0.0591761	-0.117897	-0.10686	-0.112457	-0.0928649	-0.0987888	-0.0255217	-0.0199379	-0.163995	-0.082661	-0.0930388	-0.0806095	-0.101848	-0.0505721	-0.0863625	0.170974	-0.0342799	-0.0850308	-0.141517	-0.132378	-0.122362	-0.101003	-0.102641
GOBP_MYELOID_LEUKOCYTE_DIFFERENTIATION	-0.0518546	-0.0585417	-0.0402654	-0.0745544	-0.0669822	-0.0862809	-0.0843895	-0.0255608	-0.133283	0.0727608	-0.0818613	0.00512121	0.0899557	-0.0681924	0.0257894	-0.0616446	-0.0612937	-0.0617522	-0.0096658	-0.040983	-0.109494	-0.125686	-0.0641012	0.068804	0.0177546	-0.0952527	-0.0532647	-0.0803639	-0.104262
GOBP_MYELOID_LEUKOCYTE_MIGRATION	-0.0555989	-0.0337624	0.110433	0.0678889	0.0397738	0.0025153	0.0877675	0.0755795	0.0943536	0.0762596	0.0727576	0.259894	0.102932	0.0974056	0.1308	0.019812	0.0135875	-0.0731237	0.0281703	0.017107	0.131782	0.093998	0.119813	0.186733	0.0485311	0.0525575	0.0275704	0.00556276	0.0718795
GOBP_NEGATIVE_REGULATION_OF_APOPTOTIC_SIGNALING_PATHWAY	-0.0822532	-0.152562	-0.0510362	-0.0893518	-0.124205	-0.0518324	-0.0917125	-0.081357	-0.105918	-0.0864421	-0.0834188	-0.0188555	-0.0994224	-0.128782	-0.0985945	-0.0786308	-0.0281322	-0.0251078	-0.0777672	-0.0299601	-0.0339308	0.117827	-0.0621477	-0.00925269	-0.145705	-0.0666044	-0.11952	-0.0349896	-0.0536651
GOBP_NEGATIVE_REGULATION_OF_BIOSYNTHETIC_PROCESS	-0.231239	-0.143128	-0.261587	-0.250405	-0.230325	-0.224174	0.020907	-0.229418	-0.263972	-0.243729	-0.244525	-0.229621	-0.217384	-0.190285	-0.232646	-0.236993	-0.245142	-0.208054	-0.235365	-0.232365	-0.223024	0.0288685	-0.24954	-0.220955	-0.246367	-0.292545	-0.22251	-0.222246	-0.25381
GOBP_NEGATIVE_REGULATION_OF_CATALYTIC_ACTIVITY	-0.0371053	0.0290944	0.0123003	0.0153036	0.041846	0.0348314	0.184016	0.0465213	0.0151363	0.0209644	0.0242385	-0.00552064	0.0600134	0.065026	0.0401774	-0.0468887	-0.000187903	0.0369426	0.0326747	-0.0107975	0.0596845	0.0825113	0.0610086	0.0321929	0.0417407	0.000236031	0.0137507	-0.0190177	0.0272655
GOBP_NEGATIVE_REGULATION_OF_CELL_ACTIVATION	0.0258316	-0.00775549	-0.0434833	0.000388445	0.00168485	-0.012236	0.040485	7.8582e-05	-1.92318e-05	0.108765	-0.0285247	0.0408688	0.107553	-0.0172642	-0.0256252	0.0158291	0.00194223	0.0159262	0.0166527	0.0325246	-0.0121477	0.0267843	-0.0280857	-0.00531018	-0.0519297	-0.0404954	-0.0316583	-0.00553534	-0.0404218
GOBP_NEGATIVE_REGULATION_OF_CELL_ADHESION	0.108203	0.073687	0.0163685	0.0799568	0.0896498	0.0661437	0.115315	0.0907932	0.0591823	0.173368	0.0566503	0.115415	0.149924	0.102844	-0.00239073	0.0976659	0.0826132	0.116628	0.0908349	0.111856	0.0740298	0.0834436	0.0555258	0.0628815	0.0316665	0.0503323	0.0464865	0.0745555	0.0423739
GOBP_NEGATIVE_REGULATION_OF_CELL_CELL_ADHESION	0.024206	0.0127346	-0.0415199	-0.0011834	0.0207229	-0.0137705	0.0660491	0.0206405	0.00321786	0.141145	-0.00734426	0.0708611	0.117443	0.0498658	-0.0748772	0.0143084	0.000645493	0.0365428	0.0175985	0.0333523	0.0093863	0.060568	-0.0055463	0.000647566	-0.0195196	-0.023023	-0.0328126	-0.00699284	-0.0202996
GOBP_NEGATIVE_REGULATION_OF_CELL_DEATH	0.0672741	-0.0060489	0.0355498	0.0404365	0.0353444	0.0440513	0.0303281	0.0469297	-0.000471523	0.0135948	0.0408744	0.0709065	0.109405	0.0824543	0.0355714	0.0497709	0.0799729	0.0722991	0.0779407	0.0937786	0.0751362	0.127678	0.0633206	0.115213	0.0539878	0.0328685	0.093982	0.0723917	0.0617548
GOBP_NEGATIVE_REGULATION_OF_CELL_DIFFERENTIATION	-0.079307	-0.119008	-0.0723132	-0.123714	-0.120598	-0.130208	-0.0211094	-0.0907824	-0.121838	-0.142088	-0.131689	-0.141214	-0.11406	-0.0933307	-0.0594948	-0.0310082	-0.0587403	-0.109877	-0.0783406	-0.0739982	-0.152646	-0.132449	-0.170213	-0.104709	-0.129361	-0.0904645	-0.109331	-0.0402883	-0.150895
GOBP_NEGATIVE_REGULATION_OF_CELL_POPULATION_PROLIFERATION	0.0266219	0.00460517	0.0252776	0.00110177	0.0051049	0.0253103	0.0653388	0.00157501	0.00428796	0.0767233	-0.00751947	0.0456229	0.0907179	-0.0239717	-0.0288409	0.0156042	0.0746077	0.0297187	0.00421902	0.0285453	0.00378938	0.143277	-0.0583187	0.0120616	-0.01833	0.0145066	0.0242067	0.0508385	-0.000576786
GOBP_NEGATIVE_REGULATION_OF_CELLULAR_COMPONENT_ORGANIZATION	-0.0265394	-0.0577877	-0.0464126	-0.0286106	-0.0455254	-0.0359605	-0.0253888	-0.0475012	-0.00103412	-0.0364309	-0.0590647	-0.0457764	0.0117001	-0.048374	-0.0925947	0.0355181	0.0130946	-0.0114903	-0.0349909	-0.0179639	-0.00331178	0.141133	-0.0508424	-0.0741222	-0.0563816	-0.0621608	-0.0357547	0.00301808	-0.0388058
GOBP_NEGATIVE_REGULATION_OF_CYTOKINE_PRODUCTION	-0.128463	-0.0830103	-0.0986994	-0.149874	-0.104521	-0.116801	0.2152	-0.0458608	-0.128004	0.0317454	-0.0980883	-0.120976	0.0184742	-0.0500599	-0.0355479	-0.137097	-0.148119	-0.0935565	-0.0670871	-0.124277	-0.0755491	-0.0264753	-0.126536	-0.0658281	-0.131308	-0.109983	-0.1069	-0.153384	-0.137619
GOBP_NEGATIVE_REGULATION_OF_DEFENSE_RESPONSE	-0.00792694	0.0476181	-0.00601397	-0.0351513	0.0174735	-0.0314898	0.000424198	-0.0265039	0.0146771	0.128896	0.037157	-0.00576044	0.18547	0.085864	0.00578757	-0.0589762	0.0214752	-0.00116918	-0.0557966	0.00403835	0.0247988	0.0724609	-0.017716	-0.0131667	0.0141906	-0.0357819	0.0247394	0.00693971	-0.0201863
GOBP_NEGATIVE_REGULATION_OF_DEVELOPMENTAL_PROCESS	-0.0953981	-0.136698	-0.0979261	-0.136883	-0.136038	-0.143526	-0.0504426	-0.109708	-0.141723	-0.158028	-0.148019	-0.157693	-0.134635	-0.113324	-0.0850943	-0.0538794	-0.0799654	-0.123735	-0.0973982	-0.0924099	-0.166497	-0.136487	-0.182786	-0.114511	-0.149081	-0.110734	-0.126711	-0.0637855	-0.166209
GOBP_NEGATIVE_REGULATION_OF_GENE_EXPRESSION	-0.112322	-0.0567599	-0.0982555	-0.135062	-0.113255	-0.116815	0.103756	-0.0772412	-0.123396	-0.0312673	-0.103784	-0.114963	-0.00347869	-0.0756133	-0.0870797	-0.119655	-0.107938	-0.0930199	-0.0855496	-0.12872	-0.0864879	0.0301846	-0.140145	-0.114495	-0.121293	-0.108613	-0.0934355	-0.0944783	-0.13726
GOBP_NEGATIVE_REGULATION_OF_HYDROLASE_ACTIVITY	0.0666738	0.156265	0.155822	0.147127	0.199765	0.196581	0.160542	0.207548	0.170883	0.141033	0.18389	0.098645	0.18629	0.216273	0.202378	0.0567227	0.112065	0.188357	0.178975	0.104141	0.189113	0.205949	0.216514	0.195502	0.185105	0.154491	0.122646	0.0661742	0.193571
GOBP_NEGATIVE_REGULATION_OF_IMMUNE_RESPONSE	-0.157573	-0.183551	-0.198787	-0.184229	-0.178198	-0.192777	0.147442	-0.179894	-0.171725	-0.0748211	-0.14949	-0.206514	-0.0290444	-0.183814	-0.180808	-0.17275	-0.182601	-0.164308	-0.161623	-0.15553	-0.174916	-0.165161	-0.18698	-0.171817	-0.172335	-0.213781	-0.207186	-0.187811	-0.160447
GOBP_NEGATIVE_REGULATION_OF_IMMUNE_SYSTEM_PROCESS	-0.0952675	-0.130699	-0.110448	-0.12491	-0.120548	-0.131043	0.142092	-0.103672	-0.101242	-0.0648386	-0.109185	-0.0975902	-0.00795492	-0.126458	-0.110416	-0.112839	-0.117307	-0.105386	-0.0896601	-0.0848367	-0.125806	-0.0659153	-0.134664	-0.0968011	-0.110969	-0.136302	-0.139573	-0.130232	-0.126953
GOBP_NEGATIVE_REGULATION_OF_INFLAMMATORY_RESPONSE	-0.0179317	0.0822427	-0.0116332	-0.0388821	0.0111107	-0.0312018	-0.0046399	-0.0469617	0.037136	0.163347	-0.0165269	-0.0108967	0.225244	0.0996283	0.0171884	-0.0756856	0.0339913	-0.00778085	-0.0963039	-0.0162586	0.0442833	-0.00579476	-0.0113854	-0.02966	-0.0446774	-0.0292402	0.0459984	0.0165047	-0.0869486
GOBP_NEGATIVE_REGULATION_OF_INTRACELLULAR_SIGNAL_TRANSDUCTION	-0.0930412	-0.0248894	-0.0191509	-0.115364	-0.0714929	-0.00837687	-0.00256248	-0.0827324	-0.0602323	-0.0619714	-0.0550552	0.00979217	-0.103372	-0.0528834	-0.0699192	-0.102581	-0.0541662	-0.0385166	-0.123515	-0.0427772	-0.0503492	0.0774157	-0.0457859	0.0275465	-0.108938	0.0299561	-0.0834088	-0.0193243	-0.0567795
GOBP_NEGATIVE_REGULATION_OF_KINASE_ACTIVITY	-0.341887	-0.265492	-0.253171	-0.32309	-0.27353	-0.294899	0.264772	-0.276914	-0.282753	-0.237426	-0.286917	-0.187906	-0.306459	-0.271853	-0.320061	-0.348317	-0.301507	-0.349848	-0.328404	-0.32307	-0.272782	-0.196944	-0.318712	-0.280431	-0.211624	-0.305607	-0.248802	-0.273146	-0.288503
GOBP_NEGATIVE_REGULATION_OF_LEUKOCYTE_CELL_CELL_ADHESION	-0.0152048	-0.0321335	-0.0872757	-0.0395807	-0.0292852	-0.0508033	0.0295967	-0.0322358	-0.0417463	0.116941	-0.0566933	0.0326615	0.0895333	0.00766562	-0.108968	-0.0248586	-0.0377706	-0.0253413	-0.0153739	-0.00228346	-0.0369113	0.0521762	-0.0532407	-0.0548339	-0.0962857	-0.0777134	-0.0699903	-0.0451317	-0.0680978
GOBP_NEGATIVE_REGULATION_OF_LYMPHOCYTE_ACTIVATION	0.0125685	-0.0111306	-0.0670501	-0.012796	-0.00579885	-0.0246252	0.0460874	-0.00812809	-0.0224815	0.127054	-0.0347047	0.0480606	0.0999452	-0.023555	-0.0290875	0.0025592	-0.0107486	0.0025592	0.00866879	0.0232831	-0.0160221	0.0551498	-0.0324168	-0.0330804	-0.0764593	-0.0524921	-0.0439614	-0.0182556	-0.0464776
GOBP_NEGATIVE_REGULATION_OF_MOLECULAR_FUNCTION	-0.0357392	0.017317	0.00245107	0.00685475	0.0291295	0.0226927	0.154156	0.0316536	0.00143151	0.00863162	0.0128291	-0.0022219	0.052819	0.066672	0.0198919	-0.0455716	-0.00644493	0.0283862	0.0207432	-0.0144358	0.0387076	0.0992809	0.0456221	0.0173049	0.0280442	-0.0112634	0.00205096	-0.016535	0.0189502
GOBP_NEGATIVE_REGULATION_OF_MULTICELLULAR_ORGANISMAL_PROCESS	-0.0658928	-0.0618878	-0.0860957	-0.101335	-0.0861899	-0.107169	0.10629	-0.0748362	-0.0960802	-0.0247716	-0.0880359	-0.108553	-0.0282519	-0.0553034	-0.0837923	-0.0805892	-0.0958296	-0.0825407	-0.0800585	-0.0896596	-0.0833889	-0.0299097	-0.131637	-0.0892056	-0.0886162	-0.105215	-0.0923718	-0.0930904	-0.113875
GOBP_NEGATIVE_REGULATION_OF_NUCLEOBASE_CONTAINING_COMPOUND_METABOLIC_PROCESS	-0.243017	-0.158437	-0.315816	-0.261551	-0.275754	-0.253646	0.0276654	-0.276837	-0.294763	-0.262537	-0.29569	-0.282389	-0.270521	-0.222218	-0.259472	-0.251169	-0.260595	-0.234717	-0.2662	-0.239519	-0.258788	0.000233786	-0.255405	-0.295753	-0.300214	-0.286709	-0.248956	-0.233995	-0.303842
GOBP_NEGATIVE_REGULATION_OF_ORGANELLE_ORGANIZATION	0.0135597	-0.0674131	-0.0434235	-0.0109892	-0.0350239	-0.0243561	-0.0148259	-0.037723	-0.0285567	-0.0296278	-0.0698551	-0.0173757	-0.0265097	-0.0571308	-0.0888773	0.0025063	0.0556267	0.00443422	-0.0208858	-0.00314894	-0.0118718	0.196177	-0.0779524	-0.0674131	-0.0553953	-0.0544317	0.0260034	0.0452956	-0.0341083
GOBP_NEGATIVE_REGULATION_OF_PEPTIDASE_ACTIVITY	0.0478394	0.15776	0.161859	0.138141	0.207941	0.20229	0.165134	0.216198	0.180893	0.143742	0.190187	0.0976996	0.198485	0.226882	0.209745	0.0378065	0.0981577	0.187988	0.181815	0.0926779	0.172585	0.237293	0.213271	0.209152	0.1972	0.15163	0.121442	0.0524187	0.208272
GOBP_NEGATIVE_REGULATION_OF_PHOSPHORUS_METABOLIC_PROCESS	-0.277346	-0.224842	-0.254394	-0.264876	-0.249367	-0.258842	0.118167	-0.250972	-0.270533	-0.238654	-0.265908	-0.208604	-0.285783	-0.226838	-0.290011	-0.283907	-0.259747	-0.285563	-0.279573	-0.270378	-0.228681	-0.122268	-0.251798	-0.263891	-0.231471	-0.229385	-0.23613	-0.21398	-0.270906
GOBP_NEGATIVE_REGULATION_OF_PHOSPHORYLATION	-0.309361	-0.230358	-0.259944	-0.299684	-0.265236	-0.279721	0.18596	-0.268141	-0.281254	-0.244883	-0.280486	-0.206421	-0.299495	-0.232197	-0.30855	-0.315935	-0.28301	-0.317501	-0.305356	-0.298053	-0.269866	-0.191502	-0.306663	-0.27636	-0.229475	-0.238764	-0.247481	-0.225474	-0.283884
GOBP_NEGATIVE_REGULATION_OF_PROTEIN_METABOLIC_PROCESS	-0.131364	-0.0619868	-0.0731209	-0.0825184	-0.0515877	-0.0596796	0.0869534	-0.048569	-0.0721148	-0.0691848	-0.0663481	-0.09178	-0.0338893	-0.0238096	-0.0502162	-0.141113	-0.094408	-0.0603893	-0.061527	-0.106555	-0.0411119	0.122321	-0.0383695	-0.0571521	-0.0476001	-0.0718922	-0.0786107	-0.115447	-0.0617537
GOBP_NEGATIVE_REGULATION_OF_PROTEIN_MODIFICATION_PROCESS	-0.312037	-0.289417	-0.290702	-0.308731	-0.28574	-0.295421	0.0373875	-0.289696	-0.304755	-0.279035	-0.302927	-0.245001	-0.314896	-0.288622	-0.328123	-0.319838	-0.295801	-0.320619	-0.314171	-0.307007	-0.264146	-0.0322381	-0.298708	-0.298033	-0.270201	-0.269268	-0.273196	-0.281458	-0.306547
GOBP_NEGATIVE_REGULATION_OF_PROTEOLYSIS	0.0352161	0.136394	0.139404	0.119791	0.185423	0.180393	0.143251	0.192933	0.157913	0.122224	0.16708	0.0790513	0.175821	0.203337	0.185424	0.0249974	0.0817714	0.167704	0.16111	0.0767737	0.150928	0.246245	0.189351	0.185707	0.172554	0.130801	0.102714	0.0380221	0.184182
GOBP_NEGATIVE_REGULATION_OF_RESPONSE_TO_EXTERNAL_STIMULUS	-0.0414125	0.000904596	-0.0252316	-0.052144	-0.0159839	-0.0493344	-0.0345093	-0.0245593	-0.0271958	0.0599148	-0.00673739	-0.0398458	0.123625	0.0304436	-0.0112458	-0.029973	-0.011862	-0.0228067	-0.044392	-0.0201042	-0.0153605	0.0423343	-0.0488072	-0.0181096	0.034584	-0.0573389	-0.00472933	-0.024669	-0.0516644
GOBP_NEGATIVE_REGULATION_OF_RESPONSE_TO_STIMULUS	-0.111413	-0.0994125	-0.0908162	-0.116658	-0.102931	-0.098343	0.0182819	-0.0977119	-0.0999022	-0.0645786	-0.0965099	-0.095432	-0.0506577	-0.0873627	-0.104338	-0.107388	-0.0845111	-0.0887139	-0.119256	-0.0896334	-0.0869527	0.0141764	-0.10929	-0.0769533	-0.0914071	-0.0933455	-0.0992521	-0.0766714	-0.111545
GOBP_NEGATIVE_REGULATION_OF_SIGNALING	-0.0510808	-0.0314365	0.00593929	-0.0548105	-0.0224162	0.0014207	-0.00444533	0.00767963	-0.033536	-0.0353462	-0.0295533	0.00610852	-0.0390779	-0.0198064	-0.0397679	-0.0546692	-0.00590222	0.00099887	-0.0371703	0.00540842	-0.0170801	0.0811846	-0.0215058	0.043469	-0.0439979	0.0160666	-0.0200023	0.027664	-0.0199727
GOBP_NEGATIVE_REGULATION_OF_TRANSCRIPTION_BY_RNA_POLYMERASE_II	-0.356635	-0.21094	-0.408461	-0.371054	-0.380639	-0.375889	0.0334776	-0.38293	-0.405492	-0.362976	-0.394889	-0.370979	-0.352412	-0.297498	-0.358328	-0.363675	-0.370715	-0.364608	-0.373514	-0.366983	-0.34459	-0.05307	-0.350786	-0.394635	-0.381978	-0.390055	-0.342075	-0.331946	-0.400997
GOBP_NEGATIVE_REGULATION_OF_TRANSFERASE_ACTIVITY	-0.347076	-0.275489	-0.264005	-0.330111	-0.283136	-0.303275	0.232265	-0.286554	-0.292491	-0.24891	-0.296167	-0.201584	-0.314867	-0.281518	-0.327702	-0.353582	-0.309567	-0.355524	-0.33507	-0.329707	-0.28262	-0.172482	-0.326609	-0.290167	-0.224537	-0.313848	-0.259582	-0.282306	-0.298142
GOBP_NEGATIVE_REGULATION_OF_TRANSPORT	-0.189755	-0.188212	-0.215943	-0.199477	-0.197036	-0.216069	0.131087	-0.203685	-0.261936	-0.180891	-0.206337	-0.151001	-0.165226	-0.152756	-0.142335	-0.197024	-0.208364	-0.19746	-0.193301	-0.181411	-0.173453	-0.0349634	-0.170633	-0.130616	-0.158722	-0.222728	-0.172189	-0.190889	-0.214669
GOBP_NERVOUS_SYSTEM_PROCESS	0.0161975	0.0366137	0.103783	0.0365298	0.0131007	0.017391	0.0592409	0.0189663	-0.0178856	0.0748211	-0.0188879	-0.0184902	0.133184	0.085539	-0.0314573	0.0168885	0.0467429	-0.00507175	0.00500917	0.0164012	0.0285789	-0.0113663	0.0012779	0.100539	-0.0618005	-0.00924201	0.0273466	0.0497898	-0.00108966
GOBP_NEUROGENESIS	-0.162342	-0.180593	-0.0898709	-0.100417	-0.141948	-0.163882	-0.0828122	-0.120583	-0.0315263	-0.1348	-0.123573	-0.114577	-0.0194799	-0.0890335	-0.125788	-0.0869532	-0.12199	-0.16292	-0.148552	-0.126608	-0.0940033	-0.0352986	-0.108128	-0.0949559	-0.148828	-0.11482	-0.0925812	-0.126131	-0.127503
GOBP_NEURON_DEVELOPMENT	-0.1583	-0.202088	-0.108509	-0.123017	-0.181205	-0.187417	-0.114036	-0.136214	-0.0491412	-0.166031	-0.20151	-0.147295	-0.0528315	-0.13394	-0.120929	-0.0781725	-0.1278	-0.152022	-0.185303	-0.171293	-0.117019	-0.122814	-0.105413	-0.149688	-0.210639	-0.0975601	-0.1506	-0.131199	-0.150979
GOBP_NEURON_DIFFERENTIATION	-0.180887	-0.223023	-0.135777	-0.14881	-0.20333	-0.208945	-0.141048	-0.161438	-0.0436436	-0.189426	-0.222481	-0.172007	-0.0840941	-0.159096	-0.147436	-0.106378	-0.153412	-0.175775	-0.206983	-0.19368	-0.143522	-0.113374	-0.132921	-0.174694	-0.231507	-0.125357	-0.175091	-0.156353	-0.175738
GOBP_NITROGEN_COMPOUND_TRANSPORT	-0.0416295	-0.0627665	-0.0604354	-0.00154712	-0.0348949	-0.0269521	-0.0228953	-0.0223582	-0.0592729	-0.0247089	0.000278709	0.030255	0.0357187	-0.0191262	-0.0646382	-0.0259851	0.00936951	-0.0306001	-0.0263081	-0.0115565	-0.0206943	0.0687903	-0.0359126	-0.0447262	-0.0387573	-0.0532272	-0.000793398	-0.0243977	-0.0682372
GOBP_NON_MEMBRANE_BOUNDED_ORGANELLE_ASSEMBLY	-0.139694	-0.0796095	-0.0987467	-0.0643634	-0.122896	-0.135043	-0.0333881	-0.106104	-0.05583	-0.0883279	-0.106879	-0.0164879	-0.127485	-0.130055	-0.146357	-0.164574	-0.0424126	-0.0966015	-0.0761449	-0.101312	-0.115291	0.187158	-0.147495	-0.141573	-0.105438	-0.0659809	-0.055403	-0.115121	-0.0996679
GOBP_NUCLEOBASE_CONTAINING_SMALL_MOLECULE_METABOLIC_PROCESS	-0.0185332	-0.0021814	-0.0372687	-0.0522911	-0.00346666	-0.0222827	0.0157834	0.00293133	-0.0272306	-0.0828645	-0.0631911	0.0160331	0.0414123	0.0238847	-0.0683765	-0.0340559	0.00335916	0.016829	-0.0228316	-0.0484575	-0.0925366	0.0759743	-0.0189545	0.00719113	0.0133284	-0.0324499	0.00627272	-0.0141916	-0.00886559
GOBP_NUCLEOSIDE_DIPHOSPHATE_METABOLIC_PROCESS	-0.0374904	-0.0548167	-0.121071	-0.061792	-0.075234	-0.0648502	0.03107	-0.0736006	-0.115417	-0.146523	-0.0953549	0.00194931	0.0184082	0.00246949	-0.110326	-0.0412419	-0.0528525	-0.04313	-0.0635405	-0.0814016	-0.0991505	0.155329	-0.048345	-0.0460861	0.0106434	-0.122128	-0.027813	0.0352269	-0.0739684
GOBP_NUCLEOSIDE_PHOSPHATE_BIOSYNTHETIC_PROCESS	0.0641742	0.010107	-0.00528023	0.0196827	0.0232971	0.0240535	0.0113333	0.0392354	0.0176225	-0.00638284	-0.0133137	0.0405479	0.0290564	0.107434	-0.0250882	0.0377444	0.0776588	0.0887379	0.00967924	0.0325575	-0.0202189	0.0338911	-0.00149848	0.0642143	0.0433128	0.010507	0.0668049	0.0162556	0.0335275
GOBP_NUCLEOTIDE_PHOSPHORYLATION	-0.0332963	-0.0420787	-0.114163	-0.0578006	-0.0697274	-0.0595006	0.0591924	-0.0680377	-0.108563	-0.148428	-0.0891793	0.0273876	0.0478093	0.0246412	-0.105294	-0.0365291	-0.0471305	-0.0379229	-0.0583128	-0.082661	-0.0933005	0.222425	-0.0329874	-0.0819924	0.0403726	-0.123086	-0.0133429	0.00232569	-0.0615905
GOBP_ORGANELLE_ASSEMBLY	-0.104632	-0.118683	-0.129282	-0.0885293	-0.132995	-0.135633	-0.0258669	-0.11022	-0.0622591	-0.131094	-0.127357	-0.0791008	-0.109157	-0.118986	-0.164426	-0.134638	-0.075461	-0.101783	-0.0854362	-0.0894549	-0.110286	0.00946845	-0.164842	-0.108039	-0.137082	-0.105276	-0.0518529	-0.121423	-0.121272
GOBP_ORGANELLE_LOCALIZATION	-0.0298662	-0.133365	-0.119377	-0.0281921	-0.108271	-0.10019	-0.00245029	-0.0895329	-0.0650494	-0.0972853	-0.0712865	-0.0925342	0.043417	-0.0883746	-0.0821467	-0.0791082	-0.0445306	-0.0872	-0.0647707	-0.0840371	-0.0950913	-0.0284803	-0.0958774	-0.14514	-0.0736688	-0.120747	0.00702867	-0.0479696	-0.115531
GOBP_ORGANIC_ACID_BIOSYNTHETIC_PROCESS	0.346072	0.202612	0.24838	0.318101	0.260449	0.248978	0.24665	0.276946	0.303574	0.198115	0.273094	0.313256	0.252373	0.317121	0.184052	0.284801	0.266519	0.279419	0.261713	0.291675	0.190459	0.260133	0.189723	0.245955	0.171476	0.222645	0.24472	0.258634	0.259218
GOBP_ORGANIC_ACID_CATABOLIC_PROCESS	0.17684	0.124192	0.0790957	0.14489	0.139853	0.143154	0.0991266	0.13646	0.146944	0.0820469	0.0912711	0.0894859	0.14961	0.230068	0.0730399	0.195691	0.148386	0.23118	0.145882	0.169468	0.113252	0.0328545	0.140041	0.150423	0.0356262	0.111519	0.181041	0.140326	0.0859331
GOBP_ORGANIC_ACID_METABOLIC_PROCESS	0.123627	0.0649908	0.0938059	0.108191	0.0909777	0.103169	0.101516	0.0824758	0.101933	0.03461	0.09606	0.127086	0.158385	0.15189	0.0396886	0.106583	0.0816367	0.15358	0.0953119	0.125468	0.0753925	0.139233	0.0705562	0.111786	0.0805077	0.0601686	0.108658	0.0877647	0.115051
GOBP_ORGANIC_ACID_TRANSPORT	0.0366945	-0.0231135	0.05157	0.128454	0.100873	-0.000765532	0.0530486	0.0142718	0.027607	-0.00793811	0.105207	0.0778454	0.0760455	0.082764	-0.058946	0.0261812	0.0728943	0.0276102	0.0279463	0.0458378	0.00761445	0.0234071	0.0120427	-0.00139006	0.0694582	-0.0269978	-0.0189342	0.0665061	-0.00773778
GOBP_ORGANIC_CYCLIC_COMPOUND_CATABOLIC_PROCESS	-0.0956971	-0.0744374	-0.079718	-0.117862	-0.0796997	-0.128881	-0.0897879	-0.101381	-0.0470991	-0.112416	-0.128275	-0.094635	-0.00165461	-0.0532604	-0.137327	-0.105315	-0.0455466	-0.0109016	-0.115619	-0.0876099	-0.118083	0.0603295	-0.121655	-0.0262623	-0.103767	-0.0619049	-0.0704274	-0.0610396	-0.136942
GOBP_ORGANIC_HYDROXY_COMPOUND_METABOLIC_PROCESS	0.0942784	0.076679	0.0679367	0.0591555	0.0760482	0.0894676	0.00643109	0.0864288	0.0265308	0.00694099	0.0324417	0.107344	0.252302	0.104451	0.0618388	0.11368	0.115851	0.0682188	0.103804	0.0781874	0.0957847	0.149885	0.121548	0.106968	0.0878473	0.0518428	0.122619	0.0549341	0.115245
GOBP_ORGANONITROGEN_COMPOUND_BIOSYNTHETIC_PROCESS	-0.0820219	-0.0872359	-0.12138	-0.106543	-0.102521	-0.114593	-0.0639926	-0.115679	-0.0854566	-0.123564	-0.0938836	-0.097159	-0.068667	-0.0569331	-0.130968	-0.114104	-0.0942993	-0.0958034	-0.106196	-0.110306	-0.0980254	0.176906	-0.113637	-0.070636	-0.11112	-0.149178	-0.0934069	-0.101905	-0.0886939
GOBP_ORGANONITROGEN_COMPOUND_CATABOLIC_PROCESS	-0.0305725	-0.0389036	-0.0597303	-0.0446281	-0.0259759	-0.0327309	-0.0387853	-0.0204428	-0.0116914	-0.0733256	-0.0429823	0.0289205	0.0452647	0.00967365	-0.0812755	-0.0260053	-0.0174381	0.0134252	-0.0399214	-0.0189488	-0.0198353	0.0876835	0.000132971	-0.0020377	-0.065531	-0.0227259	-0.0341807	-0.0386663	-0.0221441
GOBP_ORGANOPHOSPHATE_BIOSYNTHETIC_PROCESS	0.070141	0.0150624	-0.0322357	0.0320647	0.0221794	0.0168804	0.0340989	0.023562	0.0317741	-0.0259674	-0.0240434	0.00727292	0.0568724	0.0852355	-0.0371789	0.0362778	0.069591	0.0756115	0.0198458	0.0426299	-0.0142801	0.022686	0.0506038	0.0388613	0.0588988	-0.00237099	0.048102	0.0276501	0.00249359
GOBP_ORGANOPHOSPHATE_CATABOLIC_PROCESS	-0.230772	-0.0900289	-0.0745696	-0.248124	-0.0573409	-0.12958	-0.112307	-0.0678941	-0.0813083	-0.105987	-0.0891466	-0.0707542	2.63934e-05	-0.108833	-0.178125	-0.236942	-0.0891881	-0.0363638	-0.253136	-0.157264	-0.157138	0.0633206	-0.179918	0.00641794	-0.082857	0.0530992	-0.147186	-0.10771	-0.0985381
GOBP_ORGANOPHOSPHATE_METABOLIC_PROCESS	-0.0174728	-0.0159295	-0.0441117	-0.0315443	-0.0136322	-0.0295658	0.0193595	-0.0126479	-0.00497054	-0.0708445	-0.0340718	0.00597162	0.0640831	0.0198155	-0.0842215	-0.0391024	0.0131811	0.0322159	-0.0581076	-0.0282036	-0.0628775	0.0704532	-0.0209783	0.00837718	-0.00658276	-0.0136262	-0.00439917	-0.00106555	-0.0306111
GOBP_PEPTIDE_ANTIGEN_ASSEMBLY_WITH_MHC_CLASS_II_PROTEIN_COMPLEX	0.100395	0.000452232	0.0932894	0.0749197	0.0455247	0.055323	-0.00150744	0.037686	-0.0171848	0.242741	-0.00150744	-0.00738645	0.280076	0.0259279	-0.0309025	0.0847181	0.0768794	0.0925567	0.061202	0.0788391	0.0102506	-0.138684	-0.0132655	0.17056	0.0793434	0.0161296	0.031807	0.061202	-0.00934612
GOBP_PEPTIDE_ANTIGEN_ASSEMBLY_WITH_MHC_PROTEIN_COMPLEX	0.100395	0.000452232	0.0932894	0.0749197	0.0455247	0.055323	-0.00150744	0.037686	-0.0171848	0.242741	-0.00150744	-0.00738645	0.280076	0.0259279	-0.0309025	0.0847181	0.0768794	0.0925567	0.061202	0.0788391	0.0102506	-0.138684	-0.0132655	0.17056	0.0793434	0.0161296	0.031807	0.061202	-0.00934612
GOBP_PEPTIDE_BIOSYNTHETIC_PROCESS	-0.236513	-0.24533	-0.265581	-0.290567	-0.285725	-0.286773	-0.222347	-0.269179	-0.259877	-0.287911	-0.254709	-0.254787	-0.248016	-0.272717	-0.281245	-0.275685	-0.25821	-0.273402	-0.258352	-0.29854	-0.268254	0.243948	-0.32163	-0.234213	-0.279962	-0.295519	-0.266338	-0.260064	-0.238844
GOBP_PEPTIDE_METABOLIC_PROCESS	-0.133394	-0.109592	-0.0793398	-0.13903	-0.120884	-0.152635	-0.0801351	-0.148307	-0.0910977	-0.154922	-0.119876	-0.107138	-0.0392393	-0.085891	-0.150863	-0.158396	-0.121903	-0.139162	-0.115119	-0.13486	-0.0985464	0.240876	-0.153718	-0.0666986	-0.138063	-0.176156	-0.150851	-0.136203	-0.110879
GOBP_PEPTIDYL_AMINO_ACID_MODIFICATION	-0.210436	-0.158754	-0.162447	-0.152758	-0.182867	-0.164454	0.0919331	-0.144638	-0.131494	-0.179715	-0.1823	-0.0939392	-0.114604	-0.135969	-0.190376	-0.157374	-0.165052	-0.173071	-0.136307	-0.158338	-0.161949	-0.0815996	-0.153202	-0.154286	-0.169938	-0.168482	-0.157107	-0.188712	-0.122339
GOBP_PEPTIDYL_LYSINE_MODIFICATION	-0.361189	-0.394174	-0.377174	-0.377226	-0.383141	-0.378364	0.0978971	-0.382458	-0.390311	-0.361885	-0.392923	-0.332218	-0.298117	-0.364797	-0.396335	-0.366193	-0.374838	-0.369947	-0.376544	-0.369947	-0.397245	-0.293115	-0.37625	-0.398951	-0.387753	-0.357777	-0.389624	-0.375179	-0.291462
GOBP_PHAGOCYTOSIS	0.102002	0.190326	0.245321	0.0249433	0.162794	0.125537	0.142203	0.216802	0.130647	0.341398	0.267946	0.12793	0.00683102	0.0752092	0.348173	0.151286	0.0635188	0.0275404	0.126341	0.115747	0.0852983	-0.0677941	0.272369	0.0661249	0.301231	0.198251	0.0787278	0.164615	0.156758
GOBP_PHAGOCYTOSIS_RECOGNITION	0.130281	0.232847	0.299657	0.0447427	0.197099	0.165048	0.149115	0.266224	0.18254	0.42118	0.322488	0.134763	0.0347774	0.113218	0.381236	0.189719	0.0902252	0.0449436	0.158693	0.149248	0.107657	-0.0442948	0.326717	0.0614107	0.349995	0.253766	0.113108	0.209071	0.19754
GOBP_PHOSPHOLIPID_METABOLIC_PROCESS	-0.118439	0.0538317	0.0410733	-0.0664703	0.0325982	-0.0264536	0.0284044	0.0324312	0.11868	-0.0153207	0.0646706	0.0690934	0.124837	-0.0217745	-0.0858019	-0.126665	0.0167358	0.0804364	-0.146458	-0.0495521	-0.0604232	0.0380034	-0.0737138	-0.00143869	-0.0348908	0.0526529	-0.0474778	-0.0627873	-0.00645701
GOBP_PHOSPHORYLATION	-0.0709044	-0.0893389	-0.0977529	-0.0534521	-0.0785142	-0.0882607	0.0636779	-0.0546529	-0.057706	-0.0779486	-0.0944427	-0.0380796	-0.0147404	-0.0535675	-0.112066	-0.0870705	-0.0346758	-0.0694882	-0.0536813	-0.0714644	-0.0975255	-0.0173625	-0.0660657	-0.0785308	-0.0697762	-0.0831429	-0.0381471	-0.0679281	-0.0999201
GOBP_POSITIVE_REGULATION_OF_ADAPTIVE_IMMUNE_RESPONSE	0.121084	0.0364895	0.150955	0.0938557	0.07069	0.0895957	0.0433437	0.059842	0.0380021	0.308831	0.0345286	0.0378076	0.352907	0.0608165	0.014762	0.106664	0.0963155	0.112601	0.0807931	0.143641	0.0500826	-0.0834405	0.0685484	0.21299	-0.02339	0.0626466	0.0528866	0.082744	0.0245435
GOBP_POSITIVE_REGULATION_OF_ALPHA_BETA_T_CELL_ACTIVATION	0.0985986	0.00245455	0.132221	0.0726638	0.0510727	0.0546947	0.0125149	0.0384854	0.0227587	0.304361	0.00041681	0.00749535	0.341849	0.0292472	-0.0261664	0.0843345	0.0744237	0.0903551	0.0596964	0.0786844	0.00884563	-0.0691494	0.00247821	0.194761	-0.0511824	0.0302478	0.0328353	0.061271	-0.00866038
GOBP_POSITIVE_REGULATION_OF_ALPHA_BETA_T_CELL_DIFFERENTIATION	0.0985453	0.00333505	0.158394	0.072618	0.0523857	0.0549745	0.0153358	0.0390523	0.0297637	0.351805	0.00129099	0.0104731	0.330204	0.030266	-0.0247439	0.0845596	0.0743393	0.0902614	0.0598157	0.0789653	0.00914449	-0.0572983	0.00561183	0.222444	-0.0486414	0.0330279	0.0334581	0.0616446	-0.00796108
GOBP_POSITIVE_REGULATION_OF_B_CELL_ACTIVATION	0.138699	0.231865	0.296006	0.0550127	0.201096	0.169539	0.154535	0.266084	0.18541	0.412693	0.318098	0.1408	0.0500105	0.118834	0.374036	0.195031	0.0988025	0.056615	0.163455	0.156043	0.111229	-0.0357814	0.328146	0.076041	0.342777	0.256299	0.118489	0.21222	0.196965
GOBP_POSITIVE_REGULATION_OF_CATABOLIC_PROCESS	-0.147195	-0.192496	-0.219274	-0.168082	-0.153507	-0.159313	0.0603453	-0.149957	-0.170148	-0.211287	-0.193803	-0.0623793	-0.18518	-0.173473	-0.20634	-0.156403	-0.166846	-0.14053	-0.152175	-0.160543	-0.190492	-0.0605671	-0.19929	-0.192145	-0.2009	-0.200215	-0.176005	-0.172469	-0.184316
GOBP_POSITIVE_REGULATION_OF_CATALYTIC_ACTIVITY	-0.10395	-0.118857	-0.036452	-0.0628321	-0.0645279	-0.085094	-0.0693716	-0.0424587	-0.0719944	-0.0125171	-0.0775621	0.00517783	0.0318574	-0.0548726	-0.0655232	-0.0636067	-0.0743051	-0.114885	-0.0792756	-0.0934283	-0.0481682	0.0805112	-0.0733912	0.00729967	-0.0525021	-0.051038	-0.0516183	-0.0932203	-0.0793031
GOBP_POSITIVE_REGULATION_OF_CD4_POSITIVE_ALPHA_BETA_T_CELL_ACTIVATION	0.0995702	0.00239867	0.139895	0.0740525	0.0454726	0.0553735	-0.000153106	0.0386339	0.0276936	0.332315	0.000255177	-0.00688979	0.363948	0.0246501	-0.027304	0.0847699	0.0756856	0.0915066	0.0609874	0.079054	0.010054	-0.124415	-0.0110747	0.198808	-0.0585377	0.0177093	0.0327137	0.0615998	-0.00811464
GOBP_POSITIVE_REGULATION_OF_CD4_POSITIVE_ALPHA_BETA_T_CELL_DIFFERENTIATION	0.0997965	0.00337884	0.170673	0.0743345	0.0459764	0.0558716	0.000724038	0.0393394	0.0364523	0.389238	0.00120673	-0.00615432	0.35541	0.0249793	-0.0259447	0.0851951	0.0759033	0.0917114	0.0614225	0.0795235	0.0106192	-0.120859	-0.0100159	0.230775	-0.0570783	0.0185836	0.0334264	0.0621466	-0.00724038
GOBP_POSITIVE_REGULATION_OF_CELL_ACTIVATION	0.119193	0.155605	0.234098	0.057505	0.148408	0.143745	0.108976	0.192048	0.138283	0.359963	0.228682	0.10044	0.135112	0.0925101	0.248306	0.157334	0.0876706	0.0807491	0.127455	0.152122	0.086185	-0.0354981	0.239883	0.107831	0.251976	0.191478	0.07996	0.160518	0.140036
GOBP_POSITIVE_REGULATION_OF_CELL_ADHESION	0.108536	0.0556028	0.130427	0.0962015	0.105448	0.107681	0.113504	0.0792832	0.0559006	0.188846	0.0966416	0.109566	0.224291	0.0675968	0.0416874	0.104779	0.0926783	0.136076	0.109747	0.148328	0.0953721	0.0373406	0.0834564	0.183841	0.109274	0.0828766	0.0561846	0.0803677	0.0859515
GOBP_POSITIVE_REGULATION_OF_CELL_CELL_ADHESION	0.0768275	4.82827e-05	0.107442	0.0642611	0.0633908	0.0830741	0.0309381	0.0347969	0.0377453	0.198107	0.0530179	0.0548504	0.25175	0.0476518	-0.0260139	0.0751603	0.0652039	0.118391	0.0760954	0.12814	0.0567157	-0.0053758	0.047354	0.181063	0.072119	0.0556702	0.0283946	0.0517211	0.0453576
GOBP_POSITIVE_REGULATION_OF_CELL_DEATH	-0.0526176	-0.0550062	0.081869	0.0383392	-0.0383621	-0.0299089	0.0123539	0.0496913	0.0341905	-0.00173901	0.0574935	0.0931278	0.0888544	0.0542848	-0.0262673	-0.00119959	0.0519065	-0.0639475	0.0376002	-0.00789473	0.0569112	0.0246834	0.0127658	0.00510095	-0.0811198	0.0121428	0.0236843	0.0432891	0.00309184
GOBP_POSITIVE_REGULATION_OF_CELL_DIFFERENTIATION	-0.0180413	-0.0192299	0.0952263	-0.0233149	-0.00390383	0.000978916	-0.00583597	-0.0131451	0.012567	0.144037	-0.00465399	0.00426962	0.150362	0.0123519	-0.007538	-0.0290678	-0.0124266	0.00301219	-0.0217465	0.0241127	0.0365464	0.0629491	0.0135561	0.100104	-0.0462677	-0.0216752	-0.00576775	-0.0213435	-0.0122594
GOBP_POSITIVE_REGULATION_OF_CELL_KILLING	0.143084	0.0604019	0.201045	0.115543	0.0856354	0.113986	0.101038	0.0809018	0.0208709	0.397864	0.0582407	0.0478506	0.40988	0.123384	0.0263144	0.128561	0.118233	0.134693	0.102095	0.135146	0.0625037	-0.0137397	0.082123	0.261404	-0.00759533	0.0756958	0.073909	0.104462	0.0479443
GOBP_POSITIVE_REGULATION_OF_CELL_POPULATION_PROLIFERATION	-0.0483311	-0.0170339	0.0434188	-0.0286201	0.00164473	-0.0331798	-0.0130313	-0.0152499	0.0208022	-0.0330304	0.0291718	0.124909	-0.00428497	-0.00493371	0.0720898	-0.0448489	0.0258745	-0.0437137	-0.0183694	-0.0262947	-0.000193002	0.0890125	-0.0195418	0.0513511	0.147562	-0.0362582	0.00183709	0.0143724	-0.00445985
GOBP_POSITIVE_REGULATION_OF_CELLULAR_BIOSYNTHETIC_PROCESS	-0.152769	-0.137256	-0.162116	-0.134592	-0.165336	-0.168269	0.0108079	-0.178397	-0.170909	-0.109899	-0.14788	-0.0995052	-0.0802335	-0.117792	-0.1818	-0.147132	-0.133783	-0.140577	-0.172406	-0.159565	-0.149817	-0.0380006	-0.167228	-0.158763	-0.198588	-0.192939	-0.146436	-0.142838	-0.157005
GOBP_POSITIVE_REGULATION_OF_CELLULAR_COMPONENT_BIOGENESIS	-0.0190328	-0.0973267	-0.124034	-0.0366047	-0.05148	-0.0452278	-0.0520685	-0.0486293	-0.0565731	-0.115247	-0.0997985	-0.0772097	-0.089204	-0.0753549	-0.104551	-0.0294761	-0.042453	-0.0166965	-0.0317569	-0.0341107	-0.053144	0.0812857	-0.0635586	-0.0041639	-0.120368	-0.0837319	-0.072856	-0.049683	-0.0984233
GOBP_POSITIVE_REGULATION_OF_CELLULAR_COMPONENT_ORGANIZATION	-0.0575108	-0.132936	-0.139744	-0.0770294	-0.0934419	-0.086162	0.098912	-0.0676682	-0.0726943	-0.125789	-0.134509	-0.0991036	-0.102616	-0.0921289	-0.135898	-0.0674929	-0.0800844	-0.058172	-0.0759978	-0.0716763	-0.0748101	0.014828	-0.0566599	-0.0434445	-0.161815	-0.0937292	-0.0831051	-0.086463	-0.112571
GOBP_POSITIVE_REGULATION_OF_CYTOKINE_PRODUCTION	-0.106867	-0.148854	-0.144113	-0.0990126	-0.145981	-0.137211	0.0606249	-0.106984	-0.128217	-0.184718	-0.120335	-0.148057	-0.1515	-0.159441	-0.141607	-0.115057	-0.123351	-0.113062	-0.12026	-0.115638	-0.136271	-0.0280541	-0.144908	-0.147708	-0.0871162	-0.155909	-0.15249	-0.130271	-0.180392
GOBP_POSITIVE_REGULATION_OF_CYTOSKELETON_ORGANIZATION	-0.213379	-0.269825	-0.292586	-0.217562	-0.247675	-0.240428	0.224007	-0.248798	-0.282788	-0.283298	-0.270131	-0.277174	-0.278296	-0.259924	-0.282175	-0.222668	-0.230119	-0.220218	-0.237366	-0.22522	-0.266762	-0.0392832	-0.27799	-0.266456	-0.280312	-0.26074	-0.253187	-0.235733	-0.27799
GOBP_POSITIVE_REGULATION_OF_DEVELOPMENTAL_PROCESS	-0.0133649	-0.0301233	0.0488323	-0.0233212	-0.00162119	-0.00709743	0.0264962	-0.0206713	-0.0112583	0.0913501	-0.00358	0.015624	0.112645	0.0103393	-0.00793417	-0.0236182	-0.0150542	-0.00117637	-0.024372	0.0140878	0.0139212	0.0949029	0.00946949	0.085838	-0.047514	-0.0291472	-0.0162448	-0.0222864	-0.00159887
GOBP_POSITIVE_REGULATION_OF_DNA_BINDING_TRANSCRIPTION_FACTOR_ACTIVITY	-0.323997	-0.365245	-0.184749	-0.247677	-0.30319	-0.298498	0.0938864	-0.223828	-0.196286	-0.241562	-0.280126	-0.156696	-0.11741	-0.259855	-0.293894	-0.281355	-0.247354	-0.334329	-0.260792	-0.287504	-0.233795	-0.0172847	-0.274704	-0.223918	-0.269411	-0.213814	-0.175173	-0.25235	-0.277522
GOBP_POSITIVE_REGULATION_OF_ESTABLISHMENT_OF_PROTEIN_LOCALIZATION	-0.0701055	-0.0630206	-0.0472396	0.0146464	-0.0354368	-0.0413077	0.00488968	-0.0376867	-0.033773	0.0555308	-0.0233653	0.00987723	0.105045	-0.0516743	-0.103987	-0.0791815	-0.0302881	-0.00249386	-0.0381284	-0.0247412	-0.0615493	0.0963348	-0.0702281	-0.0249573	-0.0556581	-0.0514422	-0.0571389	-0.0977575	-0.0565541
GOBP_POSITIVE_REGULATION_OF_GENE_EXPRESSION	-0.115306	-0.114785	-0.14401	-0.095863	-0.134053	-0.125114	0.0592696	-0.113738	-0.13225	-0.159179	-0.117434	-0.0582731	-0.0985077	-0.107154	-0.15348	-0.123614	-0.0978486	-0.102949	-0.114649	-0.1053	-0.123971	0.0742794	-0.122104	-0.101072	-0.109491	-0.131188	-0.104146	-0.107587	-0.144766
GOBP_POSITIVE_REGULATION_OF_HEMOPOIESIS	0.0489441	-0.0393301	0.153594	0.0241807	0.00614957	0.0705544	-0.0288133	-0.00631223	0.0464965	0.333734	0.0176711	0.0230556	0.315835	-0.0148836	-0.0648703	0.0362225	0.0261229	0.10621	0.0129158	0.0969998	0.0662165	-0.0334701	0.0580971	0.213197	-0.0873467	0.0503571	-0.0123331	0.0144696	0.0117001
GOBP_POSITIVE_REGULATION_OF_HYDROLASE_ACTIVITY	-0.142604	-0.126606	0.00800101	-0.0766346	-0.0408488	-0.0832647	-0.0396239	-0.0522411	-0.0165874	-0.0543352	-0.054652	0.0741693	0.0104695	-0.0268075	-0.0568281	-0.0654858	-0.074572	-0.15391	-0.125599	-0.112268	0.00785706	0.200753	-0.0262261	0.048252	-0.0551162	-0.00565171	-0.0463587	-0.122968	-0.0512562
GOBP_POSITIVE_REGULATION_OF_I_KAPPAB_KINASE_NF_KAPPAB_SIGNALING	-0.177251	-0.227388	-0.205108	-0.196369	-0.205153	-0.199123	0.227515	-0.159936	-0.234934	-0.0969731	-0.223109	-0.227301	-0.0466896	-0.211566	-0.195617	-0.181191	-0.186029	-0.179256	-0.150178	-0.223018	-0.221601	-0.263346	-0.233666	-0.209723	-0.207316	-0.257659	-0.161766	-0.192207	-0.229979
GOBP_POSITIVE_REGULATION_OF_IMMUNE_EFFECTOR_PROCESS	0.146995	0.0572918	0.148164	0.119267	0.0883798	0.111493	0.0827674	0.0845189	0.0682641	0.280284	0.0546912	0.0445412	0.38596	0.135737	0.0335792	0.132394	0.121303	0.138642	0.105508	0.13491	0.0679462	-0.00372647	0.13274	0.207574	-0.00968642	0.0733763	0.077499	0.107684	0.0441835
GOBP_POSITIVE_REGULATION_OF_IMMUNE_RESPONSE	0.134255	0.182744	0.259835	0.0774215	0.163142	0.133075	0.130641	0.198927	0.148159	0.375635	0.249839	0.141009	0.155028	0.113339	0.264385	0.158578	0.0985408	0.0638162	0.133047	0.144531	0.101087	-0.0224148	0.250249	0.0970817	0.243113	0.186213	0.096151	0.162639	0.136692
GOBP_POSITIVE_REGULATION_OF_IMMUNE_SYSTEM_PROCESS	0.122705	0.152994	0.226553	0.0737776	0.142593	0.130834	0.107418	0.172851	0.137369	0.335884	0.221346	0.125914	0.156491	0.114883	0.219571	0.145022	0.0917905	0.0789928	0.119394	0.145609	0.0946904	-0.00969483	0.231024	0.101737	0.227814	0.170371	0.0777538	0.143966	0.122474
GOBP_POSITIVE_REGULATION_OF_INTERFERON_GAMMA_PRODUCTION	-0.250638	-0.303975	-0.324248	-0.267049	-0.280806	-0.275858	0.211932	-0.284667	-0.313629	-0.320507	-0.30313	-0.308681	-0.307837	-0.288408	-0.317611	-0.260292	-0.265118	-0.256671	-0.272117	-0.263429	-0.298183	-0.379637	-0.311819	-0.299269	-0.0916528	-0.296252	-0.289374	-0.271997	-0.308802
GOBP_POSITIVE_REGULATION_OF_INTRACELLULAR_SIGNAL_TRANSDUCTION	-0.0781041	-0.129038	-0.0936932	-0.0510842	-0.0936093	-0.087744	0.0779951	-0.0568509	-0.0933069	-0.0443421	-0.105874	-0.0614803	-0.0107013	-0.062824	-0.125831	-0.0619817	-0.071957	-0.0858008	-0.0676049	-0.081061	-0.0987614	0.0183006	-0.104014	-0.0828465	-0.14574	-0.0671622	-0.0575661	-0.0688435	-0.110918
GOBP_POSITIVE_REGULATION_OF_KINASE_ACTIVITY	-0.0109726	-0.0685798	-0.00901577	0.0515323	-0.0582315	-0.0478202	-0.0717851	0.00860192	-0.0527737	0.0760582	-0.0212914	0.000363537	0.141552	-0.0547987	-0.0402851	-0.0219963	-0.0333262	-0.0206694	0.0213365	-0.0274061	-0.0885465	0.013309	-0.101101	-0.0115261	-0.0136489	-0.0759918	-0.0195308	-0.0133206	-0.0789598
GOBP_POSITIVE_REGULATION_OF_LEUKOCYTE_CELL_CELL_ADHESION	0.0701779	-0.00474838	0.0944447	0.0589671	0.038795	0.0806686	-1.65829e-05	0.0292318	0.0383551	0.209727	0.027634	0.0284228	0.244961	0.0178453	-0.0316031	0.0692701	0.06004	0.115716	0.0482139	0.126932	0.0359511	-0.0297844	0.0251342	0.163064	0.0496801	0.0538534	0.00490933	0.0461496	0.0204654
GOBP_POSITIVE_REGULATION_OF_LEUKOCYTE_MEDIATED_IMMUNITY	0.146276	0.0585132	0.162468	0.118539	0.088003	0.112972	0.0898759	0.0834226	0.0226899	0.327256	0.0562165	0.046156	0.395302	0.112584	0.0352045	0.131517	0.121168	0.137963	0.104713	0.135502	0.0714364	-0.0325323	0.109628	0.221701	-0.00943321	0.0743013	0.0764672	0.107088	0.0458932
GOBP_POSITIVE_REGULATION_OF_LEUKOCYTE_PROLIFERATION	0.101245	0.00977451	-0.0189613	0.0728864	0.0548823	0.0585264	0.0196967	0.0447697	0.00240056	-0.0147221	0.00736105	0.0142496	0.0313426	0.0295069	-0.0127913	0.0886946	0.0756619	0.0912287	0.0621466	0.130499	0.0100159	0.00764874	0.0311479	0.0449671	0.175542	0.0418962	0.0366846	0.0656461	-0.0044649
GOBP_POSITIVE_REGULATION_OF_LOCOMOTION	0.0193942	-0.0238689	-0.0049955	-0.000136298	0.0307169	0.0192258	0.00513419	0.022622	-0.0503111	-0.00657031	0.000742755	-0.00304863	0.0247456	0.0919104	0.0122919	0.0496587	0.0344841	0.00926717	0.0263621	0.00378967	0.0250578	0.0598483	0.0629445	0.0272576	-0.0182566	-0.00629783	0.0631754	0.0277869	-0.00788268
GOBP_POSITIVE_REGULATION_OF_LYMPHOCYTE_DIFFERENTIATION	0.059048	-0.0313868	0.170988	0.0343469	0.0156138	0.0827702	-0.0196113	0.00250074	0.0601651	0.357157	0.0283231	0.0351558	0.339521	-0.00537383	-0.0579253	0.0457788	0.03598	0.119823	0.0223025	0.110043	0.035766	-0.0193026	0.0323295	0.233247	-0.0802859	0.062331	-0.00280695	0.0239356	0.0228491
GOBP_POSITIVE_REGULATION_OF_LYMPHOCYTE_MEDIATED_IMMUNITY	0.132287	0.0465468	0.158452	0.105104	0.0750868	0.100386	0.0798131	0.0700397	0.0108026	0.328059	0.0444132	0.0348814	0.399302	0.103328	0.0236336	0.1175	0.107672	0.123964	0.0914677	0.121955	0.0605612	-0.0469514	0.101257	0.217299	-0.0205888	0.0618763	0.0631331	0.0934157	0.0345192
GOBP_POSITIVE_REGULATION_OF_MAPK_CASCADE	-0.140714	-0.203448	-0.175434	-0.106912	-0.179365	-0.171304	-0.20743	-0.182375	-0.164816	-0.00732956	-0.156117	-0.114036	-0.032339	-0.13536	-0.218695	-0.150328	-0.161205	-0.151591	-0.168488	-0.155766	-0.203351	-0.074265	-0.212577	-0.205487	-0.240836	-0.127573	-0.187813	-0.166837	-0.21413
GOBP_POSITIVE_REGULATION_OF_MOLECULAR_FUNCTION	-0.140691	-0.170094	-0.104862	-0.118822	-0.124909	-0.136826	0.02663	-0.093097	-0.128207	-0.083701	-0.140923	-0.062032	-0.0379469	-0.117155	-0.135304	-0.115138	-0.110445	-0.151332	-0.121135	-0.13728	-0.100961	0.00168608	-0.132379	-0.072866	-0.0998409	-0.0944813	-0.0970614	-0.12513	-0.145433
GOBP_POSITIVE_REGULATION_OF_MULTICELLULAR_ORGANISMAL_PROCESS	-0.0179531	-0.0531914	0.0056269	-0.0205638	-0.022868	-0.00892662	0.114256	-0.00894869	-0.0037926	0.0311908	-0.0161333	-0.0131728	0.0579781	-0.0271203	-0.0461295	-0.0181283	-0.0409064	0.00699698	-0.0266059	-0.00452472	-0.0168005	0.0374253	-0.0223345	0.0586456	-0.026837	-0.0369083	-0.0302856	-0.0491838	-0.0466417
GOBP_POSITIVE_REGULATION_OF_NF_KAPPAB_TRANSCRIPTION_FACTOR_ACTIVITY	-0.328983	-0.370037	-0.173561	-0.244158	-0.303601	-0.299364	0.0965147	-0.217792	-0.185383	-0.235822	-0.277612	-0.143029	-0.100703	-0.255589	-0.292594	-0.282309	-0.244141	-0.338568	-0.258688	-0.288214	-0.226843	-0.0252153	-0.271575	-0.215756	-0.264042	-0.256284	-0.164266	-0.249633	-0.273708
GOBP_POSITIVE_REGULATION_OF_NUCLEOBASE_CONTAINING_COMPOUND_METABOLIC_PROCESS	-0.11048	-0.157432	-0.163614	-0.0905584	-0.147701	-0.136814	0.00624059	-0.148367	-0.148447	-0.0887134	-0.15893	-0.0886244	-0.0678833	-0.12586	-0.173338	-0.104875	-0.11096	-0.104616	-0.141516	-0.117965	-0.142525	0.030673	-0.13619	-0.174078	-0.164163	-0.154799	-0.112075	-0.121458	-0.155185
GOBP_POSITIVE_REGULATION_OF_ORGANELLE_ORGANIZATION	-0.110674	-0.179019	-0.208681	-0.124779	-0.153066	-0.143611	0.122857	-0.133477	-0.154036	-0.194468	-0.180317	-0.165866	-0.193788	-0.171295	-0.193356	-0.120438	-0.131376	-0.118708	-0.118094	-0.123898	-0.178525	-0.00876674	-0.189957	-0.103729	-0.206791	-0.167526	-0.157762	-0.137308	-0.17684
GOBP_POSITIVE_REGULATION_OF_PHOSPHORUS_METABOLIC_PROCESS	-0.0283803	-0.0784005	-0.0327603	0.00243622	-0.0611495	-0.0690055	-0.0252125	-0.0248815	-0.0861178	-0.0316906	-0.0561749	-0.0103787	0.0326852	-0.0577678	-0.0666017	-0.0370847	-0.0494079	-0.025685	-0.0240912	-0.042538	-0.0801029	-0.0221887	-0.0563415	-0.0472995	-0.0277244	-0.0901966	-0.0403268	-0.0416419	-0.0759238
GOBP_POSITIVE_REGULATION_OF_PROTEIN_CATABOLIC_PROCESS	-0.0557509	-0.128637	-0.160736	-0.0786788	-0.100038	-0.090384	-0.132499	-0.103055	-0.148307	-0.146014	-0.131051	0.122119	-0.139619	-0.118139	-0.14698	-0.0658874	-0.0780754	-0.0661288	-0.0867638	-0.0714384	-0.127189	0.133122	-0.137205	-0.12912	-0.171235	-0.117656	-0.10752	-0.0848331	-0.141308
GOBP_POSITIVE_REGULATION_OF_PROTEIN_CONTAINING_COMPLEX_ASSEMBLY	-0.0238894	-0.100316	-0.134402	-0.0359721	-0.0528911	-0.042061	-0.0854917	-0.071571	-0.0965495	-0.11867	-0.102647	-0.0758057	-0.0858881	-0.0681543	-0.101972	-0.0340861	-0.0464192	-0.01421	-0.0568101	-0.0389416	-0.0301579	0.194562	-0.050948	-0.0785535	-0.109024	-0.0875944	-0.0773977	-0.054091	-0.11362
GOBP_POSITIVE_REGULATION_OF_PROTEIN_LOCALIZATION	-0.0645844	-0.0681649	-0.0593146	0.00422434	-0.0410286	-0.0446391	-0.0109638	-0.0428893	-0.0472336	0.0333493	-0.034031	0.0174888	0.0734114	-0.0588433	-0.104908	-0.0731617	-0.0340275	-0.00850061	-0.0414784	-0.0276076	-0.0362316	0.106824	-0.0471825	-0.0373864	-0.067269	-0.0567846	-0.061327	-0.0921336	-0.0646468
GOBP_POSITIVE_REGULATION_OF_PROTEIN_METABOLIC_PROCESS	-0.0869427	-0.0986095	-0.056431	-0.0589774	-0.0796864	-0.0955846	-0.0559082	-0.0552787	-0.0791856	-0.0418702	-0.074594	0.0475466	-0.00550895	-0.0546966	-0.112791	-0.0764809	-0.0728495	-0.0985967	-0.0768648	-0.0830234	-0.0712574	0.109469	-0.083128	-0.0306809	-0.0830036	-0.0658582	-0.0458843	-0.0707577	-0.0682223
GOBP_POSITIVE_REGULATION_OF_PROTEIN_MODIFICATION_PROCESS	-0.0160018	-0.0789294	-0.0219523	0.0207861	-0.0626579	-0.074686	-0.106889	-0.0222559	-0.0831453	-0.0177354	-0.0530106	-0.0423396	0.0471203	-0.0684408	-0.0624592	-0.0244505	-0.0374491	-0.027162	-0.00731962	-0.0305584	-0.0833914	0.0148072	-0.0737883	-0.0459054	-0.0600026	-0.0776445	-0.0382516	-0.0268488	-0.0709768
GOBP_POSITIVE_REGULATION_OF_PROTEIN_PHOSPHORYLATION	0.0705652	-0.000335337	0.0304269	0.119315	0.0185459	0.00233653	-0.0329798	0.0674639	-0.000455909	0.0736424	0.031896	0.0477607	0.155457	0.0132392	0.0195338	0.0609189	0.0481343	0.0603168	0.0840468	0.0552051	-0.00390394	0.017345	0.00671623	0.0433518	0.0253594	0.000940297	0.0500057	0.0604499	-0.014433
GOBP_POSITIVE_REGULATION_OF_PROTEOLYSIS	-0.130323	-0.0939279	-0.0273639	-0.0938591	-0.0128799	-0.0455508	0.0367458	-0.00321957	0.000137378	0.00136815	-0.0472945	0.0788212	-0.038071	0.0323572	-0.0961904	-0.0803525	-0.0898606	-0.140908	-0.0999538	-0.0869437	0.0184297	0.338328	0.00888483	0.0333281	-0.0439933	0.0578411	0.00383654	-0.0983005	0.00642068
GOBP_POSITIVE_REGULATION_OF_RESPONSE_TO_BIOTIC_STIMULUS	0.0931187	0.000835433	-0.039651	0.0661278	0.0401651	0.0505759	0.0515252	0.0360522	-0.0212714	0.175503	-0.000578377	0.117406	0.286787	0.0722954	-0.0243561	0.0805229	0.0689554	0.0834791	0.0554599	0.073968	0.00302041	-0.0598295	0.0780841	0.00289188	-0.055974	0.0160018	0.0278264	0.0573879	-0.0111177
GOBP_POSITIVE_REGULATION_OF_RESPONSE_TO_EXTERNAL_STIMULUS	-0.022915	-0.0740778	0.0123664	0.0118591	-0.00821418	0.00177026	0.0887503	0.0807211	0.054848	0.0876379	-0.0179247	0.120935	0.105054	0.159713	-0.00749572	0.0326438	0.0192027	-0.03604	0.0311961	0.0673132	0.037619	0.0700316	0.10586	0.0646746	-0.0208361	0.0472186	0.0566323	0.0120241	0.0357833
GOBP_POSITIVE_REGULATION_OF_RNA_METABOLIC_PROCESS	-0.129477	-0.168293	-0.167687	-0.100016	-0.163148	-0.152695	0.0199904	-0.164058	-0.157081	-0.0824042	-0.16958	-0.118061	-0.0639653	-0.139772	-0.183799	-0.120593	-0.124506	-0.120171	-0.159017	-0.134997	-0.149918	-0.0180936	-0.146444	-0.187542	-0.205044	-0.16802	-0.119167	-0.135783	-0.183234
GOBP_POSITIVE_REGULATION_OF_SECRETION	-0.0533979	-0.055827	0.0241326	0.0899624	0.0241898	0.0314369	0.0748152	0.0228038	0.0312021	0.124865	0.035053	0.0737498	0.225398	0.0465335	-0.033388	-0.00688754	0.0464324	-0.000520688	0.0358592	0.0500296	-0.00111126	-0.0182774	0.0259898	0.0353865	-0.0589435	0.0107445	0.0204934	-0.0264075	-0.0157236
GOBP_POSITIVE_REGULATION_OF_SIGNALING	-0.115327	-0.145719	-0.13826	-0.0945208	-0.0945198	-0.133125	0.00251577	-0.108156	-0.123664	-0.0971284	-0.145551	-0.0690876	-0.0434052	-0.0894564	-0.145727	-0.0896504	-0.116411	-0.124907	-0.0918401	-0.0943686	-0.114289	-0.007404	-0.0827031	-0.120457	-0.176573	-0.112243	-0.106817	-0.113469	-0.147083
GOBP_POSITIVE_REGULATION_OF_SUPRAMOLECULAR_FIBER_ORGANIZATION	-0.213379	-0.269825	-0.292586	-0.217562	-0.247675	-0.240428	0.224007	-0.248798	-0.282788	-0.283298	-0.270131	-0.277174	-0.278296	-0.259924	-0.282175	-0.222668	-0.230119	-0.220218	-0.237366	-0.22522	-0.266762	-0.0392832	-0.27799	-0.266456	-0.280312	-0.26074	-0.253187	-0.235733	-0.27799
GOBP_POSITIVE_REGULATION_OF_T_CELL_MEDIATED_CYTOTOXICITY	0.119467	0.0410339	0.217968	0.0935043	0.0636857	0.0946262	0.0376738	0.0570023	0.000706905	0.439239	0.0390909	0.0313985	0.409146	0.0628839	0.00468489	0.104172	0.0956893	0.111627	0.0796232	0.113481	0.0463159	-0.0910422	0.0206155	0.280776	-0.027107	0.0554489	0.0512185	0.0805229	0.0303692
GOBP_POSITIVE_REGULATION_OF_T_CELL_MEDIATED_IMMUNITY	0.115974	0.0339231	0.178959	0.0900463	0.060246	0.0878157	0.0307854	0.0533608	-0.00279714	0.3732	0.0319739	0.0245651	0.409117	0.0564037	-0.00167774	0.100589	0.0921979	0.10812	0.0761682	0.107461	0.0399501	-0.0995196	0.0145591	0.240101	-0.0334526	0.0485672	0.0475513	0.0769213	0.0233818
GOBP_POSITIVE_REGULATION_OF_TRANSCRIPTION_BY_RNA_POLYMERASE_II	-0.108106	-0.124244	-0.0917723	-0.0821459	-0.148057	-0.119856	-0.141992	-0.148057	-0.0861166	-0.0647609	-0.12912	-0.0130391	-0.0666464	-0.0808232	-0.122806	-0.0768336	-0.0754104	-0.0982778	-0.136182	-0.102684	-0.0912731	0.0520873	-0.132068	-0.176897	-0.16432	-0.138509	-0.0318313	-0.0904648	-0.147083
[truncated: 1,631 more rows]

## Sheet: Statistics
Table S3: Pathway enrichment scores obtained from ssGSEA analysis linked to the proteins identified from the Human database
[truncated: 137 more rows]
