# Supplementary material for: Investigation of the human-gut-kidney axis by fecal proteomics, highlights molecular mechanisms affected in CKD
Source: Heliyon. 2024 Jun 11;10(12):e32828. doi: 10.1016/j.heliyon.2024.e32828 (PMC11226915; doi:10.1016/j.heliyon.2024.e32828)
Supplement: Multimedia component 4 [file mmc4.xlsx]

## Sheet: AMY2A ELISA
Table S4: Results of ELISA performed for AMY2A (Pancreatic alpha-amylase; P04746) protein in fecal suspension samples
Sample	CKD Stage	Dilution	Calculated concentration (mu/mL)	Corrected concentration (mU/mL)	Average concentration (mU/mL)	AMY2A Concentration (ng/mL)
Fecal1	4	100	9.43603	943.603
		500	1.36646	683.232	813.418	3253.67
Fecal3	4	100	1.78208	178.208
		100	1.53847	153.847	166.027	664.109
Fecal5	4	100	0.386579	38.6579
		25	2.78097	69.5242	54.0911	216.364
Fecal6	4	10000	7.03534	70353.4
		10000	7.34819	73481.9	71917.7	287671
Fecal8	4	10000	0.95659	9565.9
		10000	1.26005	12600.5	11083.2	44332.8
Fecal9	1	500	5.23573	2617.86
		1000	2.72337	2723.37	2670.62	10682.5
Fecal12	4	100	0.175714	17.5714
		20	2.07548	41.5096	29.5405	118.162
Fecal14	1	50	0.967445	48.3722
		50	0.814871	40.7436	44.5579	178.232
Fecal15	4	100	0.121908	12.1908
		20	1.54225	30.845	21.5179	86.0715
Fecal16	1	500	6.6303	3315.15
		500	5.8427	2921.35	3118.25	12473
Fecal17	4	100	0.00783214	0.783214
		10	2.24802	22.4802	11.6317	46.5268				Mann-whitney U test for significance
Fecal18	1	10000	3.35719	33571.9						Results:
		10000	6.71099	67109.9	50340.9	201364				The U-value is 29. The critical value of U at p < .05 is 20. Therefore, the result is not significant at p < .05.
Fecal22	1	100	1.50656	150.656						The z-score is 1.26557. The p-value is .20408. The result is not significant at p < .05.
		100	0.963762	96.3762	123.516	494.065
Fecal23	4	100	0.528437	52.8437
		50	1.37016	68.5081	60.6759	242.704
Fecal25	1	100	4.26608	426.608
		100	3.8336	383.36	404.984	1619.94
Fecal26	1	10000	8.73823	87382.3
		10000	10.8614	108614	97998.4	391993
Fecal27	1	5	2.67057	13.3529
		10	2.27298	22.7298	18.0413	72.1654
Fecal28	1	10000	5.3982	53982
		10000	7.72465	77246.5	65614.3	262457
Fecal29	1	10000	0.0894225	894.225
		1000	5.26544	5265.44	3079.83	12319.3

## Sheet: ELISA plate
Table S4: Results of ELISA performed for AMY2A (Pancreatic alpha-amylase; P04746) protein in fecal suspension samples
Outlay
	1	2	3	4	5	6	7	8	9	10	11	12		Standard curve 1 (st1)			Standard curve 2 (st2)
A	st1 10	Fecal1 1:2	Fecal6 1:50	Fecal1 1:10,000	Fecal17 1:10,000	Fecal29 1:10,000	Fecal22 1:100	st2 0.625	Fecal8 1:10000	Fecal18 1:10000	Fecal29 1:1000			4-PL curve parameters			4-PL curve parameters
B	st1 5	Fecal1 1:5	Fecal6 1:500	Fecal3 1:10,000	Fecal18 1:10,000	Fecal1 1:100	Fecal23 1:100	st2 0,313	Fecal9 1:500	Fecal22 1:100				10	1.547		10	1.925
C	st1 2,5	Fecal14 1:2	Fecal16 1:50	Fecal5 1:10,000	Fecal22 1:10,000	Fecal3 1:100	Fecal25 1:100	st2 0,156	Fecal9 1:1000	Fecal23 1:50				5	0.81		5	1.239
D	st1 1,25	Fecal14 1:5	Fecal16 1:500	Fecal6 1:10,000	Fecal23 1:10,000	Fecal5 1:100	Fecal27 1:100	st2 0	Fecal12 1:20	Fecal25 1:100				2.5	0.585		2.5	0.755
E	st1 0,625	Fecal14 1:50	Fecal8 1:50	Fecal8 1:10,000	Fecal25 1:10,000	Fecal9 1:100	st2 10	Fecal1 1:500	Fecal14 1:50	Fecal26 1:10000				1.25	0.366		1.25	0.429
F	st1 0,313	Fecal8 1:2	Fecal8 1:500	Fecal9 1:10,000	Fecal26 1:10,000	Fecal12 1:100	st2 5	Fecal3 1:100	Fecal15 1:20	Fecal27 1:5				0.625	0.196		0.625	0.242
G	st1 0,156	Fecal8 1:5	Fecal14 1:50 (100 ul + 50 ul st + 50 ul Diluent)	Fecal12 1:10,000	Fecal27 1:10,000	Fecal15 1:100	st2 2.5	Fecal5 1:25	Fecal16 1:500	Fecal27 1:10				0.313	0.128		0.313	0.152
H	st1 0	Fecal8 1:50	Fecal14 1:500 (100 ul + 25 ul st + 75 ul Diluent)	Fecal15 1:10,000	Fecal28 1:10,000	Fecal17 1:100	st2 1.25	Fecal6 1:10000	Fecal17 1:10	Fecal28 1:10000				0.156	0.098		0.156	0.103
														0	0.056		0	0.058
OD
	1	2	3	4	5	6	7	8	9	10	11	12		a	0.0567068		a	0.0539376
A	1.547	2.345	2.989	0.073	0.057	0.144	0.426	0.242	0.489	1.575	1.35			b	0.81571		b	1.00615
B	0.81	2.3	2.785	0.053	0.715	1.512	0.246	0.152	1.345	0.406				c	37732300		c	12.8276
C	0.585	2.026	2.882	0.054	0.057	0.472	0.845	0.103	0.854	0.519				d	339754		d	4.32469
D	0.366	1.588	1.162	1.214	0.052	0.216	0.09	0.058	0.701	1.089
E	0.196	0.331	2.954	0.329	0.062	2.478	1.925	0.518	0.363	2.069
F	0.128	2.348	2.568	0.105	1.427	0.167	1.239	0.564	0.565	0.842
G	0.098	2.413	0.773	0.054	0.055	0.153	0.755	0.867	1.444	0.749
H	0.056	2.359	0.533	0.056	1	0.117	0.429	1.664	0.743	1.714
OD- OD0
	1	2	3	4	5	6	7	8	9	10	11	12
A	1.491	2.289	2.933	0.017	0.001	0.088	0.37	0.184	0.431	1.517	1.292
B	0.754	2.244	2.729	-0.003	0.659	1.456	0.19	0.094	1.287	0.348
C	0.529	1.97	2.826	-0.002	0.001	0.416	0.789	0.045	0.796	0.461
D	0.31	1.532	1.106	1.158	-0.004	0.16	0.034	0	0.643	1.031
E	0.14	0.275	2.898	0.273	0.006	2.422	1.867	0.46	0.305	2.011
F	0.072	2.292	2.512	0.049	1.371	0.111	1.181	0.506	0.507	0.784
G	0.042	2.357	0.717	-0.002	-0.001	0.097	0.697	0.809	1.386	0.691
H	0	2.303	0.477	0	0.944	0.061	0.371	1.606	0.685	1.656
Concentration
	1	2	3	4	5	6	7	8	9	10	11	12
A	9.72618	16.7286	22.8252	#NUM!	#NUM!	0.0894225	1.50656	0.411531	1.26005	6.71099	5.26544
B	4.01748	16.3162	20.8567	#NUM!	3.35719	9.43603	0.528437	0.124977	5.23573	0.963762
C	2.49185	13.8471	21.7886	#NUM!	#NUM!	1.78208	4.26608	#NUM!	2.72337	1.37016
D	1.16092	10.0681	6.6303	7.03534	#NUM!	0.386579	#NUM!	#NUM!	2.07548	3.8336
E	0.296935	0.967445	22.4851	0.95659	#NUM!	17.9586	9.48061	1.36646	0.814871	10.8614
F	0.0371743	16.7562	18.7999	#NUM!	8.73823	0.175714	4.62778	1.53847	1.54225	2.67057
G	#NUM!	17.3555	3.75773	#NUM!	#NUM!	0.121908	2.29803	2.78097	5.8427	2.27298
H	#NUM!	16.8573	2.15982	#NUM!	5.3982	0.00783214	1.04467	7.34819	2.24802	7.72465
