# Supplementary material for: Investigation of the human-gut-kidney axis by fecal proteomics, highlights molecular mechanisms affected in CKD
Source: Heliyon. 2024 Jun 11;10(12):e32828. doi: 10.1016/j.heliyon.2024.e32828 (PMC11226915; doi:10.1016/j.heliyon.2024.e32828)
Supplement: Multimedia component 5 [file mmc5.xlsx]

## Sheet: Proteins Bacterial DB
Table S5: Proteins identified from the Bacterial database of UniProtKB
UniProt Accession ID	Protein name	Gene symbol	Freq_CKD1	Freq_CKD4	Average_CKD1	Average_CKD4	St_Dv_CKD1	St_Dv_CKD4	MW_p_CKD4vsCKD1	FC_CKD4vsCKD1	Log2_FC_CKD4vsCKD1	Fecal14_Bacteria	Fecal16_Bacteria	Fecal18_Bacteria	Fecal20_Bacteria	Fecal22_Bacteria	Fecal24_Bacteria	Fecal25_Bacteria	Fecal26_Bacteria	Fecal27_Bacteria	Fecal28_Bacteria	Fecal29_Bacteria	Fecal9_Bacteria	Fecal1_Bacteria	Fecal10_Bacteria	Fecal11_Bacteria	Fecal12_Bacteria	Fecal13_Bacteria	Fecal15_Bacteria	Fecal17_Bacteria	Fecal19_Bacteria	Fecal2_Bacteria	Fecal21_Bacteria	Fecal23_Bacteria	Fecal3_Bacteria	Fecal4_Bacteria	Fecal5_Bacteria	Fecal6_Bacteria	Fecal7_Bacteria	Fecal8_Bacteria
B2RLL7	Enolase OS=Porphyromonas gingivalis (strain ATCC 33277 / DSM 20709 / CIP 103683 / JCM 12257 / NCTC 11834 / 2561) OX=431947 GN=eno PE=3 SV=1 - [ENO_PORG3]	eno	0	8	0	1075.36	0	2784.89	0.00759068	Only in CKD4	Only in CKD4	0	0	0	0	0	0	0	0	0	0	0	0	175.531	0	0	0	1310.4	0	0	610.334	11604.8	0	1135.46	1671.91	79.504	0	0	1693.27	0
P68688	Glutaredoxin 1 OS=Escherichia coli (strain K12) OX=83333 GN=grxA PE=1 SV=1 - [GLRX1_ECOLI]	grxA	10	5	1175.2	529.189	925.857	1121.36	0.010435	0.450298	-1.15105	0	1195.78	1395.26	1825.05	1636.23	20.8758	1230.31	0	684.644	3241.83	1430.48	1441.93	1206.08	0	0	0	0	0	0	0	0	0	0	0	232.239	3539.67	3185.73	0	832.498
A1A321	UPF0210 protein BAD_1323 OS=Bifidobacterium adolescentis (strain ATCC 15703 / DSM 20083 / NCTC 11814 / E194a) OX=367928 GN=BAD_1323 PE=3 SV=1 - [Y1323_BIFAA]	BAD_1323	3	11	1118.21	5602	2564.22	6057.93	0.0207197	5.00981	2.32476	0	5630.95	0	0	0	336.937	0	0	0	0	7450.58	0	10331.8	8570.25	0	6362.09	2448.14	16484.7	18005.6	3437.75	0	0	0	6861.93	903.569	11148.2	10679.9	0	0
Q5LDN2	Glycine dehydrogenase (decarboxylating) OS=Bacteroides fragilis (strain ATCC 25285 / DSM 2151 / CCUG 4856 / JCM 11019 / NCTC 9343 / Onslow) OX=272559 GN=gcvP PE=3 SV=1 - [GCSP_BACFN]	gcvP	0	6	0	680.495	0	1164.89	0.0264311	Only in CKD4	Only in CKD4	0	0	0	0	0	0	0	0	0	0	0	0	554.524	2278.39	0	0	0	0	0	0	0	2098.45	3544.23	0	465.329	0	0	2627.5	0
P94316	NAD-specific glutamate dehydrogenase OS=Bacteroides fragilis (strain YCH46) OX=295405 GN=gdhB PE=2 SV=2 - [DHE2_BACFR]	gdhB	2	10	3001.1	18995.8	7937.65	26945.5	0.0274937	6.3296	2.66212	0	0	0	0	26743.7	0	0	0	0	0	0	9269.54	20998.8	12088.4	0	11896.9	0	0	86882	0	17627.8	21225.2	19512.3	84638.6	21417.2	0	26641.1	0	0
B7LQ20	Glyceraldehyde-3-phosphate dehydrogenase OS=Escherichia fergusonii (strain ATCC 35469 / DSM 13698 / CCUG 18766 / IAM 14443 / JCM 21226 / LMG 7866 / NBRC 102419 / NCTC 12128 / CDC 0568-73) OX=585054 GN=gapA PE=3 SV=1 - [G3P_ESCF3]	gapA	10	7	59287.9	20432.3	77875.3	35689.1	0.032708	0.344629	-1.53689	4409.75	271239	61103.7	0	0	1558.66	24200	59874.9	35558.5	39823.2	136108	77580.1	0	0	13957.8	0	0	0	52821	21129.6	13655.8	0	0	0	64054.3	0	50599.3	0	131132
Q88U67	Probable phosphoketolase 1 OS=Lactiplantibacillus plantarum (strain ATCC BAA-793 / NCIMB 8826 / WCFS1) OX=220668 GN=lp_2659 PE=3 SV=1 - [PHK1_LACPL]	lp_2659	3	0	2070.7	0	5951.37	0	0.0362843	0	Only in CKD1	469.402	0	3713.93	0	0	0	0	0	0	0	0	20665.1	0	0	0	0	0	0	0	0	0	0	0	0	0	0	0	0	0
Q03PR5	L-arabinose isomerase OS=Levilactobacillus brevis (strain ATCC 367 / BCRC 12310 / CIP 105137 / JCM 1170 / LMG 11437 / NCIMB 947 / NCTC 947) OX=387344 GN=araA PE=3 SV=1 - [ARAA_LEVBA]	araA	0	5	0	604.04	0	1824.27	0.0472549	Only in CKD4	Only in CKD4	0	0	0	0	0	0	0	0	0	0	0	0	1127.35	276.639	0	0	0	0	0	0	1071.92	0	7542.62	0	0	0	0	0	250.148
C4Z0Q6	Phosphoenolpyruvate carboxykinase (ATP) OS=Lachnospira eligens (strain ATCC 27750 / DSM 3376 / VPI C15-48 / C15-B4) OX=515620 GN=pckA PE=3 SV=1 - [PCKA_LACE2]	pckA	12	13	18552.1	8559.94	14672.2	9010.64	0.0485042	0.461399	-1.11591	37215	9543.82	17823	20315.1	4467.73	212.482	48144.7	27258.5	24226.6	2622.57	23849.3	6946.66	7486.92	24602.5	0	23162.3	22837.3	5127.71	5587.23	0	9792.64	2061.03	4167.16	0	2177.87	0	5124.65	22254.8	11136.9
A1ALM4	UPF0210 protein Ppro_0613 OS=Pelobacter propionicus (strain DSM 2379 / NBRC 103807 / OttBd1) OX=338966 GN=Ppro_0613 PE=3 SV=1 - [Y613_PELPD]	Ppro_0613	1	8	257.172	756.289	890.87	1921.43	0.0518939	2.94079	1.5562	0	0	0	0	0	0	0	0	0	0	3086.06	0	1197.3	757.994	0	0	0	0	7982.83	0	1393.51	101.368	368.02	983.712	72.1849	0	0	0	0
A6LFQ4	Phosphoenolpyruvate carboxykinase (ATP) OS=Parabacteroides distasonis (strain ATCC 8503 / DSM 20701 / CIP 104284 / JCM 5825 / NCTC 11152) OX=435591 GN=pckA PE=3 SV=1 - [PCKA_PARD8]	pckA	12	13	23197.7	9180.02	21475.2	8762.75	0.0595307	0.39573	-1.33741	50732.8	16017.1	13014.5	7694.34	11004.1	152.803	57721.6	62747.3	22806	3932.69	19127.2	13421.9	13790.2	27964.6	0	14789.7	11421.4	4120.63	13669	0	10006.9	4416.71	6823.53	0	2254.72	0	3179.58	23060.9	20562.4
Q04G44	Glucose-6-phosphate isomerase OS=Oenococcus oeni (strain ATCC BAA-331 / PSU-1) OX=203123 GN=pgi PE=3 SV=1 - [G6PI_OENOB]	pgi	0	4	0	540.306	0	1274.95	0.0826914	Only in CKD4	Only in CKD4	0	0	0	0	0	0	0	0	0	0	0	0	0	2928.2	0	0	0	0	0	0	4520.58	392.169	0	1344.25	0	0	0	0	0
Q5LD58	Serine hydroxymethyltransferase OS=Bacteroides fragilis (strain ATCC 25285 / DSM 2151 / CCUG 4856 / JCM 11019 / NCTC 9343 / Onslow) OX=272559 GN=glyA PE=3 SV=1 - [GLYA_BACFN]	glyA	0	4	0	544.19	0	1514.18	0.0826914	Only in CKD4	Only in CKD4	0	0	0	0	0	0	0	0	0	0	0	0	0	3164.39	0	0	0	0	0	0	5620.19	0	302.432	0	164.215	0	0	0	0
Q5LH03	Phosphoribosylaminoimidazole-succinocarboxamide synthase OS=Bacteroides fragilis (strain ATCC 25285 / DSM 2151 / CCUG 4856 / JCM 11019 / NCTC 9343 / Onslow) OX=272559 GN=purC PE=3 SV=1 - [PUR7_BACFN]	purC	0	4	0	273.18	0	772.675	0.0826914	Only in CKD4	Only in CKD4	0	0	0	0	0	0	0	0	0	0	0	0	262.913	3066.92	0	0	0	0	0	0	1148.22	0	0	0	166.008	0	0	0	0
Q89AK1	Glyceraldehyde-3-phosphate dehydrogenase OS=Buchnera aphidicola subsp. Baizongia pistaciae (strain Bp) OX=224915 GN=gapA PE=3 SV=1 - [G3P_BUCBP]	gapA	0	4	0	8655.9	0	21724.8	0.0826914	Only in CKD4	Only in CKD4	0	0	0	0	0	0	0	0	0	0	0	0	0	0	0	71944.9	0	0	0	0	0	0	0	0	10888.1	5119.63	0	0	59197.6
Q9KBR4	Intracellular exo-alpha-(1->5)-L-arabinofuranosidase OS=Halalkalibacterium halodurans (strain ATCC BAA-125 / DSM 18197 / FERM 7344 / JCM 9153 / C-125) OX=272558 GN=abfA PE=3 SV=1 - [IABF_HALH5]	abfA	0	4	0	140.601	0	327.075	0.0826914	Only in CKD4	Only in CKD4	0	0	0	0	0	0	0	0	0	0	0	0	300.277	0	0	0	0	0	0	0	0	127.983	0	1071.86	0	0	0	0	890.105
P24163	Glyceraldehyde-3-phosphate dehydrogenase (Fragment) OS=Klebsiella aerogenes OX=548 GN=gap PE=3 SV=1 - [G3P_KLEAE]	gap	0	4	0	5741.7	0	14580.7	0.0826914	Only in CKD4	Only in CKD4	0	0	0	0	0	0	0	0	0	0	0	0	8716.47	0	0	0	0	0	0	0	0	0	0	955.846	47024.5	0	0	0	40912
Q83FF7	Enolase OS=Tropheryma whipplei (strain Twist) OX=203267 GN=eno PE=3 SV=2 - [ENO_TROWT]	eno	0	4	0	571.825	0	1344.56	0.0826914	Only in CKD4	Only in CKD4	0	0	0	0	0	0	0	0	0	0	0	0	3290.09	4704.5	0	727.472	998.967	0	0	0	0	0	0	0	0	0	0	0	0
B5XK69	Oleate hydratase OS=Streptococcus pyogenes serotype M49 (strain NZ131) OX=471876 GN=sph PE=1 SV=2 - [OLHYD_STRPZ]	sph	2	0	38.3196	0	119.509	0	0.0963802	0	Only in CKD1	44.1707	0	0	415.665	0	0	0	0	0	0	0	0	0	0	0	0	0	0	0	0	0	0	0	0	0	0	0	0	0
Q8A6N4	Adenylosuccinate synthetase OS=Bacteroides thetaiotaomicron (strain ATCC 29148 / DSM 2079 / JCM 5827 / CCUG 10774 / NCTC 10582 / VPI-5482 / E50) OX=226186 GN=purA PE=3 SV=1 - [PURA_BACTN]	purA	2	0	635.117	0	2092.01	0	0.0963802	0	Only in CKD1	350.993	0	0	0	0	0	0	0	7270.41	0	0	0	0	0	0	0	0	0	0	0	0	0	0	0	0	0	0	0	0
A0A3R0A696	Alpha-L-arabinofuranosidase OS=Bifidobacterium longum subsp. longum (strain ATCC 15707 / DSM 20219 / JCM 1217 / NCTC 11818 / E194b) OX=565042 GN=blArafA PE=1 SV=1 - [ARAFA_BIFL2]	blArafA	2	0	1340.3	0	4339.99	0	0.0963802	0	Only in CKD1	0	0	0	0	991.698	0	0	15091.9	0	0	0	0	0	0	0	0	0	0	0	0	0	0	0	0	0	0	0	0	0
Q8K9Y2	NADH-quinone oxidoreductase subunit G OS=Buchnera aphidicola subsp. Schizaphis graminum (strain Sg) OX=198804 GN=nuoG PE=3 SV=1 - [NUOG_BUCAP]	nuoG	2	0	1382.53	0	4402.35	0	0.0963802	0	Only in CKD1	0	0	0	0	0	0	0	0	0	0	15313.2	1277.21	0	0	0	0	0	0	0	0	0	0	0	0	0	0	0	0	0
Q892R0	Chaperone protein DnaK OS=Clostridium tetani (strain Massachusetts / E88) OX=212717 GN=dnaK PE=3 SV=1 - [DNAK_CLOTE]	dnaK	2	0	183.962	0	433.262	0	0.0963802	0	Only in CKD1	1234.86	0	0	0	0	0	0	0	972.684	0	0	0	0	0	0	0	0	0	0	0	0	0	0	0	0	0	0	0	0
A5IBJ1	Leucine--tRNA ligase OS=Legionella pneumophila (strain Corby) OX=400673 GN=leuS PE=3 SV=1 - [SYL_LEGPC]	leuS	2	0	14287.4	0	34502.6	0	0.0963802	0	Only in CKD1	0	106303	0	65145.6	0	0	0	0	0	0	0	0	0	0	0	0	0	0	0	0	0	0	0	0	0	0	0	0	0
Q9ZIV1	Chaperone protein DnaK (Fragment) OS=Megasphaera elsdenii OX=907 GN=dnaK PE=3 SV=1 - [DNAK_MEGEL]	dnaK	2	0	256.603	0	711.21	0	0.0963802	0	Only in CKD1	0	0	2437.76	0	641.483	0	0	0	0	0	0	0	0	0	0	0	0	0	0	0	0	0	0	0	0	0	0	0	0
B8EKB9	Formate--tetrahydrofolate ligase OS=Methylocella silvestris (strain DSM 15510 / CIP 108128 / LMG 27833 / NCIMB 13906 / BL2) OX=395965 GN=fhs PE=3 SV=1 - [FTHS_METSB]	fhs	2	0	167.17	0	394.438	0	0.0963802	0	Only in CKD1	1134.63	0	0	0	0	0	0	0	871.411	0	0	0	0	0	0	0	0	0	0	0	0	0	0	0	0	0	0	0	0
Q7UP89	Triosephosphate isomerase OS=Rhodopirellula baltica (strain DSM 10527 / NCIMB 13988 / SH1) OX=243090 GN=tpiA PE=3 SV=1 - [TPIS_RHOBA]	tpiA	2	0	85.4551	0	236.375	0	0.0963802	0	Only in CKD1	215.703	0	0	0	0	0	809.758	0	0	0	0	0	0	0	0	0	0	0	0	0	0	0	0	0	0	0	0	0	0
Q826F6	Chaperone protein dnaK2 OS=Streptomyces avermitilis (strain ATCC 31267 / DSM 46492 / JCM 5070 / NBRC 14893 / NCIMB 12804 / NRRL 8165 / MA-4680) OX=227882 GN=dnaK2 PE=3 SV=1 - [DNAK2_STRAW]	dnaK2	2	0	149.227	0	355.938	0	0.0963802	0	Only in CKD1	725.814	0	0	0	0	0	0	0	1064.91	0	0	0	0	0	0	0	0	0	0	0	0	0	0	0	0	0	0	0	0
B1W3Z1	50S ribosomal protein L18 OS=Streptomyces griseus subsp. griseus (strain JCM 4626 / NBRC 13350) OX=455632 GN=rplR PE=3 SV=1 - [RL18_STRGG]	rplR	2	0	272.046	0	697.293	0	0.0963802	0	Only in CKD1	0	0	0	0	0	0	2306.02	0	958.534	0	0	0	0	0	0	0	0	0	0	0	0	0	0	0	0	0	0	0	0
Q8A753	Phosphoglycerate kinase OS=Bacteroides thetaiotaomicron (strain ATCC 29148 / DSM 2079 / JCM 5827 / CCUG 10774 / NCTC 10582 / VPI-5482 / E50) OX=226186 GN=pgk PE=3 SV=1 - [PGK_BACTN]	pgk	1	6	57.5567	249.812	199.382	459.841	0.111322	4.34027	2.11778	0	0	0	0	690.68	0	0	0	0	0	0	0	0	68.5966	0	0	0	0	997.744	0	1556.11	260.529	570.994	0	792.824	0	0	0	0
P0C8Z1	Glyceraldehyde-3-phosphate dehydrogenase (Fragment) OS=Escherichia fergusonii OX=564 GN=gapA PE=3 SV=1 - [G3P_ESCFE]	gapA	1	6	3087.56	11269.2	10695.6	19791.2	0.111322	3.64988	1.86785	0	0	0	0	37050.7	0	0	0	0	0	0	0	1188.73	61443.5	0	0	0	44866.5	0	0	0	0	39651.5	0	0	16001	0	28425.5	0
P21219	High-molecular weight cobalt-containing nitrile hydratase subunit alpha OS=Rhodococcus rhodochrous OX=1829 GN=nhhA PE=1 SV=3 - [NHA1_RHORH]	nhhA	7	4	3282.64	1566.1	3393.45	3325.47	0.115667	0.477084	-1.06769	3061.56	5744.81	0	0	2184.65	0	5368.59	0	7243.64	6689.88	9098.58	0	7100.01	0	0	0	0	0	0	0	0	1345.96	0	0	0	0	9863.2	8314.46	0
Q5L7N5	Phosphoenolpyruvate carboxykinase (ATP) OS=Bacteroides fragilis (strain ATCC 25285 / DSM 2151 / CCUG 4856 / JCM 11019 / NCTC 9343 / Onslow) OX=272559 GN=pckA PE=3 SV=1 - [PCKA_BACFN]	pckA	10	9	6541.82	4305.43	6266.84	6347.57	0.141754	0.658139	-0.603535	8107.57	1780.34	14794	3809.2	9901.11	161.697	8609.58	9563.16	0	2444.82	19330.4	0	2075.19	18310.5	0	0	0	0	0	824.609	8365.42	3807.06	6937.84	0	2254.72	0	0	12745.3	17871.7
A5CDP5	Phosphoglycerate kinase OS=Orientia tsutsugamushi (strain Boryong) OX=357244 GN=pgk PE=3 SV=1 - [PGK_ORITB]	pgk	0	3	0	535.48	0	1283.83	0.142755	Only in CKD4	Only in CKD4	0	0	0	0	0	0	0	0	0	0	0	0	1653.71	4342.93	0	0	0	0	0	0	3106.52	0	0	0	0	0	0	0	0
A3DBQ1	Triosephosphate isomerase OS=Acetivibrio thermocellus (strain ATCC 27405 / DSM 1237 / JCM 9322 / NBRC 103400 / NCIMB 10682 / NRRL B-4536 / VPI 7372) OX=203119 GN=tpiA PE=3 SV=1 - [TPIS_ACET2]	tpiA	0	3	0	60.956	0	150.555	0.142755	Only in CKD4	Only in CKD4	0	0	0	0	0	0	0	0	0	0	0	0	0	501.316	0	0	0	0	0	0	0	0	392.842	0	142.093	0	0	0	0
A1A0H0	Xylose isomerase OS=Bifidobacterium adolescentis (strain ATCC 15703 / DSM 20083 / NCTC 11814 / E194a) OX=367928 GN=xylA PE=3 SV=1 - [XYLA_BIFAA]	xylA	0	3	0	193.999	0	475.08	0.142755	Only in CKD4	Only in CKD4	0	0	0	0	0	0	0	0	0	0	0	0	505.724	0	0	0	0	0	1616.27	0	1175.98	0	0	0	0	0	0	0	0
P49058	Inosine-5'-monophosphate dehydrogenase OS=Borreliella burgdorferi (strain ATCC 35210 / DSM 4680 / CIP 102532 / B31) OX=224326 GN=guaB PE=1 SV=1 - [IMDH_BORBU]	guaB	0	3	0	1092.83	0	2879.45	0.142755	Only in CKD4	Only in CKD4	0	0	0	0	0	0	0	0	0	0	0	0	3981.59	3387.93	0	0	0	0	0	0	11208.6	0	0	0	0	0	0	0	0
C0Z6L3	Enolase OS=Brevibacillus brevis (strain 47 / JCM 6285 / NBRC 100599) OX=358681 GN=eno PE=3 SV=1 - [ENO_BREBN]	eno	0	3	0	507.541	0	1223.42	0.142755	Only in CKD4	Only in CKD4	0	0	0	0	0	0	0	0	0	0	0	0	0	0	0	0	0	0	0	0	1714.01	0	2595.01	0	0	0	0	4319.18	0
Q181T5	Enolase OS=Clostridioides difficile (strain 630) OX=272563 GN=eno PE=3 SV=1 - [ENO_CLOD6]	eno	0	3	0	572.064	0	1502.79	0.142755	Only in CKD4	Only in CKD4	0	0	0	0	0	0	0	0	0	0	0	0	1604.81	0	0	0	0	0	0	0	5814.1	0	2306.17	0	0	0	0	0	0
P0AB77	2-amino-3-ketobutyrate coenzyme A ligase OS=Escherichia coli (strain K12) OX=83333 GN=kbl PE=1 SV=1 - [KBL_ECOLI]	kbl	0	3	0	675.685	0	1701.63	0.142755	Only in CKD4	Only in CKD4	0	0	0	0	0	0	0	0	0	0	0	0	0	0	0	0	0	0	3902.92	0	0	0	0	0	1544.54	0	6039.19	0	0
P43793	NADP-specific glutamate dehydrogenase OS=Haemophilus influenzae (strain ATCC 51907 / DSM 11121 / KW20 / Rd) OX=71421 GN=gdhA PE=3 SV=1 - [DHE4_HAEIN]	gdhA	0	3	0	1131.76	0	3181.88	0.142755	Only in CKD4	Only in CKD4	0	0	0	0	0	0	0	0	0	0	0	0	11791.7	0	0	810.155	0	0	0	0	0	0	0	6638.1	0	0	0	0	0
A1B1M8	Formate--tetrahydrofolate ligase OS=Paracoccus denitrificans (strain Pd 1222) OX=318586 GN=fhs2 PE=3 SV=1 - [FTHS_PARDP]	fhs2	0	3	0	120.275	0	333.303	0.142755	Only in CKD4	Only in CKD4	0	0	0	0	0	0	0	0	0	0	0	0	0	0	0	0	0	0	0	718.709	0	0	0	0	0	1223.22	102.745	0	0
A6L3M9	Enolase OS=Phocaeicola vulgatus (strain ATCC 8482 / DSM 1447 / JCM 5826 / CCUG 4940 / NBRC 14291 / NCTC 11154) OX=435590 GN=eno PE=3 SV=1 - [ENO_PHOV8]	eno	0	3	0	883.083	0	2982.57	0.142755	Only in CKD4	Only in CKD4	0	0	0	0	0	0	0	0	0	0	0	0	0	0	0	0	0	0	0	0	529.954	2219.42	0	0	0	0	0	12263	0
P64269	2,3-bisphosphoglycerate-independent phosphoglycerate mutase OS=Staphylococcus aureus (strain Mu50 / ATCC 700699) OX=158878 GN=gpmI PE=3 SV=1 - [GPMI_STAAM]	gpmI	0	3	0	283.657	0	911.951	0.142755	Only in CKD4	Only in CKD4	0	0	0	0	0	0	0	0	0	0	0	0	0	754.098	0	0	0	0	0	0	0	326.54	0	0	0	0	0	0	3741.53
A8AYL1	Arginine deiminase OS=Streptococcus gordonii (strain Challis / ATCC 35105 / BCRC 15272 / CH1 / DL1 / V288) OX=467705 GN=arcA PE=2 SV=1 - [ARCA_STRGC]	arcA	0	3	0	5102.3	0	12664.5	0.142755	Only in CKD4	Only in CKD4	0	0	0	0	0	0	0	0	0	0	0	0	0	0	0	18914.9	0	0	0	0	0	0	0	47159.2	0	0	20665.1	0	0
B1I9W8	L-fucose isomerase OS=Streptococcus pneumoniae (strain Hungary19A-6) OX=487214 GN=fucI PE=3 SV=1 - [FUCI_STRPI]	fucI	0	3	0	183.079	0	442.32	0.142755	Only in CKD4	Only in CKD4	0	0	0	0	0	0	0	0	0	0	0	0	0	504.219	0	0	0	0	1453.64	0	0	0	0	0	0	0	0	1154.49	0
B0K6X4	Triosephosphate isomerase OS=Thermoanaerobacter sp. (strain X514) OX=399726 GN=tpiA PE=3 SV=1 - [TPIS_THEPX]	tpiA	0	3	0	221.881	0	497.724	0.142755	Only in CKD4	Only in CKD4	0	0	0	0	0	0	0	0	0	0	0	0	1108.64	1443.1	0	0	0	0	0	0	0	0	0	0	1220.24	0	0	0	0
B2RHV8	Phosphoenolpyruvate carboxykinase (ATP) OS=Porphyromonas gingivalis (strain ATCC 33277 / DSM 20709 / CIP 103683 / JCM 12257 / NCTC 11834 / 2561) OX=431947 GN=pckA PE=3 SV=1 - [PCKA_PORG3]	pckA	6	5	8093.1	1953.03	14117.1	3616.61	0.148079	0.24132	-2.05098	14940.4	3963.49	0	11531.9	0	0	48965.2	0	13944.6	0	0	3771.44	8663.04	11720.1	0	3738.93	2734.94	0	0	0	0	0	6344.49	0	0	0	0	0	0
P53638	Superoxide dismutase [Fe] OS=Bacteroides fragilis (strain YCH46) OX=295405 GN=sodB PE=3 SV=2 - [SODF_BACFR]	sodB	3	1	754.738	40.3002	2002.01	166.162	0.149892	0.0533963	-4.22712	0	0	0	0	0	0	0	0	0	6940.09	549.104	1567.67	0	0	0	0	0	0	0	0	0	0	0	0	685.103	0	0	0	0
Q05203	Flagellin OS=Halalkalibacterium halodurans (strain ATCC BAA-125 / DSM 18197 / FERM 7344 / JCM 9153 / C-125) OX=272558 GN=hag PE=1 SV=1 - [FLA_HALH5]	hag	3	1	7399.53	675.924	19753.2	2786.91	0.149892	0.0913469	-3.4525	7081.62	0	12923.6	0	0	0	0	0	0	0	68789.1	0	0	0	0	0	0	0	0	0	0	0	0	0	0	0	11490.7	0	0
A6L048	L-fucose isomerase OS=Phocaeicola vulgatus (strain ATCC 8482 / DSM 1447 / JCM 5826 / CCUG 4940 / NBRC 14291 / NCTC 11154) OX=435590 GN=fucI PE=3 SV=1 - [FUCI_PHOV8]	fucI	2	7	336.086	1459.68	1011.38	2831.82	0.152428	4.34319	2.11875	0	520.767	0	0	3512.27	0	0	0	0	0	0	0	4944.97	0	0	0	0	0	1442.65	0	0	673.568	0	10858.6	740.501	0	0	3346.69	2807.65
Q59199	Glyceraldehyde-3-phosphate dehydrogenase OS=Bacteroides fragilis (strain YCH46) OX=295405 GN=gap PE=3 SV=2 - [G3P_BACFR]	gap	1	5	318.187	11672.6	1102.23	26591	0.159449	36.6846	5.1971	0	0	0	0	0	0	0	0	3818.25	0	0	0	0	0	0	0	0	0	56417	0	1270.77	24875.6	0	0	18480.9	0	0	0	97389.4
B6YQN5	Enolase OS=Azobacteroides pseudotrichonymphae genomovar. CFP2 OX=511995 GN=eno PE=3 SV=1 - [ENO_AZOPC]	eno	2	6	70.0862	3089	176.129	5866.4	0.168503	44.0743	5.46187	0	0	0	0	0	0	0	0	268.02	0	0	573.014	4924.91	0	0	0	20706.3	0	0	0	7810.94	0	2297.92	0	0	3244.31	0	13528.7	0
C4ZBL1	Phosphoenolpyruvate carboxykinase (ATP) OS=Agathobacter rectalis (strain ATCC 33656 / DSM 3377 / JCM 17463 / KCTC 5835 / VPI 0990) OX=515619 GN=pckA PE=3 SV=1 - [PCKA_AGARV]	pckA	8	8	13507.8	5164.66	16677.8	7917.37	0.170969	0.382345	-1.38705	35096.4	10063.4	12950.4	0	0	0	50953.8	0	24226.6	330.852	23174.6	5298.12	7486.92	23370.7	0	15953	20977.5	0	0	0	6519.56	1584.18	0	0	1278.99	0	0	0	10628.3
Q6MEY2	Enolase OS=Protochlamydia amoebophila (strain UWE25) OX=264201 GN=eno PE=3 SV=1 - [ENO_PARUW]	eno	5	11	2015.78	7987.53	3342.32	13807.3	0.170969	3.9625	1.98641	5288.44	0	0	1652.51	0	0	11024	0	3260.68	0	0	2963.79	13083.3	0	0	2783.92	49914.6	0	4068.22	814.539	4624.1	0	4358.65	4491.99	0	15811.6	2193.28	33643.9	0
A6KYJ2	50S ribosomal protein L2 OS=Phocaeicola vulgatus (strain ATCC 8482 / DSM 1447 / JCM 5826 / CCUG 4940 / NBRC 14291 / NCTC 11154) OX=435590 GN=rplB PE=3 SV=1 - [RL2_PHOV8]	rplB	3	1	670.272	245.441	1759.54	1011.98	0.171917	0.366181	-1.44937	464.553	0	0	0	0	0	1496.69	0	6082.02	0	0	0	0	0	0	0	4172.49	0	0	0	0	0	0	0	0	0	0	0	0
B2RGR2	Serine hydroxymethyltransferase OS=Porphyromonas gingivalis (strain ATCC 33277 / DSM 20709 / CIP 103683 / JCM 12257 / NCTC 11834 / 2561) OX=431947 GN=glyA PE=3 SV=1 - [GLYA_PORG3]	glyA	3	1	2497.63	604.268	4931.72	2491.46	0.171917	0.241936	-2.0473	5297.19	0	0	0	0	0	14564.9	0	10109.5	0	0	0	10272.6	0	0	0	0	0	0	0	0	0	0	0	0	0	0	0	0
A6KXS0	Acetate kinase OS=Phocaeicola vulgatus (strain ATCC 8482 / DSM 1447 / JCM 5826 / CCUG 4940 / NBRC 14291 / NCTC 11154) OX=435590 GN=ackA PE=3 SV=1 - [ACKA_PHOV8]	ackA	1	5	83.0562	514.81	287.715	1161.1	0.17882	6.19834	2.63188	996.674	0	0	0	0	0	0	0	0	0	0	0	2599.11	1925.23	0	0	0	0	0	0	3944.44	53.6821	0	0	229.315	0	0	0	0
P24295	NAD-specific glutamate dehydrogenase OS=Clostridium symbiosum OX=1512 GN=gdh PE=1 SV=4 - [DHE2_CLOSY]	gdh	7	13	5249.36	11186.9	7503	13926.2	0.184831	2.1311	1.0916	7567.59	1160.01	0	11987.8	14398.8	0	22912.4	0	3699.83	0	0	1265.91	3773.68	0	24130.8	37754.9	15907.1	0	39941.4	0	9738.68	2521.85	2177.91	32249.9	1281.16	0	2918.54	13684	4097.15
A3N0G0	Phosphoenolpyruvate carboxykinase (ATP) OS=Actinobacillus pleuropneumoniae serotype 5b (strain L20) OX=416269 GN=pckA PE=3 SV=1 - [PCKA_ACTP2]	pckA	3	1	2010.27	810.141	4253.54	3340.3	0.196278	0.403001	-1.31115	0	7219.45	0	0	0	0	0	13576.5	0	0	0	3327.33	0	13772.4	0	0	0	0	0	0	0	0	0	0	0	0	0	0	0
B2RKJ1	NAD-specific glutamate dehydrogenase OS=Porphyromonas gingivalis (strain ATCC 33277 / DSM 20709 / CIP 103683 / JCM 12257 / NCTC 11834 / 2561) OX=431947 GN=gdh PE=3 SV=1 - [DHE2_PORG3]	gdh	1	5	595.267	1975.4	2062.07	4185.42	0.199889	3.31852	1.73054	0	0	0	0	7143.21	0	0	0	0	0	0	0	0	0	0	3333.64	604.264	0	0	0	0	12176.6	4591.25	0	12876.1	0	0	0	0
P0AA25	Thioredoxin 1 OS=Escherichia coli (strain K12) OX=83333 GN=trxA PE=1 SV=2 - [THIO_ECOLI]	trxA	12	14	8722.83	7073.52	5049.79	7524.46	0.206725	0.810921	-0.302367	2100.94	11443.4	9267.72	17122.6	11700.8	368.727	9426.99	15468.8	5857.66	10703.8	4562.8	6649.77	3403.25	3804	22939.5	8143.7	11029.9	0	0	0	5998.49	469.371	7336.53	2208.36	1088.92	23835.3	8595.44	15658.7	5738.36
P55990	NADP-specific glutamate dehydrogenase OS=Helicobacter pylori (strain ATCC 700392 / 26695) OX=85962 GN=gdhA PE=3 SV=1 - [DHE4_HELPY]	gdhA	5	12	3560.7	5950.74	5138.02	6762.6	0.214955	1.67123	0.740908	6268.18	0	7447.09	15894.9	0	0	8691.47	0	0	0	0	4426.73	12349.5	10278.3	0	9254.19	2266.04	0	23395.4	0	4153.27	1039.24	7689	10188.4	2431.26	0	15622.1	0	2495.88
P00370	NADP-specific glutamate dehydrogenase OS=Escherichia coli (strain K12) OX=83333 GN=gdhA PE=1 SV=1 - [DHE4_ECOLI]	gdhA	3	7	881.024	9754.69	2059	19685.3	0.219812	11.072	3.46884	6293.39	0	0	4035.17	0	243.726	0	0	0	0	0	0	0	0	0	19106.6	11997	5227.67	0	2015.72	0	0	0	56799.9	7474.18	0	0	63208.8	0
A6L4U4	Uronate isomerase OS=Phocaeicola vulgatus (strain ATCC 8482 / DSM 1447 / JCM 5826 / CCUG 4940 / NBRC 14291 / NCTC 11154) OX=435590 GN=uxaC PE=3 SV=1 - [UXAC_PHOV8]	uxaC	7	6	2738.06	1377.24	4809.11	3734.73	0.225024	0.502998	-0.991375	0	341.764	882.59	0	6549.19	48.0326	0	16155.3	0	4719.4	4160.47	0	264.117	811.976	0	0	0	0	0	0	0	1712.63	0	0	0	0	638.705	15073.8	4911.85
Q8A015	Bifunctional enzyme LpxC/FabZ OS=Bacteroides thetaiotaomicron (strain ATCC 29148 / DSM 2079 / JCM 5827 / CCUG 10774 / NCTC 10582 / VPI-5482 / E50) OX=226186 GN=lpxC/fabZ PE=3 SV=1 - [LPXZ_BACTN]	lpxC/fabZ	2	6	96.2875	569.714	236.442	1141.5	0.226888	5.9168	2.56482	406.44	0	0	0	0	0	0	0	749.01	0	0	0	1388.67	0	0	0	0	0	665.291	0	0	0	0	904.899	304.66	0	4320.96	2100.66	0
T2KPJ3	TonB-dependent receptor P3 OS=Formosa agariphila (strain DSM 15362 / KCTC 12365 / LMG 23005 / KMM 3901 / M-2Alg 35-1) OX=1347342 GN=BN863_21920 PE=2 SV=1 - [PLH3_FORAG]	BN863_21920	2	6	556.857	3011.22	1337.09	5469.44	0.226888	5.40753	2.43497	0	2612.97	0	0	0	0	4069.31	0	0	0	0	0	0	2780.97	0	0	16632.2	0	0	1393.09	10791.3	0	0	0	0	0	5433.08	14160.1	0
P94598	Glutamate dehydrogenase OS=Bacteroides thetaiotaomicron (strain ATCC 29148 / DSM 2079 / JCM 5827 / CCUG 10774 / NCTC 10582 / VPI-5482 / E50) OX=226186 GN=gdhA PE=3 SV=2 - [DHE3_BACTN]	gdhA	8	14	6268.52	8043.46	10665.8	8116.5	0.237358	1.28315	0.359691	11410.9	0	2474.41	36741.6	2847.12	17.0187	13809.7	0	5752.22	0	2169.41	0	10902.4	4186.87	0	11796.9	30753	5848.72	8715.41	0	7277.92	1445.62	9634.41	16279.6	0	3931.36	6511.61	18739.1	716.027
Q6AEP2	Ketol-acid reductoisomerase (NADP(+)) OS=Leifsonia xyli subsp. xyli (strain CTCB07) OX=281090 GN=ilvC PE=3 SV=1 - [ILVC_LEIXX]	ilvC	2	7	668.864	1934	1651.23	4499.19	0.245639	2.89147	1.5318	0	0	0	2758.32	5268.05	0	0	0	0	0	0	0	0	17071.2	0	9079.68	0	0	0	0	0	494.787	2494.58	0	248.36	0	0	2446.51	1042.91
A4XLM2	Ornithine carbamoyltransferase OS=Caldicellulosiruptor saccharolyticus (strain ATCC 43494 / DSM 8903 / Tp8T 6331) OX=351627 GN=argF PE=3 SV=1 - [OTC_CALS8]	argF	0	2	0	125.354	0	355.911	0.246528	Only in CKD4	Only in CKD4	0	0	0	0	0	0	0	0	0	0	0	0	957.604	0	0	0	0	0	0	0	0	0	0	0	0	0	0	1173.41	0
Q5LH12	Orotidine 5'-phosphate decarboxylase OS=Bacteroides fragilis (strain ATCC 25285 / DSM 2151 / CCUG 4856 / JCM 11019 / NCTC 9343 / Onslow) OX=272559 GN=pyrF PE=3 SV=1 - [PYRF_BACFN]	pyrF	0	2	0	55.966	0	198.766	0.246528	Only in CKD4	Only in CKD4	0	0	0	0	0	0	0	0	0	0	0	0	0	0	0	0	0	0	0	0	0	0	0	0	134.558	0	0	0	816.865
Q9EV94	Glycine reductase complex component B subunits alpha and beta OS=Acetoanaerobium sticklandii (strain ATCC 12662 / DSM 519 / JCM 1433 / CCUG 9281 / NCIMB 10654 / HF) OX=499177 GN=grdE PE=1 SV=1 - [GRDE_ACESD]	grdE	0	2	0	21.5954	0	67.6698	0.246528	Only in CKD4	Only in CKD4	0	0	0	0	0	0	0	0	0	0	0	0	0	0	0	0	0	0	0	0	0	0	266.646	0	100.475	0	0	0	0
P52233	Thioredoxin OS=Acidithiobacillus ferridurans OX=1232575 GN=trxA PE=3 SV=1 - [THIO_ACIFI]	trxA	0	2	0	382.258	0	1188.81	0.246528	Only in CKD4	Only in CKD4	0	0	0	0	0	0	0	0	0	0	0	0	0	0	0	0	0	1838.21	4660.18	0	0	0	0	0	0	0	0	0	0
C4Z917	Acetate kinase OS=Agathobacter rectalis (strain ATCC 33656 / DSM 3377 / JCM 17463 / KCTC 5835 / VPI 0990) OX=515619 GN=ackA PE=3 SV=1 - [ACKA_AGARV]	ackA	0	2	0	140.497	0	400.073	0.246528	Only in CKD4	Only in CKD4	0	0	0	0	0	0	0	0	0	0	0	0	1342.83	1045.61	0	0	0	0	0	0	0	0	0	0	0	0	0	0	0
G3KIM3	Lactoyl-CoA dehydratase subunit beta (Fragment) OS=Anaerotignum propionicum OX=28446 GN=lcdB PE=1 SV=1 - [LCDB_ANAPI]	lcdB	0	2	0	78.8169	0	310.223	0.246528	Only in CKD4	Only in CKD4	0	0	0	0	0	0	0	0	0	0	0	0	0	1281.4	0	0	0	0	0	0	0	58.4851	0	0	0	0	0	0	0
A7GUR9	Triosephosphate isomerase OS=Bacillus cytotoxicus (strain DSM 22905 / CIP 110041 / 391-98 / NVH 391-98) OX=315749 GN=tpiA PE=3 SV=1 - [TPIS_BACCN]	tpiA	0	2	0	95.4369	0	344.078	0.246528	Only in CKD4	Only in CKD4	0	0	0	0	0	0	0	0	0	0	0	0	0	0	0	0	0	0	0	0	0	205.845	0	0	1416.58	0	0	0	0
Q5L7Z7	Polyribonucleotide nucleotidyltransferase OS=Bacteroides fragilis (strain ATCC 25285 / DSM 2151 / CCUG 4856 / JCM 11019 / NCTC 9343 / Onslow) OX=272559 GN=pnp PE=3 SV=1 - [PNP_BACFN]	pnp	0	2	0	18.9652	0	66.4636	0.246528	Only in CKD4	Only in CKD4	0	0	0	0	0	0	0	0	0	0	0	0	49.8045	0	0	0	0	0	0	0	0	0	0	0	272.603	0	0	0	0
O51535	Phosphate acetyltransferase OS=Borreliella burgdorferi (strain ATCC 35210 / DSM 4680 / CIP 102532 / B31) OX=224326 GN=pta PE=3 SV=1 - [PTAS_BORBU]	pta	0	2	0	458.138	0	1459.42	0.246528	Only in CKD4	Only in CKD4	0	0	0	0	0	0	0	0	0	0	0	0	0	0	0	0	0	0	0	0	5806.98	0	0	0	0	0	1981.36	0	0
A3PGI1	Elongation factor Tu OS=Cereibacter sphaeroides (strain ATCC 17029 / ATH 2.4.9) OX=349101 GN=tuf3 PE=3 SV=1 - [EFTU_CERS1]	tuf3	0	2	0	178.64	0	698.379	0.246528	Only in CKD4	Only in CKD4	0	0	0	0	0	0	0	0	0	0	0	0	0	0	0	0	0	0	0	0	2884.99	0	0	0	151.887	0	0	0	0
Q9Z7T0	Glyceraldehyde-3-phosphate dehydrogenase OS=Chlamydia pneumoniae OX=83558 GN=gap PE=3 SV=1 - [G3P_CHLPN]	gap	0	2	0	58.9915	0	190.377	0.246528	Only in CKD4	Only in CKD4	0	0	0	0	0	0	0	0	0	0	0	0	0	0	0	0	0	0	0	0	0	762.385	0	0	240.471	0	0	0	0
B2TPX4	Phosphoglycerate kinase OS=Clostridium botulinum (strain Eklund 17B / Type B) OX=935198 GN=pgk PE=3 SV=1 - [PGK_CLOBB]	pgk	0	2	0	161.89	0	457.233	0.246528	Only in CKD4	Only in CKD4	0	0	0	0	0	0	0	0	0	0	0	0	1334.66	0	0	0	0	0	0	0	1417.47	0	0	0	0	0	0	0	0
A4QHF4	Acetate kinase OS=Corynebacterium glutamicum (strain R) OX=340322 GN=ackA PE=3 SV=1 - [ACKA_CORGB]	ackA	0	2	0	96.4856	0	275.372	0.246528	Only in CKD4	Only in CKD4	0	0	0	0	0	0	0	0	0	0	0	0	705.402	934.852	0	0	0	0	0	0	0	0	0	0	0	0	0	0	0
B5YDP7	Acetate kinase OS=Dictyoglomus thermophilum (strain ATCC 35947 / DSM 3960 / H-6-12) OX=309799 GN=ackA PE=3 SV=1 - [ACKA_DICT6]	ackA	0	2	0	158.686	0	549.869	0.246528	Only in CKD4	Only in CKD4	0	0	0	0	0	0	0	0	0	0	0	0	0	0	0	0	0	0	2250.8	0	0	0	446.87	0	0	0	0	0	0
P19543	Pyruvate-flavodoxin oxidoreductase OS=Enterobacter agglomerans OX=549 GN=nifJ PE=3 SV=3 - [NIFJ_ENTAG]	nifJ	0	2	0	9.48952	0	28.0398	0.246528	Only in CKD4	Only in CKD4	0	0	0	0	0	0	0	0	0	0	0	0	104.094	0	0	0	0	0	0	0	0	0	0	0	57.2284	0	0	0	0
A1A7A9	L-arabinose isomerase OS=Escherichia coli O1:K1 / APEC OX=405955 GN=araA PE=3 SV=1 - [ARAA_ECOK1]	araA	0	2	0	148.429	0	426.003	0.246528	Only in CKD4	Only in CKD4	0	0	0	0	0	0	0	0	0	0	0	0	0	0	0	0	0	0	0	0	0	1479.24	0	0	1044.04	0	0	0	0
A1A7L0	2,3,4,5-tetrahydropyridine-2,6-dicarboxylate N-succinyltransferase OS=Escherichia coli O1:K1 / APEC OX=405955 GN=dapD PE=3 SV=1 - [DAPD_ECOK1]	dapD	0	2	0	39.6012	0	140.89	0.246528	Only in CKD4	Only in CKD4	0	0	0	0	0	0	0	0	0	0	0	0	0	0	0	0	0	0	0	0	0	94.0763	0	0	579.144	0	0	0	0
A1AGS9	Phosphoenolpyruvate carboxykinase (ATP) OS=Escherichia coli O1:K1 / APEC OX=405955 GN=pckA PE=3 SV=1 - [PCKA_ECOK1]	pckA	0	2	0	171.282	0	627.001	0.246528	Only in CKD4	Only in CKD4	0	0	0	0	0	0	0	0	0	0	0	0	0	0	0	0	0	0	0	0	0	326.835	0	0	2584.96	0	0	0	0
A1AIK3	Glucose-6-phosphate isomerase OS=Escherichia coli O1:K1 / APEC OX=405955 GN=pgi PE=3 SV=1 - [G6PI_ECOK1]	pgi	0	2	0	349.39	0	1182.81	0.246528	Only in CKD4	Only in CKD4	0	0	0	0	0	0	0	0	0	0	0	0	0	0	0	0	0	0	0	0	0	1123.14	0	0	4816.48	0	0	0	0
A7ZPS4	4-hydroxy-tetrahydrodipicolinate synthase OS=Escherichia coli O139:H28 (strain E24377A / ETEC) OX=331111 GN=dapA PE=3 SV=1 - [DAPA_ECO24]	dapA	0	2	0	121.202	0	461.165	0.246528	Only in CKD4	Only in CKD4	0	0	0	0	0	0	0	0	0	0	0	0	0	0	0	0	0	0	0	0	0	155.625	0	0	1904.8	0	0	0	0
A8A6H0	Tryptophanase OS=Escherichia coli O9:H4 (strain HS) OX=331112 GN=tnaA PE=3 SV=1 - [TNAA_ECOHS]	tnaA	0	2	0	78.9335	0	229.559	0.246528	Only in CKD4	Only in CKD4	0	0	0	0	0	0	0	0	0	0	0	0	0	0	0	0	0	0	0	0	0	514.786	0	0	827.085	0	0	0	0
B1IS35	Purine nucleoside phosphorylase DeoD-type OS=Escherichia coli (strain ATCC 8739 / DSM 1576 / NBRC 3972 / NCIMB 8545 / WDCM 00012 / Crooks) OX=481805 GN=deoD PE=3 SV=1 - [DEOD_ECOLC]	deoD	0	2	0	173.55	0	639.898	0.246528	Only in CKD4	Only in CKD4	0	0	0	0	0	0	0	0	0	0	0	0	0	0	0	0	0	0	0	0	0	310.859	0	0	2639.49	0	0	0	0
P0A6P9	Enolase OS=Escherichia coli (strain K12) OX=83333 GN=eno PE=1 SV=2 - [ENO_ECOLI]	eno	0	2	0	1189.26	0	4155.24	0.246528	Only in CKD4	Only in CKD4	0	0	0	0	0	0	0	0	0	0	0	0	0	0	0	0	0	0	0	0	0	3183.02	0	0	17034.3	0	0	0	0
P0A9B2	Glyceraldehyde-3-phosphate dehydrogenase A OS=Escherichia coli (strain K12) OX=83333 GN=gapA PE=1 SV=2 - [G3P1_ECOLI]	gapA	0	2	0	7298.6	0	20615.5	0.246528	Only in CKD4	Only in CKD4	0	0	0	0	0	0	0	0	0	0	0	0	0	0	0	0	0	0	0	0	0	60021.9	0	0	64054.3	0	0	0	0
P0A9P9	5-keto-D-gluconate 5-reductase OS=Escherichia coli (strain K12) OX=83333 GN=idnO PE=1 SV=1 - [IDNO_ECOLI]	idnO	0	2	0	27.2463	0	107.635	0.246528	Only in CKD4	Only in CKD4	0	0	0	0	0	0	0	0	0	0	0	0	0	0	0	0	0	0	0	0	0	444.566	0	0	18.6212	0	0	0	0
P0A9S5	Glycerol dehydrogenase OS=Escherichia coli (strain K12) OX=83333 GN=gldA PE=1 SV=1 - [GLDA_ECOLI]	gldA	0	2	0	187.907	0	733.301	0.246528	Only in CKD4	Only in CKD4	0	0	0	0	0	0	0	0	0	0	0	0	0	0	0	0	0	0	0	0	0	165.116	0	0	3029.3	0	0	0	0
P0AEX9	Maltose/maltodextrin-binding periplasmic protein OS=Escherichia coli (strain K12) OX=83333 GN=malE PE=1 SV=1 - [MALE_ECOLI]	malE	0	2	0	166.594	0	605.153	0.246528	Only in CKD4	Only in CKD4	0	0	0	0	0	0	0	0	0	0	0	0	0	0	0	0	0	0	0	0	0	338.834	0	0	2493.27	0	0	0	0
P0AGD3	Superoxide dismutase [Fe] OS=Escherichia coli (strain K12) OX=83333 GN=sodB PE=1 SV=2 - [SODF_ECOLI]	sodB	0	2	0	387.874	0	1541	0.246528	Only in CKD4	Only in CKD4	0	0	0	0	0	0	0	0	0	0	0	0	0	0	0	0	0	0	0	0	0	229.934	0	0	6363.93	0	0	0	0
P39160	D-mannonate oxidoreductase OS=Escherichia coli (strain K12) OX=83333 GN=uxuB PE=3 SV=1 - [UXUB_ECOLI]	uxuB	0	2	0	434.065	0	1484.07	0.246528	Only in CKD4	Only in CKD4	0	0	0	0	0	0	0	0	0	0	0	0	0	0	0	0	0	6057.76	0	0	0	0	0	0	1321.34	0	0	0	0
Q6QGJ5	Probable thymidylate synthase OS=Escherichia phage T5 OX=2695836 GN=thy PE=1 SV=1 - [THY_BPT5]	thy	0	2	0	289.749	0	1158.13	0.246528	Only in CKD4	Only in CKD4	0	0	0	0	0	0	0	0	0	0	0	0	143.802	0	0	0	0	0	0	0	0	0	0	0	0	0	0	0	4781.94
P56210	50S ribosomal protein L11 (Fragment) OS=Geobacillus stearothermophilus OX=1422 GN=rplK PE=1 SV=1 - [RL11_GEOSE]	rplK	0	2	0	71.8447	0	247.753	0.246528	Only in CKD4	Only in CKD4	0	0	0	0	0	0	0	0	0	0	0	0	1013.17	0	0	0	0	0	0	0	0	0	0	0	208.193	0	0	0	0
B8F877	Glucosamine-6-phosphate deaminase OS=Glaesserella parasuis serovar 5 (strain SH0165) OX=557723 GN=nagB PE=3 SV=1 - [NAGB_GLAP5]	nagB	0	2	0	385.688	0	1091.38	0.246528	Only in CKD4	Only in CKD4	0	0	0	0	0	0	0	0	0	0	0	0	0	3492.11	0	0	0	0	0	0	3064.59	0	0	0	0	0	0	0	0
A4G646	Triosephosphate isomerase OS=Herminiimonas arsenicoxydans OX=204773 GN=tpiA PE=3 SV=1 - [TPIS_HERAR]	tpiA	0	2	0	2330.25	0	8517.75	0.246528	Only in CKD4	Only in CKD4	0	0	0	0	0	0	0	0	0	0	0	0	0	0	0	4501.84	35112.3	0	0	0	0	0	0	0	0	0	0	0	0
A9KSJ1	Chaperonin GroEL OS=Lachnoclostridium phytofermentans (strain ATCC 700394 / DSM 18823 / ISDg) OX=357809 GN=groEL PE=3 SV=1 - [CH60_LACP7]	groEL	0	2	0	262.695	0	741.654	0.246528	Only in CKD4	Only in CKD4	0	0	0	0	0	0	0	0	0	0	0	0	0	2199.85	0	0	0	0	0	0	0	0	2265.97	0	0	0	0	0	0
C4Z1J4	Chaperone protein DnaK OS=Lachnospira eligens (strain ATCC 27750 / DSM 3376 / VPI C15-48 / C15-B4) OX=515620 GN=dnaK PE=3 SV=1 - [DNAK_LACE2]	dnaK	0	2	0	33.1786	0	96.783	0.246528	Only in CKD4	Only in CKD4	0	0	0	0	0	0	0	0	0	0	0	0	0	213.038	0	350.998	0	0	0	0	0	0	0	0	0	0	0	0	0
Q04AL4	UPF0210 protein LBUL_0934 OS=Lactobacillus delbrueckii subsp. bulgaricus (strain ATCC BAA-365 / Lb-18) OX=321956 GN=LBUL_0934 PE=3 SV=1 - [Y934_LACDB]	LBUL_0934	0	2	0	336.375	0	1207.18	0.246528	Only in CKD4	Only in CKD4	0	0	0	0	0	0	0	0	0	0	0	0	0	0	0	0	0	0	0	0	0	0	0	0	750.847	0	4967.53	0	0
D3WAC5	Capsid protein OS=Lactococcus phage p2 OX=254252 PE=1 SV=1 - [CAPSD_BPLP2]	Not available	0	2	0	245.302	0	817.505	0.246528	Only in CKD4	Only in CKD4	0	0	0	0	0	0	0	0	0	0	0	0	0	856.045	0	0	0	0	0	0	0	0	0	0	0	3314.08	0	0	0
Q65Q60	Phosphoenolpyruvate carboxykinase (ATP) OS=Mannheimia succiniciproducens (strain MBEL55E) OX=221988 GN=pckA PE=3 SV=1 - [PCKA_MANSM]	pckA	0	2	0	655.832	0	1956.43	0.246528	Only in CKD4	Only in CKD4	0	0	0	0	0	0	0	0	0	0	0	0	0	0	0	0	3785.43	0	0	0	0	0	0	0	0	0	0	0	7363.7
T2G6Z9	Adenylylsulfate reductase subunit alpha OS=Megalodesulfovibrio gigas (strain ATCC 19364 / DSM 1382 / NCIMB 9332 / VKM B-1759) OX=1121448 GN=aprA PE=1 SV=1 - [APRA_MEGG1]	aprA	0	2	0	313.739	0	950.416	0.246528	Only in CKD4	Only in CKD4	0	0	0	0	0	0	0	0	0	0	0	0	0	0	0	0	0	0	0	0	3642.12	1691.45	0	0	0	0	0	0	0
A9VYP7	Adenosylhomocysteinase OS=Methylorubrum extorquens (strain PA1) OX=419610 GN=ahcY PE=3 SV=1 - [SAHH_METEP]	ahcY	0	2	0	35.926	0	102.005	0.246528	Only in CKD4	Only in CKD4	0	0	0	0	0	0	0	0	0	0	0	0	336.349	0	0	0	274.393	0	0	0	0	0	0	0	0	0	0	0	0
P9WQH6	Biotin-dependent acetyl-/propionyl-coenzyme A carboxylase beta5 subunit OS=Mycobacterium tuberculosis (strain CDC 1551 / Oshkosh) OX=83331 GN=accD5 PE=3 SV=1 - [ACCD5_MYCTO]	accD5	0	2	0	300.163	0	847.333	0.246528	Only in CKD4	Only in CKD4	0	0	0	0	0	0	0	0	0	0	0	0	0	0	0	0	0	0	0	0	2559.02	0	2543.75	0	0	0	0	0	0
P61897	Malate dehydrogenase (Fragment) OS=Pectobacterium carotovorum subsp. carotovorum OX=555 GN=mdh PE=3 SV=1 - [MDH_PECCC]	mdh	0	2	0	62.8899	0	182.439	0.246528	Only in CKD4	Only in CKD4	0	0	0	0	0	0	0	0	0	0	0	0	0	0	0	0	0	0	0	0	653.441	415.688	0	0	0	0	0	0	0
A1AKQ8	Probable transaldolase OS=Pelobacter propionicus (strain DSM 2379 / NBRC 103807 / OttBd1) OX=338966 GN=tal PE=3 SV=1 - [TAL_PELPD]	tal	0	2	0	223.49	0	633.537	0.246528	Only in CKD4	Only in CKD4	0	0	0	0	0	0	0	0	0	0	0	0	0	2063.3	0	0	0	0	0	0	0	0	1736.03	0	0	0	0	0	0
B2RID6	Phosphoserine aminotransferase OS=Porphyromonas gingivalis (strain ATCC 33277 / DSM 20709 / CIP 103683 / JCM 12257 / NCTC 11834 / 2561) OX=431947 GN=serC PE=3 SV=1 - [SERC_PORG3]	serC	0	2	0	63.9135	0	192.407	0.246528	Only in CKD4	Only in CKD4	0	0	0	0	0	0	0	0	0	0	0	0	0	0	0	0	0	0	0	732.336	0	354.194	0	0	0	0	0	0	0
B7K0S6	Ketol-acid reductoisomerase (NADP(+)) OS=Rippkaea orientalis (strain PCC 8801) OX=41431 GN=ilvC PE=3 SV=1 - [ILVC_RIPO1]	ilvC	0	2	0	2425.03	0	7781.41	0.246528	Only in CKD4	Only in CKD4	0	0	0	0	0	0	0	0	0	0	0	0	0	0	0	0	0	0	0	0	0	0	10148.4	31077.2	0	0	0	0	0
B5BGP5	N-acetylneuraminate lyase OS=Salmonella paratyphi A (strain AKU_12601) OX=554290 GN=nanA PE=3 SV=1 - [NANA_SALPK]	nanA	0	2	0	80.9757	0	242.601	0.246528	Only in CKD4	Only in CKD4	0	0	0	0	0	0	0	0	0	0	0	0	0	0	0	0	0	0	0	0	0	918.137	0	0	458.45	0	0	0	0
P0A1F6	Uridine phosphorylase OS=Salmonella typhimurium (strain LT2 / SGSC1412 / ATCC 700720) OX=99287 GN=udp PE=1 SV=2 - [UDP_SALTY]	udp	0	2	0	69.8305	0	227.883	0.246528	Only in CKD4	Only in CKD4	0	0	0	0	0	0	0	0	0	0	0	0	0	0	0	0	0	0	0	0	0	270.17	0	0	916.949	0	0	0	0
P0A1P6	Glutamine synthetase OS=Salmonella typhimurium (strain LT2 / SGSC1412 / ATCC 700720) OX=99287 GN=glnA PE=1 SV=2 - [GLN1B_SALTY]	glnA	0	2	0	73.1421	0	209.038	0.246528	Only in CKD4	Only in CKD4	0	0	0	0	0	0	0	0	0	0	0	0	0	0	0	0	0	0	0	0	0	529.356	0	0	714.06	0	0	0	0
P15111	NADP-specific glutamate dehydrogenase OS=Salmonella typhimurium (strain LT2 / SGSC1412 / ATCC 700720) OX=99287 GN=gdhA PE=3 SV=2 - [DHE4_SALTY]	gdhA	0	2	0	4327.38	0	14279.5	0.246528	Only in CKD4	Only in CKD4	0	0	0	0	0	0	0	0	0	0	0	0	0	0	0	0	0	0	0	0	0	0	57697.6	0	15867.7	0	0	0	0
Q31V53	Xylose isomerase OS=Shigella boydii serotype 4 (strain Sb227) OX=300268 GN=xylA PE=3 SV=1 - [XYLA_SHIBS]	xylA	0	2	0	79.4614	0	230.775	0.246528	Only in CKD4	Only in CKD4	0	0	0	0	0	0	0	0	0	0	0	0	0	0	0	0	0	0	0	0	0	828.818	0	0	522.026	0	0	0	0
Q59925	Formate--tetrahydrofolate ligase OS=Streptococcus mutans serotype c (strain ATCC 700610 / UA159) OX=210007 GN=fhs PE=3 SV=2 - [FTHS_STRMU]	fhs	0	2	0	63.7175	0	219.623	0.246528	Only in CKD4	Only in CKD4	0	0	0	0	0	0	0	0	0	0	0	0	0	898.044	0	0	0	0	0	0	0	185.153	0	0	0	0	0	0	0
Q67SV9	Enolase OS=Symbiobacterium thermophilum (strain T / IAM 14863) OX=292459 GN=eno PE=3 SV=1 - [ENO_SYMTH]	eno	0	2	0	194.568	0	557.272	0.246528	Only in CKD4	Only in CKD4	0	0	0	0	0	0	0	0	0	0	0	0	0	0	0	0	0	0	0	0	1920.38	0	1387.28	0	0	0	0	0	0
B5YJP5	Aspartate--tRNA(Asp/Asn) ligase OS=Thermodesulfovibrio yellowstonii (strain ATCC 51303 / DSM 11347 / YP87) OX=289376 GN=aspS PE=3 SV=1 - [SYDND_THEYD]	aspS	0	2	0	264.395	0	1006.32	0.246528	Only in CKD4	Only in CKD4	0	0	0	0	0	0	0	0	0	0	0	0	0	0	0	0	0	4156.53	0	0	0	0	338.182	0	0	0	0	0	0
B1AJG3	Elongation factor Tu OS=Ureaplasma parvum serovar 3 (strain ATCC 27815 / 27 / NCTC 11736) OX=505682 GN=tuf PE=3 SV=1 - [EFTU_UREP2]	tuf	0	2	0	1087.93	0	4058.82	0.246528	Only in CKD4	Only in CKD4	0	0	0	0	0	0	0	0	0	0	0	0	0	0	0	0	1741.46	0	0	0	0	0	0	0	0	0	0	16753.3	0
P51009	Glyceraldehyde-3-phosphate dehydrogenase OS=Xanthobacter flavus OX=281 GN=gap PE=3 SV=1 - [G3P_XANFL]	gap	0	2	0	941.511	0	3173.93	0.246528	Only in CKD4	Only in CKD4	0	0	0	0	0	0	0	0	0	0	0	0	0	0	0	0	0	0	0	0	3095.72	0	0	0	0	0	0	12910	0
P06996	Outer membrane porin C OS=Escherichia coli (strain K12) OX=83333 GN=ompC PE=1 SV=1 - [OMPC_ECOLI]	ompC	0	2	0	868.775	0	3252.52	0.246528	Only in CKD4	Only in CKD4	0	0	0	0	0	0	0	0	0	0	0	0	0	0	13427.3	0	0	0	0	0	0	0	0	0	1341.88	0	0	0	0
C4Z566	Dihydroxy-acid dehydratase OS=Lachnospira eligens (strain ATCC 27750 / DSM 3376 / VPI C15-48 / C15-B4) OX=515620 GN=ilvD PE=3 SV=1 - [ILVD_LACE2]	ilvD	1	4	23.7821	310.899	82.3835	596.123	0.252903	13.0728	3.7085	0	0	0	0	0	0	0	0	285.385	0	0	0	1052.23	1710.36	0	0	0	0	0	0	1500.61	0	1022.08	0	0	0	0	0	0
B1V8R6	Enolase OS=Phytoplasma australiense OX=59748 GN=eno PE=3 SV=1 - [ENO_PHYAS]	eno	1	4	21.4412	410.643	74.2745	907.204	0.252903	19.152	4.25943	257.294	0	0	0	0	0	0	0	0	0	0	0	1212.97	0	0	0	0	0	0	0	2789.25	0	2572.74	405.972	0	0	0	0	0
Q4FTU8	2,3-bisphosphoglycerate-independent phosphoglycerate mutase OS=Psychrobacter arcticus (strain DSM 17307 / VKM B-2377 / 273-4) OX=259536 GN=gpmI PE=3 SV=1 - [GPMI_PSYA2]	gpmI	1	4	19.7263	584.618	68.3338	1261.46	0.252903	29.6365	4.8893	236.715	0	0	0	0	0	0	0	0	0	0	0	0	1459.26	0	0	0	0	2962.26	0	0	1154.2	0	4362.79	0	0	0	0	0
Q189R2	Formate--tetrahydrofolate ligase OS=Clostridioides difficile (strain 630) OX=272563 GN=fhs PE=3 SV=1 - [FTHS_CLOD6]	fhs	6	10	1667.5	6449.52	3405.27	9620.92	0.255519	3.86778	1.95151	5656.75	0	341.772	1748.02	11182.8	0	304.046	0	776.62	0	0	0	11054.2	13335.6	0	0	1642.16	0	7092.39	0	21956.3	1342.87	19564.2	31060.6	890.518	0	0	1702.97	0
Q47VD0	Phosphoenolpyruvate carboxykinase (ATP) OS=Colwellia psychrerythraea (strain 34H / ATCC BAA-681) OX=167879 GN=pckA PE=3 SV=1 - [PCKA_COLP3]	pckA	8	8	3327.43	1959.13	5024.13	4451.03	0.255519	0.588781	-0.764196	5390.19	7603.22	17227.3	2015.24	598.026	0	3245.31	0	421.866	0	3428.06	0	0	17488.3	0	197.661	1208.04	0	7397.88	0	0	976.734	1219.84	0	0	0	0	658.24	4158.54
C3PNU7	Probable transcriptional regulatory protein RAF_ORF0717 OS=Rickettsia africae (strain ESF-5) OX=347255 GN=RAF_ORF0717 PE=3 SV=1 - [Y717_RICAE]	RAF_ORF0717	1	0	44.786	0	155.143	0	0.262618	0	Only in CKD1	0	537.432	0	0	0	0	0	0	0	0	0	0	0	0	0	0	0	0	0	0	0	0	0	0	0	0	0	0	0
P62534	Protein ORFc in retron Ec67 OS=Escherichia coli OX=562 PE=4 SV=1 - [YR7C_ECOLX]	Not available	1	0	107.908	0	373.805	0	0.262618	0	Only in CKD1	0	0	0	0	0	0	0	0	1294.9	0	0	0	0	0	0	0	0	0	0	0	0	0	0	0	0	0	0	0	0
C4ZF78	Orotate phosphoribosyltransferase OS=Agathobacter rectalis (strain ATCC 33656 / DSM 3377 / JCM 17463 / KCTC 5835 / VPI 0990) OX=515619 GN=pyrE PE=3 SV=1 - [PYRE_AGARV]	pyrE	1	0	24.337	0	84.306	0	0.262618	0	Only in CKD1	0	0	0	0	0	0	0	0	292.044	0	0	0	0	0	0	0	0	0	0	0	0	0	0	0	0	0	0	0	0
A6KWL1	Orotidine 5'-phosphate decarboxylase OS=Phocaeicola vulgatus (strain ATCC 8482 / DSM 1447 / JCM 5826 / CCUG 4940 / NBRC 14291 / NCTC 11154) OX=435590 GN=pyrF PE=3 SV=1 - [PYRF_PHOV8]	pyrF	1	0	67.3896	0	233.444	0	0.262618	0	Only in CKD1	0	0	0	0	0	0	0	0	0	0	808.675	0	0	0	0	0	0	0	0	0	0	0	0	0	0	0	0	0	0
Q317F9	Adenine deaminase OS=Oleidesulfovibrio alaskensis (strain ATCC BAA-1058 / DSM 17464 / G20) OX=207559 GN=ade PE=3 SV=1 - [ADEC_OLEA2]	ade	1	0	40.5363	0	140.422	0	0.262618	0	Only in CKD1	0	0	0	0	0	0	0	0	0	0	0	486.436	0	0	0	0	0	0	0	0	0	0	0	0	0	0	0	0	0
Q8EMP4	L-arabinose isomerase OS=Oceanobacillus iheyensis (strain DSM 14371 / CIP 107618 / JCM 11309 / KCTC 3954 / HTE831) OX=221109 GN=araA PE=3 SV=2 - [ARAA_OCEIH]	araA	1	0	173.795	0	602.044	0	0.262618	0	Only in CKD1	0	0	0	0	0	0	0	0	0	0	0	2085.54	0	0	0	0	0	0	0	0	0	0	0	0	0	0	0	0	0
Q8KQL6	Processive diacylglycerol alpha-glucosyltransferase OS=Acholeplasma laidlawii OX=2148 GN=dgs PE=1 SV=1 - [PADGT_ACHLA]	dgs	1	0	66524.2	0	230446	0	0.262618	0	Only in CKD1	0	0	0	0	0	798290	0	0	0	0	0	0	0	0	0	0	0	0	0	0	0	0	0	0	0	0	0	0	0
A5FUW3	Enolase OS=Acidiphilium cryptum (strain JF-5) OX=349163 GN=eno PE=3 SV=1 - [ENO_ACICJ]	eno	1	0	43.6571	0	151.233	0	0.262618	0	Only in CKD1	0	0	0	0	0	0	0	0	0	0	0	523.885	0	0	0	0	0	0	0	0	0	0	0	0	0	0	0	0	0
A3M254	Ketol-acid reductoisomerase (NADP(+)) OS=Acinetobacter baumannii (strain ATCC 17978 / CIP 53.77 / LMG 1025 / NCDC KC755 / 5377) OX=400667 GN=ilvC PE=3 SV=2 - [ILVC_ACIBT]	ilvC	1	0	113.891	0	394.529	0	0.262618	0	Only in CKD1	1366.69	0	0	0	0	0	0	0	0	0	0	0	0	0	0	0	0	0	0	0	0	0	0	0	0	0	0	0	0
A3MZ32	RNA polymerase-associated protein RapA OS=Actinobacillus pleuropneumoniae serotype 5b (strain L20) OX=416269 GN=rapA PE=3 SV=1 - [RAPA_ACTP2]	rapA	1	0	43.7306	0	151.487	0	0.262618	0	Only in CKD1	0	0	0	0	0	0	0	0	0	524.767	0	0	0	0	0	0	0	0	0	0	0	0	0	0	0	0	0	0	0
A3N3Q9	50S ribosomal protein L28 OS=Actinobacillus pleuropneumoniae serotype 5b (strain L20) OX=416269 GN=rpmB PE=3 SV=1 - [RL28_ACTP2]	rpmB	1	0	404.599	0	1401.57	0	0.262618	0	Only in CKD1	0	0	0	0	0	0	0	0	4855.19	0	0	0	0	0	0	0	0	0	0	0	0	0	0	0	0	0	0	0	0
P22630	Alpha-amylase OS=Aeromonas hydrophila OX=644 PE=3 SV=1 - [AMY1_AERHY]	Not available	1	0	14.109	0	48.8749	0	0.262618	0	Only in CKD1	0	0	0	0	0	169.308	0	0	0	0	0	0	0	0	0	0	0	0	0	0	0	0	0	0	0	0	0	0	0
B9JD13	N-acetyl-gamma-glutamyl-phosphate reductase OS=Agrobacterium radiobacter (strain K84 / ATCC BAA-868) OX=311403 GN=argC PE=3 SV=1 - [ARGC_AGRRK]	argC	1	0	51.7078	0	179.121	0	0.262618	0	Only in CKD1	0	0	0	0	0	0	0	0	0	0	620.494	0	0	0	0	0	0	0	0	0	0	0	0	0	0	0	0	0	0
B2UPW8	3-isopropylmalate dehydratase large subunit OS=Akkermansia muciniphila (strain ATCC BAA-835 / DSM 22959 / JCM 33894 / BCRC 81048 / CCUG 64013 / CIP 107961 / Muc) OX=349741 GN=leuC PE=3 SV=1 - [LEUC_AKKM8]	leuC	1	0	12.5431	0	43.4506	0	0.262618	0	Only in CKD1	150.517	0	0	0	0	0	0	0	0	0	0	0	0	0	0	0	0	0	0	0	0	0	0	0	0	0	0	0	0
Q21Y68	Trigger factor OS=Albidiferax ferrireducens (strain ATCC BAA-621 / DSM 15236 / T118) OX=338969 GN=tig PE=3 SV=1 - [TIG_ALBFT]	tig	1	0	28239	0	97822.7	0	0.262618	0	Only in CKD1	0	0	0	0	0	0	0	0	0	338868	0	0	0	0	0	0	0	0	0	0	0	0	0	0	0	0	0	0	0
A8EVZ3	DNA-directed RNA polymerase subunit beta' OS=Aliarcobacter butzleri (strain RM4018) OX=367737 GN=rpoC PE=3 SV=1 - [RPOC_ALIB4]	rpoC	1	0	89.2249	0	309.084	0	0.262618	0	Only in CKD1	1070.7	0	0	0	0	0	0	0	0	0	0	0	0	0	0	0	0	0	0	0	0	0	0	0	0	0	0	0	0
A8MF40	4-hydroxy-tetrahydrodipicolinate synthase OS=Alkaliphilus oremlandii (strain OhILAs) OX=350688 GN=dapA PE=3 SV=1 - [DAPA_ALKOO]	dapA	1	0	78.3166	0	271.297	0	0.262618	0	Only in CKD1	939.799	0	0	0	0	0	0	0	0	0	0	0	0	0	0	0	0	0	0	0	0	0	0	0	0	0	0	0	0
B7GFR6	Chaperonin GroEL OS=Anoxybacillus flavithermus (strain DSM 21510 / WK1) OX=491915 GN=groEL PE=3 SV=1 - [CH60_ANOFW]	groEL	1	0	317.872	0	1101.14	0	0.262618	0	Only in CKD1	0	0	0	0	0	0	0	0	3814.46	0	0	0	0	0	0	0	0	0	0	0	0	0	0	0	0	0	0	0	0
B6YQ04	Elongation factor Tu OS=Azobacteroides pseudotrichonymphae genomovar. CFP2 OX=511995 GN=tuf PE=3 SV=1 - [EFTU_AZOPC]	tuf	1	0	528.963	0	1832.38	0	0.262618	0	Only in CKD1	0	0	0	0	0	0	0	0	6347.56	0	0	0	0	0	0	0	0	0	0	0	0	0	0	0	0	0	0	0	0
B6YQL2	Phosphoserine aminotransferase OS=Azobacteroides pseudotrichonymphae genomovar. CFP2 OX=511995 GN=serC PE=3 SV=1 - [SERC_AZOPC]	serC	1	0	65.1722	0	225.763	0	0.262618	0	Only in CKD1	0	0	0	0	0	0	782.067	0	0	0	0	0	0	0	0	0	0	0	0	0	0	0	0	0	0	0	0	0	0
B6YRL1	Asparagine--tRNA ligase OS=Azobacteroides pseudotrichonymphae genomovar. CFP2 OX=511995 GN=asnS PE=3 SV=1 - [SYN_AZOPC]	asnS	1	0	96.4535	0	334.125	0	0.262618	0	Only in CKD1	0	0	0	0	0	0	0	0	1157.44	0	0	0	0	0	0	0	0	0	0	0	0	0	0	0	0	0	0	0	0
Q5LCA6	Thiazole synthase OS=Bacteroides fragilis (strain ATCC 25285 / DSM 2151 / CCUG 4856 / JCM 11019 / NCTC 9343 / Onslow) OX=272559 GN=thiG PE=3 SV=1 - [THIG_BACFN]	thiG	1	0	121.056	0	419.351	0	0.262618	0	Only in CKD1	0	0	0	0	0	0	1452.67	0	0	0	0	0	0	0	0	0	0	0	0	0	0	0	0	0	0	0	0	0	0
P15623	Glutamine synthetase OS=Bacteroides fragilis (strain YCH46) OX=295405 GN=glnA PE=1 SV=2 - [GLNA3_BACFR]	glnA	1	0	71.4578	0	247.537	0	0.262618	0	Only in CKD1	0	0	0	0	0	0	0	0	857.493	0	0	0	0	0	0	0	0	0	0	0	0	0	0	0	0	0	0	0	0
P54354	3-isopropylmalate dehydrogenase OS=Bacteroides fragilis (strain YCH46) OX=295405 GN=leuB PE=3 SV=1 - [LEU3_BACFR]	leuB	1	0	296.123	0	1025.8	0	0.262618	0	Only in CKD1	0	0	0	0	0	0	0	0	3553.47	0	0	0	0	0	0	0	0	0	0	0	0	0	0	0	0	0	0	0	0
Q8A0B5	4-deoxy-L-threo-5-hexosulose-uronate ketol-isomerase 2 OS=Bacteroides thetaiotaomicron (strain ATCC 29148 / DSM 2079 / JCM 5827 / CCUG 10774 / NCTC 10582 / VPI-5482 / E50) OX=226186 GN=kduI2 PE=3 SV=2 - [KDUI2_BACTN]	kduI2	1	0	27.8039	0	96.3156	0	0.262618	0	Only in CKD1	0	0	0	0	0	0	0	0	0	0	333.647	0	0	0	0	0	0	0	0	0	0	0	0	0	0	0	0	0	0
Q8A8R5	ATP-dependent 6-phosphofructokinase 1 OS=Bacteroides thetaiotaomicron (strain ATCC 29148 / DSM 2079 / JCM 5827 / CCUG 10774 / NCTC 10582 / VPI-5482 / E50) OX=226186 GN=pfkA1 PE=3 SV=1 - [PFKA1_BACTN]	pfkA1	1	0	32.7539	0	113.463	0	0.262618	0	Only in CKD1	0	0	0	0	0	0	0	0	393.047	0	0	0	0	0	0	0	0	0	0	0	0	0	0	0	0	0	0	0	0
Q8A8Y4	1,4-beta-mannosyl-N-acetylglucosamine phosphorylase OS=Bacteroides thetaiotaomicron (strain ATCC 29148 / DSM 2079 / JCM 5827 / CCUG 10774 / NCTC 10582 / VPI-5482 / E50) OX=226186 GN=BT_1033 PE=1 SV=1 - [BMAGP_BACTN]	BT_1033	1	0	330.503	0	1144.89	0	0.262618	0	Only in CKD1	0	0	0	0	0	0	0	0	0	0	0	3966.03	0	0	0	0	0	0	0	0	0	0	0	0	0	0	0	0	0
A1A3A5	Pyridoxal 5'-phosphate synthase subunit PdxS OS=Bifidobacterium adolescentis (strain ATCC 15703 / DSM 20083 / NCTC 11814 / E194a) OX=367928 GN=pdxS PE=3 SV=1 - [PDXS_BIFAA]	pdxS	1	0	124.884	0	432.612	0	0.262618	0	Only in CKD1	0	0	0	0	0	0	0	0	1498.61	0	0	0	0	0	0	0	0	0	0	0	0	0	0	0	0	0	0	0	0
B3DRW0	Triosephosphate isomerase OS=Bifidobacterium longum (strain DJO10A) OX=205913 GN=tpiA PE=3 SV=1 - [TPIS_BIFLD]	tpiA	1	0	711.823	0	2465.83	0	0.262618	0	Only in CKD1	8541.88	0	0	0	0	0	0	0	0	0	0	0	0	0	0	0	0	0	0	0	0	0	0	0	0	0	0	0	0
Q492L1	Aspartate--tRNA ligase OS=Blochmannia pennsylvanicus (strain BPEN) OX=291272 GN=aspS PE=3 SV=1 - [SYD_BLOPB]	aspS	1	0	19.5029	0	67.56	0	0.262618	0	Only in CKD1	0	0	0	0	0	0	0	0	234.035	0	0	0	0	0	0	0	0	0	0	0	0	0	0	0	0	0	0	0	0
Q7W862	Cysteine--tRNA ligase OS=Bordetella parapertussis (strain 12822 / ATCC BAA-587 / NCTC 13253) OX=257311 GN=cysS PE=3 SV=2 - [SYC_BORPA]	cysS	1	0	41.5847	0	144.054	0	0.262618	0	Only in CKD1	0	0	0	0	0	0	0	0	0	0	499.016	0	0	0	0	0	0	0	0	0	0	0	0	0	0	0	0	0	0
Q89E33	UPF0283 membrane protein blr7254 OS=Bradyrhizobium diazoefficiens (strain JCM 10833 / BCRC 13528 / IAM 13628 / NBRC 14792 / USDA 110) OX=224911 GN=blr7254 PE=3 SV=1 - [Y7254_BRADU]	blr7254	1	0	57.2679	0	198.382	0	0.262618	0	Only in CKD1	0	0	0	0	0	0	0	0	0	0	687.214	0	0	0	0	0	0	0	0	0	0	0	0	0	0	0	0	0	0
Q89L55	Phosphopantetheine adenylyltransferase OS=Bradyrhizobium diazoefficiens (strain JCM 10833 / BCRC 13528 / IAM 13628 / NBRC 14792 / USDA 110) OX=224911 GN=coaD PE=3 SV=1 - [COAD_BRADU]	coaD	1	0	18.4638	0	63.9605	0	0.262618	0	Only in CKD1	0	0	0	0	0	0	0	221.566	0	0	0	0	0	0	0	0	0	0	0	0	0	0	0	0	0	0	0	0	0
A4XKA4	Chaperone protein DnaK OS=Caldicellulosiruptor saccharolyticus (strain ATCC 43494 / DSM 8903 / Tp8T 6331) OX=351627 GN=dnaK PE=3 SV=1 - [DNAK_CALS8]	dnaK	1	0	95.7894	0	331.824	0	0.262618	0	Only in CKD1	1149.47	0	0	0	0	0	0	0	0	0	0	0	0	0	0	0	0	0	0	0	0	0	0	0	0	0	0	0	0
A7H1L5	Translation initiation factor IF-2 OS=Campylobacter jejuni subsp. doylei (strain ATCC BAA-1458 / RM4099 / 269.97) OX=360109 GN=infB PE=3 SV=1 - [IF2_CAMJD]	infB	1	0	25.5632	0	88.5534	0	0.262618	0	Only in CKD1	0	0	0	0	306.758	0	0	0	0	0	0	0	0	0	0	0	0	0	0	0	0	0	0	0	0	0	0	0	0
A1VYQ1	Glutamyl-tRNA reductase OS=Campylobacter jejuni subsp. jejuni serotype O:23/36 (strain 81-176) OX=354242 GN=hemA PE=3 SV=1 - [HEM1_CAMJJ]	hemA	1	0	69.4799	0	240.685	0	0.262618	0	Only in CKD1	0	0	0	0	0	0	0	0	833.759	0	0	0	0	0	0	0	0	0	0	0	0	0	0	0	0	0	0	0	0
A1W0I5	5-methyltetrahydropteroyltriglutamate--homocysteine methyltransferase OS=Campylobacter jejuni subsp. jejuni serotype O:23/36 (strain 81-176) OX=354242 GN=metE PE=3 SV=1 - [METE_CAMJJ]	metE	1	0	26.9326	0	93.2972	0	0.262618	0	Only in CKD1	0	0	0	0	0	0	0	0	323.191	0	0	0	0	0	0	0	0	0	0	0	0	0	0	0	0	0	0	0	0
Q84H44	Sulfoacetaldehyde acetyltransferase OS=Castellaniella defragrans OX=75697 GN=xsc PE=1 SV=3 - [XSC_CASDE]	xsc	1	0	1204.31	0	4171.84	0	0.262618	0	Only in CKD1	0	0	0	14451.7	0	0	0	0	0	0	0	0	0	0	0	0	0	0	0	0	0	0	0	0	0	0	0	0	0
Q9A4T2	Protein-methionine-sulfoxide reductase catalytic subunit MsrP OS=Caulobacter vibrioides (strain ATCC 19089 / CB15) OX=190650 GN=msrP PE=3 SV=2 - [MSRP_CAUVC]	msrP	1	0	187.758	0	650.413	0	0.262618	0	Only in CKD1	0	0	2253.1	0	0	0	0	0	0	0	0	0	0	0	0	0	0	0	0	0	0	0	0	0	0	0	0	0	0
B3PBK5	Uronate isomerase OS=Cellvibrio japonicus (strain Ueda107) OX=498211 GN=uxaC PE=3 SV=1 - [UXAC_CELJU]	uxaC	1	0	757.339	0	2623.5	0	0.262618	0	Only in CKD1	0	0	0	0	0	0	0	0	0	0	0	9088.07	0	0	0	0	0	0	0	0	0	0	0	0	0	0	0	0	0
C7PLM6	L-lysine 4-hydroxylase OS=Chitinophaga pinensis (strain ATCC 43595 / DSM 2588 / LMG 13176 / NBRC 15968 / NCIMB 11800 / UQM 2034) OX=485918 GN=Cpin_2834 PE=1 SV=1 - [LYS4O_CHIPD]	Cpin_2834	1	0	20.5074	0	71.0396	0	0.262618	0	Only in CKD1	0	0	0	0	0	0	246.089	0	0	0	0	0	0	0	0	0	0	0	0	0	0	0	0	0	0	0	0	0	0
B3QPR3	Serine hydroxymethyltransferase OS=Chlorobaculum parvum (strain DSM 263 / NCIMB 8327) OX=517417 GN=glyA PE=3 SV=1 - [GLYA_CHLP8]	glyA	1	0	232.301	0	804.713	0	0.262618	0	Only in CKD1	2787.61	0	0	0	0	0	0	0	0	0	0	0	0	0	0	0	0	0	0	0	0	0	0	0	0	0	0	0	0
B3EGX5	50S ribosomal protein L6 OS=Chlorobium limicola (strain DSM 245 / NBRC 103803 / 6330) OX=290315 GN=rplF PE=3 SV=1 - [RL6_CHLL2]	rplF	1	0	10.5836	0	36.6628	0	0.262618	0	Only in CKD1	127.004	0	0	0	0	0	0	0	0	0	0	0	0	0	0	0	0	0	0	0	0	0	0	0	0	0	0	0	0
B3QXY4	Enolase OS=Chloroherpeton thalassium (strain ATCC 35110 / GB-78) OX=517418 GN=eno PE=3 SV=1 - [ENO_CHLT3]	eno	1	0	476.307	0	1649.98	0	0.262618	0	Only in CKD1	0	0	5715.68	0	0	0	0	0	0	0	0	0	0	0	0	0	0	0	0	0	0	0	0	0	0	0	0	0	0
B5EFP4	DNA-directed RNA polymerase subunit beta' OS=Citrifermentans bemidjiense (strain ATCC BAA-1014 / DSM 16622 / JCM 12645 / Bem) OX=404380 GN=rpoC PE=3 SV=1 - [RPOC_CITBB]	rpoC	1	0	105.244	0	364.577	0	0.262618	0	Only in CKD1	0	0	0	0	0	0	0	0	0	0	0	1262.93	0	0	0	0	0	0	0	0	0	0	0	0	0	0	0	0	0
B0RH69	Chromosomal replication initiator protein DnaA OS=Clavibacter michiganensis subsp. sepedonicus (strain ATCC 33113 / DSM 20744 / JCM 9667 / LMG 2889 / C-1) OX=31964 GN=dnaA PE=3 SV=1 - [DNAA_CLAMS]	dnaA	1	0	197.509	0	684.193	0	0.262618	0	Only in CKD1	0	0	0	0	0	0	2370.11	0	0	0	0	0	0	0	0	0	0	0	0	0	0	0	0	0	0	0	0	0	0
Q97KC9	Glutamate--tRNA ligase OS=Clostridium acetobutylicum (strain ATCC 824 / DSM 792 / JCM 1419 / LMG 5710 / VKM B-1787) OX=272562 GN=gltX PE=3 SV=1 - [SYE_CLOAB]	gltX	1	0	268.974	0	931.754	0	0.262618	0	Only in CKD1	0	0	0	3227.69	0	0	0	0	0	0	0	0	0	0	0	0	0	0	0	0	0	0	0	0	0	0	0	0	0
Q97MV0	Ketol-acid reductoisomerase (NADP(+)) OS=Clostridium acetobutylicum (strain ATCC 824 / DSM 792 / JCM 1419 / LMG 5710 / VKM B-1787) OX=272562 GN=ilvC PE=3 SV=1 - [ILVC_CLOAB]	ilvC	1	0	289.68	0	1003.48	0	0.262618	0	Only in CKD1	0	0	3476.16	0	0	0	0	0	0	0	0	0	0	0	0	0	0	0	0	0	0	0	0	0	0	0	0	0	0
A6LQ87	Chaperonin GroEL OS=Clostridium beijerinckii (strain ATCC 51743 / NCIMB 8052) OX=290402 GN=groEL PE=3 SV=1 - [CH60_CLOB8]	groEL	1	0	251.045	0	869.644	0	0.262618	0	Only in CKD1	0	0	0	0	0	0	0	0	3012.54	0	0	0	0	0	0	0	0	0	0	0	0	0	0	0	0	0	0	0	0
B2TIN4	Probable butyrate kinase OS=Clostridium botulinum (strain Eklund 17B / Type B) OX=935198 GN=buk PE=3 SV=1 - [BUK_CLOBB]	buk	1	0	302.374	0	1047.46	0	0.262618	0	Only in CKD1	3628.49	0	0	0	0	0	0	0	0	0	0	0	0	0	0	0	0	0	0	0	0	0	0	0	0	0	0	0	0
B2TIR4	Ketol-acid reductoisomerase (NADP(+)) OS=Clostridium botulinum (strain Eklund 17B / Type B) OX=935198 GN=ilvC PE=3 SV=1 - [ILVC_CLOBB]	ilvC	1	0	1062.2	0	3679.57	0	0.262618	0	Only in CKD1	12746.4	0	0	0	0	0	0	0	0	0	0	0	0	0	0	0	0	0	0	0	0	0	0	0	0	0	0	0	0
B2TPX3	Triosephosphate isomerase OS=Clostridium botulinum (strain Eklund 17B / Type B) OX=935198 GN=tpiA PE=3 SV=1 - [TPIS_CLOBB]	tpiA	1	0	32.0909	0	111.166	0	0.262618	0	Only in CKD1	385.091	0	0	0	0	0	0	0	0	0	0	0	0	0	0	0	0	0	0	0	0	0	0	0	0	0	0	0	0
A5HY62	S-adenosylmethionine synthase OS=Clostridium botulinum (strain Hall / ATCC 3502 / NCTC 13319 / Type A) OX=441771 GN=metK PE=3 SV=1 - [METK_CLOBH]	metK	1	0	12.1557	0	42.1086	0	0.262618	0	Only in CKD1	0	0	0	0	0	0	0	0	145.868	0	0	0	0	0	0	0	0	0	0	0	0	0	0	0	0	0	0	0	0
Q0SQC8	Elongation factor Tu OS=Clostridium perfringens (strain SM101 / Type A) OX=289380 GN=tuf2 PE=3 SV=1 - [EFTU_CLOPS]	tuf2	1	0	108.435	0	375.628	0	0.262618	0	Only in CKD1	0	0	0	0	1301.21	0	0	0	0	0	0	0	0	0	0	0	0	0	0	0	0	0	0	0	0	0	0	0	0
C3PFR3	ATP synthase subunit alpha OS=Corynebacterium aurimucosum (strain ATCC 700975 / DSM 44827 / CIP 107346 / CN-1) OX=548476 GN=atpA PE=3 SV=1 - [ATPA_CORA7]	atpA	1	0	28.7369	0	99.5475	0	0.262618	0	Only in CKD1	0	0	0	0	0	0	0	0	0	0	0	344.843	0	0	0	0	0	0	0	0	0	0	0	0	0	0	0	0	0
Q0K5N7	Putative glutamate--cysteine ligase 2 OS=Cupriavidus necator (strain ATCC 17699 / DSM 428 / KCTC 22496 / NCIMB 10442 / H16 / Stanier 337) OX=381666 GN=H16_A3627 PE=3 SV=1 - [GCS2_CUPNH]	H16_A3627	1	0	39.0224	0	135.178	0	0.262618	0	Only in CKD1	0	0	468.269	0	0	0	0	0	0	0	0	0	0	0	0	0	0	0	0	0	0	0	0	0	0	0	0	0	0
A5FQE1	Aspartate carbamoyltransferase OS=Dehalococcoides mccartyi (strain ATCC BAA-2100 / JCM 16839 / KCTC 5957 / BAV1) OX=216389 GN=pyrB PE=3 SV=1 - [PYRB_DEHMB]	pyrB	1	0	108.351	0	375.34	0	0.262618	0	Only in CKD1	0	0	0	0	0	0	0	0	0	0	0	1300.22	0	0	0	0	0	0	0	0	0	0	0	0	0	0	0	0	0
Q251P8	Formate--tetrahydrofolate ligase 1 OS=Desulfitobacterium hafniense (strain Y51) OX=138119 GN=fhs1 PE=3 SV=1 - [FTHS1_DESHY]	fhs1	1	0	140.46	0	486.567	0	0.262618	0	Only in CKD1	1685.52	0	0	0	0	0	0	0	0	0	0	0	0	0	0	0	0	0	0	0	0	0	0	0	0	0	0	0	0
A8ZV69	50S ribosomal protein L5 OS=Desulfococcus oleovorans (strain DSM 6200 / JCM 39069 / Hxd3) OX=96561 GN=rplE PE=3 SV=1 - [RL5_DESOH]	rplE	1	0	39.857	0	138.069	0	0.262618	0	Only in CKD1	0	0	0	0	0	0	0	0	478.284	0	0	0	0	0	0	0	0	0	0	0	0	0	0	0	0	0	0	0	0
Q2GFT0	30S ribosomal protein S4 OS=Ehrlichia chaffeensis (strain ATCC CRL-10679 / Arkansas) OX=205920 GN=rpsD PE=3 SV=1 - [RS4_EHRCR]	rpsD	1	0	54.5452	0	188.95	0	0.262618	0	Only in CKD1	0	0	0	0	0	0	0	0	654.542	0	0	0	0	0	0	0	0	0	0	0	0	0	0	0	0	0	0	0	0
B1GYL7	Enolase OS=Endomicrobium trichonymphae OX=1408204 GN=eno PE=3 SV=1 - [ENO_ENDTX]	eno	1	0	41.2336	0	142.838	0	0.262618	0	Only in CKD1	0	0	0	0	0	0	0	0	0	0	0	494.804	0	0	0	0	0	0	0	0	0	0	0	0	0	0	0	0	0
Q820V0	Holo-[acyl-carrier-protein] synthase OS=Enterococcus faecalis (strain ATCC 700802 / V583) OX=226185 GN=acpS PE=3 SV=1 - [ACPS_ENTFA]	acpS	1	0	71.2391	0	246.78	0	0.262618	0	Only in CKD1	0	0	0	0	0	0	854.869	0	0	0	0	0	0	0	0	0	0	0	0	0	0	0	0	0	0	0	0	0	0
B2VF53	Triosephosphate isomerase OS=Erwinia tasmaniensis (strain DSM 17950 / CFBP 7177 / CIP 109463 / NCPPB 4357 / Et1/99) OX=465817 GN=tpiA PE=3 SV=1 - [TPIS_ERWT9]	tpiA	1	0	16.6703	0	57.7477	0	0.262618	0	Only in CKD1	0	0	200.044	0	0	0	0	0	0	0	0	0	0	0	0	0	0	0	0	0	0	0	0	0	0	0	0	0	0
P26646	Probable acrylyl-CoA reductase AcuI OS=Escherichia coli (strain K12) OX=83333 GN=acuI PE=1 SV=1 - [ACUI_ECOLI]	acuI	1	0	14.7564	0	51.1176	0	0.262618	0	Only in CKD1	0	0	0	0	0	0	0	0	0	0	0	177.076	0	0	0	0	0	0	0	0	0	0	0	0	0	0	0	0	0
P41067	Protein TraB OS=Escherichia coli (strain K12) OX=83333 GN=traB PE=3 SV=1 - [TRAB1_ECOLI]	traB	1	0	1755.82	0	6082.35	0	0.262618	0	Only in CKD1	0	0	0	0	0	0	0	0	21069.9	0	0	0	0	0	0	0	0	0	0	0	0	0	0	0	0	0	0	0	0
B0S0N1	Deoxyribose-phosphate aldolase OS=Finegoldia magna (strain ATCC 29328 / DSM 20472 / WAL 2508) OX=334413 GN=deoC PE=3 SV=1 - [DEOC_FINM2]	deoC	1	0	133.391	0	462.079	0	0.262618	0	Only in CKD1	0	0	0	0	0	0	0	0	0	0	0	1600.69	0	0	0	0	0	0	0	0	0	0	0	0	0	0	0	0	0
T2KM18	TonB-dependent receptor P26 OS=Formosa agariphila (strain DSM 15362 / KCTC 12365 / LMG 23005 / KMM 3901 / M-2Alg 35-1) OX=1347342 GN=BN863_22150 PE=2 SV=1 - [PLH26_FORAG]	BN863_22150	1	0	145.16	0	502.848	0	0.262618	0	Only in CKD1	1741.92	0	0	0	0	0	0	0	0	0	0	0	0	0	0	0	0	0	0	0	0	0	0	0	0	0	0	0	0
Q8RHK3	Valine--tRNA ligase OS=Fusobacterium nucleatum subsp. nucleatum (strain ATCC 25586 / DSM 15643 / BCRC 10681 / CIP 101130 / JCM 8532 / KCTC 2640 / LMG 13131 / VPI 4355) OX=190304 GN=valS PE=3 SV=1 - [SYV_FUSNN]	valS	1	0	30.1984	0	104.61	0	0.262618	0	Only in CKD1	0	362.38	0	0	0	0	0	0	0	0	0	0	0	0	0	0	0	0	0	0	0	0	0	0	0	0	0	0	0
P13376	Glucose-6-phosphate isomerase 2 OS=Geobacillus stearothermophilus OX=1422 GN=pgi2 PE=1 SV=1 - [G6PI2_GEOSE]	pgi2	1	0	148.207	0	513.405	0	0.262618	0	Only in CKD1	0	0	0	0	0	0	0	0	1778.49	0	0	0	0	0	0	0	0	0	0	0	0	0	0	0	0	0	0	0	0
P16468	NAD-dependent malic enzyme OS=Geobacillus stearothermophilus OX=1422 PE=1 SV=1 - [MAOX_GEOSE]	Not available	1	0	128.51	0	445.172	0	0.262618	0	Only in CKD1	0	0	0	0	0	0	1542.12	0	0	0	0	0	0	0	0	0	0	0	0	0	0	0	0	0	0	0	0	0	0
Q39U97	Triosephosphate isomerase OS=Geobacter metallireducens (strain ATCC 53774 / DSM 7210 / GS-15) OX=269799 GN=tpiA PE=3 SV=1 - [TPIS_GEOMG]	tpiA	1	0	26.1021	0	90.4204	0	0.262618	0	Only in CKD1	0	0	0	0	0	0	0	0	313.225	0	0	0	0	0	0	0	0	0	0	0	0	0	0	0	0	0	0	0	0
Q39XN7	Holliday junction ATP-dependent DNA helicase RuvA OS=Geobacter metallireducens (strain ATCC 53774 / DSM 7210 / GS-15) OX=269799 GN=ruvA PE=3 SV=1 - [RUVA_GEOMG]	ruvA	1	0	62.5353	0	216.629	0	0.262618	0	Only in CKD1	0	0	0	0	0	0	0	750.424	0	0	0	0	0	0	0	0	0	0	0	0	0	0	0	0	0	0	0	0	0
C6DZK6	UDP-N-acetylglucosamine--N-acetylmuramyl-(pentapeptide) pyrophosphoryl-undecaprenol N-acetylglucosamine transferase OS=Geobacter sp. (strain M21) OX=443144 GN=murG PE=3 SV=1 - [MURG_GEOSM]	murG	1	0	4.98734	0	17.2767	0	0.262618	0	Only in CKD1	0	0	59.8481	0	0	0	0	0	0	0	0	0	0	0	0	0	0	0	0	0	0	0	0	0	0	0	0	0	0
Q749I1	Glycerol kinase OS=Geobacter sulfurreducens (strain ATCC 51573 / DSM 12127 / PCA) OX=243231 GN=glpK PE=3 SV=1 - [GLPK_GEOSL]	glpK	1	0	107.301	0	371.7	0	0.262618	0	Only in CKD1	1287.61	0	0	0	0	0	0	0	0	0	0	0	0	0	0	0	0	0	0	0	0	0	0	0	0	0	0	0	0
B2UU78	5'-nucleotidase SurE OS=Helicobacter pylori (strain Shi470) OX=512562 GN=surE PE=3 SV=1 - [SURE_HELPS]	surE	1	0	17601	0	60971.6	0	0.262618	0	Only in CKD1	0	0	0	0	0	0	0	0	0	0	0	211212	0	0	0	0	0	0	0	0	0	0	0	0	0	0	0	0	0
Q31G68	Enolase OS=Hydrogenovibrio crunogenus (strain DSM 25203 / XCL-2) OX=317025 GN=eno PE=3 SV=1 - [ENO_HYDCU]	eno	1	0	423.463	0	1466.92	0	0.262618	0	Only in CKD1	0	0	0	0	0	0	0	5081.55	0	0	0	0	0	0	0	0	0	0	0	0	0	0	0	0	0	0	0	0	0
A9KNK6	Polyribonucleotide nucleotidyltransferase OS=Lachnoclostridium phytofermentans (strain ATCC 700394 / DSM 18823 / ISDg) OX=357809 GN=pnp PE=3 SV=1 - [PNP_LACP7]	pnp	1	0	102.775	0	356.021	0	0.262618	0	Only in CKD1	1233.29	0	0	0	0	0	0	0	0	0	0	0	0	0	0	0	0	0	0	0	0	0	0	0	0	0	0	0	0
C4Z0J8	4-deoxy-L-threo-5-hexosulose-uronate ketol-isomerase OS=Lachnospira eligens (strain ATCC 27750 / DSM 3376 / VPI C15-48 / C15-B4) OX=515620 GN=kduI PE=3 SV=1 - [KDUI_LACE2]	kduI	1	0	543.423	0	1882.47	0	0.262618	0	Only in CKD1	0	0	0	0	6521.07	0	0	0	0	0	0	0	0	0	0	0	0	0	0	0	0	0	0	0	0	0	0	0	0
C4Z478	Phosphoribosylformylglycinamidine cyclo-ligase OS=Lachnospira eligens (strain ATCC 27750 / DSM 3376 / VPI C15-48 / C15-B4) OX=515620 GN=purM PE=3 SV=1 - [PUR5_LACE2]	purM	1	0	74.1498	0	256.862	0	0.262618	0	Only in CKD1	889.797	0	0	0	0	0	0	0	0	0	0	0	0	0	0	0	0	0	0	0	0	0	0	0	0	0	0	0	0
C4Z4Y1	LL-diaminopimelate aminotransferase OS=Lachnospira eligens (strain ATCC 27750 / DSM 3376 / VPI C15-48 / C15-B4) OX=515620 GN=dapL PE=3 SV=1 - [DAPAT_LACE2]	dapL	1	0	26.3633	0	91.3252	0	0.262618	0	Only in CKD1	316.36	0	0	0	0	0	0	0	0	0	0	0	0	0	0	0	0	0	0	0	0	0	0	0	0	0	0	0	0
O84903	UDP-glucose 4-epimerase OS=Lactobacillus casei OX=1582 GN=galE PE=3 SV=1 - [GALE_LACCA]	galE	1	0	41.1751	0	142.635	0	0.262618	0	Only in CKD1	0	0	0	0	0	0	494.102	0	0	0	0	0	0	0	0	0	0	0	0	0	0	0	0	0	0	0	0	0	0
A8YTJ0	Alanine--tRNA ligase OS=Lactobacillus helveticus (strain DPC 4571) OX=405566 GN=alaS PE=3 SV=1 - [SYA_LACH4]	alaS	1	0	142.819	0	494.738	0	0.262618	0	Only in CKD1	0	0	0	0	0	0	0	0	0	0	1713.82	0	0	0	0	0	0	0	0	0	0	0	0	0	0	0	0	0	0
A8YX24	Pyrrolidone-carboxylate peptidase OS=Lactobacillus helveticus (strain DPC 4571) OX=405566 GN=pcp PE=3 SV=1 - [PCP_LACH4]	pcp	1	0	84.4366	0	292.497	0	0.262618	0	Only in CKD1	0	0	0	0	0	0	0	0	0	0	0	1013.24	0	0	0	0	0	0	0	0	0	0	0	0	0	0	0	0	0
Q1MPT8	Elongation factor Tu OS=Lawsonia intracellularis (strain PHE/MN1-00) OX=363253 GN=tuf PE=3 SV=1 - [EFTU_LAWIP]	tuf	1	0	19.4953	0	67.5336	0	0.262618	0	Only in CKD1	0	0	0	0	0	0	0	0	233.943	0	0	0	0	0	0	0	0	0	0	0	0	0	0	0	0	0	0	0	0
Q7WYG5	S-adenosylmethionine synthase OS=Legionella jeonii OX=2728 GN=metK PE=3 SV=1 - [METK_LEGJE]	metK	1	0	202.493	0	701.457	0	0.262618	0	Only in CKD1	0	0	0	0	0	0	0	0	0	0	0	2429.92	0	0	0	0	0	0	0	0	0	0	0	0	0	0	0	0	0
B2GBY7	Aspartate--tRNA ligase OS=Limosilactobacillus fermentum (strain NBRC 3956 / LMG 18251) OX=334390 GN=aspS PE=3 SV=1 - [SYD_LIMF3]	aspS	1	0	276.797	0	958.852	0	0.262618	0	Only in CKD1	0	0	0	0	0	0	0	0	0	3321.56	0	0	0	0	0	0	0	0	0	0	0	0	0	0	0	0	0	0	0
Q92F59	Uncharacterized protein Lin0248 OS=Listeria innocua serovar 6a (strain ATCC BAA-680 / CLIP 11262) OX=272626 GN=lin0248 PE=4 SV=2 - [Y248_LISIN]	lin0248	1	0	153.595	0	532.069	0	0.262618	0	Only in CKD1	0	0	0	1843.14	0	0	0	0	0	0	0	0	0	0	0	0	0	0	0	0	0	0	0	0	0	0	0	0	0
Q65RD3	Phosphate acyltransferase OS=Mannheimia succiniciproducens (strain MBEL55E) OX=221988 GN=plsX PE=3 SV=1 - [PLSX_MANSM]	plsX	1	0	4374.07	0	15152.2	0	0.262618	0	Only in CKD1	0	0	0	0	0	0	0	0	0	0	52488.9	0	0	0	0	0	0	0	0	0	0	0	0	0	0	0	0	0	0
B3DZP7	Chaperone protein DnaK OS=Methylacidiphilum infernorum (isolate V4) OX=481448 GN=dnaK PE=3 SV=1 - [DNAK_METI4]	dnaK	1	0	53.8177	0	186.43	0	0.262618	0	Only in CKD1	0	0	0	0	0	0	0	0	645.812	0	0	0	0	0	0	0	0	0	0	0	0	0	0	0	0	0	0	0	0
O05432	ATP synthase gamma chain OS=Moorella thermoacetica (strain ATCC 39073 / JCM 9320) OX=264732 GN=atpG PE=1 SV=2 - [ATPG_MOOTA]	atpG	1	0	491.806	0	1703.67	0	0.262618	0	Only in CKD1	0	0	0	0	0	0	0	5901.67	0	0	0	0	0	0	0	0	0	0	0	0	0	0	0	0	0	0	0	0	0
Q2RMD6	Pyruvate:ferredoxin oxidoreductase OS=Moorella thermoacetica (strain ATCC 39073 / JCM 9320) OX=264732 GN=Moth_0064 PE=1 SV=1 - [PFOR_MOOTA]	Moth_0064	1	0	200.447	0	694.369	0	0.262618	0	Only in CKD1	0	0	0	0	0	0	0	0	2405.36	0	0	0	0	0	0	0	0	0	0	0	0	0	0	0	0	0	0	0	0
O69689	Aspartate aminotransferase OS=Mycobacterium tuberculosis (strain ATCC 25618 / H37Rv) OX=83332 GN=Rv3722c PE=1 SV=2 - [ASPAT_MYCTU]	Rv3722c	1	0	797.642	0	2763.11	0	0.262618	0	Only in CKD1	0	0	9571.7	0	0	0	0	0	0	0	0	0	0	0	0	0	0	0	0	0	0	0	0	0	0	0	0	0	0
Q73ZD5	Catalase-peroxidase OS=Mycolicibacterium paratuberculosis (strain ATCC BAA-968 / K-10) OX=262316 GN=katG PE=3 SV=1 - [KATG_MYCPA]	katG	1	0	57.5854	0	199.482	0	0.262618	0	Only in CKD1	0	0	0	0	0	691.025	0	0	0	0	0	0	0	0	0	0	0	0	0	0	0	0	0	0	0	0	0	0	0
A0R5G1	Acetyl-coenzyme A synthetase OS=Mycolicibacterium smegmatis (strain ATCC 700084 / mc(2)155) OX=246196 GN=acsA PE=3 SV=1 - [ACSA_MYCS2]	acsA	1	0	4155.33	0	14394.5	0	0.262618	0	Only in CKD1	0	0	0	0	0	0	0	0	0	49863.9	0	0	0	0	0	0	0	0	0	0	0	0	0	0	0	0	0	0	0
Q7NAZ6	Acetate kinase OS=Mycoplasma gallisepticum (strain R(low / passage 15 / clone 2)) OX=710127 GN=ackA PE=3 SV=2 - [ACKA_MYCGA]	ackA	1	0	134.232	0	464.992	0	0.262618	0	Only in CKD1	1610.78	0	0	0	0	0	0	0	0	0	0	0	0	0	0	0	0	0	0	0	0	0	0	0	0	0	0	0	0
Q1D8I9	Triosephosphate isomerase OS=Myxococcus xanthus (strain DK1622) OX=246197 GN=tpiA PE=3 SV=1 - [TPIS_MYXXD]	tpiA	1	0	16.8097	0	58.2305	0	0.262618	0	Only in CKD1	0	201.717	0	0	0	0	0	0	0	0	0	0	0	0	0	0	0	0	0	0	0	0	0	0	0	0	0	0	0
B2A8I5	Acetate kinase OS=Natranaerobius thermophilus (strain ATCC BAA-1301 / DSM 18059 / JW/NM-WN-LF) OX=457570 GN=ackA PE=3 SV=1 - [ACKA_NATTJ]	ackA	1	0	275.428	0	954.11	0	0.262618	0	Only in CKD1	3305.13	0	0	0	0	0	0	0	0	0	0	0	0	0	0	0	0	0	0	0	0	0	0	0	0	0	0	0	0
A1KRF9	Elongation factor Tu OS=Neisseria meningitidis serogroup C / serotype 2a (strain ATCC 700532 / DSM 15464 / FAM18) OX=272831 GN=tuf2 PE=3 SV=1 - [EFTU_NEIMF]	tuf2	1	0	357.093	0	1237.01	0	0.262618	0	Only in CKD1	0	0	0	0	0	0	0	0	4285.12	0	0	0	0	0	0	0	0	0	0	0	0	0	0	0	0	0	0	0	0
A6Q5K4	Enolase OS=Nitratiruptor sp. (strain SB155-2) OX=387092 GN=eno PE=3 SV=1 - [ENO_NITSB]	eno	1	0	752.174	0	2605.61	0	0.262618	0	Only in CKD1	0	0	0	0	0	0	0	0	0	0	0	9026.09	0	0	0	0	0	0	0	0	0	0	0	0	0	0	0	0	0
Q51886	Peptidoglycan-associated lipoprotein OS=Pasteurella multocida (strain Pm70) OX=272843 GN=pal PE=3 SV=1 - [PAL_PASMU]	pal	1	0	27.6501	0	95.7828	0	0.262618	0	Only in CKD1	0	0	0	0	0	0	0	0	0	331.801	0	0	0	0	0	0	0	0	0	0	0	0	0	0	0	0	0	0	0
Q03EK4	Serine hydroxymethyltransferase OS=Pediococcus pentosaceus (strain ATCC 25745 / CCUG 21536 / LMG 10740 / 183-1w) OX=278197 GN=glyA PE=3 SV=1 - [GLYA_PEDPA]	glyA	1	0	122.06	0	422.827	0	0.262618	0	Only in CKD1	0	0	0	0	0	0	0	0	1464.72	0	0	0	0	0	0	0	0	0	0	0	0	0	0	0	0	0	0	0	0
C0QTG4	ATP synthase subunit delta OS=Persephonella marina (strain DSM 14350 / EX-H1) OX=123214 GN=atpH PE=3 SV=1 - [ATPD_PERMH]	atpH	1	0	473.135	0	1638.99	0	0.262618	0	Only in CKD1	0	5677.62	0	0	0	0	0	0	0	0	0	0	0	0	0	0	0	0	0	0	0	0	0	0	0	0	0	0	0
A6L1V8	3-isopropylmalate dehydratase large subunit OS=Phocaeicola vulgatus (strain ATCC 8482 / DSM 1447 / JCM 5826 / CCUG 4940 / NBRC 14291 / NCTC 11154) OX=435590 GN=leuC PE=3 SV=1 - [LEUC_PHOV8]	leuC	1	0	24.3266	0	84.2699	0	0.262618	0	Only in CKD1	0	0	0	0	0	0	0	0	291.92	0	0	0	0	0	0	0	0	0	0	0	0	0	0	0	0	0	0	0	0
B2RII9	Triosephosphate isomerase OS=Porphyromonas gingivalis (strain ATCC 33277 / DSM 20709 / CIP 103683 / JCM 12257 / NCTC 11834 / 2561) OX=431947 GN=tpiA PE=3 SV=1 - [TPIS_PORG3]	tpiA	1	0	31.223	0	108.159	0	0.262618	0	Only in CKD1	0	0	0	0	0	374.675	0	0	0	0	0	0	0	0	0	0	0	0	0	0	0	0	0	0	0	0	0	0	0
B2RJ01	Glucosamine-6-phosphate deaminase OS=Porphyromonas gingivalis (strain ATCC 33277 / DSM 20709 / CIP 103683 / JCM 12257 / NCTC 11834 / 2561) OX=431947 GN=nagB PE=3 SV=1 - [NAGB_PORG3]	nagB	1	0	38.0525	0	131.818	0	0.262618	0	Only in CKD1	0	0	0	0	0	0	0	0	456.63	0	0	0	0	0	0	0	0	0	0	0	0	0	0	0	0	0	0	0	0
Q9AGG3	Rubrerythrin OS=Porphyromonas gingivalis (strain ATCC BAA-308 / W83) OX=242619 GN=rbr PE=2 SV=1 - [RUBY_PORGI]	rbr	1	0	633.662	0	2195.07	0	0.262618	0	Only in CKD1	0	0	0	0	0	0	0	0	0	0	0	7603.94	0	0	0	0	0	0	0	0	0	0	0	0	0	0	0	0	0
Q7TVA6	Chaperonin GroEL 1 OS=Prochlorococcus marinus (strain SARG / CCMP1375 / SS120) OX=167539 GN=groEL1 PE=3 SV=1 - [CH601_PROMA]	groEL1	1	0	48.1047	0	166.64	0	0.262618	0	Only in CKD1	0	0	0	0	577.257	0	0	0	0	0	0	0	0	0	0	0	0	0	0	0	0	0	0	0	0	0	0	0	0
Q9I165	Periplasmic trehalase OS=Pseudomonas aeruginosa (strain ATCC 15692 / DSM 22644 / CIP 104116 / JCM 14847 / LMG 12228 / 1C / PRS 101 / PAO1) OX=208964 GN=treA PE=3 SV=1 - [TREA_PSEAE]	treA	1	0	615.008	0	2130.45	0	0.262618	0	Only in CKD1	0	0	7380.1	0	0	0	0	0	0	0	0	0	0	0	0	0	0	0	0	0	0	0	0	0	0	0	0	0	0
B7V9C9	Leucine--tRNA ligase OS=Pseudomonas aeruginosa (strain LESB58) OX=557722 GN=leuS PE=3 SV=1 - [SYL_PSEA8]	leuS	1	0	7607.65	0	26353.7	0	0.262618	0	Only in CKD1	0	0	0	91291.8	0	0	0	0	0	0	0	0	0	0	0	0	0	0	0	0	0	0	0	0	0	0	0	0	0
A6V3U3	Transaldolase OS=Pseudomonas aeruginosa (strain PA7) OX=381754 GN=tal PE=3 SV=1 - [TAL_PSEA7]	tal	1	0	149.799	0	518.919	0	0.262618	0	Only in CKD1	0	0	0	0	1797.59	0	0	0	0	0	0	0	0	0	0	0	0	0	0	0	0	0	0	0	0	0	0	0	0
Q4FVA1	Acetyl-coenzyme A synthetase OS=Psychrobacter arcticus (strain DSM 17307 / VKM B-2377 / 273-4) OX=259536 GN=acsA PE=3 SV=1 - [ACSA_PSYA2]	acsA	1	0	693.253	0	2401.5	0	0.262618	0	Only in CKD1	0	0	0	0	0	0	0	0	0	8319.04	0	0	0	0	0	0	0	0	0	0	0	0	0	0	0	0	0	0	0
A5WGH9	Leucine--tRNA ligase OS=Psychrobacter sp. (strain PRwf-1) OX=349106 GN=leuS PE=3 SV=1 - [SYL_PSYWF]	leuS	1	0	411.287	0	1424.74	0	0.262618	0	Only in CKD1	0	0	0	4935.44	0	0	0	0	0	0	0	0	0	0	0	0	0	0	0	0	0	0	0	0	0	0	0	0	0
Q1MFT8	Acylphosphatase OS=Rhizobium leguminosarum bv. viciae (strain 3841) OX=216596 GN=acyP PE=3 SV=1 - [ACYP_RHIL3]	acyP	1	0	552.848	0	1915.12	0	0.262618	0	Only in CKD1	0	0	0	0	0	0	6634.18	0	0	0	0	0	0	0	0	0	0	0	0	0	0	0	0	0	0	0	0	0	0
C1AY41	Bifunctional protein GlmU OS=Rhodococcus opacus (strain B4) OX=632772 GN=glmU PE=3 SV=1 - [GLMU_RHOOB]	glmU	1	0	473.4	0	1639.9	0	0.262618	0	Only in CKD1	0	0	0	0	0	0	0	0	0	0	5680.79	0	0	0	0	0	0	0	0	0	0	0	0	0	0	0	0	0	0
E6UBR9	Beta-1,4-mannooligosaccharide phosphorylase OS=Ruminococcus albus (strain ATCC 27210 / DSM 20455 / JCM 14654 / NCDO 2250 / 7) OX=697329 GN=Rumal_0099 PE=1 SV=1 - [MOSP_RUMA7]	Rumal_0099	1	0	32.9295	0	114.071	0	0.262618	0	Only in CKD1	395.154	0	0	0	0	0	0	0	0	0	0	0	0	0	0	0	0	0	0	0	0	0	0	0	0	0	0	0	0
P0A2F4	Superoxide dismutase [Fe] OS=Salmonella typhimurium (strain LT2 / SGSC1412 / ATCC 700720) OX=99287 GN=sodB PE=3 SV=2 - [SODF_SALTY]	sodB	1	0	203.663	0	705.509	0	0.262618	0	Only in CKD1	0	0	0	0	0	0	0	0	0	0	0	2443.96	0	0	0	0	0	0	0	0	0	0	0	0	0	0	0	0	0
P24518	Trifunctional NAD biosynthesis/regulator protein NadR OS=Salmonella typhimurium (strain LT2 / SGSC1412 / ATCC 700720) OX=99287 GN=nadR PE=1 SV=2 - [NADR_SALTY]	nadR	1	0	16.9719	0	58.7924	0	0.262618	0	Only in CKD1	0	0	0	0	0	0	0	0	0	0	203.663	0	0	0	0	0	0	0	0	0	0	0	0	0	0	0	0	0	0
A3DAN0	2,3-bisphosphoglycerate-independent phosphoglycerate mutase OS=Shewanella baltica (strain OS155 / ATCC BAA-1091) OX=325240 GN=gpmI PE=3 SV=1 - [GPMI_SHEB5]	gpmI	1	0	464.175	0	1607.95	0	0.262618	0	Only in CKD1	0	0	0	0	5570.1	0	0	0	0	0	0	0	0	0	0	0	0	0	0	0	0	0	0	0	0	0	0	0	0
A9F3N2	tRNA (guanine-N(1)-)-methyltransferase OS=Sorangium cellulosum (strain So ce56) OX=448385 GN=trmD PE=3 SV=1 - [TRMD_SORC5]	trmD	1	0	983.025	0	3405.3	0	0.262618	0	Only in CKD1	0	0	0	0	0	0	0	0	0	11796.3	0	0	0	0	0	0	0	0	0	0	0	0	0	0	0	0	0	0	0
P0DG14	Uncharacterized RNA methyltransferase SpyM3_1024 OS=Streptococcus pyogenes serotype M3 (strain ATCC BAA-595 / MGAS315) OX=198466 GN=SpyM3_1024 PE=3 SV=1 - [Y1024_STRP3]	SpyM3_1024	1	0	1105.62	0	3829.99	0	0.262618	0	Only in CKD1	0	0	0	0	0	0	0	0	13267.5	0	0	0	0	0	0	0	0	0	0	0	0	0	0	0	0	0	0	0	0
A6Q718	Peptide chain release factor 2 OS=Sulfurovum sp. (strain NBC37-1) OX=387093 GN=prfB PE=3 SV=1 - [RF2_SULNB]	prfB	1	0	465.336	0	1611.97	0	0.262618	0	Only in CKD1	0	0	0	0	0	0	0	0	5584.03	0	0	0	0	0	0	0	0	0	0	0	0	0	0	0	0	0	0	0	0
Q67T90	S-adenosylmethionine synthase OS=Symbiobacterium thermophilum (strain T / IAM 14863) OX=292459 GN=metK PE=3 SV=1 - [METK_SYMTH]	metK	1	0	299.396	0	1037.14	0	0.262618	0	Only in CKD1	0	0	0	0	0	0	0	0	0	0	0	3592.76	0	0	0	0	0	0	0	0	0	0	0	0	0	0	0	0	0
Q3AIH2	Glutamate 5-kinase OS=Synechococcus sp. (strain CC9605) OX=110662 GN=proB PE=3 SV=1 - [PROB_SYNSC]	proB	1	0	1591.68	0	5513.73	0	0.262618	0	Only in CKD1	0	19100.1	0	0	0	0	0	0	0	0	0	0	0	0	0	0	0	0	0	0	0	0	0	0	0	0	0	0	0
Q2JKN5	Ketol-acid reductoisomerase (NADP(+)) OS=Synechococcus sp. (strain JA-2-3B'a(2-13)) OX=321332 GN=ilvC PE=3 SV=1 - [ILVC_SYNJB]	ilvC	1	0	1469.16	0	5089.32	0	0.262618	0	Only in CKD1	0	0	0	17629.9	0	0	0	0	0	0	0	0	0	0	0	0	0	0	0	0	0	0	0	0	0	0	0	0	0
Q2JQX5	Adenylosuccinate synthetase OS=Synechococcus sp. (strain JA-3-3Ab) OX=321327 GN=purA PE=3 SV=1 - [PURA_SYNJA]	purA	1	0	224.124	0	776.388	0	0.262618	0	Only in CKD1	0	0	2689.49	0	0	0	0	0	0	0	0	0	0	0	0	0	0	0	0	0	0	0	0	0	0	0	0	0	0
P52965	Putative pyruvate-flavodoxin oxidoreductase OS=Synechocystis sp. (strain PCC 6803 / Kazusa) OX=1111708 GN=nifJ PE=3 SV=1 - [NIFJ_SYNY3]	nifJ	1	0	9.6667	0	33.4864	0	0.262618	0	Only in CKD1	0	0	0	0	0	0	0	0	116	0	0	0	0	0	0	0	0	0	0	0	0	0	0	0	0	0	0	0	0
A0LJZ1	Phosphoglycerate kinase OS=Syntrophobacter fumaroxidans (strain DSM 10017 / MPOB) OX=335543 GN=pgk PE=3 SV=1 - [PGK_SYNFM]	pgk	1	0	197.89	0	685.51	0	0.262618	0	Only in CKD1	0	0	0	0	0	0	0	0	2374.67	0	0	0	0	0	0	0	0	0	0	0	0	0	0	0	0	0	0	0	0
Q0AZ43	Porphobilinogen deaminase OS=Syntrophomonas wolfei subsp. wolfei (strain DSM 2245B / Goettingen) OX=335541 GN=hemC PE=3 SV=1 - [HEM3_SYNWW]	hemC	1	0	47.2408	0	163.647	0	0.262618	0	Only in CKD1	0	0	0	0	0	0	0	0	0	0	0	566.89	0	0	0	0	0	0	0	0	0	0	0	0	0	0	0	0	0
Q2LVI4	Aspartate carbamoyltransferase OS=Syntrophus aciditrophicus (strain SB) OX=56780 GN=pyrB PE=3 SV=2 - [PYRB_SYNAS]	pyrB	1	0	50.287	0	174.199	0	0.262618	0	Only in CKD1	0	0	0	0	0	0	0	0	0	0	0	603.444	0	0	0	0	0	0	0	0	0	0	0	0	0	0	0	0	0
Q47LJ1	Elongation factor Tu OS=Thermobifida fusca (strain YX) OX=269800 GN=tuf PE=3 SV=1 - [EFTU_THEFY]	tuf	1	0	24.7159	0	85.6185	0	0.262618	0	Only in CKD1	0	0	0	0	0	0	0	0	296.591	0	0	0	0	0	0	0	0	0	0	0	0	0	0	0	0	0	0	0	0
O83668	Fructose-bisphosphate aldolase OS=Treponema pallidum (strain Nichols) OX=243276 GN=fba PE=3 SV=1 - [ALF_TREPA]	fba	1	0	220.124	0	762.532	0	0.262618	0	Only in CKD1	0	0	0	0	0	0	0	0	2641.49	0	0	0	0	0	0	0	0	0	0	0	0	0	0	0	0	0	0	0	0
Q110R6	Guanylate kinase OS=Trichodesmium erythraeum (strain IMS101) OX=203124 GN=gmk PE=3 SV=1 - [KGUA_TRIEI]	gmk	1	0	228.815	0	792.64	0	0.262618	0	Only in CKD1	0	0	0	0	0	0	0	0	0	0	2745.79	0	0	0	0	0	0	0	0	0	0	0	0	0	0	0	0	0	0
A1WHC3	Elongation factor Tu OS=Verminephrobacter eiseniae (strain EF01-2) OX=391735 GN=tuf2 PE=3 SV=1 - [EFTU_VEREI]	tuf2	1	0	31.9816	0	110.788	0	0.262618	0	Only in CKD1	0	0	0	0	0	0	0	0	383.779	0	0	0	0	0	0	0	0	0	0	0	0	0	0	0	0	0	0	0	0
Q05608	Protein kinase YpkA OS=Yersinia pseudotuberculosis serotype I (strain IP32953) OX=273123 GN=ypkA PE=1 SV=2 - [YPKA_YERPS]	ypkA	1	0	2179.69	0	7550.65	0	0.262618	0	Only in CKD1	0	0	0	0	0	0	0	0	0	0	26156.2	0	0	0	0	0	0	0	0	0	0	0	0	0	0	0	0	0	0
A3DEB1	Serine hydroxymethyltransferase OS=Acetivibrio thermocellus (strain ATCC 27405 / DSM 1237 / JCM 9322 / NBRC 103400 / NCIMB 10682 / NRRL B-4536 / VPI 7372) OX=203119 GN=glyA PE=3 SV=1 - [GLYA_ACET2]	glyA	1	4	128.896	495.203	446.51	1083.07	0.281895	3.84187	1.94181	1546.76	0	0	0	0	0	0	0	0	0	0	0	560.192	0	0	0	0	0	3785.03	0	0	0	2065.6	2007.64	0	0	0	0	0
Q46266	Formate acetyltransferase OS=Clostridium pasteurianum OX=1501 GN=pfl PE=3 SV=1 - [PFL_CLOPA]	pfl	1	4	98.8038	590.056	342.266	1218.63	0.281895	5.97199	2.57821	1185.65	0	0	0	0	0	0	0	0	0	0	0	3725.25	2245.42	0	3152.08	0	0	0	0	0	0	908.203	0	0	0	0	0	0
P03833	Pyruvate-flavodoxin oxidoreductase OS=Klebsiella pneumoniae OX=573 GN=nifJ PE=3 SV=2 - [NIFJ_KLEPN]	nifJ	1	4	181.306	853.06	628.063	1874.24	0.281895	4.70508	2.23422	0	0	0	0	0	0	0	0	2175.67	0	0	0	4975.46	308.904	0	0	5396.93	0	0	0	0	0	3820.73	0	0	0	0	0	0
A6L6X5	Aminomethyltransferase OS=Phocaeicola vulgatus (strain ATCC 8482 / DSM 1447 / JCM 5826 / CCUG 4940 / NBRC 14291 / NCTC 11154) OX=435590 GN=gcvT PE=3 SV=1 - [GCST_PHOV8]	gcvT	1	4	36.5436	269.87	126.591	626.369	0.281895	7.38489	2.88458	438.523	0	0	0	0	0	0	0	0	0	0	0	0	1731.14	0	0	0	0	0	0	1967.16	800.67	0	0	88.8275	0	0	0	0
A0PYP1	Phosphoglycerate kinase OS=Clostridium novyi (strain NT) OX=386415 GN=pgk PE=3 SV=1 - [PGK_CLONN]	pgk	2	6	357.352	1486.79	834.617	3037.96	0.298433	4.16057	2.05678	0	0	0	0	2129.96	0	0	0	2158.26	0	0	0	1406.62	942.714	0	0	2001.39	8792.01	0	0	0	0	0	0	2360.06	0	0	9772.63	0
A6L9B7	Phosphoserine aminotransferase OS=Parabacteroides distasonis (strain ATCC 8503 / DSM 20701 / CIP 104284 / JCM 5825 / NCTC 11152) OX=435591 GN=serC PE=3 SV=1 - [SERC_PARD8]	serC	2	6	277.175	839.584	657.73	1540.89	0.298433	3.02908	1.59888	0	0	0	0	0	0	0	0	0	0	1936.13	1389.97	0	0	0	0	0	0	0	0	2790.17	721.304	5135.68	0	0	0	1030.59	3652.62	942.57
C4ZF71	Probable transaldolase OS=Agathobacter rectalis (strain ATCC 33656 / DSM 3377 / JCM 17463 / KCTC 5835 / VPI 0990) OX=515619 GN=tal PE=3 SV=1 - [TAL_AGARV]	tal	2	5	177.665	1229.71	545.716	2324.86	0.302057	6.92152	2.79109	0	0	0	0	1897.25	0	0	0	234.734	0	0	0	7110.75	6631.37	0	0	0	0	0	0	1997.58	0	2981.43	0	2183.98	0	0	0	0
P95544	NAD(P)-specific glutamate dehydrogenase OS=Prevotella ruminicola OX=839 GN=gdhA PE=1 SV=1 - [DHE4_PRERU]	gdhA	4	3	6251.63	1501.66	13616.6	4312.69	0.302057	0.240204	-2.05767	8832.88	0	0	47160.7	0	0	13074.6	0	5951.42	0	0	0	0	0	0	0	0	0	0	0	0	0	8197.14	16364.5	966.644	0	0	0	0
Q7MZ27	Probable cytosol aminopeptidase OS=Photorhabdus laumondii subsp. laumondii (strain DSM 15139 / CIP 105565 / TT01) OX=243265 GN=pepA PE=3 SV=1 - [AMPA_PHOLL]	pepA	3	7	541.917	1508.16	1358.15	2677.01	0.308596	2.783	1.47664	0	0	0	0	4711.85	0	0	0	961.405	0	0	829.745	2155.89	8820.89	0	0	0	0	0	0	3185.44	0	2152.79	7287.51	343.01	0	1693.13	0	0
O32755	Glyceraldehyde-3-phosphate dehydrogenase OS=Lactobacillus delbrueckii subsp. bulgaricus OX=1585 GN=gap PE=3 SV=1 - [G3P_LACDE]	gap	1	4	985.504	4229.39	3413.89	11525.1	0.313062	4.2916	2.10152	0	0	0	0	0	0	0	0	0	0	0	11826	0	15576.3	0	46056	0	0	0	0	0	0	0	2599.8	0	0	0	0	7667.39
Q8A1A2	L-rhamnose isomerase OS=Bacteroides thetaiotaomicron (strain ATCC 29148 / DSM 2079 / JCM 5827 / CCUG 10774 / NCTC 10582 / VPI-5482 / E50) OX=226186 GN=rhaA PE=3 SV=1 - [RHAA_BACTN]	rhaA	4	9	1592.03	1547.19	4546.45	2951.13	0.319792	0.971835	-0.0412171	128.508	0	0	0	2946.08	249.163	0	0	15780.7	0	0	0	522.553	2047.06	0	3279.92	0	0	0	0	0	2079.78	352.01	6222.11	90.7559	0	701.016	11007.1	0
B2UYT8	Ketol-acid reductoisomerase (NADP(+)) OS=Clostridium botulinum (strain Alaska E43 / Type E3) OX=508767 GN=ilvC PE=3 SV=1 - [ILVC_CLOBA]	ilvC	2	6	2707.48	3297.52	8398.99	6165.94	0.325315	1.21793	0.284429	0	0	0	0	29209.2	0	0	0	3280.58	0	0	0	20683.5	3684.79	0	0	0	0	0	0	0	5135.66	13850.5	1210.21	0	0	0	0	11493.1
P21184	A-type flagellin OS=Pseudomonas aeruginosa OX=287 GN=fliC PE=1 SV=3 - [FLICA_PSEAI]	fliC	2	6	4310.29	6997.27	14342.4	14547.3	0.325315	1.62339	0.699007	49820.5	0	0	0	0	0	0	0	1903.04	0	0	0	6769.8	45955.3	0	0	0	0	0	0	15343.5	0	0	8363.69	630.696	0	0	41890.6	0
A4ST23	2,3-bisphosphoglycerate-independent phosphoglycerate mutase OS=Aeromonas salmonicida (strain A449) OX=382245 GN=gpmI PE=3 SV=1 - [GPMI_AERS4]	gpmI	8	7	13954.4	10809.2	15591.8	17116.5	0.335377	0.774606	-0.368466	35241	7867.02	34078.6	0	39119.9	2040.25	0	0	7136.02	0	27289.8	14680.1	40180.1	31801.8	0	56711.7	18764	0	0	0	0	6960.09	0	0	0	0	15358.6	0	13979.3
A6LR05	Phosphoglycerate kinase OS=Clostridium beijerinckii (strain ATCC 51743 / NCIMB 8052) OX=290402 GN=pgk PE=3 SV=1 - [PGK_CLOB8]	pgk	2	1	580.04	114.21	1422.46	470.901	0.33549	0.196901	-2.34446	2462.78	0	0	0	0	0	0	0	4497.7	0	0	0	1941.57	0	0	0	0	0	0	0	0	0	0	0	0	0	0	0	0
Q055E6	Elongation factor Tu OS=Leptospira borgpetersenii serovar Hardjo-bovis (strain L550) OX=355276 GN=tuf2 PE=3 SV=1 - [EFTU_LEPBL]	tuf2	2	1	423.411	8.72424	1033.6	35.971	0.33549	0.0206046	-5.60089	1835.14	0	0	0	0	0	0	0	3245.79	0	0	0	0	0	0	0	0	0	0	0	0	0	0	0	148.312	0	0	0	0
A1UBL1	Elongation factor Tu OS=Mycobacterium sp. (strain KMS) OX=189918 GN=tuf PE=3 SV=1 - [EFTU_MYCSK]	tuf	2	1	57.2264	14.6606	136.527	60.4472	0.33549	0.256186	-1.96474	0	0	0	0	0	0	0	278.001	408.716	0	0	0	0	249.23	0	0	0	0	0	0	0	0	0	0	0	0	0	0	0
Q9S306	Xylose isomerase OS=Ruminococcus flavefaciens OX=1265 GN=xylA PE=3 SV=2 - [XYLA_RUMFL]	xylA	2	1	946.139	68.5931	2643.14	282.817	0.33549	0.0724979	-3.78592	2275.58	0	9078.09	0	0	0	0	0	0	0	0	0	0	0	0	0	0	0	0	0	0	0	0	0	0	0	0	0	1166.08
A6L903	Malate dehydrogenase OS=Parabacteroides distasonis (strain ATCC 8503 / DSM 20701 / CIP 104284 / JCM 5825 / NCTC 11152) OX=435591 GN=mdh PE=3 SV=1 - [MDH_PARD8]	mdh	4	9	1805.83	2883.21	3881.94	4071.1	0.343967	1.59661	0.675016	0	0	0	0	13418.5	0	0	1904.93	0	0	3905.1	2441.38	7867.11	9715.13	0	0	0	0	0	1965.13	12100	4699.79	2967.45	0	326.096	0	0	8223.74	1150.13
Q9WZY4	O-acetyl-L-homoserine sulfhydrylase OS=Thermotoga maritima (strain ATCC 43589 / DSM 3109 / JCM 10099 / NBRC 100826 / MSB8) OX=243274 GN=TM_0882 PE=1 SV=1 - [METY_THEMA]	TM_0882	3	2	400.281	142.464	784.689	403.173	0.346416	0.355909	-1.49042	788.945	0	0	0	0	0	1918.95	0	2095.48	0	0	0	1291.74	0	0	0	1130.14	0	0	0	0	0	0	0	0	0	0	0	0
P31026	NADP-specific glutamate dehydrogenase OS=Corynebacterium glutamicum (strain ATCC 13032 / DSM 20300 / BCRC 11384 / JCM 1318 / LMG 3730 / NCIMB 10025) OX=196627 GN=gdh PE=1 SV=2 - [DHE4_CORGL]	gdh	9	14	37351.5	44750.8	52672.7	36993.1	0.35034	1.1981	0.260747	45301.4	11807.6	49696.4	183291	83448.5	0	0	0	12340.6	2632.56	22843.3	36856	79188.5	41989.8	0	142604	39912.3	0	61545.3	41772.5	75922.8	13935.7	63733.8	65453.3	10941.5	0	28652.1	65948.4	29163
A9KRZ3	Elongation factor G OS=Lachnoclostridium phytofermentans (strain ATCC 700394 / DSM 18823 / ISDg) OX=357809 GN=fusA PE=3 SV=1 - [EFG_LACP7]	fusA	2	6	244.304	549.062	571.031	1203.9	0.353725	2.24746	1.16829	1519.61	0	0	0	0	0	0	0	1412.03	0	0	0	718.023	1528.16	0	0	1241.03	0	0	0	0	453.952	0	0	554.452	0	0	4838.44	0
G2SYC0	Butyryl-CoA:acetate CoA-transferase OS=Roseburia hominis (strain DSM 16839 / JCM 17582 / NCIMB 14029 / A2-183) OX=585394 GN=RHOM_13820 PE=1 SV=1 - [BCACT_ROSHA]	RHOM_13820	2	6	1095.12	922.666	3407.75	1756.53	0.353725	0.842524	-0.24721	0	0	0	0	11852	0	0	0	0	0	1289.49	0	5265.96	0	0	0	461.354	0	0	0	5005.21	1682.01	2789.73	0	0	0	0	0	481.054
Q8A1G1	TonB-dependent receptor SusC OS=Bacteroides thetaiotaomicron (strain ATCC 29148 / DSM 2079 / JCM 5827 / CCUG 10774 / NCTC 10582 / VPI-5482 / E50) OX=226186 GN=susC PE=1 SV=1 - [SUSC_BACTN]	susC	5	4	3993.33	2047.91	7775.54	4812.03	0.358616	0.512833	-0.963438	8606.71	0	0	26892.5	0	0	0	0	4019.01	0	6160.47	2241.23	0	0	0	2939.1	0	0	0	0	0	0	6554.26	18560.2	6760.94	0	0	0	0
A6L1Z2	Glycosyl hydrolase family 109 protein 5 OS=Phocaeicola vulgatus (strain ATCC 8482 / DSM 1447 / JCM 5826 / CCUG 4940 / NBRC 14291 / NCTC 11154) OX=435590 GN=BVU_2041 PE=3 SV=1 - [G1095_PHOV8]	BVU_2041	5	4	1393.16	2421.59	3830.9	9352.66	0.358616	1.7382	0.797596	436.329	13446.4	0	0	0	187.938	1016.5	0	0	1630.66	0	0	0	843.007	0	0	0	38689.9	0	0	1197.82	436.219	0	0	0	0	0	0	0
A6L7Q8	Glucosamine-6-phosphate deaminase OS=Phocaeicola vulgatus (strain ATCC 8482 / DSM 1447 / JCM 5826 / CCUG 4940 / NBRC 14291 / NCTC 11154) OX=435590 GN=nagB PE=3 SV=1 - [NAGB_PHOV8]	nagB	2	5	131.862	749.972	322.842	1534.42	0.360672	5.68756	2.50781	0	0	0	0	1018.38	0	0	0	563.961	0	0	0	1920.09	4562.84	0	0	0	0	920.956	0	4620.97	724.658	0	0	0	0	0	0	0
P50286	L-asparaginase OS=Wolinella succinogenes (strain ATCC 29543 / DSM 1740 / LMG 7466 / NCTC 11488 / FDC 602W) OX=273121 GN=ansA PE=1 SV=2 - [ASPG_WOLSU]	ansA	2	5	148.175	886.748	355.765	1671.4	0.360672	5.98447	2.58122	1082.58	0	0	0	0	0	695.517	0	0	0	0	0	205.585	2723.1	0	0	0	0	0	0	3322.47	0	4977.79	0	0	3845.76	0	0	0
O52631	Glyceraldehyde-3-phosphate dehydrogenase OS=Clostridium acetobutylicum (strain ATCC 824 / DSM 792 / JCM 1419 / LMG 5710 / VKM B-1787) OX=272562 GN=gap PE=1 SV=1 - [G3P_CLOAB]	gap	4	9	3872.96	3392.27	9602.35	4182.82	0.369279	0.875885	-0.191186	5833.7	0	0	6836.32	33366.1	0	0	0	439.454	0	0	0	4406.47	4573.36	7520.21	13399	3269.01	0	0	1591.33	9228.19	0	8735.38	4945.65	0	0	0	0	0
P26821	Chaperonin GroEL OS=Clostridium perfringens (strain 13 / Type A) OX=195102 GN=groEL PE=3 SV=2 - [CH60_CLOPE]	groEL	2	1	334.012	121.96	806.773	502.855	0.379203	0.365137	-1.45349	1521.44	0	0	0	0	0	0	0	2486.7	0	0	0	2073.32	0	0	0	0	0	0	0	0	0	0	0	0	0	0	0	0
C5BGS4	Phosphoenolpyruvate carboxykinase (ATP) OS=Edwardsiella ictaluri (strain 93-146) OX=634503 GN=pckA PE=3 SV=1 - [PCKA_EDWI9]	pckA	2	1	3418.5	1411.76	9632.55	5820.85	0.379203	0.412978	-1.27586	7872.18	0	0	0	0	0	0	0	33149.8	0	0	0	24000	0	0	0	0	0	0	0	0	0	0	0	0	0	0	0	0
A0AKH5	Chaperonin GroEL OS=Listeria welshimeri serovar 6b (strain ATCC 35897 / DSM 20650 / CIP 8149 / NCTC 11857 / SLCC 5334 / V8) OX=386043 GN=groEL PE=3 SV=1 - [CH60_LISW6]	groEL	2	1	450.183	200.229	1159.17	825.567	0.379203	0.444774	-1.16886	1556.44	0	0	0	0	0	0	0	3845.75	0	0	0	3403.9	0	0	0	0	0	0	0	0	0	0	0	0	0	0	0	0
A2RCM1	Phosphoglycerate kinase OS=Streptococcus pyogenes serotype M5 (strain Manfredo) OX=160491 GN=pgk PE=3 SV=1 - [PGK_STRPG]	pgk	2	1	1186.55	386.361	3058.55	1593.01	0.379203	0.325618	-1.61875	10154.8	0	0	0	4083.75	0	0	0	0	0	0	0	0	0	0	6568.14	0	0	0	0	0	0	0	0	0	0	0	0	0
C4Z2R9	Elongation factor Tu OS=Lachnospira eligens (strain ATCC 27750 / DSM 3376 / VPI C15-48 / C15-B4) OX=515620 GN=tuf PE=3 SV=1 - [EFTU_LACE2]	tuf	3	2	438.843	364.895	937.156	1484.32	0.38195	0.831494	-0.266222	2322.82	0	0	0	412.195	0	0	0	2531.1	0	0	0	0	6124.41	0	0	0	0	0	0	0	78.8083	0	0	0	0	0	0	0
C4Z3R4	Chaperonin GroEL OS=Lachnospira eligens (strain ATCC 27750 / DSM 3376 / VPI C15-48 / C15-B4) OX=515620 GN=groEL PE=3 SV=1 - [CH60_LACE2]	groEL	3	2	291.184	134.509	580.393	437.115	0.38195	0.461938	-1.11423	555.311	0	0	0	1250.44	0	0	0	1688.46	0	0	0	0	1755.82	0	0	0	0	0	0	0	0	0	0	530.836	0	0	0	0
Q93GF1	Chaperone protein DnaK OS=Prevotella loescheii OX=840 GN=dnaK PE=3 SV=1 - [DNAK_PRELO]	dnaK	3	2	2087.09	988.522	4243.19	2842.21	0.38195	0.473636	-1.07815	6890.44	0	0	0	0	0	4715.68	0	13439	0	0	0	6875.85	0	0	0	9929.03	0	0	0	0	0	0	0	0	0	0	0	0
A6KXA0	Chaperonin GroEL OS=Phocaeicola vulgatus (strain ATCC 8482 / DSM 1447 / JCM 5826 / CCUG 4940 / NBRC 14291 / NCTC 11154) OX=435590 GN=groEL PE=3 SV=1 - [CH60_PHOV8]	groEL	2	6	2077.25	1049.51	6294.46	1552.58	0.383654	0.505239	-0.984961	0	0	0	0	21868.9	0	0	0	3058.09	0	0	0	4255.38	3535.26	0	0	0	0	3119.96	0	2638.92	0	2769.62	0	1522.51	0	0	0	0
A6L2X7	Chaperone protein DnaK OS=Phocaeicola vulgatus (strain ATCC 8482 / DSM 1447 / JCM 5826 / CCUG 4940 / NBRC 14291 / NCTC 11154) OX=435590 GN=dnaK PE=3 SV=1 - [DNAK_PHOV8]	dnaK	4	3	473.885	310.739	903.109	699.905	0.392489	0.655726	-0.608836	1772.17	0	0	0	0	0	750.636	0	2797.96	0	365.856	0	1468.45	2064.07	0	0	0	0	0	0	1750.05	0	0	0	0	0	0	0	0
Q5LH68	4-O-beta-D-mannosyl-D-glucose phosphorylase OS=Bacteroides fragilis (strain ATCC 25285 / DSM 2151 / CCUG 4856 / JCM 11019 / NCTC 9343 / Onslow) OX=272559 GN=BF0772 PE=1 SV=1 - [MGP_BACFN]	BF0772	4	9	1233.42	2027.9	1926.22	3291.71	0.395718	1.64414	0.717329	3754.26	0	0	0	0	0	5211.27	0	3546.79	0	0	2288.69	0	2532.98	0	503.036	7227.9	0	0	0	3850.19	280.822	0	11084.6	456.56	0	6497.85	2040.47	0
Q8A9J2	Uronate isomerase OS=Bacteroides thetaiotaomicron (strain ATCC 29148 / DSM 2079 / JCM 5827 / CCUG 10774 / NCTC 10582 / VPI-5482 / E50) OX=226186 GN=uxaC PE=3 SV=2 - [UXAC_BACTN]	uxaC	9	10	3865.36	3449.82	4403.21	6033.92	0.415782	0.892495	-0.164085	6837.83	0	0	1537.89	6549.19	139.502	14469.2	0	1574.24	3366.82	4160.47	7749.24	1111.98	0	0	0	2167.59	0	427.878	211.02	19791.1	0	5352.6	0	7353.85	3568.89	1669.35	16992.6	0
A0QWW2	Glyceraldehyde-3-phosphate dehydrogenase OS=Mycolicibacterium smegmatis (strain ATCC 700084 / mc(2)155) OX=246196 GN=gapA PE=1 SV=1 - [G3P_MYCS2]	gapA	5	5	10455.1	7011.92	24190.8	21845.3	0.418333	0.670672	-0.576321	0	2252.84	85121.2	0	0	0	12858.7	0	0	0	15313.6	9914.39	0	1798.66	88411.9	0	0	0	0	0	0	25393.5	0	0	2023.46	0	0	0	1575.03
A5IDM2	Enolase OS=Legionella pneumophila (strain Corby) OX=400673 GN=eno PE=3 SV=1 - [ENO_LEGPC]	eno	3	2	1082.35	161.941	3561.39	458.336	0.419635	0.149619	-2.74063	0	345.583	257.563	0	0	0	0	12385.1	0	0	0	0	0	0	0	0	0	0	0	0	0	0	1469.99	0	0	0	0	0	1283.01
Q8A0U2	Triosephosphate isomerase OS=Bacteroides thetaiotaomicron (strain ATCC 29148 / DSM 2079 / JCM 5827 / CCUG 10774 / NCTC 10582 / VPI-5482 / E50) OX=226186 GN=tpiA PE=3 SV=1 - [TPIS_BACTN]	tpiA	5	10	2125.74	3296.08	3352.34	4326.05	0.424368	1.55055	0.632784	0	5308.88	0	0	6251	0	832.369	0	0	0	10013	3103.62	1347.84	5001.62	0	0	0	13882.4	0	0	4916.14	1032.49	1957.1	0	4924.08	0	3227.77	11594	8149.82
Q59906	Glyceraldehyde-3-phosphate dehydrogenase OS=Streptococcus dysgalactiae subsp. equisimilis OX=119602 GN=gap PE=1 SV=2 - [G3P_STREQ]	gap	2	5	3891.98	13218.8	11160.9	29603.1	0.425951	3.39643	1.76402	0	0	0	0	0	0	0	0	0	38540.3	0	8163.48	0	12726.4	0	0	6241.59	0	0	0	0	27785	0	0	0	98547.7	79419.4	0	0
B3R3V4	Ketol-acid reductoisomerase (NADP(+)) OS=Cupriavidus taiwanensis (strain DSM 17343 / BCRC 17206 / CCUG 44338 / CIP 107171 / LMG 19424 / R1) OX=977880 GN=ilvC PE=3 SV=1 - [ILVC_CUPTR]	ilvC	2	1	74.9948	103.101	250.906	425.096	0.426255	1.37477	0.459194	0	871.3	0	0	0	28.6376	0	0	0	0	0	0	0	0	0	0	0	0	0	0	0	0	0	0	0	1752.71	0	0	0
A6LFF0	Triosephosphate isomerase OS=Parabacteroides distasonis (strain ATCC 8503 / DSM 20701 / CIP 104284 / JCM 5825 / NCTC 11152) OX=435591 GN=tpiA PE=3 SV=1 - [TPIS_PARD8]	tpiA	2	1	224.549	144.3	534.49	594.964	0.426255	0.642623	-0.637956	1589.31	0	0	0	0	0	0	0	1105.27	0	0	0	0	0	0	0	0	0	0	0	0	0	2453.1	0	0	0	0	0	0
A1ALU1	50S ribosomal protein L3 OS=Pelobacter propionicus (strain DSM 2379 / NBRC 103807 / OttBd1) OX=338966 GN=rplC PE=3 SV=1 - [RL3_PELPD]	rplC	2	1	509.128	1550.82	1308.93	6394.18	0.426255	3.04602	1.60693	0	0	0	0	0	0	0	0	0	1771.49	4338.04	0	0	0	0	0	0	0	0	0	0	0	0	0	0	26363.9	0	0	0
Q89Z05	Enolase OS=Bacteroides thetaiotaomicron (strain ATCC 29148 / DSM 2079 / JCM 5827 / CCUG 10774 / NCTC 10582 / VPI-5482 / E50) OX=226186 GN=eno PE=3 SV=1 - [ENO_BACTN]	eno	1	3	2.05629	913.411	7.1232	2403.6	0.43814	444.203	8.79508	0	0	0	0	0	24.6755	0	0	0	0	0	0	0	0	0	0	0	0	6062.33	0	0	1192.41	0	0	0	0	0	8273.24	0
Q0STE0	Enolase OS=Clostridium perfringens (strain SM101 / Type A) OX=289380 GN=eno PE=3 SV=1 - [ENO_CLOPS]	eno	1	3	16.6142	860.872	57.5531	2546.64	0.43814	51.8155	5.69531	199.37	0	0	0	0	0	0	0	0	0	0	0	2264.02	0	0	0	2018.82	0	0	0	0	0	0	0	10352	0	0	0	0
A7HVZ2	Ketol-acid reductoisomerase (NADP(+)) OS=Parvibaculum lavamentivorans (strain DS-1 / DSM 13023 / NCIMB 13966) OX=402881 GN=ilvC PE=3 SV=1 - [ILVC_PARL1]	ilvC	1	3	544.936	4162.7	1887.71	10212.9	0.43814	7.63888	2.93336	0	0	0	0	0	0	0	0	6539.23	0	0	0	29636.8	0	0	0	0	0	0	0	0	0	9626.12	31503	0	0	0	0	0
A6L404	Formate-dependent phosphoribosylglycinamide formyltransferase OS=Phocaeicola vulgatus (strain ATCC 8482 / DSM 1447 / JCM 5826 / CCUG 4940 / NBRC 14291 / NCTC 11154) OX=435590 GN=purT PE=3 SV=1 - [PURT_PHOV8]	purT	1	3	0.883543	238.534	3.06068	642.514	0.43814	269.974	8.07668	0	0	0	0	0	10.6025	0	0	0	0	0	0	0	1779.54	0	0	0	0	0	184.697	2090.84	0	0	0	0	0	0	0	0
P27298	Oligopeptidase A OS=Escherichia coli (strain K12) OX=83333 GN=prlC PE=3 SV=3 - [OPDA_ECOLI]	prlC	0	1	0	33.0566	0	136.296	0.441209	Only in CKD4	Only in CKD4	0	0	0	0	0	0	0	0	0	0	0	0	0	0	0	0	0	0	0	0	0	0	0	0	561.963	0	0	0	0
Q0T9E0	Ornithine carbamoyltransferase OS=Escherichia coli O6:K15:H31 (strain 536 / UPEC) OX=362663 GN=argI PE=3 SV=1 - [OTC_ECOL5]	argI	0	1	0	5.0991	0	21.0241	0.441209	Only in CKD4	Only in CKD4	0	0	0	0	0	0	0	0	0	0	0	0	0	0	0	0	0	0	0	0	0	0	0	0	86.6847	0	0	0	0
Q01327	Ornithine carbamoyltransferase (Fragment) OS=Neisseria polysaccharea OX=489 GN=argF PE=3 SV=1 - [OTC_NEIPO]	argF	0	1	0	4.55755	0	18.7913	0.441209	Only in CKD4	Only in CKD4	0	0	0	0	0	0	0	0	0	0	0	0	77.4784	0	0	0	0	0	0	0	0	0	0	0	0	0	0	0	0
P0C0C9	Ornithine carbamoyltransferase, catabolic (Fragment) OS=Streptococcus pyogenes OX=1314 GN=arcB PE=3 SV=2 - [OTCC_STRPY]	arcB	0	1	0	80.8671	0	333.424	0.441209	Only in CKD4	Only in CKD4	0	0	0	0	0	0	0	0	0	0	0	0	0	0	0	0	0	0	0	0	0	0	0	1374.74	0	0	0	0	0
B0C4I0	Nucleoside diphosphate kinase OS=Acaryochloris marina (strain MBIC 11017) OX=329726 GN=ndk PE=3 SV=1 - [NDK_ACAM1]	ndk	0	1	0	48.1728	0	198.622	0.441209	Only in CKD4	Only in CKD4	0	0	0	0	0	0	0	0	0	0	0	0	0	0	0	0	0	0	0	0	0	0	0	0	0	0	0	818.938	0
A9NHG9	30S ribosomal protein S4 OS=Acholeplasma laidlawii (strain PG-8A) OX=441768 GN=rpsD PE=3 SV=1 - [RS4_ACHLI]	rpsD	0	1	0	114.361	0	471.521	0.441209	Only in CKD4	Only in CKD4	0	0	0	0	0	0	0	0	0	0	0	0	0	0	0	0	0	0	0	0	0	0	0	0	0	0	0	1944.13	0
A6VPA9	50S ribosomal protein L20 OS=Actinobacillus succinogenes (strain ATCC 55618 / DSM 22257 / CCUG 43843 / 130Z) OX=339671 GN=rplT PE=3 SV=1 - [RL20_ACTSZ]	rplT	0	1	0	13.762	0	56.7421	0.441209	Only in CKD4	Only in CKD4	0	0	0	0	0	0	0	0	0	0	0	0	0	0	0	0	0	0	0	0	0	0	0	0	233.954	0	0	0	0
A6VQY7	Periplasmic nitrate reductase OS=Actinobacillus succinogenes (strain ATCC 55618 / DSM 22257 / CCUG 43843 / 130Z) OX=339671 GN=napA PE=3 SV=1 - [NAPA_ACTSZ]	napA	0	1	0	126.013	0	519.565	0.441209	Only in CKD4	Only in CKD4	0	0	0	0	0	0	0	0	0	0	0	0	0	0	0	0	0	0	0	0	0	0	0	2142.22	0	0	0	0	0
C4ZB90	50S ribosomal protein L11 OS=Agathobacter rectalis (strain ATCC 33656 / DSM 3377 / JCM 17463 / KCTC 5835 / VPI 0990) OX=515619 GN=rplK PE=3 SV=1 - [RL11_AGARV]	rplK	0	1	0	52.1971	0	215.214	0.441209	Only in CKD4	Only in CKD4	0	0	0	0	0	0	0	0	0	0	0	0	887.351	0	0	0	0	0	0	0	0	0	0	0	0	0	0	0	0
C4ZBG8	Formate--tetrahydrofolate ligase OS=Agathobacter rectalis (strain ATCC 33656 / DSM 3377 / JCM 17463 / KCTC 5835 / VPI 0990) OX=515619 GN=fhs PE=3 SV=1 - [FTHS_AGARV]	fhs	0	1	0	322.816	0	1331	0.441209	Only in CKD4	Only in CKD4	0	0	0	0	0	0	0	0	0	0	0	0	0	5487.87	0	0	0	0	0	0	0	0	0	0	0	0	0	0	0
C4ZGF4	ATP-dependent Clp protease proteolytic subunit OS=Agathobacter rectalis (strain ATCC 33656 / DSM 3377 / JCM 17463 / KCTC 5835 / VPI 0990) OX=515619 GN=clpP PE=3 SV=1 - [CLPP_AGARV]	clpP	0	1	0	45.5416	0	187.773	0.441209	Only in CKD4	Only in CKD4	0	0	0	0	0	0	0	0	0	0	0	0	0	774.207	0	0	0	0	0	0	0	0	0	0	0	0	0	0	0
C4ZI12	Aspartate--tRNA ligase OS=Agathobacter rectalis (strain ATCC 33656 / DSM 3377 / JCM 17463 / KCTC 5835 / VPI 0990) OX=515619 GN=aspS PE=3 SV=1 - [SYD_AGARV]	aspS	0	1	0	15.1745	0	62.5663	0.441209	Only in CKD4	Only in CKD4	0	0	0	0	0	0	0	0	0	0	0	0	257.967	0	0	0	0	0	0	0	0	0	0	0	0	0	0	0	0
A8ESX7	Alanine racemase OS=Aliarcobacter butzleri (strain RM4018) OX=367737 GN=alr PE=3 SV=1 - [ALR_ALIB4]	alr	0	1	0	1082.96	0	4465.16	0.441209	Only in CKD4	Only in CKD4	0	0	0	0	0	0	0	0	0	0	0	0	0	0	0	0	0	0	0	0	0	0	0	18410.3	0	0	0	0	0
B5FAF9	Enolase OS=Aliivibrio fischeri (strain MJ11) OX=388396 GN=eno PE=3 SV=1 - [ENO_ALIFM]	eno	0	1	0	709.569	0	2925.63	0.441209	Only in CKD4	Only in CKD4	0	0	0	0	0	0	0	0	0	0	0	0	0	0	0	0	0	0	0	0	0	0	0	0	12062.7	0	0	0	0
Q5WDK6	Phosphoglycerate kinase OS=Alkalihalobacillus clausii (strain KSM-K16) OX=66692 GN=pgk PE=3 SV=1 - [PGK_ALKCK]	pgk	0	1	0	873.56	0	3601.78	0.441209	Only in CKD4	Only in CKD4	0	0	0	0	0	0	0	0	0	0	0	0	0	0	0	0	0	0	0	0	0	0	0	0	0	0	0	14850.5	0
Q5WDK9	Enolase OS=Alkalihalobacillus clausii (strain KSM-K16) OX=66692 GN=eno PE=3 SV=1 - [ENO_ALKCK]	eno	0	1	0	96.3309	0	397.182	0.441209	Only in CKD4	Only in CKD4	0	0	0	0	0	0	0	0	0	0	0	0	0	1637.62	0	0	0	0	0	0	0	0	0	0	0	0	0	0	0
A6TPR4	Bifunctional protein FolD OS=Alkaliphilus metalliredigens (strain QYMF) OX=293826 GN=folD PE=3 SV=1 - [FOLD_ALKMQ]	folD	0	1	0	128.087	0	528.115	0.441209	Only in CKD4	Only in CKD4	0	0	0	0	0	0	0	0	0	0	0	0	2177.47	0	0	0	0	0	0	0	0	0	0	0	0	0	0	0	0
A8MJZ5	Probable transaldolase OS=Alkaliphilus oremlandii (strain OhILAs) OX=350688 GN=tal PE=3 SV=1 - [TAL_ALKOO]	tal	0	1	0	139.644	0	575.765	0.441209	Only in CKD4	Only in CKD4	0	0	0	0	0	0	0	0	0	0	0	0	0	0	0	0	0	0	0	0	0	0	2373.94	0	0	0	0	0	0
B3ETY9	DNA-directed RNA polymerase subunit beta' OS=Amoebophilus asiaticus (strain 5a2) OX=452471 GN=rpoC PE=3 SV=1 - [RPOC_AMOA5]	rpoC	0	1	0	174.822	0	720.808	0.441209	Only in CKD4	Only in CKD4	0	0	0	0	0	0	0	0	0	0	0	0	0	0	0	0	2971.97	0	0	0	0	0	0	0	0	0	0	0	0
A7HCC4	Enolase OS=Anaeromyxobacter sp. (strain Fw109-5) OX=404589 GN=eno PE=3 SV=1 - [ENO_ANADF]	eno	0	1	0	185.966	0	766.758	0.441209	Only in CKD4	Only in CKD4	0	0	0	0	0	0	0	0	0	0	0	0	0	0	0	0	0	0	0	0	3161.42	0	0	0	0	0	0	0	0
G3KIM4	Lactoyl-CoA dehydratase subunit alpha (Fragment) OS=Anaerotignum propionicum OX=28446 GN=lcdA PE=1 SV=1 - [LCDA_ANAPI]	lcdA	0	1	0	17.1022	0	70.514	0.441209	Only in CKD4	Only in CKD4	0	0	0	0	0	0	0	0	0	0	0	0	0	0	0	0	0	0	0	0	0	0	0	0	290.737	0	0	0	0
G3KIM7	Acryloyl-CoA reductase electron transfer subunit gamma OS=Anaerotignum propionicum OX=28446 GN=acrB PE=1 SV=1 - [ETFB_ANAPI]	acrB	0	1	0	48.9434	0	201.799	0.441209	Only in CKD4	Only in CKD4	0	0	0	0	0	0	0	0	0	0	0	0	832.037	0	0	0	0	0	0	0	0	0	0	0	0	0	0	0	0
Q2GKU8	Elongation factor Ts OS=Anaplasma phagocytophilum (strain HZ) OX=212042 GN=tsf PE=3 SV=1 - [EFTS_ANAPZ]	tsf	0	1	0	57.4508	0	236.876	0.441209	Only in CKD4	Only in CKD4	0	0	0	0	0	0	0	0	0	0	0	0	0	0	0	0	0	0	0	0	0	0	0	0	0	0	0	0	976.664
B6YRR7	Lysine--tRNA ligase OS=Azobacteroides pseudotrichonymphae genomovar. CFP2 OX=511995 GN=lysS PE=3 SV=1 - [SYK_AZOPC]	lysS	0	1	0	30.7243	0	126.679	0.441209	Only in CKD4	Only in CKD4	0	0	0	0	0	0	0	0	0	0	0	0	522.313	0	0	0	0	0	0	0	0	0	0	0	0	0	0	0	0
A8FFQ0	Adenine phosphoribosyltransferase OS=Bacillus pumilus (strain SAFR-032) OX=315750 GN=apt PE=3 SV=1 - [APT_BACP2]	apt	0	1	0	64.148	0	264.489	0.441209	Only in CKD4	Only in CKD4	0	0	0	0	0	0	0	0	0	0	0	0	0	0	0	0	0	0	1090.52	0	0	0	0	0	0	0	0	0	0
P17044	Type II methyltransferase M.BsuFI OS=Bacillus subtilis OX=1423 GN=hsdFM PE=1 SV=1 - [MTBF_BACIU]	hsdFM	0	1	0	37.3766	0	154.108	0.441209	Only in CKD4	Only in CKD4	0	0	0	0	0	0	0	0	0	0	0	0	0	0	0	0	0	0	0	0	0	0	0	0	635.402	0	0	0	0
O31546	Probable tRNA-dihydrouridine synthase 2 OS=Bacillus subtilis (strain 168) OX=224308 GN=dus2 PE=3 SV=1 - [DUS2_BACSU]	dus2	0	1	0	261.773	0	1079.32	0.441209	Only in CKD4	Only in CKD4	0	0	0	0	0	0	0	0	0	0	0	0	0	0	0	0	0	0	0	0	0	0	0	0	0	0	0	0	4450.14
P94398	GTP cyclohydrolase FolE2 OS=Bacillus subtilis (strain 168) OX=224308 GN=folE2 PE=1 SV=2 - [GCH4_BACSU]	folE2	0	1	0	1086.1	0	4478.1	0.441209	Only in CKD4	Only in CKD4	0	0	0	0	0	0	0	0	0	0	0	0	0	0	0	0	0	0	18463.7	0	0	0	0	0	0	0	0	0	0
A0RK94	Glucose-6-phosphate isomerase OS=Bacillus thuringiensis (strain Al Hakam) OX=412694 GN=pgi PE=3 SV=1 - [G6PI_BACAH]	pgi	0	1	0	83.1606	0	342.88	0.441209	Only in CKD4	Only in CKD4	0	0	0	0	0	0	0	0	0	0	0	0	0	0	0	0	0	0	0	0	0	0	0	0	1413.73	0	0	0	0
Q5LAD5	Adenylosuccinate synthetase OS=Bacteroides fragilis (strain ATCC 25285 / DSM 2151 / CCUG 4856 / JCM 11019 / NCTC 9343 / Onslow) OX=272559 GN=purA PE=3 SV=1 - [PURA_BACFN]	purA	0	1	0	45.5979	0	188.005	0.441209	Only in CKD4	Only in CKD4	0	0	0	0	0	0	0	0	0	0	0	0	0	0	0	0	0	0	0	0	0	0	0	0	775.164	0	0	0	0
Q5LAF6	Chaperonin GroEL OS=Bacteroides fragilis (strain ATCC 25285 / DSM 2151 / CCUG 4856 / JCM 11019 / NCTC 9343 / Onslow) OX=272559 GN=groEL PE=3 SV=1 - [CH60_BACFN]	groEL	0	1	0	83.0327	0	342.353	0.441209	Only in CKD4	Only in CKD4	0	0	0	0	0	0	0	0	0	0	0	0	0	0	0	0	0	0	0	0	0	0	0	0	1411.56	0	0	0	0
Q5LB17	Dipeptidyl-peptidase 7 OS=Bacteroides fragilis (strain ATCC 25285 / DSM 2151 / CCUG 4856 / JCM 11019 / NCTC 9343 / Onslow) OX=272559 GN=dpp7 PE=1 SV=1 - [DPP7_BACFN]	dpp7	0	1	0	7.94202	0	32.7458	0.441209	Only in CKD4	Only in CKD4	0	0	0	0	0	0	0	0	0	0	0	0	0	0	0	0	0	0	0	0	0	0	0	0	135.014	0	0	0	0
Q5LCT3	Uronate isomerase OS=Bacteroides fragilis (strain ATCC 25285 / DSM 2151 / CCUG 4856 / JCM 11019 / NCTC 9343 / Onslow) OX=272559 GN=uxaC PE=3 SV=1 - [UXAC_BACFN]	uxaC	0	1	0	426.001	0	1756.45	0.441209	Only in CKD4	Only in CKD4	0	0	0	0	0	0	0	0	0	0	0	0	0	0	0	0	0	0	0	0	0	0	0	0	7242.02	0	0	0	0
Q5LG30	Chaperone protein DnaK OS=Bacteroides fragilis (strain ATCC 25285 / DSM 2151 / CCUG 4856 / JCM 11019 / NCTC 9343 / Onslow) OX=272559 GN=dnaK PE=3 SV=1 - [DNAK_BACFN]	dnaK	0	1	0	45.9495	0	189.455	0.441209	Only in CKD4	Only in CKD4	0	0	0	0	0	0	0	0	0	0	0	0	0	0	0	0	0	0	0	0	0	0	0	0	781.141	0	0	0	0
Q5LGU0	Glucosamine-6-phosphate deaminase OS=Bacteroides fragilis (strain ATCC 25285 / DSM 2151 / CCUG 4856 / JCM 11019 / NCTC 9343 / Onslow) OX=272559 GN=nagB PE=3 SV=1 - [NAGB_BACFN]	nagB	0	1	0	33.9583	0	140.014	0.441209	Only in CKD4	Only in CKD4	0	0	0	0	0	0	0	0	0	0	0	0	0	0	0	0	0	0	0	0	0	0	0	0	577.292	0	0	0	0
Q5LGV6	GMP synthase [glutamine-hydrolyzing] OS=Bacteroides fragilis (strain ATCC 25285 / DSM 2151 / CCUG 4856 / JCM 11019 / NCTC 9343 / Onslow) OX=272559 GN=guaA PE=3 SV=1 - [GUAA_BACFN]	guaA	0	1	0	2.04688	0	8.43952	0.441209	Only in CKD4	Only in CKD4	0	0	0	0	0	0	0	0	0	0	0	0	0	0	0	0	0	0	0	0	0	0	0	0	34.797	0	0	0	0
Q5LGZ0	Glycosyl hydrolase family 109 protein 1 OS=Bacteroides fragilis (strain ATCC 25285 / DSM 2151 / CCUG 4856 / JCM 11019 / NCTC 9343 / Onslow) OX=272559 GN=BF0853 PE=1 SV=1 - [G1091_BACFN]	BF0853	0	1	0	1.25959	0	5.19342	0.441209	Only in CKD4	Only in CKD4	0	0	0	0	0	0	0	0	0	0	0	0	0	0	0	0	0	0	0	0	0	0	0	0	21.413	0	0	0	0
Q5LHZ1	N-acetyl-gamma-glutamyl-phosphate reductase OS=Bacteroides fragilis (strain ATCC 25285 / DSM 2151 / CCUG 4856 / JCM 11019 / NCTC 9343 / Onslow) OX=272559 GN=argC PE=3 SV=1 - [ARGC_BACFN]	argC	0	1	0	20.1899	0	83.2451	0.441209	Only in CKD4	Only in CKD4	0	0	0	0	0	0	0	0	0	0	0	0	0	0	0	0	0	0	0	0	0	0	0	0	343.228	0	0	0	0
Q5LI41	Acetate kinase OS=Bacteroides fragilis (strain ATCC 25285 / DSM 2151 / CCUG 4856 / JCM 11019 / NCTC 9343 / Onslow) OX=272559 GN=ackA PE=3 SV=1 - [ACKA_BACFN]	ackA	0	1	0	13.399	0	55.2455	0.441209	Only in CKD4	Only in CKD4	0	0	0	0	0	0	0	0	0	0	0	0	0	0	0	0	0	0	0	0	0	0	0	0	227.783	0	0	0	0
Q5LIH9	Deoxyuridine 5'-triphosphate nucleotidohydrolase OS=Bacteroides fragilis (strain ATCC 25285 / DSM 2151 / CCUG 4856 / JCM 11019 / NCTC 9343 / Onslow) OX=272559 GN=dut PE=3 SV=1 - [DUT_BACFN]	dut	0	1	0	1.79118	0	7.38521	0.441209	Only in CKD4	Only in CKD4	0	0	0	0	0	0	0	0	0	0	0	0	0	0	0	0	0	0	0	0	0	0	0	0	30.45	0	0	0	0
Q5LJ16	4-deoxy-L-threo-5-hexosulose-uronate ketol-isomerase OS=Bacteroides fragilis (strain ATCC 25285 / DSM 2151 / CCUG 4856 / JCM 11019 / NCTC 9343 / Onslow) OX=272559 GN=kduI PE=3 SV=1 - [KDUI_BACFN]	kduI	0	1	0	82.6628	0	340.828	0.441209	Only in CKD4	Only in CKD4	0	0	0	0	0	0	0	0	0	0	0	0	0	0	0	0	0	0	0	0	0	0	0	0	0	0	0	0	1405.27
Q5LJ26	S-adenosylmethionine synthase OS=Bacteroides fragilis (strain ATCC 25285 / DSM 2151 / CCUG 4856 / JCM 11019 / NCTC 9343 / Onslow) OX=272559 GN=metK PE=3 SV=1 - [METK_BACFN]	metK	0	1	0	7.81226	0	32.2108	0.441209	Only in CKD4	Only in CKD4	0	0	0	0	0	0	0	0	0	0	0	0	0	0	0	0	0	0	0	0	0	0	0	0	132.808	0	0	0	0
P45737	Catalase OS=Bacteroides fragilis (strain YCH46) OX=295405 GN=katA PE=1 SV=1 - [CATA_BACFR]	katA	0	1	0	162.826	0	671.348	0.441209	Only in CKD4	Only in CKD4	0	0	0	0	0	0	0	0	0	0	0	0	0	0	0	0	0	0	0	0	0	0	0	0	2768.04	0	0	0	0
A7LXS8	Beta-glucosidase BoGH3A OS=Bacteroides ovatus (strain ATCC 8483 / DSM 1896 / JCM 5824 / BCRC 10623 / CCUG 4943 / NCTC 11153) OX=411476 GN=BACOVA_02644 PE=1 SV=1 - [BGH3A_BACO1]	BACOVA_02644	0	1	0	10.0934	0	41.6163	0.441209	Only in CKD4	Only in CKD4	0	0	0	0	0	0	0	0	0	0	0	0	0	0	0	0	0	0	0	0	0	171.588	0	0	0	0	0	0	0
Q8A0W0	Malate dehydrogenase OS=Bacteroides thetaiotaomicron (strain ATCC 29148 / DSM 2079 / JCM 5827 / CCUG 10774 / NCTC 10582 / VPI-5482 / E50) OX=226186 GN=mdh PE=3 SV=1 - [MDH_BACTN]	mdh	0	1	0	407.922	0	1681.91	0.441209	Only in CKD4	Only in CKD4	0	0	0	0	0	0	0	0	0	0	0	0	0	6934.68	0	0	0	0	0	0	0	0	0	0	0	0	0	0	0
Q8A1G2	Starch-binding protein SusD OS=Bacteroides thetaiotaomicron (strain ATCC 29148 / DSM 2079 / JCM 5827 / CCUG 10774 / NCTC 10582 / VPI-5482 / E50) OX=226186 GN=susD PE=1 SV=1 - [SUSD_BACTN]	susD	0	1	0	18.3946	0	75.8429	0.441209	Only in CKD4	Only in CKD4	0	0	0	0	0	0	0	0	0	0	0	0	0	0	0	0	0	0	0	0	0	0	0	0	312.708	0	0	0	0
Q8A2S4	4-deoxy-L-threo-5-hexosulose-uronate ketol-isomerase 1 OS=Bacteroides thetaiotaomicron (strain ATCC 29148 / DSM 2079 / JCM 5827 / CCUG 10774 / NCTC 10582 / VPI-5482 / E50) OX=226186 GN=kduI1 PE=3 SV=1 - [KDUI1_BACTN]	kduI1	0	1	0	29.6896	0	122.413	0.441209	Only in CKD4	Only in CKD4	0	0	0	0	0	0	0	0	0	0	0	0	0	0	0	0	0	0	0	0	0	0	0	0	0	0	0	0	504.723
Q8A407	Adenosylhomocysteinase OS=Bacteroides thetaiotaomicron (strain ATCC 29148 / DSM 2079 / JCM 5827 / CCUG 10774 / NCTC 10582 / VPI-5482 / E50) OX=226186 GN=ahcY PE=3 SV=1 - [SAHH_BACTN]	ahcY	0	1	0	1.70569	0	7.03272	0.441209	Only in CKD4	Only in CKD4	0	0	0	0	0	0	0	0	0	0	0	0	0	0	0	0	0	0	0	0	0	0	0	0	28.9967	0	0	0	0
Q8A4T0	4-hydroxy-3-methylbut-2-en-1-yl diphosphate synthase (flavodoxin) OS=Bacteroides thetaiotaomicron (strain ATCC 29148 / DSM 2079 / JCM 5827 / CCUG 10774 / NCTC 10582 / VPI-5482 / E50) OX=226186 GN=ispG PE=3 SV=1 - [ISPG_BACTN]	ispG	0	1	0	25.4386	0	104.886	0.441209	Only in CKD4	Only in CKD4	0	0	0	0	0	0	0	0	0	0	0	0	432.456	0	0	0	0	0	0	0	0	0	0	0	0	0	0	0	0
Q8A6M0	3-isopropylmalate dehydrogenase OS=Bacteroides thetaiotaomicron (strain ATCC 29148 / DSM 2079 / JCM 5827 / CCUG 10774 / NCTC 10582 / VPI-5482 / E50) OX=226186 GN=leuB PE=3 SV=1 - [LEU3_BACTN]	leuB	0	1	0	24.378	0	100.513	0.441209	Only in CKD4	Only in CKD4	0	0	0	0	0	0	0	0	0	0	0	0	0	414.425	0	0	0	0	0	0	0	0	0	0	0	0	0	0	0
Q8AA75	CTP synthase OS=Bacteroides thetaiotaomicron (strain ATCC 29148 / DSM 2079 / JCM 5827 / CCUG 10774 / NCTC 10582 / VPI-5482 / E50) OX=226186 GN=pyrG PE=3 SV=1 - [PYRG_BACTN]	pyrG	0	1	0	19.7953	0	81.6183	0.441209	Only in CKD4	Only in CKD4	0	0	0	0	0	0	0	0	0	0	0	0	336.521	0	0	0	0	0	0	0	0	0	0	0	0	0	0	0	0
A1USC1	Elongation factor Tu 1 OS=Bartonella bacilliformis (strain ATCC 35685 / NCTC 12138 / KC583) OX=360095 GN=tuf1 PE=3 SV=1 - [EFTU1_BARBK]	tuf1	0	1	0	61.5087	0	253.607	0.441209	Only in CKD4	Only in CKD4	0	0	0	0	0	0	0	0	0	0	0	0	0	1045.65	0	0	0	0	0	0	0	0	0	0	0	0	0	0	0
A9ISC1	Trigger factor OS=Bartonella tribocorum (strain CIP 105476 / IBS 506) OX=382640 GN=tig PE=3 SV=1 - [TIG_BART1]	tig	0	1	0	1811.15	0	7467.58	0.441209	Only in CKD4	Only in CKD4	0	0	0	0	0	0	0	0	0	0	0	0	0	0	0	0	0	0	0	0	30789.6	0	0	0	0	0	0	0	0
Q1LSU7	3-hydroxyacyl-[acyl-carrier-protein] dehydratase FabZ OS=Baumannia cicadellinicola subsp. Homalodisca coagulata OX=374463 GN=fabZ PE=3 SV=1 - [FABZ_BAUCH]	fabZ	0	1	0	10.4501	0	43.0869	0.441209	Only in CKD4	Only in CKD4	0	0	0	0	0	0	0	0	0	0	0	0	0	0	0	0	0	0	0	0	0	0	0	0	177.652	0	0	0	0
B2IBR4	Chaperone protein DnaK OS=Beijerinckia indica subsp. indica (strain ATCC 9039 / DSM 1715 / NCIMB 8712) OX=395963 GN=dnaK PE=3 SV=1 - [DNAK_BEII9]	dnaK	0	1	0	23.2878	0	96.0179	0.441209	Only in CKD4	Only in CKD4	0	0	0	0	0	0	0	0	0	0	0	0	0	0	0	0	0	0	0	0	0	0	0	0	395.892	0	0	0	0
A1A143	Enolase OS=Bifidobacterium adolescentis (strain ATCC 15703 / DSM 20083 / NCTC 11814 / E194a) OX=367928 GN=eno PE=3 SV=1 - [ENO_BIFAA]	eno	0	1	0	46.5022	0	191.733	0.441209	Only in CKD4	Only in CKD4	0	0	0	0	0	0	0	0	0	0	0	0	0	0	0	0	0	0	790.537	0	0	0	0	0	0	0	0	0	0
A1A1N3	Phosphoglycerate kinase OS=Bifidobacterium adolescentis (strain ATCC 15703 / DSM 20083 / NCTC 11814 / E194a) OX=367928 GN=pgk PE=3 SV=1 - [PGK_BIFAA]	pgk	0	1	0	176.613	0	728.195	0.441209	Only in CKD4	Only in CKD4	0	0	0	0	0	0	0	0	0	0	0	0	0	0	0	0	0	0	3002.43	0	0	0	0	0	0	0	0	0	0
B8DT62	Chaperone protein DnaK OS=Bifidobacterium animalis subsp. lactis (strain AD011) OX=442563 GN=dnaK PE=3 SV=1 - [DNAK_BIFA0]	dnaK	0	1	0	72.321	0	298.187	0.441209	Only in CKD4	Only in CKD4	0	0	0	0	0	0	0	0	0	0	0	0	0	0	0	0	0	0	0	0	0	1229.46	0	0	0	0	0	0	0
B8DUT6	Probable phosphoketolase OS=Bifidobacterium animalis subsp. lactis (strain AD011) OX=442563 GN=BLA_1483 PE=3 SV=1 - [PHK_BIFA0]	BLA_1483	0	1	0	60.952	0	251.311	0.441209	Only in CKD4	Only in CKD4	0	0	0	0	0	0	0	0	0	0	0	0	0	0	0	0	0	0	0	0	0	0	0	0	0	0	1036.18	0	0
A9IGJ3	Ketol-acid reductoisomerase (NADP(+)) OS=Bordetella petrii (strain ATCC BAA-461 / DSM 12804 / CCUG 43448) OX=340100 GN=ilvC PE=3 SV=1 - [ILVC_BORPD]	ilvC	0	1	0	87.8154	0	362.072	0.441209	Only in CKD4	Only in CKD4	0	0	0	0	0	0	0	0	0	0	0	0	0	0	0	0	0	0	0	0	0	0	0	0	1492.86	0	0	0	0
Q0SLI9	Adenine deaminase OS=Borreliella afzelii (strain PKo) OX=390236 GN=ade PE=3 SV=1 - [ADEC_BORAP]	ade	0	1	0	360.699	0	1487.2	0.441209	Only in CKD4	Only in CKD4	0	0	0	0	0	0	0	0	0	0	0	0	0	0	0	0	0	0	0	0	6131.88	0	0	0	0	0	0	0	0
Q0SNH5	Enolase OS=Borreliella afzelii (strain PKo) OX=390236 GN=eno PE=3 SV=1 - [ENO_BORAP]	eno	0	1	0	157.134	0	647.879	0.441209	Only in CKD4	Only in CKD4	0	0	0	0	0	0	0	0	0	0	0	0	0	0	0	0	0	0	2671.27	0	0	0	0	0	0	0	0	0	0
C0QVC8	Probable transaldolase OS=Brachyspira hyodysenteriae (strain ATCC 49526 / WA1) OX=565034 GN=tal PE=3 SV=1 - [TAL_BRAHW]	tal	0	1	0	431.77	0	1780.23	0.441209	Only in CKD4	Only in CKD4	0	0	0	0	0	0	0	0	0	0	0	0	7340.09	0	0	0	0	0	0	0	0	0	0	0	0	0	0	0	0
Q89KV6	Enolase OS=Bradyrhizobium diazoefficiens (strain JCM 10833 / BCRC 13528 / IAM 13628 / NBRC 14792 / USDA 110) OX=224911 GN=eno PE=3 SV=1 - [ENO_BRADU]	eno	0	1	0	40.5485	0	167.186	0.441209	Only in CKD4	Only in CKD4	0	0	0	0	0	0	0	0	0	0	0	0	0	0	0	0	689.324	0	0	0	0	0	0	0	0	0	0	0	0
Q8FYX8	Phosphoglycerate kinase OS=Brucella suis biovar 1 (strain 1330) OX=204722 GN=pgk PE=3 SV=1 - [PGK_BRUSU]	pgk	0	1	0	151.125	0	623.106	0.441209	Only in CKD4	Only in CKD4	0	0	0	0	0	0	0	0	0	0	0	0	0	2569.13	0	0	0	0	0	0	0	0	0	0	0	0	0	0	0
P59566	Enolase OS=Buchnera aphidicola subsp. Baizongia pistaciae (strain Bp) OX=224915 GN=eno PE=3 SV=1 - [ENO_BUCBP]	eno	0	1	0	12.5956	0	51.933	0.441209	Only in CKD4	Only in CKD4	0	0	0	0	0	0	0	0	0	0	0	0	0	0	0	0	0	0	0	0	0	0	0	0	214.125	0	0	0	0
O31300	Elongation factor Tu (Fragment) OS=Buchnera aphidicola subsp. Melaphis rhois OX=118103 GN=tuf PE=3 SV=1 - [EFTU_BUCMH]	tuf	0	1	0	318.997	0	1315.26	0.441209	Only in CKD4	Only in CKD4	0	0	0	0	0	0	0	0	0	0	0	0	5422.95	0	0	0	0	0	0	0	0	0	0	0	0	0	0	0	0
A9AJR8	Glucose-6-phosphate isomerase OS=Burkholderia multivorans (strain ATCC 17616 / 249) OX=395019 GN=pgi PE=3 SV=1 - [G6PI_BURM1]	pgi	0	1	0	20.3282	0	83.8153	0.441209	Only in CKD4	Only in CKD4	0	0	0	0	0	0	0	0	0	0	0	0	0	0	0	0	0	0	0	0	0	0	0	0	345.579	0	0	0	0
B9MR54	Polyribonucleotide nucleotidyltransferase OS=Caldicellulosiruptor bescii (strain ATCC BAA-1888 / DSM 6725 / Z-1320) OX=521460 GN=pnp PE=3 SV=1 - [PNP_CALBD]	pnp	0	1	0	29.7656	0	122.727	0.441209	Only in CKD4	Only in CKD4	0	0	0	0	0	0	0	0	0	0	0	0	0	0	0	0	0	0	0	0	0	0	0	0	0	0	0	506.016	0
A8Z6G1	Formate--tetrahydrofolate ligase OS=Campylobacter concisus (strain 13826) OX=360104 GN=fhs PE=3 SV=1 - [FTHS_CAMC1]	fhs	0	1	0	203.776	0	840.192	0.441209	Only in CKD4	Only in CKD4	0	0	0	0	0	0	0	0	0	0	0	0	0	0	0	0	0	0	0	0	3464.2	0	0	0	0	0	0	0	0
A1VZR5	Phosphoenolpyruvate carboxykinase (ATP) OS=Campylobacter jejuni subsp. jejuni serotype O:23/36 (strain 81-176) OX=354242 GN=pckA PE=3 SV=1 - [PCKA_CAMJJ]	pckA	0	1	0	16.1592	0	66.6261	0.441209	Only in CKD4	Only in CKD4	0	0	0	0	0	0	0	0	0	0	0	0	0	0	0	0	0	0	0	0	0	0	0	0	0	0	0	0	274.706
B9KG17	DNA ligase OS=Campylobacter lari (strain RM2100 / D67 / ATCC BAA-1060) OX=306263 GN=ligA PE=3 SV=1 - [DNLJ_CAMLR]	ligA	0	1	0	6.37248	0	26.2744	0.441209	Only in CKD4	Only in CKD4	0	0	0	0	0	0	0	0	0	0	0	0	0	0	0	0	0	0	0	0	0	108.332	0	0	0	0	0	0	0
Q3A9J4	Glycine reductase complex component B subunit gamma OS=Carboxydothermus hydrogenoformans (strain ATCC BAA-161 / DSM 6008 / Z-2901) OX=246194 GN=grdB PE=3 SV=2 - [GRDB_CARHZ]	grdB	0	1	0	4.97488	0	20.512	0.441209	Only in CKD4	Only in CKD4	0	0	0	0	0	0	0	0	0	0	0	0	0	0	0	0	0	0	0	0	0	0	0	0	84.573	0	0	0	0
Q9ABD2	Phosphoribosylamine--glycine ligase OS=Caulobacter vibrioides (strain ATCC 19089 / CB15) OX=190650 GN=purD PE=3 SV=1 - [PUR2_CAUVC]	purD	0	1	0	143.443	0	591.431	0.441209	Only in CKD4	Only in CKD4	0	0	0	0	0	0	0	0	0	0	0	0	0	0	0	0	0	0	0	0	0	0	0	0	0	0	0	2438.53	0
P42474	Elongation factor Tu OS=Cellulophaga lytica OX=979 GN=tuf PE=3 SV=1 - [EFTU_CELLY]	tuf	0	1	0	13.7072	0	56.5163	0.441209	Only in CKD4	Only in CKD4	0	0	0	0	0	0	0	0	0	0	0	0	233.023	0	0	0	0	0	0	0	0	0	0	0	0	0	0	0	0
B3PK63	50S ribosomal protein L17 OS=Cellvibrio japonicus (strain Ueda107) OX=498211 GN=rplQ PE=3 SV=1 - [RL17_CELJU]	rplQ	0	1	0	55.5475	0	229.028	0.441209	Only in CKD4	Only in CKD4	0	0	0	0	0	0	0	0	0	0	0	0	0	0	0	0	0	0	0	0	0	0	0	0	0	0	0	0	944.308
Q11HU8	Enolase OS=Chelativorans sp. (strain BNC1) OX=266779 GN=eno PE=3 SV=1 - [ENO_CHESB]	eno	0	1	0	47.7568	0	196.906	0.441209	Only in CKD4	Only in CKD4	0	0	0	0	0	0	0	0	0	0	0	0	0	0	0	0	0	0	0	0	0	0	0	0	0	0	0	0	811.866
Q9Z8P2	3-oxoacyl-[acyl-carrier-protein] reductase FabG OS=Chlamydia pneumoniae OX=83558 GN=fabG PE=3 SV=1 - [FABG_CHLPN]	fabG	0	1	0	63.9291	0	263.586	0.441209	Only in CKD4	Only in CKD4	0	0	0	0	0	0	0	0	0	0	0	0	0	0	0	0	0	1086.79	0	0	0	0	0	0	0	0	0	0	0
B3QSP0	Ketol-acid reductoisomerase (NADP(+)) OS=Chloroherpeton thalassium (strain ATCC 35110 / GB-78) OX=517418 GN=ilvC PE=3 SV=1 - [ILVC_CHLT3]	ilvC	0	1	0	256.558	0	1057.81	0.441209	Only in CKD4	Only in CKD4	0	0	0	0	0	0	0	0	0	0	0	0	0	0	0	0	0	0	0	0	0	0	4361.48	0	0	0	0	0	0
Q9ZHI1	Acetyl-CoA acetyltransferase OS=Chromobacterium violaceum (strain ATCC 12472 / DSM 30191 / JCM 1249 / NBRC 12614 / NCIMB 9131 / NCTC 9757) OX=243365 GN=phaA PE=3 SV=2 - [THIL_CHRVO]	phaA	0	1	0	59.7472	0	246.344	0.441209	Only in CKD4	Only in CKD4	0	0	0	0	0	0	0	0	0	0	0	0	0	0	0	0	0	0	0	0	1015.7	0	0	0	0	0	0	0	0
Q1QZP3	tRNA 5-methylaminomethyl-2-thiouridine biosynthesis bifunctional protein MnmC OS=Chromohalobacter salexigens (strain ATCC BAA-138 / DSM 3043 / CIP 106854 / NCIMB 13768 / 1H11) OX=290398 GN=mnmC PE=3 SV=1 - [MNMC_CHRSD]	mnmC	0	1	0	12.7905	0	52.7364	0.441209	Only in CKD4	Only in CKD4	0	0	0	0	0	0	0	0	0	0	0	0	217.438	0	0	0	0	0	0	0	0	0	0	0	0	0	0	0	0
P0DUM7	Propanediol dehydratase large subunit OS=Citrobacter freundii OX=546 GN=pduC PE=1 SV=1 - [PDUC_CITFR]	pduC	0	1	0	205.928	0	849.063	0.441209	Only in CKD4	Only in CKD4	0	0	0	0	0	0	0	0	0	0	0	0	0	0	0	0	0	0	0	0	3500.78	0	0	0	0	0	0	0	0
P41583	6-phosphogluconate dehydrogenase, decarboxylating (Fragment) OS=Citrobacter freundii OX=546 GN=gnd PE=3 SV=1 - [6PGD_CITFR]	gnd	0	1	0	56.1291	0	231.426	0.441209	Only in CKD4	Only in CKD4	0	0	0	0	0	0	0	0	0	0	0	0	0	0	0	0	0	0	0	0	0	0	0	0	954.195	0	0	0	0
P45511	Glycerol dehydrogenase OS=Citrobacter freundii OX=546 GN=dhaD PE=1 SV=1 - [GLDA_CITFR]	dhaD	0	1	0	2.45817	0	10.1353	0.441209	Only in CKD4	Only in CKD4	0	0	0	0	0	0	0	0	0	0	0	0	0	0	0	0	0	0	0	0	0	0	0	0	41.7888	0	0	0	0
A8AQB6	N-acetylneuraminate lyase OS=Citrobacter koseri (strain ATCC BAA-895 / CDC 4225-83 / SGSC4696) OX=290338 GN=nanA PE=3 SV=1 - [NANA_CITK8]	nanA	0	1	0	68.1022	0	280.793	0.441209	Only in CKD4	Only in CKD4	0	0	0	0	0	0	0	0	0	0	0	0	0	0	0	0	0	0	0	0	0	1157.74	0	0	0	0	0	0	0
A8AQI1	Peptide deformylase OS=Citrobacter koseri (strain ATCC BAA-895 / CDC 4225-83 / SGSC4696) OX=290338 GN=def PE=3 SV=1 - [DEF_CITK8]	def	0	1	0	18.844	0	77.6957	0.441209	Only in CKD4	Only in CKD4	0	0	0	0	0	0	0	0	0	0	0	0	0	0	0	0	0	0	0	0	0	0	0	0	320.348	0	0	0	0
A5CTA8	Enolase OS=Clavibacter michiganensis subsp. michiganensis (strain NCPPB 382) OX=443906 GN=eno PE=3 SV=1 - [ENO_CLAM3]	eno	0	1	0	6.68706	0	27.5714	0.441209	Only in CKD4	Only in CKD4	0	0	0	0	0	0	0	0	0	0	0	0	0	113.68	0	0	0	0	0	0	0	0	0	0	0	0	0	0	0
A8DEZ8	Proline racemase OS=Clostridioides difficile OX=1496 PE=1 SV=1 - [PRAC_CLODI]	Not available	0	1	0	75.3389	0	310.63	0.441209	Only in CKD4	Only in CKD4	0	0	0	0	0	0	0	0	0	0	0	0	0	0	0	0	0	0	0	0	1280.76	0	0	0	0	0	0	0	0
Q181T7	2,3-bisphosphoglycerate-independent phosphoglycerate mutase OS=Clostridioides difficile (strain 630) OX=272563 GN=gpmI PE=3 SV=1 - [GPMI_CLOD6]	gpmI	0	1	0	131.968	0	544.118	0.441209	Only in CKD4	Only in CKD4	0	0	0	0	0	0	0	0	0	0	0	0	2243.45	0	0	0	0	0	0	0	0	0	0	0	0	0	0	0	0
Q18B36	Acetate kinase OS=Clostridioides difficile (strain 630) OX=272563 GN=ackA PE=3 SV=1 - [ACKA_CLOD6]	ackA	0	1	0	92.1611	0	379.99	0.441209	Only in CKD4	Only in CKD4	0	0	0	0	0	0	0	0	0	0	0	0	0	0	0	0	0	0	0	0	0	0	0	0	0	0	0	0	1566.74
Q18CF4	Elongation factor G OS=Clostridioides difficile (strain 630) OX=272563 GN=fusA PE=3 SV=1 - [EFG_CLOD6]	fusA	0	1	0	343.981	0	1418.27	0.441209	Only in CKD4	Only in CKD4	0	0	0	0	0	0	0	0	0	0	0	0	0	5847.69	0	0	0	0	0	0	0	0	0	0	0	0	0	0	0
P45359	Acetyl-CoA acetyltransferase OS=Clostridium acetobutylicum (strain ATCC 824 / DSM 792 / JCM 1419 / LMG 5710 / VKM B-1787) OX=272562 GN=thlA PE=1 SV=1 - [THLA_CLOAB]	thlA	0	1	0	220.921	0	910.881	0.441209	Only in CKD4	Only in CKD4	0	0	0	0	0	0	0	0	0	0	0	0	3755.66	0	0	0	0	0	0	0	0	0	0	0	0	0	0	0	0
Q97K30	Probable M18 family aminopeptidase 1 OS=Clostridium acetobutylicum (strain ATCC 824 / DSM 792 / JCM 1419 / LMG 5710 / VKM B-1787) OX=272562 GN=apeA PE=1 SV=1 - [APEA_CLOAB]	apeA	0	1	0	26.349	0	108.64	0.441209	Only in CKD4	Only in CKD4	0	0	0	0	0	0	0	0	0	0	0	0	447.933	0	0	0	0	0	0	0	0	0	0	0	0	0	0	0	0
A6LPL1	Formate--tetrahydrofolate ligase OS=Clostridium beijerinckii (strain ATCC 51743 / NCIMB 8052) OX=290402 GN=fhs PE=3 SV=1 - [FTHS_CLOB8]	fhs	0	1	0	168.535	0	694.888	0.441209	Only in CKD4	Only in CKD4	0	0	0	0	0	0	0	0	0	0	0	0	2865.1	0	0	0	0	0	0	0	0	0	0	0	0	0	0	0	0
A6LR07	2,3-bisphosphoglycerate-independent phosphoglycerate mutase OS=Clostridium beijerinckii (strain ATCC 51743 / NCIMB 8052) OX=290402 GN=gpmI PE=3 SV=1 - [GPMI_CLOB8]	gpmI	0	1	0	106.972	0	441.057	0.441209	Only in CKD4	Only in CKD4	0	0	0	0	0	0	0	0	0	0	0	0	0	0	0	0	0	0	0	0	0	0	0	0	1818.52	0	0	0	0
A6LUK9	Serine hydroxymethyltransferase OS=Clostridium beijerinckii (strain ATCC 51743 / NCIMB 8052) OX=290402 GN=glyA PE=3 SV=1 - [GLYA_CLOB8]	glyA	0	1	0	61.411	0	253.204	0.441209	Only in CKD4	Only in CKD4	0	0	0	0	0	0	0	0	0	0	0	0	1043.99	0	0	0	0	0	0	0	0	0	0	0	0	0	0	0	0
A6M3K0	Adenylosuccinate synthetase OS=Clostridium beijerinckii (strain ATCC 51743 / NCIMB 8052) OX=290402 GN=purA PE=3 SV=1 - [PURA_CLOB8]	purA	0	1	0	84.4649	0	348.258	0.441209	Only in CKD4	Only in CKD4	0	0	0	0	0	0	0	0	0	0	0	0	1435.9	0	0	0	0	0	0	0	0	0	0	0	0	0	0	0	0
Q05624	Phosphate butyryltransferase OS=Clostridium beijerinckii (strain ATCC 51743 / NCIMB 8052) OX=290402 GN=ptb PE=3 SV=1 - [PTB_CLOB8]	ptb	0	1	0	139.601	0	575.591	0.441209	Only in CKD4	Only in CKD4	0	0	0	0	0	0	0	0	0	0	0	0	0	0	0	0	0	0	0	0	2373.22	0	0	0	0	0	0	0	0
B2TIX3	GMP synthase [glutamine-hydrolyzing] OS=Clostridium botulinum (strain Eklund 17B / Type B) OX=935198 GN=guaA PE=3 SV=1 - [GUAA_CLOBB]	guaA	0	1	0	1.76755	0	7.28781	0.441209	Only in CKD4	Only in CKD4	0	0	0	0	0	0	0	0	0	0	0	0	0	0	0	0	0	0	0	0	0	0	0	0	30.0484	0	0	0	0
B1KTJ5	Phosphoglycerate kinase OS=Clostridium botulinum (strain Loch Maree / Type A3) OX=498214 GN=pgk PE=3 SV=1 - [PGK_CLOBM]	pgk	0	1	0	21.1579	0	87.2363	0.441209	Only in CKD4	Only in CKD4	0	0	0	0	0	0	0	0	0	0	0	0	0	0	0	0	0	0	0	0	0	0	0	0	359.684	0	0	0	0
A5N2N7	Triosephosphate isomerase OS=Clostridium kluyveri (strain ATCC 8527 / DSM 555 / NCIMB 10680) OX=431943 GN=tpiA PE=3 SV=1 - [TPIS_CLOK5]	tpiA	0	1	0	631.106	0	2602.12	0.441209	Only in CKD4	Only in CKD4	0	0	0	0	0	0	0	0	0	0	0	0	0	0	0	0	0	0	0	0	0	0	0	10728.8	0	0	0	0	0
A0PXN0	Formate--tetrahydrofolate ligase OS=Clostridium novyi (strain NT) OX=386415 GN=fhs PE=3 SV=1 - [FTHS_CLONN]	fhs	0	1	0	100.743	0	415.372	0.441209	Only in CKD4	Only in CKD4	0	0	0	0	0	0	0	0	0	0	0	0	0	0	0	0	0	0	1712.62	0	0	0	0	0	0	0	0	0	0
A0Q3I1	Peptidase T OS=Clostridium novyi (strain NT) OX=386415 GN=pepT PE=3 SV=1 - [PEPT_CLONN]	pepT	0	1	0	16.8174	0	69.3401	0.441209	Only in CKD4	Only in CKD4	0	0	0	0	0	0	0	0	0	0	0	0	285.897	0	0	0	0	0	0	0	0	0	0	0	0	0	0	0	0
Q8XKU1	Triosephosphate isomerase OS=Clostridium perfringens (strain 13 / Type A) OX=195102 GN=tpiA PE=1 SV=1 - [TPIS_CLOPE]	tpiA	0	1	0	10.6152	0	43.7676	0.441209	Only in CKD4	Only in CKD4	0	0	0	0	0	0	0	0	0	0	0	0	180.459	0	0	0	0	0	0	0	0	0	0	0	0	0	0	0	0
Q0TQA6	UPF0210 protein CPF_1748 OS=Clostridium perfringens (strain ATCC 13124 / DSM 756 / JCM 1290 / NCIMB 6125 / NCTC 8237 / Type A) OX=195103 GN=CPF_1748 PE=3 SV=1 - [Y1748_CLOP1]	CPF_1748	0	1	0	29.0162	0	119.637	0.441209	Only in CKD4	Only in CKD4	0	0	0	0	0	0	0	0	0	0	0	0	0	0	0	0	0	0	0	0	0	0	0	0	0	0	0	0	493.275
Q0SRS4	4-hydroxy-tetrahydrodipicolinate reductase OS=Clostridium perfringens (strain SM101 / Type A) OX=289380 GN=dapB PE=3 SV=1 - [DAPB_CLOPS]	dapB	0	1	0	58.5462	0	241.392	0.441209	Only in CKD4	Only in CKD4	0	0	0	0	0	0	0	0	0	0	0	0	995.285	0	0	0	0	0	0	0	0	0	0	0	0	0	0	0	0
Q0STD7	2,3-bisphosphoglycerate-independent phosphoglycerate mutase OS=Clostridium perfringens (strain SM101 / Type A) OX=289380 GN=gpmI PE=3 SV=1 - [GPMI_CLOPS]	gpmI	0	1	0	476.026	0	1962.71	0.441209	Only in CKD4	Only in CKD4	0	0	0	0	0	0	0	0	0	0	0	0	8092.44	0	0	0	0	0	0	0	0	0	0	0	0	0	0	0	0
Q890U0	Butyrate kinase OS=Clostridium tetani (strain Massachusetts / E88) OX=212717 GN=buk PE=3 SV=1 - [BUK_CLOTE]	buk	0	1	0	1.92829	0	7.95054	0.441209	Only in CKD4	Only in CKD4	0	0	0	0	0	0	0	0	0	0	0	0	0	0	0	0	0	0	0	0	0	0	0	0	32.7809	0	0	0	0
Q898R1	2,3-bisphosphoglycerate-independent phosphoglycerate mutase OS=Clostridium tetani (strain Massachusetts / E88) OX=212717 GN=gpmI PE=3 SV=1 - [GPMI_CLOTE]	gpmI	0	1	0	1409.3	0	5810.69	0.441209	Only in CKD4	Only in CKD4	0	0	0	0	0	0	0	0	0	0	0	0	0	0	0	0	0	23958.1	0	0	0	0	0	0	0	0	0	0	0
Q6NJ43	Uncharacterized transporter DIP0570 OS=Corynebacterium diphtheriae (strain ATCC 700971 / NCTC 13129 / Biotype gravis) OX=257309 GN=DIP0570 PE=3 SV=1 - [Y570_CORDI]	DIP0570	0	1	0	4.4956	0	18.5358	0.441209	Only in CKD4	Only in CKD4	0	0	0	0	0	0	0	0	0	0	0	0	0	0	0	0	0	0	0	0	0	0	0	0	76.4253	0	0	0	0
Q8RQL3	Phosphoenolpyruvate carboxylase OS=Corynebacterium efficiens (strain DSM 44549 / YS-314 / AJ 12310 / JCM 11189 / NBRC 100395) OX=196164 GN=ppc PE=3 SV=1 - [CAPP_COREF]	ppc	0	1	0	35.6494	0	146.986	0.441209	Only in CKD4	Only in CKD4	0	0	0	0	0	0	0	0	0	0	0	0	0	0	0	0	0	0	0	0	0	0	606.039	0	0	0	0	0	0
Q01651	Glyceraldehyde-3-phosphate dehydrogenase OS=Corynebacterium glutamicum (strain ATCC 13032 / DSM 20300 / BCRC 11384 / JCM 1318 / LMG 3730 / NCIMB 10025) OX=196627 GN=gap PE=3 SV=2 - [G3P_CORGL]	gap	0	1	0	274.056	0	1129.96	0.441209	Only in CKD4	Only in CKD4	0	0	0	0	0	0	0	0	0	0	0	0	0	0	0	0	0	0	0	0	0	0	4658.96	0	0	0	0	0	0
A4QHG2	Adenylosuccinate synthetase OS=Corynebacterium glutamicum (strain R) OX=340322 GN=purA PE=3 SV=1 - [PURA_CORGB]	purA	0	1	0	1.52635	0	6.29332	0.441209	Only in CKD4	Only in CKD4	0	0	0	0	0	0	0	0	0	0	0	0	0	0	0	0	0	0	0	0	0	0	0	0	25.948	0	0	0	0
B1WSG7	LL-diaminopimelate aminotransferase OS=Crocosphaera subtropica (strain ATCC 51142 / BH68) OX=43989 GN=dapL PE=3 SV=1 - [DAPAT_CROS5]	dapL	0	1	0	114.723	0	473.015	0.441209	Only in CKD4	Only in CKD4	0	0	0	0	0	0	0	0	0	0	0	0	0	0	0	0	0	0	0	0	0	0	0	1950.29	0	0	0	0	0
A7MGF4	Glucose-1-phosphate adenylyltransferase OS=Cronobacter sakazakii (strain ATCC BAA-894) OX=290339 GN=glgC PE=3 SV=1 - [GLGC_CROS8]	glgC	0	1	0	12.1396	0	50.0528	0.441209	Only in CKD4	Only in CKD4	0	0	0	0	0	0	0	0	0	0	0	0	0	0	0	0	0	0	0	0	0	0	0	0	206.373	0	0	0	0
A7MH30	UPF0304 protein ESA_00925 OS=Cronobacter sakazakii (strain ATCC BAA-894) OX=290339 GN=ESA_00925 PE=3 SV=1 - [Y925_CROS8]	ESA_00925	0	1	0	17.4452	0	71.9285	0.441209	Only in CKD4	Only in CKD4	0	0	0	0	0	0	0	0	0	0	0	0	0	0	0	0	0	0	0	0	0	0	0	0	296.569	0	0	0	0
A7MIP1	UPF0213 protein ESA_03545 OS=Cronobacter sakazakii (strain ATCC BAA-894) OX=290339 GN=ESA_03545 PE=3 SV=1 - [Y3545_CROS8]	ESA_03545	0	1	0	1085.16	0	4474.23	0.441209	Only in CKD4	Only in CKD4	0	0	0	0	0	0	0	0	0	0	0	0	0	0	0	0	18447.7	0	0	0	0	0	0	0	0	0	0	0	0
A7MPF7	30S ribosomal protein S4 OS=Cronobacter sakazakii (strain ATCC BAA-894) OX=290339 GN=rpsD PE=3 SV=1 - [RS4_CROS8]	rpsD	0	1	0	32.9979	0	136.054	0.441209	Only in CKD4	Only in CKD4	0	0	0	0	0	0	0	0	0	0	0	0	0	0	0	0	0	0	0	0	0	0	0	0	560.965	0	0	0	0
A7MPH6	50S ribosomal protein L5 OS=Cronobacter sakazakii (strain ATCC BAA-894) OX=290339 GN=rplE PE=3 SV=1 - [RL5_CROS8]	rplE	0	1	0	33.8289	0	139.48	0.441209	Only in CKD4	Only in CKD4	0	0	0	0	0	0	0	0	0	0	0	0	0	0	0	0	0	0	0	0	0	0	0	0	575.092	0	0	0	0
P40117	Ribulose-phosphate 3-epimerase 1 OS=Cupriavidus necator (strain ATCC 17699 / DSM 428 / KCTC 22496 / NCIMB 10442 / H16 / Stanier 337) OX=381666 GN=rpe1 PE=3 SV=1 - [RPE1_CUPNH]	rpe1	0	1	0	53.192	0	219.316	0.441209	Only in CKD4	Only in CKD4	0	0	0	0	0	0	0	0	0	0	0	0	0	0	0	0	0	0	0	0	0	0	0	904.264	0	0	0	0	0
Q0KCT2	Triosephosphate isomerase OS=Cupriavidus necator (strain ATCC 17699 / DSM 428 / KCTC 22496 / NCIMB 10442 / H16 / Stanier 337) OX=381666 GN=tpiA PE=3 SV=1 - [TPIS_CUPNH]	tpiA	0	1	0	13.879	0	57.2246	0.441209	Only in CKD4	Only in CKD4	0	0	0	0	0	0	0	0	0	0	0	0	0	0	0	0	0	0	0	0	0	0	0	0	235.943	0	0	0	0
Q11QQ3	Malate dehydrogenase OS=Cytophaga hutchinsonii (strain ATCC 33406 / DSM 1761 / CIP 103989 / NBRC 15051 / NCIMB 9469 / D465) OX=269798 GN=mdh PE=3 SV=1 - [MDH_CYTH3]	mdh	0	1	0	154.907	0	638.699	0.441209	Only in CKD4	Only in CKD4	0	0	0	0	0	0	0	0	0	0	0	0	0	0	0	0	0	0	2633.42	0	0	0	0	0	0	0	0	0	0
C1CWY8	Glycogen synthase OS=Deinococcus deserti (strain DSM 17065 / CIP 109153 / LMG 22923 / VCD115) OX=546414 GN=glgA PE=3 SV=1 - [GLGA_DEIDV]	glgA	0	1	0	48.7229	0	200.89	0.441209	Only in CKD4	Only in CKD4	0	0	0	0	0	0	0	0	0	0	0	0	0	0	0	0	0	0	0	0	0	0	828.289	0	0	0	0	0	0
Q1IXJ7	Lipoyl synthase OS=Deinococcus geothermalis (strain DSM 11300 / AG-3a) OX=319795 GN=lipA PE=3 SV=1 - [LIPA_DEIGD]	lipA	0	1	0	217.342	0	896.125	0.441209	Only in CKD4	Only in CKD4	0	0	0	0	0	0	0	0	0	0	0	0	0	0	0	0	0	0	3694.82	0	0	0	0	0	0	0	0	0	0
Q9RZ02	Urocanate hydratase OS=Deinococcus radiodurans (strain ATCC 13939 / DSM 20539 / JCM 16871 / LMG 4051 / NBRC 15346 / NCIMB 9279 / R1 / VKM B-1422) OX=243230 GN=hutU PE=3 SV=1 - [HUTU_DEIRA]	hutU	0	1	0	507.936	0	2094.27	0.441209	Only in CKD4	Only in CKD4	0	0	0	0	0	0	0	0	0	0	0	0	0	0	0	0	0	0	0	0	0	0	0	8634.9	0	0	0	0	0
A9BP42	Probable protein kinase UbiB OS=Delftia acidovorans (strain DSM 14801 / SPH-1) OX=398578 GN=ubiB PE=3 SV=1 - [UBIB_DELAS]	ubiB	0	1	0	87.0365	0	358.861	0.441209	Only in CKD4	Only in CKD4	0	0	0	0	0	0	0	0	0	0	0	0	0	0	0	0	0	0	0	0	0	1479.62	0	0	0	0	0	0	0
B8G1V8	DNA-directed RNA polymerase subunit beta OS=Desulfitobacterium hafniense (strain DSM 10664 / DCB-2) OX=272564 GN=rpoB PE=3 SV=1 - [RPOB_DESHD]	rpoB	0	1	0	21.6016	0	89.0657	0.441209	Only in CKD4	Only in CKD4	0	0	0	0	0	0	0	0	0	0	0	0	0	0	0	0	0	0	0	0	0	0	0	0	367.227	0	0	0	0
A8ZRV0	Alanine racemase OS=Desulfococcus oleovorans (strain DSM 6200 / JCM 39069 / Hxd3) OX=96561 GN=alr PE=3 SV=1 - [ALR_DESOH]	alr	0	1	0	832.436	0	3432.22	0.441209	Only in CKD4	Only in CKD4	0	0	0	0	0	0	0	0	0	0	0	0	0	0	0	0	0	0	0	0	0	14151.4	0	0	0	0	0	0	0
A8ZXR7	Phosphopantetheine adenylyltransferase OS=Desulfococcus oleovorans (strain DSM 6200 / JCM 39069 / Hxd3) OX=96561 GN=coaD PE=3 SV=1 - [COAD_DESOH]	coaD	0	1	0	2356.93	0	9717.86	0.441209	Only in CKD4	Only in CKD4	0	0	0	0	0	0	0	0	0	0	0	0	0	0	0	0	0	0	0	0	40067.8	0	0	0	0	0	0	0	0
A4J9C4	Probable transaldolase OS=Desulforamulus reducens (strain ATCC BAA-1160 / DSM 100696 / MI-1) OX=349161 GN=tal PE=3 SV=1 - [TAL_DESRM]	tal	0	1	0	16.4712	0	67.9126	0.441209	Only in CKD4	Only in CKD4	0	0	0	0	0	0	0	0	0	0	0	0	0	0	0	0	0	0	0	0	0	0	0	0	280.011	0	0	0	0
B1I1M9	DNA-directed RNA polymerase subunit beta' OS=Desulforudis audaxviator (strain MP104C) OX=477974 GN=rpoC PE=3 SV=1 - [RPOC_DESAP]	rpoC	0	1	0	123.372	0	508.677	0.441209	Only in CKD4	Only in CKD4	0	0	0	0	0	0	0	0	0	0	0	0	2097.33	0	0	0	0	0	0	0	0	0	0	0	0	0	0	0	0
A8LLG2	Elongation factor Tu OS=Dinoroseobacter shibae (strain DSM 16493 / NCIMB 14021 / DFL 12) OX=398580 GN=tuf2 PE=3 SV=1 - [EFTU_DINSH]	tuf2	0	1	0	2.82132	0	11.6326	0.441209	Only in CKD4	Only in CKD4	0	0	0	0	0	0	0	0	0	0	0	0	47.9625	0	0	0	0	0	0	0	0	0	0	0	0	0	0	0	0
Q2GGW3	2,3-bisphosphoglycerate-independent phosphoglycerate mutase OS=Ehrlichia chaffeensis (strain ATCC CRL-10679 / Arkansas) OX=205920 GN=gpmI PE=3 SV=1 - [GPMI_EHRCR]	gpmI	0	1	0	49.8674	0	205.609	0.441209	Only in CKD4	Only in CKD4	0	0	0	0	0	0	0	0	0	0	0	0	0	0	0	0	0	0	0	0	0	0	847.747	0	0	0	0	0	0
B1GZG8	Polyribonucleotide nucleotidyltransferase OS=Endomicrobium trichonymphae OX=1408204 GN=pnp PE=3 SV=1 - [PNP_ENDTX]	pnp	0	1	0	23.9383	0	98.7001	0.441209	Only in CKD4	Only in CKD4	0	0	0	0	0	0	0	0	0	0	0	0	0	406.951	0	0	0	0	0	0	0	0	0	0	0	0	0	0	0
A4W6Q6	5'-methylthioadenosine/S-adenosylhomocysteine nucleosidase OS=Enterobacter sp. (strain 638) OX=399742 GN=mtnN PE=3 SV=1 - [MTNN_ENT38]	mtnN	0	1	0	15.0958	0	62.2415	0.441209	Only in CKD4	Only in CKD4	0	0	0	0	0	0	0	0	0	0	0	0	0	0	0	0	0	0	0	0	0	0	0	0	256.628	0	0	0	0
A4W787	6,7-dimethyl-8-ribityllumazine synthase OS=Enterobacter sp. (strain 638) OX=399742 GN=ribH PE=3 SV=1 - [RISB_ENT38]	ribH	0	1	0	7.3738	0	30.403	0.441209	Only in CKD4	Only in CKD4	0	0	0	0	0	0	0	0	0	0	0	0	0	0	0	0	0	0	0	0	0	0	0	0	125.355	0	0	0	0
A4W8F0	DNA protection during starvation protein OS=Enterobacter sp. (strain 638) OX=399742 GN=dps PE=3 SV=1 - [DPS_ENT38]	dps	0	1	0	36.9135	0	152.198	0.441209	Only in CKD4	Only in CKD4	0	0	0	0	0	0	0	0	0	0	0	0	0	0	0	0	0	0	0	0	0	627.53	0	0	0	0	0	0	0
A4WEZ9	50S ribosomal protein L21 OS=Enterobacter sp. (strain 638) OX=399742 GN=rplU PE=3 SV=1 - [RL21_ENT38]	rplU	0	1	0	26.1118	0	107.662	0.441209	Only in CKD4	Only in CKD4	0	0	0	0	0	0	0	0	0	0	0	0	0	0	0	0	0	0	0	0	0	0	0	0	443.9	0	0	0	0
Q837P9	S-adenosylmethionine synthase OS=Enterococcus faecalis (strain ATCC 700802 / V583) OX=226185 GN=metK PE=3 SV=1 - [METK_ENTFA]	metK	0	1	0	41.4689	0	170.981	0.441209	Only in CKD4	Only in CKD4	0	0	0	0	0	0	0	0	0	0	0	0	704.971	0	0	0	0	0	0	0	0	0	0	0	0	0	0	0	0
B2VEC5	NAD kinase OS=Erwinia tasmaniensis (strain DSM 17950 / CFBP 7177 / CIP 109463 / NCPPB 4357 / Et1/99) OX=465817 GN=nadK PE=3 SV=1 - [NADK_ERWT9]	nadK	0	1	0	335.38	0	1382.81	0.441209	Only in CKD4	Only in CKD4	0	0	0	0	0	0	0	0	0	0	0	0	0	0	0	0	0	0	5701.46	0	0	0	0	0	0	0	0	0	0
B2VFZ6	2-C-methyl-D-erythritol 2,4-cyclodiphosphate synthase OS=Erwinia tasmaniensis (strain DSM 17950 / CFBP 7177 / CIP 109463 / NCPPB 4357 / Et1/99) OX=465817 GN=ispF PE=3 SV=1 - [ISPF_ERWT9]	ispF	0	1	0	3.18518	0	13.1328	0.441209	Only in CKD4	Only in CKD4	0	0	0	0	0	0	0	0	0	0	0	0	0	0	0	0	0	0	0	0	0	0	0	0	54.148	0	0	0	0
A1A774	Isoleucine--tRNA ligase OS=Escherichia coli O1:K1 / APEC OX=405955 GN=ileS PE=3 SV=1 - [SYI_ECOK1]	ileS	0	1	0	26.2951	0	108.417	0.441209	Only in CKD4	Only in CKD4	0	0	0	0	0	0	0	0	0	0	0	0	0	0	0	0	0	0	0	0	0	0	0	0	447.016	0	0	0	0
A1A7U9	Xanthine-guanine phosphoribosyltransferase OS=Escherichia coli O1:K1 / APEC OX=405955 GN=gpt PE=3 SV=1 - [XGPT_ECOK1]	gpt	0	1	0	58.4854	0	241.141	0.441209	Only in CKD4	Only in CKD4	0	0	0	0	0	0	0	0	0	0	0	0	0	0	0	0	0	0	0	0	0	0	0	0	994.251	0	0	0	0
A1A7V4	Gamma-glutamyl phosphate reductase OS=Escherichia coli O1:K1 / APEC OX=405955 GN=proA PE=3 SV=1 - [PROA_ECOK1]	proA	0	1	0	6.19931	0	25.5604	0.441209	Only in CKD4	Only in CKD4	0	0	0	0	0	0	0	0	0	0	0	0	0	0	0	0	0	0	0	0	0	0	0	0	105.388	0	0	0	0
A1A831	Beta-galactosidase OS=Escherichia coli O1:K1 / APEC OX=405955 GN=lacZ PE=3 SV=1 - [BGAL_ECOK1]	lacZ	0	1	0	69.1355	0	285.053	0.441209	Only in CKD4	Only in CKD4	0	0	0	0	0	0	0	0	0	0	0	0	0	0	0	0	0	0	0	0	0	0	0	0	1175.3	0	0	0	0
A1A835	S-(hydroxymethyl)glutathione dehydrogenase OS=Escherichia coli O1:K1 / APEC OX=405955 GN=frmA PE=3 SV=1 - [FRMA_ECOK1]	frmA	0	1	0	35.7926	0	147.577	0.441209	Only in CKD4	Only in CKD4	0	0	0	0	0	0	0	0	0	0	0	0	0	0	0	0	0	0	0	0	0	0	0	0	608.474	0	0	0	0
A1A8R9	Pyrimidine-specific ribonucleoside hydrolase RihA OS=Escherichia coli O1:K1 / APEC OX=405955 GN=rihA PE=3 SV=1 - [RIHA_ECOK1]	rihA	0	1	0	3.17729	0	13.1003	0.441209	Only in CKD4	Only in CKD4	0	0	0	0	0	0	0	0	0	0	0	0	0	0	0	0	0	0	0	0	0	0	0	0	54.014	0	0	0	0
A1A909	6-phosphogluconolactonase OS=Escherichia coli O1:K1 / APEC OX=405955 GN=pgl PE=3 SV=1 - [6PGL_ECOK1]	pgl	0	1	0	89.1727	0	367.668	0.441209	Only in CKD4	Only in CKD4	0	0	0	0	0	0	0	0	0	0	0	0	0	0	0	0	0	0	0	0	0	0	0	0	1515.94	0	0	0	0
A1A9I4	Phosphoserine aminotransferase OS=Escherichia coli O1:K1 / APEC OX=405955 GN=serC PE=3 SV=1 - [SERC_ECOK1]	serC	0	1	0	3.32421	0	13.7061	0.441209	Only in CKD4	Only in CKD4	0	0	0	0	0	0	0	0	0	0	0	0	0	0	0	0	0	0	0	0	0	0	0	0	56.5116	0	0	0	0
A1A9V7	Dihydroorotase OS=Escherichia coli O1:K1 / APEC OX=405955 GN=pyrC PE=3 SV=1 - [PYRC_ECOK1]	pyrC	0	1	0	57.2088	0	235.878	0.441209	Only in CKD4	Only in CKD4	0	0	0	0	0	0	0	0	0	0	0	0	0	0	0	0	0	0	0	0	0	0	0	0	972.549	0	0	0	0
A1AA21	Peptidase T OS=Escherichia coli O1:K1 / APEC OX=405955 GN=pepT PE=3 SV=1 - [PEPT_ECOK1]	pepT	0	1	0	16.4546	0	67.8439	0.441209	Only in CKD4	Only in CKD4	0	0	0	0	0	0	0	0	0	0	0	0	0	0	0	0	0	0	0	0	0	0	0	0	279.727	0	0	0	0
A1ABA1	Altronate oxidoreductase OS=Escherichia coli O1:K1 / APEC OX=405955 GN=uxaB PE=3 SV=1 - [UXAB_ECOK1]	uxaB	0	1	0	389.096	0	1604.28	0.441209	Only in CKD4	Only in CKD4	0	0	0	0	0	0	0	0	0	0	0	0	0	0	0	0	0	0	0	0	0	0	0	0	6614.63	0	0	0	0
A1AD04	Cytidine deaminase OS=Escherichia coli O1:K1 / APEC OX=405955 GN=cdd PE=3 SV=1 - [CDD_ECOK1]	cdd	0	1	0	5.95588	0	24.5567	0.441209	Only in CKD4	Only in CKD4	0	0	0	0	0	0	0	0	0	0	0	0	0	0	0	0	0	0	0	0	0	0	0	0	101.25	0	0	0	0
A1AD59	Periplasmic nitrate reductase OS=Escherichia coli O1:K1 / APEC OX=405955 GN=napA PE=3 SV=1 - [NAPA_ECOK1]	napA	0	1	0	30.0739	0	123.998	0.441209	Only in CKD4	Only in CKD4	0	0	0	0	0	0	0	0	0	0	0	0	0	0	0	0	0	0	0	0	0	0	0	0	511.256	0	0	0	0
A1ADT5	Pyridoxine/pyridoxal/pyridoxamine kinase OS=Escherichia coli O1:K1 / APEC OX=405955 GN=pdxK PE=3 SV=1 - [PDXK_ECOK1]	pdxK	0	1	0	2.77164	0	11.4278	0.441209	Only in CKD4	Only in CKD4	0	0	0	0	0	0	0	0	0	0	0	0	0	0	0	0	0	0	0	0	0	0	0	0	47.1179	0	0	0	0
A1AE61	Peptidase B OS=Escherichia coli O1:K1 / APEC OX=405955 GN=pepB PE=3 SV=1 - [PEPB_ECOK1]	pepB	0	1	0	53.7621	0	221.667	0.441209	Only in CKD4	Only in CKD4	0	0	0	0	0	0	0	0	0	0	0	0	0	0	0	0	0	0	0	0	0	0	0	0	913.956	0	0	0	0
A1AEY9	L-fucose isomerase OS=Escherichia coli O1:K1 / APEC OX=405955 GN=fucI PE=3 SV=1 - [FUCI_ECOK1]	fucI	0	1	0	81.9376	0	337.837	0.441209	Only in CKD4	Only in CKD4	0	0	0	0	0	0	0	0	0	0	0	0	0	0	0	0	0	0	0	0	0	0	0	0	1392.94	0	0	0	0
A1AF92	Glycine dehydrogenase (decarboxylating) OS=Escherichia coli O1:K1 / APEC OX=405955 GN=gcvP PE=3 SV=1 - [GCSP_ECOK1]	gcvP	0	1	0	38.9769	0	160.706	0.441209	Only in CKD4	Only in CKD4	0	0	0	0	0	0	0	0	0	0	0	0	0	0	0	0	0	0	0	0	0	0	0	0	662.607	0	0	0	0
A1AFC5	Agmatinase OS=Escherichia coli O1:K1 / APEC OX=405955 GN=speB PE=3 SV=1 - [SPEB_ECOK1]	speB	0	1	0	14.2009	0	58.5516	0.441209	Only in CKD4	Only in CKD4	0	0	0	0	0	0	0	0	0	0	0	0	0	0	0	0	0	0	0	0	0	0	0	0	241.415	0	0	0	0
A1AG35	5-keto-4-deoxy-D-glucarate aldolase OS=Escherichia coli O1:K1 / APEC OX=405955 GN=garL PE=3 SV=1 - [GARL_ECOK1]	garL	0	1	0	8.70934	0	35.9095	0.441209	Only in CKD4	Only in CKD4	0	0	0	0	0	0	0	0	0	0	0	0	0	0	0	0	0	0	0	0	0	148.059	0	0	0	0	0	0	0
A1AG69	Polyribonucleotide nucleotidyltransferase OS=Escherichia coli O1:K1 / APEC OX=405955 GN=pnp PE=3 SV=2 - [PNP_ECOK1]	pnp	0	1	0	16.8026	0	69.279	0.441209	Only in CKD4	Only in CKD4	0	0	0	0	0	0	0	0	0	0	0	0	0	0	0	0	0	0	0	0	0	0	0	0	285.645	0	0	0	0
A1AHE6	Protein-export protein SecB OS=Escherichia coli O1:K1 / APEC OX=405955 GN=secB PE=3 SV=2 - [SECB_ECOK1]	secB	0	1	0	33.4113	0	137.758	0.441209	Only in CKD4	Only in CKD4	0	0	0	0	0	0	0	0	0	0	0	0	0	0	0	0	0	0	0	0	0	0	0	0	567.992	0	0	0	0
A1AHF3	L-threonine 3-dehydrogenase OS=Escherichia coli O1:K1 / APEC OX=405955 GN=tdh PE=3 SV=1 - [TDH_ECOK1]	tdh	0	1	0	6.86272	0	28.2957	0.441209	Only in CKD4	Only in CKD4	0	0	0	0	0	0	0	0	0	0	0	0	0	0	0	0	0	0	0	0	0	0	0	0	116.666	0	0	0	0
A1AHU3	Dihydroxy-acid dehydratase OS=Escherichia coli O1:K1 / APEC OX=405955 GN=ilvD PE=3 SV=1 - [ILVD_ECOK1]	ilvD	0	1	0	3.34417	0	13.7884	0.441209	Only in CKD4	Only in CKD4	0	0	0	0	0	0	0	0	0	0	0	0	0	0	0	0	0	0	0	0	0	0	0	0	56.8508	0	0	0	0
A1AI34	Xaa-Pro dipeptidase OS=Escherichia coli O1:K1 / APEC OX=405955 GN=pepQ PE=3 SV=1 - [PEPQ_ECOK1]	pepQ	0	1	0	110.657	0	456.249	0.441209	Only in CKD4	Only in CKD4	0	0	0	0	0	0	0	0	0	0	0	0	0	0	0	0	0	0	0	0	0	0	0	0	1881.16	0	0	0	0
A1AIA7	ATP-dependent protease subunit HslV OS=Escherichia coli O1:K1 / APEC OX=405955 GN=hslV PE=3 SV=1 - [HSLV_ECOK1]	hslV	0	1	0	68.0161	0	280.437	0.441209	Only in CKD4	Only in CKD4	0	0	0	0	0	0	0	0	0	0	0	0	0	0	0	0	0	0	0	0	0	0	0	0	1156.27	0	0	0	0
A1AIR1	Cytochrome c-552 OS=Escherichia coli O1:K1 / APEC OX=405955 GN=nrfA PE=3 SV=1 - [NRFA_ECOK1]	nrfA	0	1	0	8.64522	0	35.6451	0.441209	Only in CKD4	Only in CKD4	0	0	0	0	0	0	0	0	0	0	0	0	0	0	0	0	0	0	0	0	0	0	0	0	146.969	0	0	0	0
A1AJI8	Mannonate dehydratase OS=Escherichia coli O1:K1 / APEC OX=405955 GN=uxuA PE=3 SV=1 - [UXUA_ECOK1]	uxuA	0	1	0	34.9025	0	143.907	0.441209	Only in CKD4	Only in CKD4	0	0	0	0	0	0	0	0	0	0	0	0	0	0	0	0	0	0	0	0	0	0	0	0	593.343	0	0	0	0
A1AJV0	Phosphopentomutase OS=Escherichia coli O1:K1 / APEC OX=405955 GN=deoB PE=3 SV=1 - [DEOB_ECOK1]	deoB	0	1	0	9.31376	0	38.4016	0.441209	Only in CKD4	Only in CKD4	0	0	0	0	0	0	0	0	0	0	0	0	0	0	0	0	0	0	0	0	0	0	0	0	158.334	0	0	0	0
A7ZI91	Beta-galactosidase OS=Escherichia coli O139:H28 (strain E24377A / ETEC) OX=331111 GN=lacZ PE=3 SV=1 - [BGAL_ECO24]	lacZ	0	1	0	64.3425	0	265.291	0.441209	Only in CKD4	Only in CKD4	0	0	0	0	0	0	0	0	0	0	0	0	0	0	0	0	0	0	0	0	0	0	0	0	1093.82	0	0	0	0
A7ZJU2	Hydroxylamine reductase OS=Escherichia coli O139:H28 (strain E24377A / ETEC) OX=331111 GN=hcp PE=3 SV=1 - [HCP_ECO24]	hcp	0	1	0	10.9258	0	45.0483	0.441209	Only in CKD4	Only in CKD4	0	0	0	0	0	0	0	0	0	0	0	0	0	0	0	0	0	0	0	0	0	0	0	0	185.739	0	0	0	0
A7ZST1	Phosphoenolpyruvate carboxykinase (ATP) OS=Escherichia coli O139:H28 (strain E24377A / ETEC) OX=331111 GN=pckA PE=3 SV=1 - [PCKA_ECO24]	pckA	0	1	0	126.26	0	520.583	0.441209	Only in CKD4	Only in CKD4	0	0	0	0	0	0	0	0	0	0	0	0	0	0	0	0	0	0	0	0	0	0	0	0	2146.42	0	0	0	0
A7ZVS4	Deoxyribose-phosphate aldolase OS=Escherichia coli O139:H28 (strain E24377A / ETEC) OX=331111 GN=deoC PE=3 SV=1 - [DEOC_ECO24]	deoC	0	1	0	94.1892	0	388.352	0.441209	Only in CKD4	Only in CKD4	0	0	0	0	0	0	0	0	0	0	0	0	0	0	0	0	0	0	0	0	0	0	0	0	1601.22	0	0	0	0
A7ZVV7	Chaperone protein DnaK OS=Escherichia coli O9:H4 (strain HS) OX=331112 GN=dnaK PE=3 SV=1 - [DNAK_ECOHS]	dnaK	0	1	0	43.3989	0	178.938	0.441209	Only in CKD4	Only in CKD4	0	0	0	0	0	0	0	0	0	0	0	0	0	0	0	0	0	0	0	0	0	0	0	0	737.781	0	0	0	0
A8A466	Phosphoglycerate kinase OS=Escherichia coli O9:H4 (strain HS) OX=331112 GN=pgk PE=3 SV=1 - [PGK_ECOHS]	pgk	0	1	0	15.1236	0	62.3563	0.441209	Only in CKD4	Only in CKD4	0	0	0	0	0	0	0	0	0	0	0	0	0	0	0	0	0	0	0	0	0	257.102	0	0	0	0	0	0	0
B5YRY4	Uronate isomerase OS=Escherichia coli O157:H7 (strain EC4115 / EHEC) OX=444450 GN=uxaC PE=3 SV=1 - [UXAC_ECO5E]	uxaC	0	1	0	152.408	0	628.396	0.441209	Only in CKD4	Only in CKD4	0	0	0	0	0	0	0	0	0	0	0	0	0	0	0	0	0	0	0	0	0	2590.94	0	0	0	0	0	0	0
B5Z123	Serine hydroxymethyltransferase OS=Escherichia coli O157:H7 (strain EC4115 / EHEC) OX=444450 GN=glyA PE=3 SV=1 - [GLYA_ECO5E]	glyA	0	1	0	13.2087	0	54.461	0.441209	Only in CKD4	Only in CKD4	0	0	0	0	0	0	0	0	0	0	0	0	0	0	0	0	0	0	0	0	0	0	0	0	224.548	0	0	0	0
B7M0D6	Crotonobetainyl-CoA reductase OS=Escherichia coli O8 (strain IAI1) OX=585034 GN=caiA PE=3 SV=1 - [CAIA_ECO8A]	caiA	0	1	0	96.3687	0	397.338	0.441209	Only in CKD4	Only in CKD4	0	0	0	0	0	0	0	0	0	0	0	0	0	0	0	0	0	0	0	0	0	0	0	0	1638.27	0	0	0	0
B7MRE6	Peptidase E OS=Escherichia coli O81 (strain ED1a) OX=585397 GN=pepE PE=3 SV=1 - [PEPE_ECO81]	pepE	0	1	0	23.126	0	95.351	0.441209	Only in CKD4	Only in CKD4	0	0	0	0	0	0	0	0	0	0	0	0	0	0	0	0	0	0	0	0	0	0	0	0	393.142	0	0	0	0
E3PJ90	Putative lipoprotein YghJ OS=Escherichia coli O78:H11 (strain H10407 / ETEC) OX=316401 GN=yghJ PE=3 SV=1 - [ACFD_ECOH1]	yghJ	0	1	0	18.7445	0	77.2857	0.441209	Only in CKD4	Only in CKD4	0	0	0	0	0	0	0	0	0	0	0	0	0	0	0	0	0	0	0	0	0	0	0	0	318.657	0	0	0	0
P0A4L5	Thiol:disulfide interchange protein DsbA OS=Escherichia coli O6:H1 (strain CFT073 / ATCC 700928 / UPEC) OX=199310 GN=dsbA PE=3 SV=1 - [DSBA_ECOL6]	dsbA	0	1	0	16.0108	0	66.0141	0.441209	Only in CKD4	Only in CKD4	0	0	0	0	0	0	0	0	0	0	0	0	0	0	0	0	0	0	0	0	0	0	0	0	272.183	0	0	0	0
Q0THJ1	Pyridoxal kinase PdxY OS=Escherichia coli O6:K15:H31 (strain 536 / UPEC) OX=362663 GN=pdxY PE=3 SV=2 - [PDXY_ECOL5]	pdxY	0	1	0	21.3349	0	87.9662	0.441209	Only in CKD4	Only in CKD4	0	0	0	0	0	0	0	0	0	0	0	0	0	0	0	0	0	0	0	0	0	0	0	0	362.694	0	0	0	0
Q8FF18	Pyridoxine 5'-phosphate synthase OS=Escherichia coli O6:H1 (strain CFT073 / ATCC 700928 / UPEC) OX=199310 GN=pdxJ PE=3 SV=3 - [PDXJ_ECOL6]	pdxJ	0	1	0	23.1888	0	95.6098	0.441209	Only in CKD4	Only in CKD4	0	0	0	0	0	0	0	0	0	0	0	0	0	0	0	0	0	0	0	0	0	0	0	0	394.209	0	0	0	0
Q8FJM0	DNA protection during starvation protein OS=Escherichia coli O6:H1 (strain CFT073 / ATCC 700928 / UPEC) OX=199310 GN=dps PE=3 SV=4 - [DPS_ECOL6]	dps	0	1	0	359.043	0	1480.37	0.441209	Only in CKD4	Only in CKD4	0	0	0	0	0	0	0	0	0	0	0	0	0	0	0	0	0	0	0	0	0	0	0	0	6103.73	0	0	0	0
B7LCV3	Aspartate carbamoyltransferase OS=Escherichia coli (strain 55989 / EAEC) OX=585055 GN=pyrB PE=3 SV=1 - [PYRB_ECO55]	pyrB	0	1	0	8.78868	0	36.2367	0.441209	Only in CKD4	Only in CKD4	0	0	0	0	0	0	0	0	0	0	0	0	0	0	0	0	0	0	0	0	0	0	0	0	149.408	0	0	0	0
B1J0T5	Beta-galactosidase OS=Escherichia coli (strain ATCC 8739 / DSM 1576 / NBRC 3972 / NCIMB 8545 / WDCM 00012 / Crooks) OX=481805 GN=lacZ PE=3 SV=1 - [BGAL_ECOLC]	lacZ	0	1	0	108.264	0	446.384	0.441209	Only in CKD4	Only in CKD4	0	0	0	0	0	0	0	0	0	0	0	0	0	0	0	0	0	0	0	0	0	1840.49	0	0	0	0	0	0	0
P00350	6-phosphogluconate dehydrogenase, decarboxylating OS=Escherichia coli (strain K12) OX=83333 GN=gnd PE=1 SV=2 - [6PGD_ECOLI]	gnd	0	1	0	93.0526	0	383.666	0.441209	Only in CKD4	Only in CKD4	0	0	0	0	0	0	0	0	0	0	0	0	0	0	0	0	0	0	0	0	0	0	0	0	1581.89	0	0	0	0
P00509	Aspartate aminotransferase OS=Escherichia coli (strain K12) OX=83333 GN=aspC PE=1 SV=1 - [AAT_ECOLI]	aspC	0	1	0	22.0514	0	90.9203	0.441209	Only in CKD4	Only in CKD4	0	0	0	0	0	0	0	0	0	0	0	0	0	0	0	0	0	0	0	0	0	0	0	0	374.874	0	0	0	0
P00805	L-asparaginase 2 OS=Escherichia coli (strain K12) OX=83333 GN=ansB PE=1 SV=2 - [ASPG2_ECOLI]	ansB	0	1	0	31.9206	0	131.612	0.441209	Only in CKD4	Only in CKD4	0	0	0	0	0	0	0	0	0	0	0	0	0	0	0	0	0	0	0	0	0	0	0	0	542.65	0	0	0	0
P02924	L-arabinose-binding periplasmic protein OS=Escherichia coli (strain K12) OX=83333 GN=araF PE=1 SV=2 - [ARAF_ECOLI]	araF	0	1	0	21.209	0	87.4471	0.441209	Only in CKD4	Only in CKD4	0	0	0	0	0	0	0	0	0	0	0	0	0	0	0	0	0	0	0	0	0	0	0	0	360.554	0	0	0	0
P02925	Ribose import binding protein RbsB OS=Escherichia coli (strain K12) OX=83333 GN=rbsB PE=1 SV=1 - [RBSB_ECOLI]	rbsB	0	1	0	13.8732	0	57.2007	0.441209	Only in CKD4	Only in CKD4	0	0	0	0	0	0	0	0	0	0	0	0	0	0	0	0	0	0	0	0	0	0	0	0	235.844	0	0	0	0
P04825	Aminopeptidase N OS=Escherichia coli (strain K12) OX=83333 GN=pepN PE=1 SV=2 - [AMPN_ECOLI]	pepN	0	1	0	3.1248	0	12.8839	0.441209	Only in CKD4	Only in CKD4	0	0	0	0	0	0	0	0	0	0	0	0	0	0	0	0	0	0	0	0	0	0	0	0	53.1216	0	0	0	0
P06715	Glutathione reductase OS=Escherichia coli (strain K12) OX=83333 GN=gor PE=1 SV=1 - [GSHR_ECOLI]	gor	0	1	0	5.87502	0	24.2233	0.441209	Only in CKD4	Only in CKD4	0	0	0	0	0	0	0	0	0	0	0	0	0	0	0	0	0	0	0	0	0	0	0	0	99.8754	0	0	0	0
P07658	Formate dehydrogenase H OS=Escherichia coli (strain K12) OX=83333 GN=fdhF PE=1 SV=2 - [FDHF_ECOLI]	fdhF	0	1	0	7.7148	0	31.8089	0.441209	Only in CKD4	Only in CKD4	0	0	0	0	0	0	0	0	0	0	0	0	0	0	0	0	0	0	0	0	0	0	0	0	131.152	0	0	0	0
P08200	Isocitrate dehydrogenase [NADP] OS=Escherichia coli (strain K12) OX=83333 GN=icd PE=1 SV=1 - [IDH_ECOLI]	icd	0	1	0	50.3496	0	207.597	0.441209	Only in CKD4	Only in CKD4	0	0	0	0	0	0	0	0	0	0	0	0	0	0	0	0	0	0	0	0	0	0	0	0	855.943	0	0	0	0
P08331	2',3'-cyclic-nucleotide 2'-phosphodiesterase/3'-nucleotidase OS=Escherichia coli (strain K12) OX=83333 GN=cpdB PE=1 SV=2 - [CPDB_ECOLI]	cpdB	0	1	0	6.61672	0	27.2814	0.441209	Only in CKD4	Only in CKD4	0	0	0	0	0	0	0	0	0	0	0	0	0	0	0	0	0	0	0	0	0	0	0	0	112.484	0	0	0	0
P09373	Formate acetyltransferase 1 OS=Escherichia coli (strain K12) OX=83333 GN=pflB PE=1 SV=2 - [PFLB_ECOLI]	pflB	0	1	0	149.598	0	616.808	0.441209	Only in CKD4	Only in CKD4	0	0	0	0	0	0	0	0	0	0	0	0	0	0	0	0	0	0	0	0	0	0	0	0	2543.16	0	0	0	0
P09394	Glycerophosphodiester phosphodiesterase, periplasmic OS=Escherichia coli (strain K12) OX=83333 GN=glpQ PE=1 SV=2 - [GLPQ_ECOLI]	glpQ	0	1	0	56.5111	0	233.001	0.441209	Only in CKD4	Only in CKD4	0	0	0	0	0	0	0	0	0	0	0	0	0	0	0	0	0	0	0	0	0	0	0	0	960.689	0	0	0	0
P0A6A3	Acetate kinase OS=Escherichia coli (strain K12) OX=83333 GN=ackA PE=1 SV=1 - [ACKA_ECOLI]	ackA	0	1	0	35.2913	0	145.51	0.441209	Only in CKD4	Only in CKD4	0	0	0	0	0	0	0	0	0	0	0	0	0	0	0	0	0	0	0	0	0	0	0	0	599.953	0	0	0	0
P0A6F5	Chaperonin GroEL OS=Escherichia coli (strain K12) OX=83333 GN=groEL PE=1 SV=2 - [CH60_ECOLI]	groEL	0	1	0	96.1508	0	396.44	0.441209	Only in CKD4	Only in CKD4	0	0	0	0	0	0	0	0	0	0	0	0	0	0	0	0	0	0	0	0	0	0	0	0	1634.56	0	0	0	0
P0A6M8	Elongation factor G OS=Escherichia coli (strain K12) OX=83333 GN=fusA PE=1 SV=2 - [EFG_ECOLI]	fusA	0	1	0	20.216	0	83.3527	0.441209	Only in CKD4	Only in CKD4	0	0	0	0	0	0	0	0	0	0	0	0	0	0	0	0	0	0	0	0	0	0	0	0	343.672	0	0	0	0
P0A759	Glucosamine-6-phosphate deaminase OS=Escherichia coli (strain K12) OX=83333 GN=nagB PE=1 SV=1 - [NAGB_ECOLI]	nagB	0	1	0	25.9805	0	107.12	0.441209	Only in CKD4	Only in CKD4	0	0	0	0	0	0	0	0	0	0	0	0	0	0	0	0	0	0	0	0	0	0	0	0	441.669	0	0	0	0
P0A799	Phosphoglycerate kinase OS=Escherichia coli (strain K12) OX=83333 GN=pgk PE=1 SV=2 - [PGK_ECOLI]	pgk	0	1	0	249.751	0	1029.75	0.441209	Only in CKD4	Only in CKD4	0	0	0	0	0	0	0	0	0	0	0	0	0	0	0	0	0	0	0	0	0	0	0	0	4245.77	0	0	0	0
P0A7A9	Inorganic pyrophosphatase OS=Escherichia coli (strain K12) OX=83333 GN=ppa PE=1 SV=2 - [IPYR_ECOLI]	ppa	0	1	0	109.817	0	452.788	0.441209	Only in CKD4	Only in CKD4	0	0	0	0	0	0	0	0	0	0	0	0	0	0	0	0	0	0	0	0	0	0	0	0	1866.89	0	0	0	0
P0A858	Triosephosphate isomerase OS=Escherichia coli (strain K12) OX=83333 GN=tpiA PE=1 SV=1 - [TPIS_ECOLI]	tpiA	0	1	0	464.433	0	1914.91	0.441209	Only in CKD4	Only in CKD4	0	0	0	0	0	0	0	0	0	0	0	0	0	0	0	0	0	0	0	0	0	0	0	0	7895.36	0	0	0	0
P0A862	Thiol peroxidase OS=Escherichia coli (strain K12) OX=83333 GN=tpx PE=1 SV=2 - [TPX_ECOLI]	tpx	0	1	0	17.7741	0	73.2843	0.441209	Only in CKD4	Only in CKD4	0	0	0	0	0	0	0	0	0	0	0	0	0	0	0	0	0	0	0	0	0	0	0	0	302.159	0	0	0	0
P0A870	Transaldolase B OS=Escherichia coli (strain K12) OX=83333 GN=talB PE=1 SV=2 - [TALB_ECOLI]	talB	0	1	0	211.357	0	871.448	0.441209	Only in CKD4	Only in CKD4	0	0	0	0	0	0	0	0	0	0	0	0	0	0	0	0	0	0	0	0	0	0	0	0	3593.07	0	0	0	0
P0A8G3	Uronate isomerase OS=Escherichia coli (strain K12) OX=83333 GN=uxaC PE=2 SV=1 - [UXAC_ECOLI]	uxaC	0	1	0	1612.24	0	6647.42	0.441209	Only in CKD4	Only in CKD4	0	0	0	0	0	0	0	0	0	0	0	0	0	0	0	0	0	0	0	0	0	0	0	0	27408	0	0	0	0
P0A8G6	NAD(P)H dehydrogenase (quinone) OS=Escherichia coli (strain K12) OX=83333 GN=wrbA PE=1 SV=2 - [NQOR_ECOLI]	wrbA	0	1	0	167.312	0	689.843	0.441209	Only in CKD4	Only in CKD4	0	0	0	0	0	0	0	0	0	0	0	0	0	0	0	0	0	0	0	0	0	0	0	0	2844.3	0	0	0	0
P0A991	Fructose-bisphosphate aldolase class 1 OS=Escherichia coli (strain K12) OX=83333 GN=fbaB PE=1 SV=2 - [ALF1_ECOLI]	fbaB	0	1	0	15.5363	0	64.058	0.441209	Only in CKD4	Only in CKD4	0	0	0	0	0	0	0	0	0	0	0	0	0	0	0	0	0	0	0	0	0	0	0	0	264.118	0	0	0	0
P0A9C3	Aldose 1-epimerase OS=Escherichia coli (strain K12) OX=83333 GN=galM PE=1 SV=1 - [GALM_ECOLI]	galM	0	1	0	74.7363	0	308.145	0.441209	Only in CKD4	Only in CKD4	0	0	0	0	0	0	0	0	0	0	0	0	0	0	0	0	0	0	0	0	0	0	0	0	1270.52	0	0	0	0
P0A9G6	Isocitrate lyase OS=Escherichia coli (strain K12) OX=83333 GN=aceA PE=1 SV=1 - [ACEA_ECOLI]	aceA	0	1	0	14.1661	0	58.4084	0.441209	Only in CKD4	Only in CKD4	0	0	0	0	0	0	0	0	0	0	0	0	0	0	0	0	0	0	0	0	0	0	0	0	240.824	0	0	0	0
P0A9Q7	Bifunctional aldehyde-alcohol dehydrogenase AdhE OS=Escherichia coli (strain K12) OX=83333 GN=adhE PE=1 SV=2 - [ADHE_ECOLI]	adhE	0	1	0	121.183	0	499.648	0.441209	Only in CKD4	Only in CKD4	0	0	0	0	0	0	0	0	0	0	0	0	0	0	0	0	0	0	0	0	0	0	0	0	2060.1	0	0	0	0
P0A9Q9	Aspartate-semialdehyde dehydrogenase OS=Escherichia coli (strain K12) OX=83333 GN=asd PE=1 SV=1 - [DHAS_ECOLI]	asd	0	1	0	6.22322	0	25.659	0.441209	Only in CKD4	Only in CKD4	0	0	0	0	0	0	0	0	0	0	0	0	0	0	0	0	0	0	0	0	0	0	0	0	105.795	0	0	0	0
P0A9T0	D-3-phosphoglycerate dehydrogenase OS=Escherichia coli (strain K12) OX=83333 GN=serA PE=1 SV=2 - [SERA_ECOLI]	serA	0	1	0	8.16817	0	33.6782	0.441209	Only in CKD4	Only in CKD4	0	0	0	0	0	0	0	0	0	0	0	0	0	0	0	0	0	0	0	0	0	0	0	0	138.859	0	0	0	0
P0AAJ1	Probable anaerobic dimethyl sulfoxide reductase chain YnfG OS=Escherichia coli (strain K12) OX=83333 GN=ynfG PE=3 SV=2 - [YNFG_ECOLI]	ynfG	0	1	0	1.29268	0	5.32986	0.441209	Only in CKD4	Only in CKD4	0	0	0	0	0	0	0	0	0	0	0	0	0	0	0	0	0	0	0	0	0	0	0	0	21.9756	0	0	0	0
P0AB71	Fructose-bisphosphate aldolase class 2 OS=Escherichia coli (strain K12) OX=83333 GN=fbaA PE=1 SV=2 - [ALF_ECOLI]	fbaA	0	1	0	129.381	0	533.452	0.441209	Only in CKD4	Only in CKD4	0	0	0	0	0	0	0	0	0	0	0	0	0	0	0	0	0	0	0	0	0	0	0	0	2199.48	0	0	0	0
P0AB87	L-fuculose phosphate aldolase OS=Escherichia coli (strain K12) OX=83333 GN=fucA PE=1 SV=1 - [FUCA_ECOLI]	fucA	0	1	0	15.4191	0	63.5745	0.441209	Only in CKD4	Only in CKD4	0	0	0	0	0	0	0	0	0	0	0	0	0	0	0	0	0	0	0	0	0	0	0	0	262.125	0	0	0	0
P0ABK5	Cysteine synthase A OS=Escherichia coli (strain K12) OX=83333 GN=cysK PE=1 SV=2 - [CYSK_ECOLI]	cysK	0	1	0	32.5538	0	134.223	0.441209	Only in CKD4	Only in CKD4	0	0	0	0	0	0	0	0	0	0	0	0	0	0	0	0	0	0	0	0	0	0	0	0	553.414	0	0	0	0
P0ABQ2	2-hydroxy-3-oxopropionate reductase OS=Escherichia coli (strain K12) OX=83333 GN=garR PE=1 SV=1 - [GARR_ECOLI]	garR	0	1	0	75.6442	0	311.889	0.441209	Only in CKD4	Only in CKD4	0	0	0	0	0	0	0	0	0	0	0	0	0	0	0	0	0	0	0	0	0	1285.95	0	0	0	0	0	0	0
P0ABT2	DNA protection during starvation protein OS=Escherichia coli (strain K12) OX=83333 GN=dps PE=1 SV=2 - [DPS_ECOLI]	dps	0	1	0	359.043	0	1480.37	0.441209	Only in CKD4	Only in CKD4	0	0	0	0	0	0	0	0	0	0	0	0	0	0	0	0	0	0	0	0	0	0	0	0	6103.73	0	0	0	0
P0ABU5	Glyoxalase ElbB OS=Escherichia coli (strain K12) OX=83333 GN=elbB PE=1 SV=1 - [ELBB_ECOLI]	elbB	0	1	0	52.1891	0	215.181	0.441209	Only in CKD4	Only in CKD4	0	0	0	0	0	0	0	0	0	0	0	0	0	0	0	0	0	0	0	0	0	0	0	0	887.215	0	0	0	0
P0AC38	Aspartate ammonia-lyase OS=Escherichia coli (strain K12) OX=83333 GN=aspA PE=1 SV=1 - [ASPA_ECOLI]	aspA	0	1	0	290.092	0	1196.08	0.441209	Only in CKD4	Only in CKD4	0	0	0	0	0	0	0	0	0	0	0	0	0	0	0	0	0	0	0	0	0	0	0	0	4931.56	0	0	0	0
P0ACB2	Delta-aminolevulinic acid dehydratase OS=Escherichia coli (strain K12) OX=83333 GN=hemB PE=1 SV=2 - [HEM2_ECOLI]	hemB	0	1	0	24.8548	0	102.479	0.441209	Only in CKD4	Only in CKD4	0	0	0	0	0	0	0	0	0	0	0	0	0	0	0	0	0	0	0	0	0	0	0	0	422.532	0	0	0	0
P0ACE0	Hydrogenase-2 large chain OS=Escherichia coli (strain K12) OX=83333 GN=hybC PE=1 SV=2 - [MBHM_ECOLI]	hybC	0	1	0	4.43794	0	18.2981	0.441209	Only in CKD4	Only in CKD4	0	0	0	0	0	0	0	0	0	0	0	0	0	0	0	0	0	0	0	0	0	0	0	0	75.445	0	0	0	0
P0AD33	UPF0381 protein YfcZ OS=Escherichia coli (strain K12) OX=83333 GN=yfcZ PE=3 SV=1 - [YFCZ_ECOLI]	yfcZ	0	1	0	0.799925	0	3.29817	0.441209	Only in CKD4	Only in CKD4	0	0	0	0	0	0	0	0	0	0	0	0	0	0	0	0	0	0	0	0	0	0	0	0	13.5987	0	0	0	0
P0AD61	Pyruvate kinase I OS=Escherichia coli (strain K12) OX=83333 GN=pykF PE=1 SV=1 - [KPYK1_ECOLI]	pykF	0	1	0	34.15	0	140.804	0.441209	Only in CKD4	Only in CKD4	0	0	0	0	0	0	0	0	0	0	0	0	0	0	0	0	0	0	0	0	0	0	0	0	580.55	0	0	0	0
P0AE08	Alkyl hydroperoxide reductase C OS=Escherichia coli (strain K12) OX=83333 GN=ahpC PE=1 SV=2 - [AHPC_ECOLI]	ahpC	0	1	0	36.8445	0	151.914	0.441209	Only in CKD4	Only in CKD4	0	0	0	0	0	0	0	0	0	0	0	0	0	0	0	0	0	0	0	0	0	0	0	0	626.356	0	0	0	0
P0AEB7	RutC family protein YoaB OS=Escherichia coli (strain K12) OX=83333 GN=yoaB PE=3 SV=1 - [YOAB_ECOLI]	yoaB	0	1	0	17.2117	0	70.9655	0.441209	Only in CKD4	Only in CKD4	0	0	0	0	0	0	0	0	0	0	0	0	0	0	0	0	0	0	0	0	0	0	0	0	292.598	0	0	0	0
P0AEE5	D-galactose/methyl-galactoside binding periplasmic protein MglB OS=Escherichia coli (strain K12) OX=83333 GN=mglB PE=1 SV=1 - [MGLB_ECOLI]	mglB	0	1	0	8.84871	0	36.4842	0.441209	Only in CKD4	Only in CKD4	0	0	0	0	0	0	0	0	0	0	0	0	0	0	0	0	0	0	0	0	0	0	0	0	150.428	0	0	0	0
P0AEM9	L-cystine-binding protein TcyJ OS=Escherichia coli (strain K12) OX=83333 GN=tcyJ PE=1 SV=1 - [TCYJ_ECOLI]	tcyJ	0	1	0	22.22	0	91.6153	0.441209	Only in CKD4	Only in CKD4	0	0	0	0	0	0	0	0	0	0	0	0	0	0	0	0	0	0	0	0	0	0	0	0	377.74	0	0	0	0
P0AEN8	L-fucose mutarotase OS=Escherichia coli (strain K12) OX=83333 GN=fucU PE=1 SV=1 - [FUCM_ECOLI]	fucU	0	1	0	50.5982	0	208.622	0.441209	Only in CKD4	Only in CKD4	0	0	0	0	0	0	0	0	0	0	0	0	0	0	0	0	0	0	0	0	0	0	0	0	860.169	0	0	0	0
P0AEQ3	Glutamine-binding periplasmic protein OS=Escherichia coli (strain K12) OX=83333 GN=glnH PE=1 SV=1 - [GLNH_ECOLI]	glnH	0	1	0	45.6441	0	188.196	0.441209	Only in CKD4	Only in CKD4	0	0	0	0	0	0	0	0	0	0	0	0	0	0	0	0	0	0	0	0	0	0	0	0	775.95	0	0	0	0
P0AES0	Bifunctional glutathionylspermidine synthetase/amidase OS=Escherichia coli (strain K12) OX=83333 GN=gss PE=1 SV=1 - [GSP_ECOLI]	gss	0	1	0	3.92365	0	16.1776	0.441209	Only in CKD4	Only in CKD4	0	0	0	0	0	0	0	0	0	0	0	0	0	0	0	0	0	0	0	0	0	0	0	0	66.702	0	0	0	0
P0AEZ9	Molybdenum cofactor biosynthesis protein B OS=Escherichia coli (strain K12) OX=83333 GN=moaB PE=1 SV=2 - [MOAB_ECOLI]	moaB	0	1	0	14.9858	0	61.788	0.441209	Only in CKD4	Only in CKD4	0	0	0	0	0	0	0	0	0	0	0	0	0	0	0	0	0	0	0	0	0	0	0	0	254.758	0	0	0	0
P0AF18	N-acetylglucosamine-6-phosphate deacetylase OS=Escherichia coli (strain K12) OX=83333 GN=nagA PE=1 SV=1 - [NAGA_ECOLI]	nagA	0	1	0	15.0245	0	61.9477	0.441209	Only in CKD4	Only in CKD4	0	0	0	0	0	0	0	0	0	0	0	0	0	0	0	0	0	0	0	0	0	0	0	0	255.417	0	0	0	0
P0AF93	2-iminobutanoate/2-iminopropanoate deaminase OS=Escherichia coli (strain K12) OX=83333 GN=ridA PE=1 SV=2 - [RIDA_ECOLI]	ridA	0	1	0	100.181	0	413.059	0.441209	Only in CKD4	Only in CKD4	0	0	0	0	0	0	0	0	0	0	0	0	0	0	0	0	0	0	0	0	0	0	0	0	1703.08	0	0	0	0
P0AFG8	Pyruvate dehydrogenase E1 component OS=Escherichia coli (strain K12) OX=83333 GN=aceE PE=1 SV=2 - [ODP1_ECOLI]	aceE	0	1	0	6.78812	0	27.9881	0.441209	Only in CKD4	Only in CKD4	0	0	0	0	0	0	0	0	0	0	0	0	0	0	0	0	0	0	0	0	0	0	0	0	115.398	0	0	0	0
P0AFP6	GTP cyclohydrolase 1 type 2 homolog OS=Escherichia coli (strain K12) OX=83333 GN=ybgI PE=1 SV=1 - [GCH1L_ECOLI]	ybgI	0	1	0	16.95	0	69.8864	0.441209	Only in CKD4	Only in CKD4	0	0	0	0	0	0	0	0	0	0	0	0	0	0	0	0	0	0	0	0	0	0	0	0	288.149	0	0	0	0
P0AG07	Ribulose-phosphate 3-epimerase OS=Escherichia coli (strain K12) OX=83333 GN=rpe PE=1 SV=1 - [RPE_ECOLI]	rpe	0	1	0	7.97119	0	32.8661	0.441209	Only in CKD4	Only in CKD4	0	0	0	0	0	0	0	0	0	0	0	0	0	0	0	0	0	0	0	0	0	0	0	0	135.51	0	0	0	0
P0AG18	N5-carboxyaminoimidazole ribonucleotide mutase OS=Escherichia coli (strain K12) OX=83333 GN=purE PE=1 SV=2 - [PURE_ECOLI]	purE	0	1	0	32.5791	0	134.327	0.441209	Only in CKD4	Only in CKD4	0	0	0	0	0	0	0	0	0	0	0	0	0	0	0	0	0	0	0	0	0	0	0	0	553.845	0	0	0	0
P0AG82	Phosphate-binding protein PstS OS=Escherichia coli (strain K12) OX=83333 GN=pstS PE=1 SV=1 - [PSTS_ECOLI]	pstS	0	1	0	10.5628	0	43.5514	0.441209	Only in CKD4	Only in CKD4	0	0	0	0	0	0	0	0	0	0	0	0	0	0	0	0	0	0	0	0	0	0	0	0	179.567	0	0	0	0
P0AGE6	Quinone reductase OS=Escherichia coli (strain K12) OX=83333 GN=chrR PE=1 SV=1 - [CHRR_ECOLI]	chrR	0	1	0	8.22201	0	33.9002	0.441209	Only in CKD4	Only in CKD4	0	0	0	0	0	0	0	0	0	0	0	0	0	0	0	0	0	0	0	0	0	0	0	0	139.774	0	0	0	0
P0CK95	Putative lipoprotein AcfD homolog OS=Escherichia coli (strain K12) OX=83333 GN=yghJ PE=3 SV=1 - [ACFD_ECOLI]	yghJ	0	1	0	23.786	0	98.0723	0.441209	Only in CKD4	Only in CKD4	0	0	0	0	0	0	0	0	0	0	0	0	0	0	0	0	0	0	0	0	0	0	0	0	404.362	0	0	0	0
P15034	Xaa-Pro aminopeptidase OS=Escherichia coli (strain K12) OX=83333 GN=pepP PE=1 SV=2 - [AMPP_ECOLI]	pepP	0	1	0	19.0854	0	78.691	0.441209	Only in CKD4	Only in CKD4	0	0	0	0	0	0	0	0	0	0	0	0	0	0	0	0	0	0	0	0	0	0	0	0	324.451	0	0	0	0
P15254	Phosphoribosylformylglycinamidine synthase OS=Escherichia coli (strain K12) OX=83333 GN=purL PE=1 SV=3 - [PUR4_ECOLI]	purL	0	1	0	7.13974	0	29.4379	0.441209	Only in CKD4	Only in CKD4	0	0	0	0	0	0	0	0	0	0	0	0	0	0	0	0	0	0	0	0	0	0	0	0	121.376	0	0	0	0
P15288	Cytosol non-specific dipeptidase OS=Escherichia coli (strain K12) OX=83333 GN=pepD PE=1 SV=3 - [PEPD_ECOLI]	pepD	0	1	0	77.3278	0	318.831	0.441209	Only in CKD4	Only in CKD4	0	0	0	0	0	0	0	0	0	0	0	0	0	0	0	0	0	0	0	0	0	0	0	0	1314.57	0	0	0	0
P19926	Glucose-1-phosphatase OS=Escherichia coli (strain K12) OX=83333 GN=agp PE=1 SV=1 - [AGP_ECOLI]	agp	0	1	0	22.1273	0	91.2331	0.441209	Only in CKD4	Only in CKD4	0	0	0	0	0	0	0	0	0	0	0	0	0	0	0	0	0	0	0	0	0	0	0	0	376.164	0	0	0	0
P21599	Pyruvate kinase II OS=Escherichia coli (strain K12) OX=83333 GN=pykA PE=1 SV=3 - [KPYK2_ECOLI]	pykA	0	1	0	44.5083	0	183.512	0.441209	Only in CKD4	Only in CKD4	0	0	0	0	0	0	0	0	0	0	0	0	0	0	0	0	0	0	0	0	0	0	0	0	756.641	0	0	0	0
P23843	Periplasmic oligopeptide-binding protein OS=Escherichia coli (strain K12) OX=83333 GN=oppA PE=1 SV=2 - [OPPA_ECOLI]	oppA	0	1	0	10.9808	0	45.275	0.441209	Only in CKD4	Only in CKD4	0	0	0	0	0	0	0	0	0	0	0	0	0	0	0	0	0	0	0	0	0	0	0	0	186.674	0	0	0	0
P23847	Dipeptide-binding protein OS=Escherichia coli (strain K12) OX=83333 GN=dppA PE=1 SV=1 - [DPPA_ECOLI]	dppA	0	1	0	52.7024	0	217.298	0.441209	Only in CKD4	Only in CKD4	0	0	0	0	0	0	0	0	0	0	0	0	0	0	0	0	0	0	0	0	0	0	0	0	895.942	0	0	0	0
P25524	Cytosine deaminase OS=Escherichia coli (strain K12) OX=83333 GN=codA PE=1 SV=3 - [CODA_ECOLI]	codA	0	1	0	6.88934	0	28.4055	0.441209	Only in CKD4	Only in CKD4	0	0	0	0	0	0	0	0	0	0	0	0	0	0	0	0	0	0	0	0	0	0	0	0	117.119	0	0	0	0
P25718	Periplasmic alpha-amylase OS=Escherichia coli (strain K12) OX=83333 GN=malS PE=1 SV=1 - [AMY1_ECOLI]	malS	0	1	0	18.2815	0	75.3764	0.441209	Only in CKD4	Only in CKD4	0	0	0	0	0	0	0	0	0	0	0	0	0	0	0	0	0	0	0	0	0	0	0	0	310.785	0	0	0	0
P27250	Aldehyde reductase Ahr OS=Escherichia coli (strain K12) OX=83333 GN=ahr PE=1 SV=2 - [AHR_ECOLI]	ahr	0	1	0	4.48022	0	18.4724	0.441209	Only in CKD4	Only in CKD4	0	0	0	0	0	0	0	0	0	0	0	0	0	0	0	0	0	0	0	0	0	0	0	0	76.1637	0	0	0	0
P27302	Transketolase 1 OS=Escherichia coli (strain K12) OX=83333 GN=tktA PE=1 SV=5 - [TKT1_ECOLI]	tktA	0	1	0	24.3446	0	100.376	0.441209	Only in CKD4	Only in CKD4	0	0	0	0	0	0	0	0	0	0	0	0	0	0	0	0	0	0	0	0	0	0	0	0	413.859	0	0	0	0
P33225	Trimethylamine-N-oxide reductase 1 OS=Escherichia coli (strain K12) OX=83333 GN=torA PE=1 SV=2 - [TORA_ECOLI]	torA	0	1	0	38.949	0	160.591	0.441209	Only in CKD4	Only in CKD4	0	0	0	0	0	0	0	0	0	0	0	0	0	0	0	0	0	0	0	0	0	662.133	0	0	0	0	0	0	0
P37330	Malate synthase G OS=Escherichia coli (strain K12) OX=83333 GN=glcB PE=1 SV=3 - [MASZ_ECOLI]	glcB	0	1	0	6.58758	0	27.1613	0.441209	Only in CKD4	Only in CKD4	0	0	0	0	0	0	0	0	0	0	0	0	0	0	0	0	0	0	0	0	0	0	0	0	111.989	0	0	0	0
P39173	Putative glucose-6-phosphate 1-epimerase OS=Escherichia coli (strain K12) OX=83333 GN=yeaD PE=1 SV=2 - [YEAD_ECOLI]	yeaD	0	1	0	43.2001	0	178.119	0.441209	Only in CKD4	Only in CKD4	0	0	0	0	0	0	0	0	0	0	0	0	0	0	0	0	0	0	0	0	0	0	0	0	734.402	0	0	0	0
P39377	Isoaspartyl dipeptidase OS=Escherichia coli (strain K12) OX=83333 GN=iadA PE=1 SV=1 - [IADA_ECOLI]	iadA	0	1	0	0.730133	0	3.01042	0.441209	Only in CKD4	Only in CKD4	0	0	0	0	0	0	0	0	0	0	0	0	0	0	0	0	0	0	0	0	0	0	0	0	12.4123	0	0	0	0
P65807	Uncharacterized protein YgeY OS=Escherichia coli (strain K12) OX=83333 GN=ygeY PE=3 SV=1 - [YGEY_ECOLI]	ygeY	0	1	0	28.3519	0	116.898	0.441209	Only in CKD4	Only in CKD4	0	0	0	0	0	0	0	0	0	0	0	0	0	0	0	0	0	0	0	0	0	0	0	0	481.982	0	0	0	0
P67095	Phosphodiesterase YfcE OS=Escherichia coli (strain K12) OX=83333 GN=yfcE PE=1 SV=1 - [YFCE_ECOLI]	yfcE	0	1	0	16.2168	0	66.8635	0.441209	Only in CKD4	Only in CKD4	0	0	0	0	0	0	0	0	0	0	0	0	0	0	0	0	0	0	0	0	0	0	0	0	275.685	0	0	0	0
P69783	PTS system glucose-specific EIIA component OS=Escherichia coli (strain K12) OX=83333 GN=crr PE=1 SV=2 - [PTGA_ECOLI]	crr	0	1	0	248.38	0	1024.1	0.441209	Only in CKD4	Only in CKD4	0	0	0	0	0	0	0	0	0	0	0	0	0	0	0	0	0	0	0	0	0	0	0	0	4222.45	0	0	0	0
P69797	PTS system mannose-specific EIIAB component OS=Escherichia coli (strain K12) OX=83333 GN=manX PE=1 SV=2 - [PTNAB_ECOLI]	manX	0	1	0	4.68736	0	19.3265	0.441209	Only in CKD4	Only in CKD4	0	0	0	0	0	0	0	0	0	0	0	0	0	0	0	0	0	0	0	0	0	0	0	0	79.6851	0	0	0	0
P69908	Glutamate decarboxylase alpha OS=Escherichia coli (strain K12) OX=83333 GN=gadA PE=1 SV=1 - [DCEA_ECOLI]	gadA	0	1	0	81.7678	0	337.137	0.441209	Only in CKD4	Only in CKD4	0	0	0	0	0	0	0	0	0	0	0	0	0	0	0	0	0	0	0	0	0	0	0	0	1390.05	0	0	0	0
P75726	Citrate lyase alpha chain OS=Escherichia coli (strain K12) OX=83333 GN=citF PE=2 SV=1 - [CILA_ECOLI]	citF	0	1	0	7.05883	0	29.1043	0.441209	Only in CKD4	Only in CKD4	0	0	0	0	0	0	0	0	0	0	0	0	0	0	0	0	0	0	0	0	0	0	0	0	120	0	0	0	0
P75823	Low specificity L-threonine aldolase OS=Escherichia coli (strain K12) OX=83333 GN=ltaE PE=1 SV=1 - [LTAE_ECOLI]	ltaE	0	1	0	23.7275	0	97.831	0.441209	Only in CKD4	Only in CKD4	0	0	0	0	0	0	0	0	0	0	0	0	0	0	0	0	0	0	0	0	0	0	0	0	403.367	0	0	0	0
P76015	PEP-dependent dihydroxyacetone kinase, dihydroxyacetone-binding subunit DhaK OS=Escherichia coli (strain K12) OX=83333 GN=dhaK PE=1 SV=2 - [DHAK_ECOLI]	dhaK	0	1	0	34.0724	0	140.484	0.441209	Only in CKD4	Only in CKD4	0	0	0	0	0	0	0	0	0	0	0	0	0	0	0	0	0	0	0	0	0	0	0	0	579.231	0	0	0	0
P76461	Acetyl-CoA acetyltransferase OS=Escherichia coli (strain K12) OX=83333 GN=atoB PE=1 SV=1 - [ATOB_ECOLI]	atoB	0	1	0	7.5363	0	31.073	0.441209	Only in CKD4	Only in CKD4	0	0	0	0	0	0	0	0	0	0	0	0	0	0	0	0	0	0	0	0	0	0	0	0	128.117	0	0	0	0
P77258	N-ethylmaleimide reductase OS=Escherichia coli (strain K12) OX=83333 GN=nemA PE=1 SV=1 - [NEMA_ECOLI]	nemA	0	1	0	2.73524	0	11.2777	0.441209	Only in CKD4	Only in CKD4	0	0	0	0	0	0	0	0	0	0	0	0	0	0	0	0	0	0	0	0	0	0	0	0	46.499	0	0	0	0
P77318	Uncharacterized sulfatase YdeN OS=Escherichia coli (strain K12) OX=83333 GN=ydeN PE=3 SV=2 - [YDEN_ECOLI]	ydeN	0	1	0	44.898	0	185.119	0.441209	Only in CKD4	Only in CKD4	0	0	0	0	0	0	0	0	0	0	0	0	0	0	0	0	0	0	0	0	0	0	0	0	763.267	0	0	0	0
Q46800	Putative xanthine dehydrogenase FAD-binding subunit XdhB OS=Escherichia coli (strain K12) OX=83333 GN=xdhB PE=4 SV=1 - [XDHB_ECOLI]	xdhB	0	1	0	5.40621	0	22.2904	0.441209	Only in CKD4	Only in CKD4	0	0	0	0	0	0	0	0	0	0	0	0	0	0	0	0	0	0	0	0	0	0	0	0	91.9056	0	0	0	0
Q46803	Putative carbamoyltransferase YgeW OS=Escherichia coli (strain K12) OX=83333 GN=ygeW PE=1 SV=2 - [YGEW_ECOLI]	ygeW	0	1	0	29.587	0	121.99	0.441209	Only in CKD4	Only in CKD4	0	0	0	0	0	0	0	0	0	0	0	0	0	0	0	0	0	0	0	0	0	0	0	0	502.978	0	0	0	0
Q46812	Putative aminohydrolase SsnA OS=Escherichia coli (strain K12) OX=83333 GN=ssnA PE=1 SV=2 - [SSNA_ECOLI]	ssnA	0	1	0	54.706	0	225.558	0.441209	Only in CKD4	Only in CKD4	0	0	0	0	0	0	0	0	0	0	0	0	0	0	0	0	0	0	0	0	0	0	0	0	930.001	0	0	0	0
Q46814	Probable hypoxanthine oxidase XdhD OS=Escherichia coli (strain K12) OX=83333 GN=xdhD PE=3 SV=1 - [XDHD_ECOLI]	xdhD	0	1	0	8.34543	0	34.4091	0.441209	Only in CKD4	Only in CKD4	0	0	0	0	0	0	0	0	0	0	0	0	0	0	0	0	0	0	0	0	0	0	0	0	141.872	0	0	0	0
Q46829	6-phospho-beta-glucosidase BglA OS=Escherichia coli (strain K12) OX=83333 GN=bglA PE=1 SV=2 - [BGLA_ECOLI]	bglA	0	1	0	24.8003	0	102.254	0.441209	Only in CKD4	Only in CKD4	0	0	0	0	0	0	0	0	0	0	0	0	0	0	0	0	0	0	0	0	0	0	0	0	421.604	0	0	0	0
Q46857	2,5-diketo-D-gluconic acid reductase A OS=Escherichia coli (strain K12) OX=83333 GN=dkgA PE=1 SV=3 - [DKGA_ECOLI]	dkgA	0	1	0	3.7249	0	15.3582	0.441209	Only in CKD4	Only in CKD4	0	0	0	0	0	0	0	0	0	0	0	0	0	0	0	0	0	0	0	0	0	0	0	0	63.3234	0	0	0	0
Q93K97	ADP-ribose pyrophosphatase OS=Escherichia coli (strain K12) OX=83333 GN=nudF PE=1 SV=2 - [ADPP_ECOLI]	nudF	0	1	0	1.68208	0	6.93539	0.441209	Only in CKD4	Only in CKD4	0	0	0	0	0	0	0	0	0	0	0	0	0	0	0	0	0	0	0	0	0	0	0	0	28.5954	0	0	0	0
B6I1U3	N-acetylneuraminate lyase OS=Escherichia coli (strain SE11) OX=409438 GN=nanA PE=3 SV=1 - [NANA_ECOSE]	nanA	0	1	0	107.351	0	442.621	0.441209	Only in CKD4	Only in CKD4	0	0	0	0	0	0	0	0	0	0	0	0	0	0	0	0	0	0	0	0	0	0	0	0	1824.98	0	0	0	0
B1LDA5	Aminomethyltransferase OS=Escherichia coli (strain SMS-3-5 / SECEC) OX=439855 GN=gcvT PE=3 SV=1 - [GCST_ECOSM]	gcvT	0	1	0	1.47182	0	6.06848	0.441209	Only in CKD4	Only in CKD4	0	0	0	0	0	0	0	0	0	0	0	0	0	0	0	0	0	0	0	0	0	0	0	0	25.021	0	0	0	0
B1LGK2	Malate dehydrogenase OS=Escherichia coli (strain SMS-3-5 / SECEC) OX=439855 GN=mdh PE=3 SV=1 - [MDH_ECOSM]	mdh	0	1	0	151.947	0	626.493	0.441209	Only in CKD4	Only in CKD4	0	0	0	0	0	0	0	0	0	0	0	0	0	0	0	0	0	0	0	0	0	0	0	0	2583.09	0	0	0	0
B7LR43	Phosphoglucosamine mutase OS=Escherichia fergusonii (strain ATCC 35469 / DSM 13698 / CCUG 18766 / IAM 14443 / JCM 21226 / LMG 7866 / NBRC 102419 / NCTC 12128 / CDC 0568-73) OX=585054 GN=glmM PE=3 SV=1 - [GLMM_ESCF3]	glmM	0	1	0	7.9438	0	32.7531	0.441209	Only in CKD4	Only in CKD4	0	0	0	0	0	0	0	0	0	0	0	0	0	0	0	0	0	0	0	0	0	0	0	0	135.045	0	0	0	0
B7LSA4	Phosphoenolpyruvate carboxykinase (ATP) OS=Escherichia fergusonii (strain ATCC 35469 / DSM 13698 / CCUG 18766 / IAM 14443 / JCM 21226 / LMG 7866 / NBRC 102419 / NCTC 12128 / CDC 0568-73) OX=585054 GN=pckA PE=3 SV=1 - [PCKA_ESCF3]	pckA	0	1	0	103.902	0	428.399	0.441209	Only in CKD4	Only in CKD4	0	0	0	0	0	0	0	0	0	0	0	0	0	0	0	0	0	0	0	0	0	0	0	0	1766.33	0	0	0	0
B7LW94	Phosphoheptose isomerase OS=Escherichia fergusonii (strain ATCC 35469 / DSM 13698 / CCUG 18766 / IAM 14443 / JCM 21226 / LMG 7866 / NBRC 102419 / NCTC 12128 / CDC 0568-73) OX=585054 GN=gmhA PE=3 SV=1 - [GMHA_ESCF3]	gmhA	0	1	0	55.1961	0	227.579	0.441209	Only in CKD4	Only in CKD4	0	0	0	0	0	0	0	0	0	0	0	0	0	0	0	0	0	0	0	0	0	0	0	0	938.333	0	0	0	0
C4L5H4	Enolase OS=Exiguobacterium sp. (strain ATCC BAA-1283 / AT1b) OX=360911 GN=eno PE=3 SV=1 - [ENO_EXISA]	eno	0	1	0	624.121	0	2573.32	0.441209	Only in CKD4	Only in CKD4	0	0	0	0	0	0	0	0	0	0	0	0	0	0	0	0	0	0	0	0	0	0	0	0	10610.1	0	0	0	0
A7HJ69	Serine hydroxymethyltransferase OS=Fervidobacterium nodosum (strain ATCC 35602 / DSM 5306 / Rt17-B1) OX=381764 GN=glyA PE=3 SV=1 - [GLYA_FERNB]	glyA	0	1	0	182.126	0	750.926	0.441209	Only in CKD4	Only in CKD4	0	0	0	0	0	0	0	0	0	0	0	0	0	0	0	0	0	0	0	0	3096.15	0	0	0	0	0	0	0	0
Q2JFH9	Elongation factor G OS=Frankia casuarinae (strain DSM 45818 / CECT 9043 / CcI3) OX=106370 GN=fusA PE=3 SV=1 - [EFG_FRACC]	fusA	0	1	0	10.1354	0	41.7893	0.441209	Only in CKD4	Only in CKD4	0	0	0	0	0	0	0	0	0	0	0	0	0	0	0	0	0	0	0	0	0	0	172.302	0	0	0	0	0	0
Q5KUG2	CTP synthase OS=Geobacillus kaustophilus (strain HTA426) OX=235909 GN=pyrG PE=3 SV=1 - [PYRG_GEOKA]	pyrG	0	1	0	13.6349	0	56.218	0.441209	Only in CKD4	Only in CKD4	0	0	0	0	0	0	0	0	0	0	0	0	0	0	0	0	231.793	0	0	0	0	0	0	0	0	0	0	0	0
P00362	Glyceraldehyde-3-phosphate dehydrogenase OS=Geobacillus stearothermophilus OX=1422 GN=gap PE=1 SV=5 - [G3P_GEOSE]	gap	0	1	0	28.7415	0	118.504	0.441209	Only in CKD4	Only in CKD4	0	0	0	0	0	0	0	0	0	0	0	0	0	0	0	0	0	0	0	0	0	0	0	0	0	0	0	488.605	0
Q74BW9	Ketol-acid reductoisomerase (NADP(+)) OS=Geobacter sulfurreducens (strain ATCC 51573 / DSM 12127 / PCA) OX=243231 GN=ilvC PE=3 SV=1 - [ILVC_GEOSL]	ilvC	0	1	0	720.518	0	2970.77	0.441209	Only in CKD4	Only in CKD4	0	0	0	0	0	0	0	0	0	0	0	0	0	0	0	0	0	0	0	0	0	0	12248.8	0	0	0	0	0	0
Q7NLT1	Triosephosphate isomerase OS=Gloeobacter violaceus (strain ATCC 29082 / PCC 7421) OX=251221 GN=tpiA PE=3 SV=1 - [TPIS_GLOVI]	tpiA	0	1	0	79.8438	0	329.205	0.441209	Only in CKD4	Only in CKD4	0	0	0	0	0	0	0	0	0	0	0	0	0	0	0	0	1357.35	0	0	0	0	0	0	0	0	0	0	0	0
A5UAS8	L-fucose isomerase OS=Haemophilus influenzae (strain PittEE) OX=374930 GN=fucI PE=3 SV=1 - [FUCI_HAEIE]	fucI	0	1	0	613.497	0	2529.51	0.441209	Only in CKD4	Only in CKD4	0	0	0	0	0	0	0	0	0	0	0	0	0	0	0	0	0	0	0	0	0	0	0	0	10429.5	0	0	0	0
Q9KBQ4	L-ribulose-5-phosphate 4-epimerase OS=Halalkalibacterium halodurans (strain ATCC BAA-125 / DSM 18197 / FERM 7344 / JCM 9153 / C-125) OX=272558 GN=araD PE=3 SV=1 - [ARAD_HALH5]	araD	0	1	0	124.671	0	514.031	0.441209	Only in CKD4	Only in CKD4	0	0	0	0	0	0	0	0	0	0	0	0	0	0	0	0	0	0	0	0	0	0	0	2119.4	0	0	0	0	0
B0USH2	Gamma-glutamyl phosphate reductase OS=Histophilus somni (strain 2336) OX=228400 GN=proA PE=3 SV=1 - [PROA_HISS2]	proA	0	1	0	2.59217	0	10.6878	0.441209	Only in CKD4	Only in CKD4	0	0	0	0	0	0	0	0	0	0	0	0	0	0	0	0	0	0	0	0	0	44.0669	0	0	0	0	0	0	0
A6SXG3	Enolase OS=Janthinobacterium sp. (strain Marseille) OX=375286 GN=eno PE=3 SV=1 - [ENO_JANMA]	eno	0	1	0	105.709	0	435.849	0.441209	Only in CKD4	Only in CKD4	0	0	0	0	0	0	0	0	0	0	0	0	0	0	0	0	0	0	0	0	0	0	0	0	1797.05	0	0	0	0
Q59800	Glyceraldehyde-3-phosphate dehydrogenase OS=Kitasatospora aureofaciens OX=1894 GN=gap PE=3 SV=1 - [G3P_KITAU]	gap	0	1	0	51.9397	0	214.153	0.441209	Only in CKD4	Only in CKD4	0	0	0	0	0	0	0	0	0	0	0	0	0	882.975	0	0	0	0	0	0	0	0	0	0	0	0	0	0	0
P24164	Glyceraldehyde-3-phosphate dehydrogenase (Fragment) OS=Klebsiella pneumoniae OX=573 GN=gap PE=3 SV=2 - [G3P_KLEPN]	gap	0	1	0	2555.9	0	10538.2	0.441209	Only in CKD4	Only in CKD4	0	0	0	0	0	0	0	0	0	0	0	0	0	0	0	0	0	0	0	0	0	43450.3	0	0	0	0	0	0	0
B5XTW7	Uronate isomerase OS=Klebsiella pneumoniae (strain 342) OX=507522 GN=uxaC PE=3 SV=1 - [UXAC_KLEP3]	uxaC	0	1	0	1423.66	0	5869.91	0.441209	Only in CKD4	Only in CKD4	0	0	0	0	0	0	0	0	0	0	0	0	0	0	0	0	0	0	0	0	0	0	0	0	24202.2	0	0	0	0
A6T962	Deoxyribose-phosphate aldolase OS=Klebsiella pneumoniae subsp. pneumoniae (strain ATCC 700721 / MGH 78578) OX=272620 GN=deoC PE=3 SV=1 - [DEOC_KLEP7]	deoC	0	1	0	1.80805	0	7.45478	0.441209	Only in CKD4	Only in CKD4	0	0	0	0	0	0	0	0	0	0	0	0	0	0	0	0	0	0	0	0	0	0	0	0	30.7368	0	0	0	0
A6TCA1	4-hydroxy-tetrahydrodipicolinate synthase OS=Klebsiella pneumoniae subsp. pneumoniae (strain ATCC 700721 / MGH 78578) OX=272620 GN=dapA PE=3 SV=1 - [DAPA_KLEP7]	dapA	0	1	0	13.662	0	56.33	0.441209	Only in CKD4	Only in CKD4	0	0	0	0	0	0	0	0	0	0	0	0	0	0	0	0	0	0	0	0	0	0	0	0	232.255	0	0	0	0
A6TD53	Enolase OS=Klebsiella pneumoniae subsp. pneumoniae (strain ATCC 700721 / MGH 78578) OX=272620 GN=eno PE=3 SV=1 - [ENO_KLEP7]	eno	0	1	0	32.9033	0	135.664	0.441209	Only in CKD4	Only in CKD4	0	0	0	0	0	0	0	0	0	0	0	0	0	0	0	0	0	0	0	0	559.357	0	0	0	0	0	0	0	0
A6TEV7	50S ribosomal protein L6 OS=Klebsiella pneumoniae subsp. pneumoniae (strain ATCC 700721 / MGH 78578) OX=272620 GN=rplF PE=3 SV=1 - [RL6_KLEP7]	rplF	0	1	0	6.47268	0	26.6876	0.441209	Only in CKD4	Only in CKD4	0	0	0	0	0	0	0	0	0	0	0	0	0	0	0	0	0	0	0	0	0	0	0	0	110.036	0	0	0	0
A6TEX2	50S ribosomal protein L3 OS=Klebsiella pneumoniae subsp. pneumoniae (strain ATCC 700721 / MGH 78578) OX=272620 GN=rplC PE=3 SV=1 - [RL3_KLEP7]	rplC	0	1	0	62.801	0	258.935	0.441209	Only in CKD4	Only in CKD4	0	0	0	0	0	0	0	0	0	0	0	0	0	0	0	0	0	0	0	0	0	0	0	0	1067.62	0	0	0	0
A6TI29	Beta-galactosidase 2 OS=Klebsiella pneumoniae subsp. pneumoniae (strain ATCC 700721 / MGH 78578) OX=272620 GN=lacZ2 PE=3 SV=1 - [BGAL2_KLEP7]	lacZ2	0	1	0	64.3425	0	265.291	0.441209	Only in CKD4	Only in CKD4	0	0	0	0	0	0	0	0	0	0	0	0	0	0	0	0	0	0	0	0	0	0	0	0	1093.82	0	0	0	0
B2GM13	Enolase OS=Kocuria rhizophila (strain ATCC 9341 / DSM 348 / NBRC 103217 / DC2201) OX=378753 GN=eno PE=3 SV=1 - [ENO_KOCRD]	eno	0	1	0	41.673	0	171.822	0.441209	Only in CKD4	Only in CKD4	0	0	0	0	0	0	0	0	0	0	0	0	708.441	0	0	0	0	0	0	0	0	0	0	0	0	0	0	0	0
A9KLL7	Ribonuclease HII OS=Lachnoclostridium phytofermentans (strain ATCC 700394 / DSM 18823 / ISDg) OX=357809 GN=rnhB PE=3 SV=1 - [RNH2_LACP7]	rnhB	0	1	0	54.5914	0	225.086	0.441209	Only in CKD4	Only in CKD4	0	0	0	0	0	0	0	0	0	0	0	0	0	0	0	0	0	0	0	0	0	0	0	0	928.054	0	0	0	0
A9KNI7	Uronate isomerase OS=Lachnoclostridium phytofermentans (strain ATCC 700394 / DSM 18823 / ISDg) OX=357809 GN=uxaC PE=3 SV=1 - [UXAC_LACP7]	uxaC	0	1	0	20.5914	0	84.9006	0.441209	Only in CKD4	Only in CKD4	0	0	0	0	0	0	0	0	0	0	0	0	0	0	0	0	0	0	0	0	0	0	0	0	350.054	0	0	0	0
A9KPF8	Triosephosphate isomerase OS=Lachnoclostridium phytofermentans (strain ATCC 700394 / DSM 18823 / ISDg) OX=357809 GN=tpiA PE=3 SV=1 - [TPIS_LACP7]	tpiA	0	1	0	88.392	0	364.45	0.441209	Only in CKD4	Only in CKD4	0	0	0	0	0	0	0	0	0	0	0	0	0	0	0	0	0	0	0	0	0	0	0	0	1502.66	0	0	0	0
C4Z0F5	UPF0210 protein EUBELI_01067 OS=Lachnospira eligens (strain ATCC 27750 / DSM 3376 / VPI C15-48 / C15-B4) OX=515620 GN=EUBELI_01067 PE=3 SV=1 - [Y1067_LACE2]	EUBELI_01067	0	1	0	314.178	0	1295.39	0.441209	Only in CKD4	Only in CKD4	0	0	0	0	0	0	0	0	0	0	0	0	5341.02	0	0	0	0	0	0	0	0	0	0	0	0	0	0	0	0
Q037U9	Phosphoribosylformylglycinamidine synthase subunit PurL OS=Lacticaseibacillus paracasei (strain ATCC 334 / BCRC 17002 / CCUG 31169 / CIP 107868 / KCTC 3260 / NRRL B-441) OX=321967 GN=purL PE=3 SV=1 - [PURL_LACP3]	purL	0	1	0	6673.54	0	27515.7	0.441209	Only in CKD4	Only in CKD4	0	0	0	0	0	0	0	0	0	0	0	0	0	0	0	0	0	0	0	0	0	0	0	0	0	0	113450	0	0
Q88S84	L-arabinose isomerase OS=Lactiplantibacillus plantarum (strain ATCC BAA-793 / NCIMB 8826 / WCFS1) OX=220668 GN=araA PE=3 SV=1 - [ARAA_LACPL]	araA	0	1	0	821.29	0	3386.26	0.441209	Only in CKD4	Only in CKD4	0	0	0	0	0	0	0	0	0	0	0	0	0	0	0	0	0	0	0	0	0	0	0	13961.9	0	0	0	0	0
Q88YH3	Enolase 1 OS=Lactiplantibacillus plantarum (strain ATCC BAA-793 / NCIMB 8826 / WCFS1) OX=220668 GN=eno1 PE=3 SV=1 - [ENO1_LACPL]	eno1	0	1	0	9.04689	0	37.3013	0.441209	Only in CKD4	Only in CKD4	0	0	0	0	0	0	0	0	0	0	0	0	153.797	0	0	0	0	0	0	0	0	0	0	0	0	0	0	0	0
Q88ZU5	Phosphoserine aminotransferase OS=Lactiplantibacillus plantarum (strain ATCC BAA-793 / NCIMB 8826 / WCFS1) OX=220668 GN=serC PE=3 SV=1 - [SERC_LACPL]	serC	0	1	0	669.121	0	2758.86	0.441209	Only in CKD4	Only in CKD4	0	0	0	0	0	0	0	0	0	0	0	0	0	0	0	0	0	0	0	0	0	0	11375.1	0	0	0	0	0	0
Q042F4	Enolase 2 OS=Lactobacillus gasseri (strain ATCC 33323 / DSM 20243 / BCRC 14619 / CIP 102991 / JCM 1131 / KCTC 3163 / NCIMB 11718 / NCTC 13722 / AM63) OX=324831 GN=eno2 PE=1 SV=1 - [ENO2_LACGA]	eno2	0	1	0	68.7055	0	283.28	0.441209	Only in CKD4	Only in CKD4	0	0	0	0	0	0	0	0	0	0	0	0	0	0	0	0	0	0	0	0	0	0	0	1167.99	0	0	0	0	0
Q043Z5	Enolase 1 OS=Lactobacillus gasseri (strain ATCC 33323 / DSM 20243 / BCRC 14619 / CIP 102991 / JCM 1131 / KCTC 3163 / NCIMB 11718 / NCTC 13722 / AM63) OX=324831 GN=eno1 PE=3 SV=1 - [ENO1_LACGA]	eno1	0	1	0	229.582	0	946.589	0.441209	Only in CKD4	Only in CKD4	0	0	0	0	0	0	0	0	0	0	0	0	0	0	0	0	0	0	0	0	0	0	0	3902.89	0	0	0	0	0
Q07637	Pyruvate kinase OS=Lactococcus lactis subsp. lactis (strain IL1403) OX=272623 GN=pyk PE=3 SV=2 - [KPYK_LACLA]	pyk	0	1	0	24.8671	0	102.53	0.441209	Only in CKD4	Only in CKD4	0	0	0	0	0	0	0	0	0	0	0	0	422.74	0	0	0	0	0	0	0	0	0	0	0	0	0	0	0	0
Q38UH2	L-arabinose isomerase OS=Latilactobacillus sakei subsp. sakei (strain 23K) OX=314315 GN=araA PE=3 SV=1 - [ARAA_LATSS]	araA	0	1	0	44.7041	0	184.32	0.441209	Only in CKD4	Only in CKD4	0	0	0	0	0	0	0	0	0	0	0	0	0	0	0	0	0	0	0	0	0	0	0	759.97	0	0	0	0	0
Q9X4M1	Acetate kinase 1 OS=Latilactobacillus sakei subsp. sakei (strain 23K) OX=314315 GN=ackA1 PE=3 SV=1 - [ACKA1_LATSS]	ackA1	0	1	0	47.5181	0	195.922	0.441209	Only in CKD4	Only in CKD4	0	0	0	0	0	0	0	0	0	0	0	0	807.807	0	0	0	0	0	0	0	0	0	0	0	0	0	0	0	0
Q1MPL6	Aspartyl/glutamyl-tRNA(Asn/Gln) amidotransferase subunit B OS=Lawsonia intracellularis (strain PHE/MN1-00) OX=363253 GN=gatB PE=3 SV=1 - [GATB_LAWIP]	gatB	0	1	0	10.4804	0	43.2118	0.441209	Only in CKD4	Only in CKD4	0	0	0	0	0	0	0	0	0	0	0	0	0	178.167	0	0	0	0	0	0	0	0	0	0	0	0	0	0	0
O66196	Chaperonin GroEL (Fragment) OS=Lelliottia amnigena OX=61646 GN=groEL PE=3 SV=1 - [CH60_LELAM]	groEL	0	1	0	6.88524	0	28.3886	0.441209	Only in CKD4	Only in CKD4	0	0	0	0	0	0	0	0	0	0	0	0	0	0	0	0	0	0	0	0	0	117.049	0	0	0	0	0	0	0
B0SAF6	Elongation factor Tu OS=Leptospira biflexa serovar Patoc (strain Patoc 1 / Ames) OX=355278 GN=tuf PE=3 SV=1 - [EFTU_LEPBA]	tuf	0	1	0	32.1493	0	132.555	0.441209	Only in CKD4	Only in CKD4	0	0	0	0	0	0	0	0	0	0	0	0	546.537	0	0	0	0	0	0	0	0	0	0	0	0	0	0	0	0
A5VIP9	Serine hydroxymethyltransferase OS=Limosilactobacillus reuteri (strain DSM 20016) OX=557436 GN=glyA PE=3 SV=1 - [GLYA_LIMRD]	glyA	0	1	0	12.0973	0	49.8783	0.441209	Only in CKD4	Only in CKD4	0	0	0	0	0	0	0	0	0	0	0	0	0	0	0	0	0	0	0	0	0	0	0	0	205.653	0	0	0	0
Q71W21	Probable transaldolase 1 OS=Listeria monocytogenes serotype 4b (strain F2365) OX=265669 GN=tal1 PE=3 SV=1 - [TAL1_LISMF]	tal1	0	1	0	197.388	0	813.851	0.441209	Only in CKD4	Only in CKD4	0	0	0	0	0	0	0	0	0	0	0	0	0	0	0	0	0	0	0	0	0	0	0	0	3355.59	0	0	0	0
A1TZ48	Enolase OS=Marinobacter nauticus (strain ATCC 700491 / DSM 11845 / VT8) OX=351348 GN=eno PE=3 SV=1 - [ENO_MARN8]	eno	0	1	0	1022.92	0	4217.6	0.441209	Only in CKD4	Only in CKD4	0	0	0	0	0	0	0	0	0	0	0	0	0	0	0	0	0	0	0	0	0	0	0	0	17389.6	0	0	0	0
P0C0J5	Triosephosphate isomerase OS=Mesomycoplasma hyopneumoniae OX=2099 GN=tpiA PE=3 SV=1 - [TPIS_MESHO]	tpiA	0	1	0	13.2871	0	54.7841	0.441209	Only in CKD4	Only in CKD4	0	0	0	0	0	0	0	0	0	0	0	0	0	0	0	0	0	0	0	0	225.881	0	0	0	0	0	0	0	0
Q6F1K1	Endoribonuclease YbeY OS=Mesoplasma florum (strain ATCC 33453 / NBRC 100688 / NCTC 11704 / L1) OX=265311 GN=ybeY PE=3 SV=1 - [YBEY_MESFL]	ybeY	0	1	0	12.5275	0	51.6523	0.441209	Only in CKD4	Only in CKD4	0	0	0	0	0	0	0	0	0	0	0	0	0	0	0	0	212.968	0	0	0	0	0	0	0	0	0	0	0	0
Q1GZG8	Aspartate carbamoyltransferase OS=Methylobacillus flagellatus (strain KT / ATCC 51484 / DSM 6875) OX=265072 GN=pyrB PE=3 SV=1 - [PYRB_METFK]	pyrB	0	1	0	141.012	0	581.405	0.441209	Only in CKD4	Only in CKD4	0	0	0	0	0	0	0	0	0	0	0	0	0	0	0	0	0	0	2397.2	0	0	0	0	0	0	0	0	0	0
B8EJI6	tRNA N6-adenosine threonylcarbamoyltransferase OS=Methylocella silvestris (strain DSM 15510 / CIP 108128 / LMG 27833 / NCIMB 13906 / BL2) OX=395965 GN=tsaD PE=3 SV=1 - [TSAD_METSB]	tsaD	0	1	0	50.8517	0	209.667	0.441209	Only in CKD4	Only in CKD4	0	0	0	0	0	0	0	0	0	0	0	0	0	0	0	0	0	0	0	0	0	0	0	0	864.479	0	0	0	0
Q609I7	Glucose-6-phosphate isomerase OS=Methylococcus capsulatus (strain ATCC 33009 / NCIMB 11132 / Bath) OX=243233 GN=pgi PE=3 SV=1 - [G6PI_METCA]	pgi	0	1	0	6.43046	0	26.5135	0.441209	Only in CKD4	Only in CKD4	0	0	0	0	0	0	0	0	0	0	0	0	0	109.318	0	0	0	0	0	0	0	0	0	0	0	0	0	0	0
P54883	Sensor-like histidine kinase SenX3 OS=Mycobacterium leprae (strain TN) OX=272631 GN=senX3 PE=3 SV=1 - [SEX3_MYCLE]	senX3	0	1	0	7577.5	0	31242.8	0.441209	Only in CKD4	Only in CKD4	0	0	0	0	0	0	0	0	0	0	0	0	0	0	128817	0	0	0	0	0	0	0	0	0	0	0	0	0	0
O53900	Uncharacterized ABC transporter permease protein Rv0987 OS=Mycobacterium tuberculosis (strain ATCC 25618 / H37Rv) OX=83332 GN=Rv0987 PE=1 SV=2 - [Y987_MYCTU]	Rv0987	0	1	0	168.594	0	695.132	0.441209	Only in CKD4	Only in CKD4	0	0	0	0	0	0	0	0	0	0	0	0	0	0	0	0	0	0	0	0	0	0	0	0	2866.1	0	0	0	0
A0PM42	Elongation factor Tu OS=Mycobacterium ulcerans (strain Agy99) OX=362242 GN=tuf PE=3 SV=1 - [EFTU_MYCUA]	tuf	0	1	0	23.5626	0	97.1511	0.441209	Only in CKD4	Only in CKD4	0	0	0	0	0	0	0	0	0	0	0	0	0	0	0	0	400.564	0	0	0	0	0	0	0	0	0	0	0	0
A0QVQ5	Polyribonucleotide nucleotidyltransferase OS=Mycolicibacterium smegmatis (strain ATCC 700084 / mc(2)155) OX=246196 GN=pnp PE=1 SV=1 - [PNP_MYCS2]	pnp	0	1	0	50.6265	0	208.738	0.441209	Only in CKD4	Only in CKD4	0	0	0	0	0	0	0	0	0	0	0	0	0	0	0	0	0	0	0	0	0	0	860.65	0	0	0	0	0	0
Q6MTB6	S-adenosylmethionine synthase OS=Mycoplasma mycoides subsp. mycoides SC (strain PG1) OX=272632 GN=metK PE=3 SV=1 - [METK_MYCMS]	metK	0	1	0	61.817	0	254.878	0.441209	Only in CKD4	Only in CKD4	0	0	0	0	0	0	0	0	0	0	0	0	0	0	1050.89	0	0	0	0	0	0	0	0	0	0	0	0	0	0
Q0AF54	DNA-directed RNA polymerase subunit beta' OS=Nitrosomonas eutropha (strain DSM 101675 / C91 / Nm57) OX=335283 GN=rpoC PE=3 SV=1 - [RPOC_NITEC]	rpoC	0	1	0	367.937	0	1517.04	0.441209	Only in CKD4	Only in CKD4	0	0	0	0	0	0	0	0	0	0	0	0	0	0	0	0	0	0	6254.92	0	0	0	0	0	0	0	0	0	0
Q0AFQ9	Phosphoglycerate kinase OS=Nitrosomonas eutropha (strain DSM 101675 / C91 / Nm57) OX=335283 GN=pgk PE=3 SV=1 - [PGK_NITEC]	pgk	0	1	0	20.3959	0	84.0946	0.441209	Only in CKD4	Only in CKD4	0	0	0	0	0	0	0	0	0	0	0	0	0	0	0	0	0	0	0	0	0	0	0	0	346.731	0	0	0	0
A1SJC7	Alanine--tRNA ligase OS=Nocardioides sp. (strain ATCC BAA-499 / JS614) OX=196162 GN=alaS PE=3 SV=1 - [SYA_NOCSJ]	alaS	0	1	0	26.3192	0	108.517	0.441209	Only in CKD4	Only in CKD4	0	0	0	0	0	0	0	0	0	0	0	0	0	447.426	0	0	0	0	0	0	0	0	0	0	0	0	0	0	0
A6LFP0	Methionine--tRNA ligase OS=Parabacteroides distasonis (strain ATCC 8503 / DSM 20701 / CIP 104284 / JCM 5825 / NCTC 11152) OX=435591 GN=metG PE=3 SV=1 - [SYM_PARD8]	metG	0	1	0	113.025	0	466.015	0.441209	Only in CKD4	Only in CKD4	0	0	0	0	0	0	0	0	0	0	0	0	1921.43	0	0	0	0	0	0	0	0	0	0	0	0	0	0	0	0
A6LIG0	Chaperonin GroEL OS=Parabacteroides distasonis (strain ATCC 8503 / DSM 20701 / CIP 104284 / JCM 5825 / NCTC 11152) OX=435591 GN=groEL PE=3 SV=1 - [CH60_PARD8]	groEL	0	1	0	23.6368	0	97.4571	0.441209	Only in CKD4	Only in CKD4	0	0	0	0	0	0	0	0	0	0	0	0	0	0	0	0	0	0	0	0	0	0	401.826	0	0	0	0	0	0
B2JS88	Betaine aldehyde dehydrogenase OS=Paraburkholderia phymatum (strain DSM 17167 / CIP 108236 / LMG 21445 / STM815) OX=391038 GN=betB PE=3 SV=1 - [BETB_PARP8]	betB	0	1	0	34.1725	0	140.897	0.441209	Only in CKD4	Only in CKD4	0	0	0	0	0	0	0	0	0	0	0	0	0	0	0	0	0	0	580.933	0	0	0	0	0	0	0	0	0	0
C6DKE8	Altronate oxidoreductase OS=Pectobacterium carotovorum subsp. carotovorum (strain PC1) OX=561230 GN=uxaB PE=3 SV=1 - [UXAB_PECCP]	uxaB	0	1	0	55.5454	0	229.02	0.441209	Only in CKD4	Only in CKD4	0	0	0	0	0	0	0	0	0	0	0	0	944.272	0	0	0	0	0	0	0	0	0	0	0	0	0	0	0	0
A6KXY5	N-acetyl-gamma-glutamyl-phosphate reductase OS=Phocaeicola vulgatus (strain ATCC 8482 / DSM 1447 / JCM 5826 / CCUG 4940 / NBRC 14291 / NCTC 11154) OX=435590 GN=argC PE=3 SV=1 - [ARGC_PHOV8]	argC	0	1	0	31.4581	0	129.705	0.441209	Only in CKD4	Only in CKD4	0	0	0	0	0	0	0	0	0	0	0	0	0	534.787	0	0	0	0	0	0	0	0	0	0	0	0	0	0	0
A6KYJ7	Elongation factor G OS=Phocaeicola vulgatus (strain ATCC 8482 / DSM 1447 / JCM 5826 / CCUG 4940 / NBRC 14291 / NCTC 11154) OX=435590 GN=fusA PE=3 SV=1 - [EFG_PHOV8]	fusA	0	1	0	18.3385	0	75.6116	0.441209	Only in CKD4	Only in CKD4	0	0	0	0	0	0	0	0	0	0	0	0	0	311.754	0	0	0	0	0	0	0	0	0	0	0	0	0	0	0
A6KYJ8	30S ribosomal protein S7 OS=Phocaeicola vulgatus (strain ATCC 8482 / DSM 1447 / JCM 5826 / CCUG 4940 / NBRC 14291 / NCTC 11154) OX=435590 GN=rpsG PE=3 SV=1 - [RS7_PHOV8]	rpsG	0	1	0	68.8505	0	283.878	0.441209	Only in CKD4	Only in CKD4	0	0	0	0	0	0	0	0	0	0	0	0	0	0	0	0	1170.46	0	0	0	0	0	0	0	0	0	0	0	0
A6KYR3	Methionine--tRNA ligase OS=Phocaeicola vulgatus (strain ATCC 8482 / DSM 1447 / JCM 5826 / CCUG 4940 / NBRC 14291 / NCTC 11154) OX=435590 GN=metG PE=3 SV=1 - [SYM_PHOV8]	metG	0	1	0	64.3467	0	265.308	0.441209	Only in CKD4	Only in CKD4	0	0	0	0	0	0	0	0	0	0	0	0	0	1093.89	0	0	0	0	0	0	0	0	0	0	0	0	0	0	0
A6KZL1	S-adenosylmethionine synthase OS=Phocaeicola vulgatus (strain ATCC 8482 / DSM 1447 / JCM 5826 / CCUG 4940 / NBRC 14291 / NCTC 11154) OX=435590 GN=metK PE=3 SV=1 - [METK_PHOV8]	metK	0	1	0	49.533	0	204.23	0.441209	Only in CKD4	Only in CKD4	0	0	0	0	0	0	0	0	0	0	0	0	0	842.061	0	0	0	0	0	0	0	0	0	0	0	0	0	0	0
A6L0A5	Polyribonucleotide nucleotidyltransferase OS=Phocaeicola vulgatus (strain ATCC 8482 / DSM 1447 / JCM 5826 / CCUG 4940 / NBRC 14291 / NCTC 11154) OX=435590 GN=pnp PE=3 SV=1 - [PNP_PHOV8]	pnp	0	1	0	116.903	0	482.003	0.441209	Only in CKD4	Only in CKD4	0	0	0	0	0	0	0	0	0	0	0	0	0	1987.35	0	0	0	0	0	0	0	0	0	0	0	0	0	0	0
A6L4C4	Aspartate 1-decarboxylase OS=Phocaeicola vulgatus (strain ATCC 8482 / DSM 1447 / JCM 5826 / CCUG 4940 / NBRC 14291 / NCTC 11154) OX=435590 GN=panD PE=3 SV=1 - [PAND_PHOV8]	panD	0	1	0	27.2847	0	112.498	0.441209	Only in CKD4	Only in CKD4	0	0	0	0	0	0	0	0	0	0	0	0	0	0	0	0	0	0	0	0	0	0	0	463.84	0	0	0	0	0
Q6LMY0	Chaperone protein ClpB OS=Photobacterium profundum (strain SS9) OX=298386 GN=clpB PE=3 SV=2 - [CLPB_PHOPR]	clpB	0	1	0	229.929	0	948.022	0.441209	Only in CKD4	Only in CKD4	0	0	0	0	0	0	0	0	0	0	0	0	0	0	0	0	0	0	0	0	0	0	3908.79	0	0	0	0	0	0
A4SVW0	Elongation factor 4 OS=Polynucleobacter asymbioticus (strain DSM 18221 / CIP 109841 / QLW-P1DMWA-1) OX=312153 GN=lepA PE=3 SV=1 - [LEPA_POLAQ]	lepA	0	1	0	21.9725	0	90.5951	0.441209	Only in CKD4	Only in CKD4	0	0	0	0	0	0	0	0	0	0	0	0	0	0	0	0	0	0	0	0	0	0	0	0	0	0	373.533	0	0
P35144	Triosephosphate isomerase OS=Priestia megaterium (strain DSM 319 / IMG 1521) OX=592022 GN=tpiA PE=3 SV=1 - [TPIS_PRIM3]	tpiA	0	1	0	3.00164	0	12.3761	0.441209	Only in CKD4	Only in CKD4	0	0	0	0	0	0	0	0	0	0	0	0	0	0	0	0	0	0	0	0	0	0	0	0	51.0279	0	0	0	0
A2BNW6	Ribosomal RNA small subunit methyltransferase H OS=Prochlorococcus marinus (strain AS9601) OX=146891 GN=rsmH PE=3 SV=1 - [RSMH_PROMS]	rsmH	0	1	0	435.112	0	1794.01	0.441209	Only in CKD4	Only in CKD4	0	0	0	0	0	0	0	0	0	0	0	0	0	0	0	0	0	0	0	0	0	0	0	0	7396.9	0	0	0	0
A9BD80	tRNA dimethylallyltransferase OS=Prochlorococcus marinus (strain MIT 9211) OX=93059 GN=miaA PE=3 SV=1 - [MIAA_PROM4]	miaA	0	1	0	267.87	0	1104.46	0.441209	Only in CKD4	Only in CKD4	0	0	0	0	0	0	0	0	0	0	0	0	0	0	0	0	0	0	0	0	0	0	0	0	4553.79	0	0	0	0
Q7X3P1	Agmatinase OS=Proteus mirabilis OX=584 GN=speB PE=3 SV=2 - [SPEB_PROMI]	speB	0	1	0	2.319	0	9.56148	0.441209	Only in CKD4	Only in CKD4	0	0	0	0	0	0	0	0	0	0	0	0	0	0	0	0	0	0	0	0	0	0	0	0	39.423	0	0	0	0
B4EUH8	Phosphoglycerate kinase OS=Proteus mirabilis (strain HI4320) OX=529507 GN=pgk PE=3 SV=1 - [PGK_PROMH]	pgk	0	1	0	249.751	0	1029.75	0.441209	Only in CKD4	Only in CKD4	0	0	0	0	0	0	0	0	0	0	0	0	0	0	0	0	0	0	0	0	0	0	0	0	4245.77	0	0	0	0
P41574	6-phosphogluconate dehydrogenase, decarboxylating (Fragment) OS=Pseudescherichia vulneris OX=566 GN=gnd PE=3 SV=1 - [6PGD_PSEVU]	gnd	0	1	0	22.8146	0	94.067	0.441209	Only in CKD4	Only in CKD4	0	0	0	0	0	0	0	0	0	0	0	0	0	0	0	0	0	0	0	0	0	387.848	0	0	0	0	0	0	0
Q9HU21	dTDP-4-dehydrorhamnose 3,5-epimerase OS=Pseudomonas aeruginosa (strain ATCC 15692 / DSM 22644 / CIP 104116 / JCM 14847 / LMG 12228 / 1C / PRS 101 / PAO1) OX=208964 GN=rmlC PE=1 SV=1 - [RMLC_PSEAE]	rmlC	0	1	0	0.868148	0	3.57946	0.441209	Only in CKD4	Only in CKD4	0	0	0	0	0	0	0	0	0	0	0	0	0	0	0	0	0	0	0	0	0	0	0	0	14.7585	0	0	0	0
Q1IG62	2,3-bisphosphoglycerate-independent phosphoglycerate mutase OS=Pseudomonas entomophila (strain L48) OX=384676 GN=gpmI PE=3 SV=1 - [GPMI_PSEE4]	gpmI	0	1	0	69.8464	0	287.984	0.441209	Only in CKD4	Only in CKD4	0	0	0	0	0	0	0	0	0	0	0	0	0	0	0	1187.39	0	0	0	0	0	0	0	0	0	0	0	0	0
P95482	Monodechloroaminopyrrolnitrin halogenase PrnC OS=Pseudomonas fluorescens OX=294 GN=prnC PE=4 SV=1 - [PRNC_PSEFL]	prnC	0	1	0	25.0975	0	103.48	0.441209	Only in CKD4	Only in CKD4	0	0	0	0	0	0	0	0	0	0	0	0	0	426.658	0	0	0	0	0	0	0	0	0	0	0	0	0	0	0
A8F5X9	Phosphoglycerate kinase OS=Pseudothermotoga lettingae (strain ATCC BAA-301 / DSM 14385 / NBRC 107922 / TMO) OX=416591 GN=pgk PE=3 SV=1 - [PGK_PSELT]	pgk	0	1	0	36.8075	0	151.761	0.441209	Only in CKD4	Only in CKD4	0	0	0	0	0	0	0	0	0	0	0	0	0	0	0	0	0	0	0	0	0	0	0	0	625.728	0	0	0	0
Q1M8R6	sn-glycerol-3-phosphate import ATP-binding protein UgpC 2 OS=Rhizobium leguminosarum bv. viciae (strain 3841) OX=216596 GN=ugpC2 PE=3 SV=1 - [UGPC2_RHIL3]	ugpC2	0	1	0	120.661	0	497.497	0.441209	Only in CKD4	Only in CKD4	0	0	0	0	0	0	0	0	0	0	0	0	2051.23	0	0	0	0	0	0	0	0	0	0	0	0	0	0	0	0
P50174	Acetyl-CoA acetyltransferase OS=Rhizobium meliloti (strain 1021) OX=266834 GN=phaA PE=3 SV=1 - [THIL_RHIME]	phaA	0	1	0	131.446	0	541.967	0.441209	Only in CKD4	Only in CKD4	0	0	0	0	0	0	0	0	0	0	0	0	0	2234.59	0	0	0	0	0	0	0	0	0	0	0	0	0	0	0
Q59749	DNA topoisomerase 4 subunit A OS=Rhizobium meliloti (strain 1021) OX=266834 GN=parC PE=3 SV=2 - [PARC_RHIME]	parC	0	1	0	22.4789	0	92.683	0.441209	Only in CKD4	Only in CKD4	0	0	0	0	0	0	0	0	0	0	0	0	0	0	0	0	0	0	0	0	0	0	0	0	382.142	0	0	0	0
C1AYS3	Elongation factor Tu OS=Rhodococcus opacus (strain B4) OX=632772 GN=tuf PE=3 SV=1 - [EFTU_RHOOB]	tuf	0	1	0	16.2358	0	66.9417	0.441209	Only in CKD4	Only in CKD4	0	0	0	0	0	0	0	0	0	0	0	0	276.008	0	0	0	0	0	0	0	0	0	0	0	0	0	0	0	0
B3Q8J5	Probable phosphoketolase OS=Rhodopseudomonas palustris (strain TIE-1) OX=395960 GN=Rpal_1869 PE=3 SV=1 - [PHK_RHOPT]	Rpal_1869	0	1	0	107.033	0	441.31	0.441209	Only in CKD4	Only in CKD4	0	0	0	0	0	0	0	0	0	0	0	0	0	0	0	0	0	0	0	0	0	0	0	1819.57	0	0	0	0	0
A8GQ51	Chaperone protein HtpG OS=Rickettsia akari (strain Hartford) OX=293614 GN=htpG PE=3 SV=1 - [HTPG_RICAH]	htpG	0	1	0	137.551	0	567.136	0.441209	Only in CKD4	Only in CKD4	0	0	0	0	0	0	0	0	0	0	0	0	0	0	0	0	0	0	0	0	0	2338.36	0	0	0	0	0	0	0
Q1GK67	50S ribosomal protein L25 OS=Ruegeria sp. (strain TM1040) OX=292414 GN=rplY PE=3 SV=1 - [RL25_RUEST]	rplY	0	1	0	1576.16	0	6498.69	0.441209	Only in CKD4	Only in CKD4	0	0	0	0	0	0	0	0	0	0	0	0	0	0	0	0	0	0	26794.8	0	0	0	0	0	0	0	0	0	0
A1AXV8	N-acetyl-gamma-glutamyl-phosphate reductase OS=Ruthia magnifica subsp. Calyptogena magnifica OX=413404 GN=argC PE=3 SV=1 - [ARGC_RUTMC]	argC	0	1	0	195.471	0	805.946	0.441209	Only in CKD4	Only in CKD4	0	0	0	0	0	0	0	0	0	0	0	0	3323	0	0	0	0	0	0	0	0	0	0	0	0	0	0	0	0
Q2RYY4	S-adenosylmethionine synthase OS=Salinibacter ruber (strain DSM 13855 / M31) OX=309807 GN=metK PE=3 SV=1 - [METK_SALRD]	metK	0	1	0	79.7346	0	328.754	0.441209	Only in CKD4	Only in CKD4	0	0	0	0	0	0	0	0	0	0	0	0	0	0	0	0	1355.49	0	0	0	0	0	0	0	0	0	0	0	0
P55254	Glucose-1-phosphate thymidylyltransferase OS=Salmonella anatum OX=58712 GN=rmlA PE=3 SV=1 - [RMLA_SALAN]	rmlA	0	1	0	5.70241	0	23.5117	0.441209	Only in CKD4	Only in CKD4	0	0	0	0	0	0	0	0	0	0	0	0	0	0	0	0	0	0	0	0	0	0	0	0	96.9411	0	0	0	0
A9MQL9	Uronate isomerase OS=Salmonella arizonae (strain ATCC BAA-731 / CDC346-86 / RSK2980) OX=41514 GN=uxaC PE=3 SV=1 - [UXAC_SALAR]	uxaC	0	1	0	779.008	0	3211.93	0.441209	Only in CKD4	Only in CKD4	0	0	0	0	0	0	0	0	0	0	0	0	0	0	0	0	0	0	0	0	0	0	0	0	13243.1	0	0	0	0
P06175	Flagellin OS=Salmonella rubislaw OX=598 GN=fliC PE=3 SV=2 - [FLIC_SALRU]	fliC	0	1	0	3293.82	0	13580.8	0.441209	Only in CKD4	Only in CKD4	0	0	0	0	0	0	0	0	0	0	0	0	0	0	0	55995	0	0	0	0	0	0	0	0	0	0	0	0	0
O68926	Bacterioferritin OS=Salmonella typhimurium (strain LT2 / SGSC1412 / ATCC 700720) OX=99287 GN=bfr PE=3 SV=1 - [BFR_SALTY]	bfr	0	1	0	9.75999	0	40.2415	0.441209	Only in CKD4	Only in CKD4	0	0	0	0	0	0	0	0	0	0	0	0	0	0	0	0	0	0	0	0	0	0	0	0	165.92	0	0	0	0
P0A1P0	Glyceraldehyde-3-phosphate dehydrogenase OS=Salmonella typhimurium (strain LT2 / SGSC1412 / ATCC 700720) OX=99287 GN=gapA PE=3 SV=2 - [G3P_SALTY]	gapA	0	1	0	3767.9	0	15535.5	0.441209	Only in CKD4	Only in CKD4	0	0	0	0	0	0	0	0	0	0	0	0	0	0	0	0	0	0	0	0	0	0	0	0	64054.3	0	0	0	0
P0A2C7	Spermidine/putrescine-binding periplasmic protein OS=Salmonella typhimurium (strain LT2 / SGSC1412 / ATCC 700720) OX=99287 GN=potD PE=3 SV=1 - [POTD_SALTY]	potD	0	1	0	8.1398	0	33.5613	0.441209	Only in CKD4	Only in CKD4	0	0	0	0	0	0	0	0	0	0	0	0	0	0	0	0	0	0	0	0	0	0	0	0	138.377	0	0	0	0
P55880	Protein/nucleic acid deglycase YajL OS=Salmonella typhimurium (strain LT2 / SGSC1412 / ATCC 700720) OX=99287 GN=yajL PE=3 SV=2 - [YAJL_SALTY]	yajL	0	1	0	2.18644	0	9.01492	0.441209	Only in CKD4	Only in CKD4	0	0	0	0	0	0	0	0	0	0	0	0	0	0	0	0	0	0	0	0	0	0	0	0	37.1695	0	0	0	0
A8GH24	Acetate kinase OS=Serratia proteamaculans (strain 568) OX=399741 GN=ackA PE=3 SV=1 - [ACKA_SERP5]	ackA	0	1	0	24.1958	0	99.7619	0.441209	Only in CKD4	Only in CKD4	0	0	0	0	0	0	0	0	0	0	0	0	0	0	0	0	0	0	0	0	0	0	0	0	411.329	0	0	0	0
A3DAF4	Urocanate hydratase OS=Shewanella baltica (strain OS155 / ATCC BAA-1091) OX=325240 GN=hutU PE=3 SV=1 - [HUTU_SHEB5]	hutU	0	1	0	24.6496	0	101.633	0.441209	Only in CKD4	Only in CKD4	0	0	0	0	0	0	0	0	0	0	0	0	0	0	0	0	0	0	0	0	0	0	0	0	419.044	0	0	0	0
B8CJP6	Enolase OS=Shewanella piezotolerans (strain WP3 / JCM 13877) OX=225849 GN=eno PE=3 SV=1 - [ENO_SHEPW]	eno	0	1	0	442.243	0	1823.41	0.441209	Only in CKD4	Only in CKD4	0	0	0	0	0	0	0	0	0	0	0	0	0	0	0	0	0	0	0	0	0	0	0	0	7518.12	0	0	0	0
B2TWE0	Catalase-peroxidase OS=Shigella boydii serotype 18 (strain CDC 3083-94 / BS512) OX=344609 GN=katG PE=3 SV=1 - [KATG_SHIB3]	katG	0	1	0	46.3467	0	191.092	0.441209	Only in CKD4	Only in CKD4	0	0	0	0	0	0	0	0	0	0	0	0	0	0	0	0	0	0	0	0	0	0	0	0	787.893	0	0	0	0
Q83IP5	Maltoporin OS=Shigella flexneri OX=623 GN=lamB PE=3 SV=4 - [LAMB_SHIFL]	lamB	0	1	0	12.2781	0	50.624	0.441209	Only in CKD4	Only in CKD4	0	0	0	0	0	0	0	0	0	0	0	0	0	0	0	0	0	0	0	0	0	0	0	0	208.728	0	0	0	0
I2BA89	Glyceraldehyde-3-phosphate dehydrogenase OS=Shimwellia blattae (strain ATCC 29907 / DSM 4481 / JCM 1650 / NBRC 105725 / CDC 9005-74) OX=630626 GN=gapA PE=3 SV=1 - [G3P_SHIBC]	gapA	0	1	0	3767.9	0	15535.5	0.441209	Only in CKD4	Only in CKD4	0	0	0	0	0	0	0	0	0	0	0	0	0	0	0	0	0	0	0	0	0	0	0	0	64054.3	0	0	0	0
C3MAH1	Inner membrane-spanning protein YciB OS=Sinorhizobium fredii (strain NBRC 101917 / NGR234) OX=394 GN=yciB PE=3 SV=1 - [YCIB_SINFN]	yciB	0	1	0	65.834	0	271.441	0.441209	Only in CKD4	Only in CKD4	0	0	0	0	0	0	0	0	0	0	0	0	0	0	0	0	0	0	1119.18	0	0	0	0	0	0	0	0	0	0
Q029J4	Probable cytosol aminopeptidase OS=Solibacter usitatus (strain Ellin6076) OX=234267 GN=pepA PE=3 SV=1 - [AMPA_SOLUE]	pepA	0	1	0	54.7137	0	225.59	0.441209	Only in CKD4	Only in CKD4	0	0	0	0	0	0	0	0	0	0	0	0	0	0	0	0	0	0	0	0	930.133	0	0	0	0	0	0	0	0
A5ISI2	Glycerol kinase OS=Staphylococcus aureus (strain JH9) OX=359786 GN=glpK PE=3 SV=1 - [GLPK_STAA9]	glpK	0	1	0	7.06094	0	29.113	0.441209	Only in CKD4	Only in CKD4	0	0	0	0	0	0	0	0	0	0	0	0	0	0	0	0	0	0	0	0	0	0	0	0	120.036	0	0	0	0
Q6GC48	Uncharacterized lipoprotein SAS0399 OS=Staphylococcus aureus (strain MSSA476) OX=282459 GN=SAS0399 PE=3 SV=2 - [Y399_STAAS]	SAS0399	0	1	0	43.8426	0	180.768	0.441209	Only in CKD4	Only in CKD4	0	0	0	0	0	0	0	0	0	0	0	0	0	0	0	0	0	0	0	0	0	0	0	0	0	0	0	745.324	0
B9DK71	Probable transcriptional regulatory protein Sca_0317 OS=Staphylococcus carnosus (strain TM300) OX=396513 GN=Sca_0317 PE=3 SV=1 - [Y317_STACT]	Sca_0317	0	1	0	18.1137	0	74.6848	0.441209	Only in CKD4	Only in CKD4	0	0	0	0	0	0	0	0	0	0	0	0	0	0	0	0	0	0	0	0	307.933	0	0	0	0	0	0	0	0
B9DNL6	Endoribonuclease YbeY OS=Staphylococcus carnosus (strain TM300) OX=396513 GN=ybeY PE=3 SV=1 - [YBEY_STACT]	ybeY	0	1	0	656.282	0	2705.92	0.441209	Only in CKD4	Only in CKD4	0	0	0	0	0	0	0	0	0	0	0	0	0	0	0	0	0	0	0	0	0	11156.8	0	0	0	0	0	0	0
Q5HQV4	Glyceraldehyde-3-phosphate dehydrogenase 1 OS=Staphylococcus epidermidis (strain ATCC 35984 / RP62A) OX=176279 GN=gapA1 PE=3 SV=1 - [G3P1_STAEQ]	gapA1	0	1	0	1170.94	0	4827.89	0.441209	Only in CKD4	Only in CKD4	0	0	0	0	0	0	0	0	0	0	0	0	0	0	0	0	0	0	19905.9	0	0	0	0	0	0	0	0	0	0
Q3K1I5	ATP-dependent helicase/deoxyribonuclease subunit B OS=Streptococcus agalactiae serotype Ia (strain ATCC 27591 / A909 / CDC SS700) OX=205921 GN=rexB PE=3 SV=1 - [ADDB_STRA1]	rexB	0	1	0	472.838	0	1949.56	0.441209	Only in CKD4	Only in CKD4	0	0	0	0	0	0	0	0	0	0	0	0	0	0	0	0	8038.24	0	0	0	0	0	0	0	0	0	0	0	0
P66597	30S ribosomal protein S6 OS=Streptococcus agalactiae serotype III (strain NEM316) OX=211110 GN=rpsF PE=3 SV=1 - [RS6_STRA3]	rpsF	0	1	0	5.65334	0	23.3093	0.441209	Only in CKD4	Only in CKD4	0	0	0	0	0	0	0	0	0	0	0	0	0	0	0	0	0	0	0	0	0	0	0	0	0	0	0	0	96.1068
P21933	ATP synthase subunit beta (Fragment) OS=Streptococcus downei OX=1317 GN=atpD PE=3 SV=1 - [ATPB_STRDO]	atpD	0	1	0	5.09166	0	20.9934	0.441209	Only in CKD4	Only in CKD4	0	0	0	0	0	0	0	0	0	0	0	0	86.5582	0	0	0	0	0	0	0	0	0	0	0	0	0	0	0	0
O68579	Probable manganese-dependent inorganic pyrophosphatase OS=Streptococcus mutans serotype c (strain ATCC 700610 / UA159) OX=210007 GN=ppaC PE=1 SV=1 - [PPAC_STRMU]	ppaC	0	1	0	121.291	0	500.094	0.441209	Only in CKD4	Only in CKD4	0	0	0	0	0	0	0	0	0	0	0	0	0	0	0	0	0	0	0	0	0	0	0	2061.94	0	0	0	0	0
Q8DTS9	Enolase OS=Streptococcus mutans serotype c (strain ATCC 700610 / UA159) OX=210007 GN=eno PE=1 SV=1 - [ENO_STRMU]	eno	0	1	0	5.6969	0	23.4889	0.441209	Only in CKD4	Only in CKD4	0	0	0	0	0	0	0	0	0	0	0	0	0	0	0	0	0	0	0	0	0	96.8473	0	0	0	0	0	0	0
B5E232	Chaperone protein DnaK OS=Streptococcus pneumoniae serotype 19F (strain G54) OX=512566 GN=dnaK PE=3 SV=1 - [DNAK_STRP4]	dnaK	0	1	0	78.9416	0	325.484	0.441209	Only in CKD4	Only in CKD4	0	0	0	0	0	0	0	0	0	0	0	0	0	0	0	0	0	0	0	0	1342.01	0	0	0	0	0	0	0	0
P0A4G2	Manganese ABC transporter substrate-binding lipoprotein OS=Streptococcus pneumoniae serotype 4 (strain ATCC BAA-334 / TIGR4) OX=170187 GN=psaA PE=1 SV=1 - [MTSA_STRPN]	psaA	0	1	0	21.0918	0	86.9639	0.441209	Only in CKD4	Only in CKD4	0	0	0	0	0	0	0	0	0	0	0	0	0	0	0	0	0	0	0	0	0	0	0	358.561	0	0	0	0	0
P50047	Urease subunit alpha OS=Streptococcus salivarius (strain 57.I) OX=1046629 GN=ureC PE=1 SV=3 - [URE1_STRE5]	ureC	0	1	0	63.4454	0	261.592	0.441209	Only in CKD4	Only in CKD4	0	0	0	0	0	0	0	0	0	0	0	0	0	0	0	0	0	0	0	0	0	0	0	0	0	0	1078.57	0	0
A3CKD3	DNA-directed RNA polymerase subunit beta OS=Streptococcus sanguinis (strain SK36) OX=388919 GN=rpoB PE=3 SV=2 - [RPOB_STRSV]	rpoB	0	1	0	55.5462	0	229.023	0.441209	Only in CKD4	Only in CKD4	0	0	0	0	0	0	0	0	0	0	0	0	0	0	0	0	944.286	0	0	0	0	0	0	0	0	0	0	0	0
A3CL27	Formate--tetrahydrofolate ligase 1 OS=Streptococcus sanguinis (strain SK36) OX=388919 GN=fhs1 PE=3 SV=2 - [FTHS1_STRSV]	fhs1	0	1	0	464.426	0	1914.88	0.441209	Only in CKD4	Only in CKD4	0	0	0	0	0	0	0	0	0	0	0	0	0	0	0	0	0	0	0	0	0	0	7895.24	0	0	0	0	0	0
A4VXL3	Ketol-acid reductoisomerase (NADP(+)) OS=Streptococcus suis (strain 05ZYH33) OX=391295 GN=ilvC PE=3 SV=1 - [ILVC_STRSY]	ilvC	0	1	0	14.4928	0	59.7554	0.441209	Only in CKD4	Only in CKD4	0	0	0	0	0	0	0	0	0	0	0	0	0	246.378	0	0	0	0	0	0	0	0	0	0	0	0	0	0	0
Q03LI0	Enolase OS=Streptococcus thermophilus (strain ATCC BAA-491 / LMD-9) OX=322159 GN=eno PE=3 SV=1 - [ENO_STRTD]	eno	0	1	0	165.644	0	682.97	0.441209	Only in CKD4	Only in CKD4	0	0	0	0	0	0	0	0	0	0	0	0	2815.96	0	0	0	0	0	0	0	0	0	0	0	0	0	0	0	0
Q2MF70	2-deoxy-scyllo-inosose synthase OS=Streptomyces lividus OX=282216 GN=livC PE=3 SV=1 - [DOIS_STRLV]	livC	0	1	0	647.776	0	2670.85	0.441209	Only in CKD4	Only in CKD4	0	0	0	0	0	0	0	0	0	0	0	0	0	0	0	0	0	0	11012.2	0	0	0	0	0	0	0	0	0	0
P96074	Fosfomycin biosynthesis bifunctional protein Fom1 OS=Streptomyces wedmorensis OX=43759 GN=fom1 PE=1 SV=1 - [FOM1_STRWE]	fom1	0	1	0	25.7947	0	106.354	0.441209	Only in CKD4	Only in CKD4	0	0	0	0	0	0	0	0	0	0	0	0	0	0	0	0	0	0	0	0	0	0	0	0	438.51	0	0	0	0
A8Z5Z5	Protein translocase subunit SecA OS=Sulcia muelleri (strain GWSS) OX=444179 GN=secA PE=3 SV=1 - [SECA_SULMW]	secA	0	1	0	109.854	0	452.942	0.441209	Only in CKD4	Only in CKD4	0	0	0	0	0	0	0	0	0	0	0	0	0	0	0	0	0	0	0	0	0	0	0	0	0	0	1867.53	0	0
Q0AUA5	Probable transaldolase OS=Syntrophomonas wolfei subsp. wolfei (strain DSM 2245B / Goettingen) OX=335541 GN=tal PE=3 SV=1 - [TAL_SYNWW]	tal	0	1	0	21.3536	0	88.0433	0.441209	Only in CKD4	Only in CKD4	0	0	0	0	0	0	0	0	0	0	0	0	0	0	0	0	0	0	0	0	0	0	0	0	363.012	0	0	0	0
Q2LQU2	Porphobilinogen deaminase OS=Syntrophus aciditrophicus (strain SB) OX=56780 GN=hemC PE=3 SV=1 - [HEM3_SYNAS]	hemC	0	1	0	759.406	0	3131.11	0.441209	Only in CKD4	Only in CKD4	0	0	0	0	0	0	0	0	0	0	0	0	0	0	12909.9	0	0	0	0	0	0	0	0	0	0	0	0	0	0
P81284	Chaperonin GroEL OS=Tannerella forsythia OX=28112 GN=groEL PE=1 SV=3 - [CH60_TANFO]	groEL	0	1	0	7.61586	0	31.401	0.441209	Only in CKD4	Only in CKD4	0	0	0	0	0	0	0	0	0	0	0	0	0	0	0	0	0	0	0	0	0	129.47	0	0	0	0	0	0	0
B7ID00	Chaperone protein DnaK OS=Thermosipho africanus (strain TCF52B) OX=484019 GN=dnaK PE=3 SV=1 - [DNAK_THEAB]	dnaK	0	1	0	12.7381	0	52.5205	0.441209	Only in CKD4	Only in CKD4	0	0	0	0	0	0	0	0	0	0	0	0	0	0	0	0	0	0	0	0	0	216.548	0	0	0	0	0	0	0
A6LM32	Chaperone protein DnaK OS=Thermosipho melanesiensis (strain DSM 12029 / CIP 104789 / BI429) OX=391009 GN=dnaK PE=3 SV=1 - [DNAK_THEM4]	dnaK	0	1	0	14.7019	0	60.6176	0.441209	Only in CKD4	Only in CKD4	0	0	0	0	0	0	0	0	0	0	0	0	0	0	0	0	0	0	0	0	0	249.933	0	0	0	0	0	0	0
P0A337	Chaperonin GroEL 2 OS=Thermosynechococcus vestitus (strain NIES-2133 / IAM M-273 / BP-1) OX=197221 GN=groEL2 PE=3 SV=1 - [CH602_THEVB]	groEL2	0	1	0	77.3466	0	318.908	0.441209	Only in CKD4	Only in CKD4	0	0	0	0	0	0	0	0	0	0	0	0	1314.89	0	0	0	0	0	0	0	0	0	0	0	0	0	0	0	0
P17721	Glyceraldehyde-3-phosphate dehydrogenase OS=Thermotoga maritima (strain ATCC 43589 / DSM 3109 / JCM 10099 / NBRC 100826 / MSB8) OX=243274 GN=gap PE=1 SV=2 - [G3P_THEMA]	gap	0	1	0	625.927	0	2580.76	0.441209	Only in CKD4	Only in CKD4	0	0	0	0	0	0	0	0	0	0	0	0	0	0	0	0	0	0	0	0	0	0	0	0	0	0	0	0	10640.8
Q9X1E4	Glycerol kinase 2 OS=Thermotoga maritima (strain ATCC 43589 / DSM 3109 / JCM 10099 / NBRC 100826 / MSB8) OX=243274 GN=glpK2 PE=3 SV=2 - [GLPK2_THEMA]	glpK2	0	1	0	17.7503	0	73.1865	0.441209	Only in CKD4	Only in CKD4	0	0	0	0	0	0	0	0	0	0	0	0	0	0	0	0	0	0	0	0	0	0	0	0	301.756	0	0	0	0
P00361	Glyceraldehyde-3-phosphate dehydrogenase OS=Thermus aquaticus OX=271 GN=gap PE=1 SV=2 - [G3P_THEAQ]	gap	0	1	0	3341.62	0	13777.8	0.441209	Only in CKD4	Only in CKD4	0	0	0	0	0	0	0	0	0	0	0	0	0	0	0	0	0	0	0	0	0	0	0	0	0	0	56807.5	0	0
Q5SI56	Serine hydroxymethyltransferase OS=Thermus thermophilus (strain ATCC 27634 / DSM 579 / HB8) OX=300852 GN=glyA PE=1 SV=1 - [GLYA_THET8]	glyA	0	1	0	1187.1	0	4894.53	0.441209	Only in CKD4	Only in CKD4	0	0	0	0	0	0	0	0	0	0	0	0	0	0	0	0	0	0	0	0	0	0	0	0	0	0	0	20180.7	0
Q5SME1	Enolase OS=Thermus thermophilus (strain ATCC 27634 / DSM 579 / HB8) OX=300852 GN=eno PE=3 SV=1 - [ENO_THET8]	eno	0	1	0	24.5725	0	101.315	0.441209	Only in CKD4	Only in CKD4	0	0	0	0	0	0	0	0	0	0	0	0	0	0	0	0	0	0	0	0	0	0	0	417.732	0	0	0	0	0
O83479	Uncharacterized protein TP_0466 OS=Treponema pallidum (strain Nichols) OX=243276 GN=TP_0466 PE=4 SV=1 - [Y466_TREPA]	TP_0466	0	1	0	58.1795	0	239.88	0.441209	Only in CKD4	Only in CKD4	0	0	0	0	0	0	0	0	0	0	0	0	0	0	0	0	0	0	0	0	0	0	0	0	989.051	0	0	0	0
P34916	Glyceraldehyde-3-phosphate dehydrogenase 1 OS=Trichormus variabilis (strain ATCC 29413 / PCC 7937) OX=240292 GN=gap1 PE=3 SV=4 - [G3P1_TRIV2]	gap1	0	1	0	5758.04	0	23741	0.441209	Only in CKD4	Only in CKD4	0	0	0	0	0	0	0	0	0	0	0	0	0	0	0	0	0	0	0	0	0	0	0	0	0	0	0	0	97886.7
G1UII1	Meso-diaminopimelate D-dehydrogenase OS=Ureibacillus thermosphaericus OX=51173 GN=ddh PE=1 SV=1 - [DAPDH_URETH]	ddh	0	1	0	14.1756	0	58.4474	0.441209	Only in CKD4	Only in CKD4	0	0	0	0	0	0	0	0	0	0	0	0	0	0	0	0	0	0	0	0	0	0	0	0	240.985	0	0	0	0
A0A0H3AL67	Adenylosuccinate lyase OS=Vibrio cholerae serotype O1 (strain ATCC 39541 / Classical Ogawa 395 / O395) OX=345073 GN=purB PE=1 SV=1 - [PUR8_VIBC3]	purB	0	1	0	39.7018	0	163.695	0.441209	Only in CKD4	Only in CKD4	0	0	0	0	0	0	0	0	0	0	0	0	674.93	0	0	0	0	0	0	0	0	0	0	0	0	0	0	0	0
A5F3F1	GMP synthase [glutamine-hydrolyzing] OS=Vibrio cholerae serotype O1 (strain ATCC 39541 / Classical Ogawa 395 / O395) OX=345073 GN=guaA PE=3 SV=1 - [GUAA_VIBC3]	guaA	0	1	0	16.5302	0	68.1556	0.441209	Only in CKD4	Only in CKD4	0	0	0	0	0	0	0	0	0	0	0	0	0	0	0	0	0	0	0	0	0	0	0	0	281.013	0	0	0	0
Q87SY9	50S ribosomal protein L17 OS=Vibrio parahaemolyticus serotype O3:K6 (strain RIMD 2210633) OX=223926 GN=rplQ PE=3 SV=1 - [RL17_VIBPA]	rplQ	0	1	0	60.5553	0	249.676	0.441209	Only in CKD4	Only in CKD4	0	0	0	0	0	0	0	0	0	0	0	0	0	0	0	0	0	0	0	0	0	0	0	0	1029.44	0	0	0	0
Q7MFY8	Anaerobic nitric oxide reductase flavorubredoxin OS=Vibrio vulnificus (strain YJ016) OX=196600 GN=norV PE=3 SV=1 - [NORV_VIBVY]	norV	0	1	0	75.4289	0	311.002	0.441209	Only in CKD4	Only in CKD4	0	0	0	0	0	0	0	0	0	0	0	0	0	0	0	0	0	0	0	0	0	0	0	0	0	0	1282.29	0	0
Q5GSE1	Chaperone protein DnaK OS=Wolbachia sp. subsp. Brugia malayi (strain TRS) OX=292805 GN=dnaK PE=3 SV=1 - [DNAK_WOLTR]	dnaK	0	1	0	25.7631	0	106.224	0.441209	Only in CKD4	Only in CKD4	0	0	0	0	0	0	0	0	0	0	0	0	0	0	0	0	0	0	0	0	0	437.972	0	0	0	0	0	0	0
C0R2Q4	Lipoyl synthase OS=Wolbachia sp. subsp. Drosophila simulans (strain wRi) OX=66084 GN=lipA PE=3 SV=1 - [LIPA_WOLWR]	lipA	0	1	0	109.055	0	449.646	0.441209	Only in CKD4	Only in CKD4	0	0	0	0	0	0	0	0	0	0	0	0	0	0	0	0	0	0	0	0	0	0	1853.94	0	0	0	0	0	0
A1JHZ7	Triosephosphate isomerase OS=Yersinia enterocolitica serotype O:8 / biotype 1B (strain NCTC 13174 / 8081) OX=393305 GN=tpiA PE=3 SV=1 - [TPIS_YERE8]	tpiA	0	1	0	165.943	0	684.199	0.441209	Only in CKD4	Only in CKD4	0	0	0	0	0	0	0	0	0	0	0	0	0	0	0	0	0	0	0	0	0	2821.03	0	0	0	0	0	0	0
A1JI06	Regulator of ribonuclease activity A OS=Yersinia enterocolitica serotype O:8 / biotype 1B (strain NCTC 13174 / 8081) OX=393305 GN=rraA PE=3 SV=1 - [RRAA_YERE8]	rraA	0	1	0	17.5157	0	72.219	0.441209	Only in CKD4	Only in CKD4	0	0	0	0	0	0	0	0	0	0	0	0	0	0	0	0	0	0	0	0	0	0	0	0	297.767	0	0	0	0
A1JII1	DNA-directed RNA polymerase subunit beta' OS=Yersinia enterocolitica serotype O:8 / biotype 1B (strain NCTC 13174 / 8081) OX=393305 GN=rpoC PE=3 SV=1 - [RPOC_YERE8]	rpoC	0	1	0	53.6051	0	221.019	0.441209	Only in CKD4	Only in CKD4	0	0	0	0	0	0	0	0	0	0	0	0	0	0	0	0	0	0	0	0	0	911.287	0	0	0	0	0	0	0
A4TS31	50S ribosomal protein L10 OS=Yersinia pestis (strain Pestoides F) OX=386656 GN=rplJ PE=3 SV=1 - [RL10_YERPP]	rplJ	0	1	0	3.30927	0	13.6445	0.441209	Only in CKD4	Only in CKD4	0	0	0	0	0	0	0	0	0	0	0	0	0	0	0	0	0	0	0	0	0	0	0	0	56.2576	0	0	0	0
Q48473	Outer membrane porin C OS=Klebsiella pneumoniae OX=573 GN=ompC PE=1 SV=1 - [OMPC_KLEPN]	ompC	0	1	0	42.4083	0	174.854	0.441209	Only in CKD4	Only in CKD4	0	0	0	0	0	0	0	0	0	0	0	0	0	0	0	0	0	0	0	0	0	0	0	0	720.942	0	0	0	0
P02936	Outer membrane protein A OS=Salmonella typhimurium (strain LT2 / SGSC1412 / ATCC 700720) OX=99287 GN=ompA PE=3 SV=2 - [OMPA_SALTY]	ompA	0	1	0	1.51704	0	6.25493	0.441209	Only in CKD4	Only in CKD4	0	0	0	0	0	0	0	0	0	0	0	0	0	0	0	0	0	0	0	0	0	0	0	0	25.7897	0	0	0	0
G8JZS6	Outer membrane protein SusF OS=Bacteroides thetaiotaomicron (strain ATCC 29148 / DSM 2079 / JCM 5827 / CCUG 10774 / NCTC 10582 / VPI-5482 / E50) OX=226186 GN=susF PE=1 SV=1 - [SUSF_BACTN]	susF	0	1	0	16.5282	0	68.1475	0.441209	Only in CKD4	Only in CKD4	0	0	0	0	0	0	0	0	0	0	0	0	0	0	0	0	0	0	0	0	0	0	0	0	280.979	0	0	0	0
P38489	Oxygen-insensitive NAD(P)H nitroreductase OS=Escherichia coli (strain K12) OX=83333 GN=nfsB PE=1 SV=1 - [NFSB_ECOLI]	nfsB	0	1	0	11.7359	0	48.3884	0.441209	Only in CKD4	Only in CKD4	0	0	0	0	0	0	0	0	0	0	0	0	0	0	0	0	0	0	0	0	0	0	0	0	199.51	0	0	0	0
Q12PY8	Protein-L-isoaspartate O-methyltransferase OS=Shewanella denitrificans (strain OS217 / ATCC BAA-1090 / DSM 15013) OX=318161 GN=pcm PE=3 SV=1 - [PIMT_SHEDO]	pcm	0	1	0	8.18934	0	33.7655	0.441209	Only in CKD4	Only in CKD4	0	0	0	0	0	0	0	0	0	0	0	0	0	0	0	0	0	0	0	0	0	0	139.219	0	0	0	0	0	0
A8AWA1	Triosephosphate isomerase OS=Streptococcus gordonii (strain Challis / ATCC 35105 / BCRC 15272 / CH1 / DL1 / V288) OX=467705 GN=tpiA PE=3 SV=1 - [TPIS_STRGC]	tpiA	3	2	1495.01	1562.94	2987.48	5114.49	0.459421	1.04544	0.064107	3774.58	0	0	4800.46	0	0	0	0	9365.03	0	0	0	0	0	0	0	20601.9	0	0	0	0	0	0	5968	0	0	0	0	0
A7Z9T0	Probable transaldolase OS=Bacillus velezensis (strain DSM 23117 / BGSC 10A6 / LMG 26770 / FZB42) OX=326423 GN=tal PE=3 SV=1 - [TAL_BACVZ]	tal	3	6	1372.94	2189.61	3957.25	3356.56	0.482676	1.59483	0.673406	0	0	0	13718.4	0	177.753	0	0	0	0	0	2579.15	0	0	0	3283.19	0	0	7967.6	4528.57	0	0	0	7012.67	0	4599.45	0	9831.93	0
A6L5K3	Serine hydroxymethyltransferase OS=Phocaeicola vulgatus (strain ATCC 8482 / DSM 1447 / JCM 5826 / CCUG 4940 / NBRC 14291 / NCTC 11154) OX=435590 GN=glyA PE=3 SV=1 - [GLYA_PHOV8]	glyA	1	3	129.619	581.859	449.013	1641.44	0.482994	4.489	2.16639	0	0	0	0	0	0	0	0	1555.43	0	0	0	0	4072.11	0	0	0	0	0	0	5680.09	0	0	0	139.406	0	0	0	0
A2BSN6	Ketol-acid reductoisomerase (NADP(+)) OS=Prochlorococcus marinus (strain AS9601) OX=146891 GN=ilvC PE=3 SV=1 - [ILVC_PROMS]	ilvC	1	3	161.251	866.374	558.59	2483.36	0.482994	5.37283	2.42568	0	0	0	0	0	0	0	0	0	1935.01	0	0	0	9162.18	0	5232.29	0	0	0	0	0	0	0	0	333.893	0	0	0	0
P42467	ATP synthase subunit beta (Fragment) OS=Peptococcus niger OX=2741 GN=atpD PE=3 SV=1 - [ATPB_PEPNI]	atpD	2	5	269.449	570.095	696.994	1322.37	0.49765	2.11578	1.08119	0	0	0	0	913.969	0	0	0	2319.42	0	0	0	0	1457.95	0	5329.82	778.855	0	0	0	1293.55	831.453	0	0	0	0	0	0	0
B8DWK0	UPF0210 protein BLA_0552 OS=Bifidobacterium animalis subsp. lactis (strain AD011) OX=442563 GN=BLA_0552 PE=3 SV=1 - [Y552_BIFA0]	BLA_0552	8	8	1953.1	1109.37	3274.12	1489.51	0.500982	0.568002	-0.816032	855.097	809.034	0	2382.02	11320.5	507.195	0	4402.96	193.873	0	0	2966.59	0	3067.57	0	0	0	0	1311.44	1752.46	4778.65	0	1650.69	0	0	0	2350.27	3266.53	681.61
A6KXL2	Triosephosphate isomerase OS=Phocaeicola vulgatus (strain ATCC 8482 / DSM 1447 / JCM 5826 / CCUG 4940 / NBRC 14291 / NCTC 11154) OX=435590 GN=tpiA PE=3 SV=1 - [TPIS_PHOV8]	tpiA	11	14	5847.01	4175.97	5966.13	4522.68	0.506031	0.714206	-0.485587	1344.69	10039.4	8336.43	1108.05	2801.72	239.825	1034.45	11281	0	9624.81	19354.7	4998.99	4423.86	11282	0	4487.83	881.4	15763.7	3905.18	411.965	4070.9	1219.37	2410.56	0	1838.47	0	2731.22	7542.99	10022.1
Q0IC80	Ketol-acid reductoisomerase (NADP(+)) OS=Synechococcus sp. (strain CC9311) OX=64471 GN=ilvC PE=3 SV=1 - [ILVC_SYNS3]	ilvC	10	15	7036.7	13411.3	7597.47	19381.3	0.520313	1.90591	0.930479	9481.41	4207.04	12579.3	13664.1	26039.6	225.395	1960.56	0	3584.26	5593.11	7105.56	0	15130.8	25677.9	0	73144.9	1306.24	6665.08	7400.56	3772.19	3980.05	3043.85	8300.34	8456.83	2333.75	47459.1	0	16300.6	5020
A3MZI4	Formate--tetrahydrofolate ligase OS=Actinobacillus pleuropneumoniae serotype 5b (strain L20) OX=416269 GN=fhs PE=3 SV=1 - [FTHS_ACTP2]	fhs	1	3	188.416	272.697	652.692	685.174	0.530231	1.44731	0.533376	0	0	0	2260.99	0	0	0	0	0	0	0	0	0	0	0	2299.89	0	0	0	0	0	1783.51	0	0	552.446	0	0	0	0
A9KRZ4	Elongation factor Tu OS=Lachnoclostridium phytofermentans (strain ATCC 700394 / DSM 18823 / ISDg) OX=357809 GN=tuf PE=3 SV=1 - [EFTU_LACP7]	tuf	1	3	189.467	342.452	656.334	1085.64	0.530231	1.80745	0.853955	0	0	0	0	0	0	0	0	2273.61	0	0	0	1123.01	4417.15	0	0	0	0	0	0	0	0	0	0	281.532	0	0	0	0
B0MC58	Butyryl-CoA:acetate CoA-transferase OS=Anaerostipes caccae (strain DSM 14662 / CCUG 47493 / JCM 13470 / NCIMB 13811 / L1-92) OX=411490 GN=ANACAC_01149 PE=1 SV=1 - [BCACT_ANACD]	ANACAC_01149	3	3	899.182	148.557	2394.8	377.46	0.552488	0.165213	-2.5976	0	0	1246.91	0	1187.21	0	0	0	0	0	0	8356.07	501.351	1433.31	0	0	0	0	590.8	0	0	0	0	0	0	0	0	0	0
P14657	NADP-specific glutamate dehydrogenase OS=Unknown prokaryotic organism OX=2725 GN=gdhA PE=3 SV=1 - [DHE4_UNKP]	gdhA	6	5	12319.3	27742.6	16521.2	65620.8	0.55948	2.25197	1.17119	0	0	45216.7	0	0	3257.68	23681.7	37740.4	13320.1	0	24614.7	0	0	0	32489.8	0	0	259334	95251.4	0	0	0	0	0	0	64907.3	0	0	19641.7
Q5LG64	Enolase OS=Bacteroides fragilis (strain ATCC 25285 / DSM 2151 / CCUG 4856 / JCM 11019 / NCTC 9343 / Onslow) OX=272559 GN=eno PE=3 SV=1 - [ENO_BACFN]	eno	1	3	1146.34	380.166	3971.03	869.244	0.579707	0.331636	-1.59233	0	0	0	0	13756	0	0	0	0	0	0	0	2334.66	0	0	0	0	0	0	0	0	0	2600.17	0	1527.99	0	0	0	0
P31206	Sialidase OS=Bacteroides fragilis (strain YCH46) OX=295405 GN=nanH PE=3 SV=2 - [NANH_BACFR]	nanH	1	3	590.102	810.795	2044.17	1813.32	0.579707	1.37399	0.458373	0	0	0	0	0	0	0	0	0	0	7081.22	0	0	5015.88	0	0	0	0	0	0	0	0	0	0	4692.6	0	0	4075.03	0
A1VCZ9	4-hydroxy-tetrahydrodipicolinate synthase OS=Desulfovibrio vulgaris subsp. vulgaris (strain DP4) OX=391774 GN=dapA PE=3 SV=1 - [DAPA_DESVV]	dapA	1	3	449.897	365.378	1558.49	907.647	0.579707	0.812136	-0.300206	5398.76	0	0	0	0	0	0	0	0	0	0	0	0	0	0	0	0	0	0	0	0	0	1940.93	3267.71	0	0	0	0	1002.78
A6KYK9	Elongation factor Tu OS=Phocaeicola vulgatus (strain ATCC 8482 / DSM 1447 / JCM 5826 / CCUG 4940 / NBRC 14291 / NCTC 11154) OX=435590 GN=tuf PE=3 SV=1 - [EFTU_PHOV8]	tuf	1	3	2434.69	2852.91	8434.02	7706.31	0.579707	1.17178	0.228697	0	0	0	0	0	0	0	0	29216.3	0	0	0	20294.6	2292.92	0	0	25912	0	0	0	0	0	0	0	0	0	0	0	0
P0A038	Glyceraldehyde-3-phosphate dehydrogenase OS=Staphylococcus aureus OX=1280 GN=gapA PE=3 SV=1 - [G3P_STAAU]	gapA	1	3	898.71	670.328	3113.22	1898.06	0.579707	0.745879	-0.422987	0	0	0	0	0	0	0	0	0	10784.5	0	0	0	0	0	0	0	0	0	0	0	0	0	0	7615.74	0	1627.66	2152.19	0
A6L792	Xylose isomerase OS=Phocaeicola vulgatus (strain ATCC 8482 / DSM 1447 / JCM 5826 / CCUG 4940 / NBRC 14291 / NCTC 11154) OX=435590 GN=xylA PE=3 SV=1 - [XYLA_PHOV8]	xylA	6	10	2084.47	2706.9	3080.38	3737.71	0.593538	1.2986	0.376961	0	8336.35	1498.27	0	6592.35	52.7126	0	0	0	5832.32	2701.61	0	368.935	9500.79	0	0	0	0	3936.56	0	10563.4	2114.54	1792.22	0	1318.69	0	1050.08	6702.66	8669.35
Q5L923	Triosephosphate isomerase OS=Bacteroides fragilis (strain ATCC 25285 / DSM 2151 / CCUG 4856 / JCM 11019 / NCTC 9343 / Onslow) OX=272559 GN=tpiA PE=3 SV=1 - [TPIS_BACFN]	tpiA	2	4	655.42	1279.23	1531.91	2870.95	0.595068	1.95177	0.964782	0	0	0	0	0	0	0	4073.49	0	3791.56	0	0	0	0	0	0	0	0	0	0	0	488.663	0	0	4924.08	0	0	9118.24	7215.9
C0Z6L6	Phosphoglycerate kinase OS=Brevibacillus brevis (strain 47 / JCM 6285 / NBRC 100599) OX=358681 GN=pgk PE=3 SV=1 - [PGK_BREBN]	pgk	3	3	2109.35	1472.71	3927.05	5246.18	0.595068	0.698179	-0.51833	10726.6	0	0	0	0	0	6398.12	0	8187.51	0	0	0	1872.11	0	0	0	21717.1	0	0	0	0	0	0	1446.85	0	0	0	0	0
B8HTV9	DNA-directed RNA polymerase subunit gamma OS=Cyanothece sp. (strain PCC 7425 / ATCC 29141) OX=395961 GN=rpoC1 PE=3 SV=1 - [RPOC1_CYAP4]	rpoC1	2	4	43.8351	326.812	111.433	735.369	0.595068	7.45549	2.8983	159.811	0	0	0	366.21	0	0	0	0	0	0	0	0	2297.25	0	0	0	0	0	0	1860.12	0	0	0	85.7113	0	0	1312.72	0
P52694	Glyceraldehyde-3-phosphate dehydrogenase OS=Ralstonia solanacearum (strain GMI1000) OX=267608 GN=gapA PE=3 SV=2 - [G3P_RALSO]	gapA	2	5	5662.78	2022.75	17663	6102.23	0.616179	0.357201	-1.48519	61433.6	0	0	6519.86	0	0	0	0	0	0	0	0	25064.2	1871.42	0	0	0	0	0	0	0	0	1711.54	201.929	0	0	0	5537.71	0
Q9EZ02	Pyrophosphate--fructose 6-phosphate 1-phosphotransferase OS=Spirochaeta thermophila (strain ATCC 49972 / DSM 6192 / RI 19.B1) OX=665571 GN=pfp PE=1 SV=1 - [PFP_SPITD]	pfp	6	8	3992.09	1909.8	6630.55	2968.18	0.616537	0.478396	-1.06372	6285.33	0	0	12244.8	2616.78	0	21430	0	4263.94	0	0	1064.23	9440.2	6956.73	0	0	4468.67	0	5963.34	0	0	0	0	1062.9	579.09	0	1510.77	2484.94	0
C4ZG66	LL-diaminopimelate aminotransferase OS=Agathobacter rectalis (strain ATCC 33656 / DSM 3377 / JCM 17463 / KCTC 5835 / VPI 0990) OX=515619 GN=dapL PE=3 SV=1 - [DAPAT_AGARV]	dapL	2	2	135.705	39.3047	370.62	111.061	0.631248	0.289634	-1.7877	1264.78	0	0	0	0	0	0	0	363.671	0	0	0	347.955	320.224	0	0	0	0	0	0	0	0	0	0	0	0	0	0	0
Q5LIN8	L-fucose isomerase OS=Bacteroides fragilis (strain ATCC 25285 / DSM 2151 / CCUG 4856 / JCM 11019 / NCTC 9343 / Onslow) OX=272559 GN=fucI PE=3 SV=1 - [FUCI_BACFN]	fucI	2	2	381.608	173.798	910.968	507.048	0.631248	0.455436	-1.13468	0	0	0	0	0	0	0	0	2731.81	0	1847.48	0	0	0	0	0	0	0	0	0	0	0	0	0	1115.1	0	0	0	1839.46
A8FVN8	Phosphoserine aminotransferase OS=Shewanella sediminis (strain HAW-EB3) OX=425104 GN=serC PE=3 SV=1 - [SERC_SHESH]	serC	4	4	1400.67	1299.75	2460.53	3249.25	0.632831	0.927951	-0.10788	4843.71	0	0	7519.1	2583.35	0	0	0	1861.82	0	0	0	2052.16	0	0	0	0	0	0	0	4323.36	0	0	12918.5	0	0	0	0	2801.66
Q5LDN9	Phosphoserine aminotransferase OS=Bacteroides fragilis (strain ATCC 25285 / DSM 2151 / CCUG 4856 / JCM 11019 / NCTC 9343 / Onslow) OX=272559 GN=serC PE=3 SV=1 - [SERC_BACFN]	serC	2	4	482.915	726.556	1530.8	1559.22	0.639087	1.50452	0.589303	0	0	0	0	5324.89	470.093	0	0	0	0	0	0	0	0	0	0	0	0	5617.17	0	0	0	1499.26	0	2187.61	0	3047.41	0	0
Q3A9K2	Formate--tetrahydrofolate ligase OS=Carboxydothermus hydrogenoformans (strain ATCC BAA-161 / DSM 6008 / Z-2901) OX=246194 GN=fhs PE=3 SV=1 - [FTHS_CARHZ]	fhs	2	4	561.487	1518.06	1849.42	4013.68	0.639087	2.70364	1.4349	310.488	0	0	0	6427.35	0	0	0	0	0	0	0	1716.22	0	0	0	0	0	0	0	2214.74	0	5948.04	15928	0	0	0	0	0
A6L4U5	Altronate oxidoreductase OS=Phocaeicola vulgatus (strain ATCC 8482 / DSM 1447 / JCM 5826 / CCUG 4940 / NBRC 14291 / NCTC 11154) OX=435590 GN=uxaB PE=3 SV=1 - [UXAB_PHOV8]	uxaB	6	9	1767.35	2914.65	2928.47	4506.6	0.65529	1.64916	0.721734	4055.33	0	0	2777.01	512.119	58.5293	4442.68	0	9362.51	0	0	0	3595.6	2051.01	0	0	15726.6	6585.34	0	0	10824.5	1260.95	3317.51	580.514	0	0	0	5606.94	0
Q5L8L6	ATP-dependent Clp protease proteolytic subunit OS=Bacteroides fragilis (strain ATCC 25285 / DSM 2151 / CCUG 4856 / JCM 11019 / NCTC 9343 / Onslow) OX=272559 GN=clpP PE=3 SV=1 - [CLPP_BACFN]	clpP	3	6	296.323	283.339	735.271	532.65	0.665739	0.956184	-0.0646393	0	1165.59	0	0	2375.23	15.05	0	0	0	0	0	0	427.897	1935.89	0	0	0	0	0	0	0	455.676	947.578	0	922.966	0	0	0	126.762
A5IJM5	Ketol-acid reductoisomerase (NADP(+)) OS=Thermotoga petrophila (strain ATCC BAA-488 / DSM 13995 / JCM 10881 / RKU-1) OX=390874 GN=ilvC PE=3 SV=1 - [ILVC_THEP1]	ilvC	3	5	619.577	1590.04	1398.6	3066.49	0.673361	2.56633	1.35971	1198.46	0	0	0	4736.91	0	0	0	1499.55	0	0	0	9930.82	5040.82	0	0	0	0	0	0	0	779.554	7249.39	0	0	4030.07	0	0	0
Q5L8Z8	Malate dehydrogenase OS=Bacteroides fragilis (strain ATCC 25285 / DSM 2151 / CCUG 4856 / JCM 11019 / NCTC 9343 / Onslow) OX=272559 GN=mdh PE=3 SV=1 - [MDH_BACFN]	mdh	2	4	642.123	488.728	2098.61	1024.76	0.684415	0.761113	-0.393817	0	0	0	0	7295.6	0	0	0	0	0	0	409.884	0	0	0	0	0	0	0	0	1452.29	3146.12	0	0	861.669	0	0	2848.31	0
C0R090	Ketol-acid reductoisomerase (NADP(+)) OS=Brachyspira hyodysenteriae (strain ATCC 49526 / WA1) OX=565034 GN=ilvC PE=3 SV=1 - [ILVC_BRAHW]	ilvC	2	4	795.209	1162.91	1894.29	2823.24	0.684415	1.46239	0.548333	5645.97	0	0	0	0	0	0	0	0	0	0	3896.54	0	243.108	0	0	0	0	0	0	0	3554.27	5719.36	0	0	0	0	0	10252.7
Q8A9M2	Xylose isomerase OS=Bacteroides thetaiotaomicron (strain ATCC 29148 / DSM 2079 / JCM 5827 / CCUG 10774 / NCTC 10582 / VPI-5482 / E50) OX=226186 GN=xylA PE=1 SV=1 - [XYLA_BACTN]	xylA	4	5	4190.63	1678.29	8602.38	3346.05	0.685476	0.400486	-1.32018	0	9504.37	0	0	6554.72	0	0	29476.6	0	0	0	4751.84	0	10376.2	0	0	0	0	0	0	6227.15	1945.51	0	0	1318.69	0	0	0	8663.29
Q1ILZ3	Ketol-acid reductoisomerase (NADP(+)) OS=Koribacter versatilis (strain Ellin345) OX=204669 GN=ilvC PE=3 SV=1 - [ILVC_KORVE]	ilvC	8	8	1953.76	3235.91	3827.2	5244.29	0.693223	1.65625	0.72792	1025.75	1414.15	1136.07	537.759	13335.8	425.596	0	0	4877.59	0	692.335	0	13463	3471.47	0	0	0	0	0	0	7631.94	242.551	10604.8	3594.63	0	15518.5	0	0	483.542
A6V0C2	Leucine--tRNA ligase OS=Pseudomonas aeruginosa (strain PA7) OX=381754 GN=leuS PE=3 SV=1 - [SYL_PSEA7]	leuS	2	4	2142.74	2168.94	6328.65	5779.08	0.73091	1.01223	0.0175368	0	3770.99	0	21941.9	0	0	0	0	0	0	0	0	0	0	22379.8	10018.6	3482.08	0	0	0	0	0	0	0	0	0	991.484	0	0
P78010	Triosephosphate isomerase OS=Mycoplasma pneumoniae (strain ATCC 29342 / M129 / Subtype 1) OX=272634 GN=tpiA PE=3 SV=1 - [TPIS_MYCPN]	tpiA	5	8	5378.84	2923.14	7389.1	4511.26	0.734069	0.543452	-0.879776	8961.35	0	0	12800.5	0	0	21820.9	0	8515.96	0	0	12447.4	6178.63	0	0	2539.12	12691.4	0	0	0	1668.95	0	0	14208.2	0	1917.89	6204.1	4285.1	0
P49433	Glyceraldehyde-3-phosphate dehydrogenase 1 OS=Synechocystis sp. (strain PCC 6803 / Kazusa) OX=1111708 GN=gap1 PE=3 SV=1 - [G3P1_SYNY3]	gap1	5	8	20572.1	9714.41	29644.7	21070.9	0.734069	0.472212	-1.08249	80478.7	0	0	72577.5	0	0	36584.4	0	32173.5	0	0	25051.6	30242.1	0	0	31409.6	81598	0	0	0	2514.88	1400.33	0	1831.64	0	0	9892.89	0	6255.58
A6L1X1	Adenylosuccinate synthetase OS=Phocaeicola vulgatus (strain ATCC 8482 / DSM 1447 / JCM 5826 / CCUG 4940 / NBRC 14291 / NCTC 11154) OX=435590 GN=purA PE=3 SV=1 - [PURA_PHOV8]	purA	5	5	1165.3	1249.12	2457.41	2817.88	0.734315	1.07193	0.100204	1360.68	0	0	0	1099.19	23.9762	8351.82	0	3147.96	0	0	0	1639.1	3421.88	0	0	1251.62	0	3836.91	0	11085.5	0	0	0	0	0	0	0	0
Q6F8P2	Phosphoenolpyruvate carboxykinase [GTP] OS=Acinetobacter baylyi (strain ATCC 33305 / BD413 / ADP1) OX=62977 GN=pckG PE=3 SV=1 - [PCKG_ACIAD]	pckG	1	2	69.7761	243.627	241.711	688.52	0.737628	3.49156	1.80387	837.313	0	0	0	0	0	0	0	0	0	0	0	0	0	0	0	0	0	0	0	2163.84	0	1977.83	0	0	0	0	0	0
Q5LCV9	Xylose isomerase OS=Bacteroides fragilis (strain ATCC 25285 / DSM 2151 / CCUG 4856 / JCM 11019 / NCTC 9343 / Onslow) OX=272559 GN=xylA PE=3 SV=1 - [XYLA_BACFN]	xylA	1	2	136.854	271.079	474.077	769.239	0.737628	1.98078	0.986072	0	0	0	0	0	0	0	0	0	0	1642.25	0	0	0	0	0	0	0	0	0	0	0	2082.25	0	2526.09	0	0	0	0
Q8XP14	Uronate isomerase OS=Clostridium perfringens (strain 13 / Type A) OX=195102 GN=uxaC PE=3 SV=1 - [UXAC_CLOPE]	uxaC	1	2	3.92453	86.5813	13.595	248.733	0.737628	22.0616	4.46347	0	0	0	0	0	47.0943	0	0	0	0	0	0	0	0	0	0	0	0	0	0	0	0	0	0	0	0	605.35	0	866.532
Q0SQ82	Formate--tetrahydrofolate ligase OS=Clostridium perfringens (strain SM101 / Type A) OX=289380 GN=fhs PE=3 SV=1 - [FTHS_CLOPS]	fhs	1	2	47.5683	717.031	164.781	2171.03	0.737628	15.0737	3.91396	570.819	0	0	0	0	0	0	0	0	0	0	0	0	0	0	0	0	0	0	0	0	0	8315.34	3874.19	0	0	0	0	0
B0UWS7	Phosphoenolpyruvate carboxykinase (ATP) OS=Histophilus somni (strain 2336) OX=228400 GN=pckA PE=3 SV=1 - [PCKA_HISS2]	pckA	1	2	211.778	1216.03	733.62	3432.77	0.737628	5.74201	2.52156	0	0	0	0	2541.33	0	0	0	0	0	0	0	0	0	0	0	0	0	0	0	10384.7	0	10287.8	0	0	0	0	0	0
A6LFK9	Polyribonucleotide nucleotidyltransferase OS=Parabacteroides distasonis (strain ATCC 8503 / DSM 20701 / CIP 104284 / JCM 5825 / NCTC 11152) OX=435591 GN=pnp PE=3 SV=1 - [PNP_PARD8]	pnp	1	2	23.8152	138.405	82.4981	398.6	0.737628	5.81165	2.53895	0	285.782	0	0	0	0	0	0	0	0	0	0	0	1399.73	0	0	0	0	953.163	0	0	0	0	0	0	0	0	0	0
A6LIF7	Histidine--tRNA ligase OS=Parabacteroides distasonis (strain ATCC 8503 / DSM 20701 / CIP 104284 / JCM 5825 / NCTC 11152) OX=435591 GN=hisS PE=3 SV=1 - [SYH_PARD8]	hisS	1	2	52.9953	126.69	183.581	387.086	0.737628	2.39059	1.25737	0	0	0	0	0	0	0	0	635.943	0	0	0	657.962	0	0	0	1495.77	0	0	0	0	0	0	0	0	0	0	0	0
P02938	Major outer membrane lipoprotein Lpp OS=Serratia marcescens OX=615 GN=lpp PE=3 SV=1 - [LPP_SERMA]	lpp	1	2	31.5006	135.325	109.121	404.746	0.737628	4.29595	2.10298	0	0	0	0	0	0	0	0	0	0	0	378.008	0	0	0	0	0	0	0	0	0	1528.56	0	0	771.966	0	0	0	0
Q31LF9	Probable phosphoketolase OS=Synechococcus elongatus (strain PCC 7942 / FACHB-805) OX=1140 GN=Synpcc7942_2080 PE=3 SV=1 - [PHK_SYNE7]	Synpcc7942_2080	1	2	47.4839	634.26	164.489	2197.29	0.737628	13.3574	3.73956	0	0	0	0	0	0	0	0	0	0	569.806	0	0	0	0	0	0	0	0	0	1788.59	0	0	0	0	0	8993.83	0	0
Q5LIL0	2,3-bisphosphoglycerate-independent phosphoglycerate mutase OS=Bacteroides fragilis (strain ATCC 25285 / DSM 2151 / CCUG 4856 / JCM 11019 / NCTC 9343 / Onslow) OX=272559 GN=gpmI PE=3 SV=1 - [GPMI_BACFN]	gpmI	2	2	1020.94	1032.11	2407.6	4151.09	0.739672	1.01094	0.0156958	0	0	0	0	0	0	0	0	6907.54	0	0	5343.73	0	0	0	0	17136.1	0	0	0	0	0	0	0	409.723	0	0	0	0
Q11TT6	Phosphoribosylaminoimidazole-succinocarboxamide synthase OS=Cytophaga hutchinsonii (strain ATCC 33406 / DSM 1761 / CIP 103989 / NBRC 15051 / NCIMB 9469 / D465) OX=269798 GN=purC PE=3 SV=1 - [PUR7_CYTH3]	purC	2	2	1829.78	1070.15	4306.44	3234.68	0.739672	0.584849	-0.773863	0	0	0	0	0	0	9730.81	0	12226.5	0	0	0	5825.47	0	0	0	12367	0	0	0	0	0	0	0	0	0	0	0	0
O83023	Phosphoenolpyruvate carboxykinase (ATP) OS=Selenomonas ruminantium OX=971 GN=pckA PE=3 SV=1 - [PCKA_SELRU]	pckA	4	9	5884.89	2797.11	10465.5	3885.31	0.752419	0.475303	-1.07308	13969.8	0	0	0	0	0	22771.8	0	29838.7	0	4038.38	0	9116.87	5455.72	0	0	9582.8	0	0	0	11193.9	904.986	0	0	839.864	0	2673.92	5558.63	2224.09
O06865	Probable cytosol aminopeptidase OS=Synechococcus elongatus (strain PCC 7942 / FACHB-805) OX=1140 GN=pepA PE=3 SV=2 - [AMPA_SYNE7]	pepA	3	5	276.624	678.273	514.519	1691.71	0.757223	2.45197	1.29394	0	0	0	0	0	0	0	0	917.893	1428.74	972.854	0	1067.27	6850.24	0	0	0	0	0	0	2074.96	939.315	0	0	0	0	598.867	0	0
P14407	Fumarate hydratase class I, anaerobic OS=Escherichia coli (strain K12) OX=83333 GN=fumB PE=1 SV=2 - [FUMB_ECOLI]	fumB	6	9	4258.42	5787.83	6467.41	8009.89	0.760024	1.35915	0.442706	8291.22	0	0	5172.46	3251.87	0	13732.3	0	19540.3	0	0	1112.86	13663.9	11235.9	0	3576.14	8234.59	17222.6	0	0	27828.3	0	7799.3	8391.62	440.849	0	0	0	0
Q9AIK2	Alanine dehydrogenase OS=Bilophila wadsworthia OX=35833 GN=ald PE=1 SV=1 - [DHA_BILWA]	ald	2	4	866.517	425.519	2468.69	962.179	0.778415	0.491068	-1.026	1883.4	0	0	0	8514.81	0	0	0	0	0	0	0	1933.84	0	0	0	674.958	0	0	0	0	0	0	0	1087.77	0	0	3537.26	0
A9KPQ3	Probable transaldolase OS=Lachnoclostridium phytofermentans (strain ATCC 700394 / DSM 18823 / ISDg) OX=357809 GN=tal PE=3 SV=1 - [TAL_LACP7]	tal	2	4	1115.2	1289.76	2856.85	2908.88	0.778415	1.15653	0.209807	3938.2	0	0	0	9444.16	0	0	0	0	0	0	0	0	8360.07	0	0	0	0	0	0	2265.79	2129.14	9170.96	0	0	0	0	0	0
G8JZS4	Glucan 1,4-alpha-glucosidase SusB OS=Bacteroides thetaiotaomicron (strain ATCC 29148 / DSM 2079 / JCM 5827 / CCUG 10774 / NCTC 10582 / VPI-5482 / E50) OX=226186 GN=susB PE=1 SV=1 - [SUSB_BACTN]	susB	6	8	3921.21	2060.74	9300.43	3934.25	0.793086	0.525538	-0.928132	0	11276.2	0	0	797.651	74.6765	0	31660.3	0	1096.31	2149.38	0	0	5333.17	0	0	0	13839.7	762.632	0	746.775	394.261	521.382	0	8724.13	0	0	0	4710.58
E1WS50	Bacterial non-heme ferritin OS=Bacteroides fragilis (strain 638R) OX=862962 GN=ftnA PE=2 SV=1 - [FTN_BACF6]	ftnA	2	2	197.407	191.292	506.809	627.843	0.796063	0.969026	-0.0453933	0	0	0	0	1678.02	0	0	0	0	0	0	690.868	0	0	0	0	0	0	0	0	0	0	720.062	0	2531.91	0	0	0	0
Q97D82	Reverse rubrerythrin-1 OS=Clostridium acetobutylicum (strain ATCC 824 / DSM 792 / JCM 1419 / LMG 5710 / VKM B-1787) OX=272562 GN=rbr3A PE=1 SV=1 - [RRBR1_CLOAB]	rbr3A	2	2	91.4539	263.618	291.043	1019.29	0.796063	2.88252	1.52733	0	0	0	0	0	0	0	0	85.0766	1012.37	0	0	270.629	0	0	0	0	0	0	0	4210.87	0	0	0	0	0	0	0	0
A9NHL6	Chaperonin GroEL OS=Acholeplasma laidlawii (strain PG-8A) OX=441768 GN=groEL PE=3 SV=1 - [CH60_ACHLI]	groEL	1	1	182.084	107.732	630.759	444.189	0.801104	0.591658	-0.757164	0	0	0	0	2185.01	0	0	0	0	0	0	0	0	0	0	0	0	0	0	0	0	0	1831.44	0	0	0	0	0	0
Q8A455	Glutamate--tRNA ligase OS=Bacteroides thetaiotaomicron (strain ATCC 29148 / DSM 2079 / JCM 5827 / CCUG 10774 / NCTC 10582 / VPI-5482 / E50) OX=226186 GN=gltX PE=3 SV=1 - [SYE_BACTN]	gltX	1	1	144.932	72.9935	502.058	300.96	0.801104	0.503641	-0.989532	0	0	0	0	0	0	0	0	1739.18	0	0	0	1240.89	0	0	0	0	0	0	0	0	0	0	0	0	0	0	0	0
Q8A8L4	Phosphoserine aminotransferase OS=Bacteroides thetaiotaomicron (strain ATCC 29148 / DSM 2079 / JCM 5827 / CCUG 10774 / NCTC 10582 / VPI-5482 / E50) OX=226186 GN=serC PE=3 SV=1 - [SERC_BACTN]	serC	1	1	216.036	135.124	748.372	557.13	0.801104	0.625468	-0.676992	0	0	0	0	0	0	2592.44	0	0	0	0	0	0	0	0	0	0	0	0	0	0	0	0	0	2297.11	0	0	0	0
Q6MPQ2	Enolase OS=Bdellovibrio bacteriovorus (strain ATCC 15356 / DSM 50701 / NCIMB 9529 / HD100) OX=264462 GN=eno PE=3 SV=1 - [ENO_BDEBA]	eno	1	1	90.2895	34.3913	312.772	141.799	0.801104	0.3809	-1.39251	1083.47	0	0	0	0	0	0	0	0	0	0	0	0	0	0	0	0	0	0	0	0	0	584.652	0	0	0	0	0	0
Q9APM5	Taurine--pyruvate aminotransferase OS=Bilophila wadsworthia OX=35833 GN=tpa PE=1 SV=1 - [TPA_BILWA]	tpa	1	1	33.3047	9.11399	115.371	37.5779	0.801104	0.273654	-1.86957	399.657	0	0	0	0	0	0	0	0	0	0	0	0	0	0	0	0	0	0	0	0	0	0	0	154.938	0	0	0	0
P30721	Chaperone protein DnaK OS=Clostridium acetobutylicum (strain ATCC 824 / DSM 792 / JCM 1419 / LMG 5710 / VKM B-1787) OX=272562 GN=dnaK PE=2 SV=3 - [DNAK_CLOAB]	dnaK	1	1	410.135	134.112	1420.75	552.957	0.801104	0.326995	-1.61266	4921.61	0	0	0	0	0	0	0	0	0	0	0	2279.9	0	0	0	0	0	0	0	0	0	0	0	0	0	0	0	0
Q0SWI8	N-acetylneuraminate lyase OS=Clostridium perfringens (strain SM101 / Type A) OX=289380 GN=nanA PE=3 SV=1 - [NANA_CLOPS]	nanA	1	1	269.247	147.303	932.699	607.346	0.801104	0.547092	-0.870143	0	0	0	0	0	0	0	0	0	0	0	3230.97	0	0	0	0	0	0	0	0	2504.15	0	0	0	0	0	0	0	0
A6GWP9	Formate-dependent phosphoribosylglycinamide formyltransferase OS=Flavobacterium psychrophilum (strain ATCC 49511 / DSM 21280 / CIP 103535 / JIP02/86) OX=402612 GN=purT PE=3 SV=1 - [PURT_FLAPJ]	purT	1	1	53.6503	13.3732	185.85	55.1391	0.801104	0.249266	-2.00424	643.803	0	0	0	0	0	0	0	0	0	0	0	0	0	0	0	0	0	0	0	0	0	0	0	227.344	0	0	0	0
Q2SLS9	Phosphoglycerate kinase OS=Hahella chejuensis (strain KCTC 2396) OX=349521 GN=pgk PE=3 SV=1 - [PGK_HAHCH]	pgk	1	1	131.737	33.3586	456.351	137.541	0.801104	0.25322	-1.98153	0	0	0	0	0	0	0	0	1580.85	0	0	0	0	0	0	0	0	0	0	0	567.095	0	0	0	0	0	0	0	0
Q38YY6	Probable phosphoketolase OS=Latilactobacillus sakei subsp. sakei (strain 23K) OX=314315 GN=LCA_0289 PE=3 SV=1 - [PHK_LATSS]	LCA_0289	1	1	470.687	47.2812	1630.51	194.945	0.801104	0.100451	-3.31543	0	0	0	0	0	0	0	0	0	0	0	5648.25	803.78	0	0	0	0	0	0	0	0	0	0	0	0	0	0	0	0
A1TZ11	Ketol-acid reductoisomerase (NADP(+)) OS=Marinobacter nauticus (strain ATCC 700491 / DSM 11845 / VT8) OX=351348 GN=ilvC PE=3 SV=1 - [ILVC_MARN8]	ilvC	1	1	929.196	171.724	3218.83	708.038	0.801104	0.18481	-2.43589	0	0	0	0	0	0	11150.4	0	0	0	0	0	0	0	0	0	0	0	0	0	2919.31	0	0	0	0	0	0	0	0
Q2RLT8	Enolase OS=Moorella thermoacetica (strain ATCC 39073 / JCM 9320) OX=264732 GN=eno PE=3 SV=1 - [ENO_MOOTA]	eno	1	1	410.194	45.5047	1420.95	187.621	0.801104	0.110935	-3.17222	0	0	0	0	0	0	0	0	0	0	0	4922.33	0	773.579	0	0	0	0	0	0	0	0	0	0	0	0	0	0	0
P75395	Uncharacterized protein MG269 homolog OS=Mycoplasma pneumoniae (strain ATCC 29342 / M129 / Subtype 1) OX=272634 GN=MPN_387 PE=4 SV=1 - [Y387_MYCPN]	MPN_387	1	1	237.796	28.2597	823.748	116.518	0.801104	0.11884	-3.0729	0	0	2853.55	0	0	0	0	0	0	0	0	0	0	0	0	0	0	0	0	0	0	0	0	0	0	0	0	0	480.415
Q2YAZ9	Elongation factor Tu OS=Nitrosospira multiformis (strain ATCC 25196 / NCIMB 11849 / C 71) OX=323848 GN=tuf2 PE=3 SV=1 - [EFTU_NITMU]	tuf2	1	1	131.375	46.502	455.095	191.733	0.801104	0.353965	-1.49832	0	0	0	0	0	0	0	0	1576.5	0	0	0	790.534	0	0	0	0	0	0	0	0	0	0	0	0	0	0	0	0
Q7NA45	Phosphoenolpyruvate carboxykinase (ATP) OS=Photorhabdus laumondii subsp. laumondii (strain DSM 15139 / CIP 105565 / TT01) OX=243265 GN=pckA PE=3 SV=1 - [PCKA_PHOLL]	pckA	1	1	2984.47	1334.24	10338.5	5501.2	0.801104	0.447059	-1.16146	35813.7	0	0	0	0	0	0	0	0	0	0	0	0	22682	0	0	0	0	0	0	0	0	0	0	0	0	0	0	0
A4SVD9	Leucine--tRNA ligase OS=Polynucleobacter asymbioticus (strain DSM 18221 / CIP 109841 / QLW-P1DMWA-1) OX=312153 GN=leuS PE=3 SV=1 - [SYL_POLAQ]	leuS	1	1	4274.3	47.7185	14806.6	196.748	0.801104	0.0111641	-6.48499	0	51291.6	0	0	0	0	0	0	0	0	0	0	0	0	0	0	0	0	0	0	0	0	0	0	0	811.214	0	0	0
Q7MWW8	Adenylosuccinate synthetase OS=Porphyromonas gingivalis (strain ATCC BAA-308 / W83) OX=242619 GN=purA PE=3 SV=1 - [PURA_PORGI]	purA	1	1	101.848	17.06	352.813	70.3402	0.801104	0.167504	-2.57773	0	0	0	0	0	0	1222.18	0	0	0	0	0	0	0	0	0	290.02	0	0	0	0	0	0	0	0	0	0	0	0
Q7MX58	Aspartate carbamoyltransferase OS=Porphyromonas gingivalis (strain ATCC BAA-308 / W83) OX=242619 GN=pyrB PE=3 SV=1 - [PYRB_PORGI]	pyrB	1	1	67.7728	20.3053	234.772	83.7209	0.801104	0.299608	-1.73885	0	0	0	0	0	0	0	0	813.274	0	0	0	345.19	0	0	0	0	0	0	0	0	0	0	0	0	0	0	0	0
A9BAK7	Triosephosphate isomerase OS=Prochlorococcus marinus (strain MIT 9211) OX=93059 GN=tpiA PE=3 SV=1 - [TPIS_PROM4]	tpiA	1	1	17.2231	0.552521	59.6625	2.2781	0.801104	0.0320803	-4.96217	0	0	0	0	0	0	206.677	0	0	0	0	0	0	9.39286	0	0	0	0	0	0	0	0	0	0	0	0	0	0	0
Q7VC41	Triosephosphate isomerase OS=Prochlorococcus marinus (strain SARG / CCMP1375 / SS120) OX=167539 GN=tpiA PE=3 SV=1 - [TPIS_PROMA]	tpiA	1	1	18.6854	10.1784	64.728	41.9666	0.801104	0.544726	-0.876398	224.224	0	0	0	0	0	0	0	0	0	0	0	0	0	0	0	0	0	0	0	173.033	0	0	0	0	0	0	0	0
Q55806	Threonine--tRNA ligase OS=Synechocystis sp. (strain PCC 6803 / Kazusa) OX=1111708 GN=thrS PE=3 SV=1 - [SYT_SYNY3]	thrS	1	1	173.201	55.9583	599.986	230.722	0.801104	0.323083	-1.63002	0	0	0	0	0	0	0	0	2078.41	0	0	0	0	0	0	0	0	0	0	0	951.291	0	0	0	0	0	0	0	0
A6LJM9	Leucine--tRNA ligase OS=Thermosipho melanesiensis (strain DSM 12029 / CIP 104789 / BI429) OX=391009 GN=leuS PE=3 SV=1 - [SYL_THEM4]	leuS	1	1	25.8691	8.93571	89.6133	36.8429	0.801104	0.34542	-1.53358	0	0	0	0	0	0	0	0	0	310.43	0	0	0	0	0	0	0	0	0	0	0	0	0	0	151.907	0	0	0	0
P38525	Elongation factor G OS=Thermotoga maritima (strain ATCC 43589 / DSM 3109 / JCM 10099 / NBRC 100826 / MSB8) OX=243274 GN=fusA PE=3 SV=2 - [EFG_THEMA]	fusA	1	1	201.161	29.775	696.843	122.765	0.801104	0.148015	-2.75618	0	0	0	0	0	0	0	0	2413.93	0	0	0	506.174	0	0	0	0	0	0	0	0	0	0	0	0	0	0	0	0
Q73PN3	Elongation factor Tu OS=Treponema denticola (strain ATCC 35405 / DSM 14222 / CIP 103919 / JCM 8153 / KCTC 15104) OX=243275 GN=tuf PE=3 SV=1 - [EFTU_TREDE]	tuf	1	1	98.9652	31.8818	342.826	131.452	0.801104	0.322152	-1.63419	0	0	0	0	0	0	0	0	1187.58	0	0	0	541.991	0	0	0	0	0	0	0	0	0	0	0	0	0	0	0	0
A1JR25	Uronate isomerase OS=Yersinia enterocolitica serotype O:8 / biotype 1B (strain NCTC 13174 / 8081) OX=393305 GN=uxaC PE=3 SV=1 - [UXAC_YERE8]	uxaC	1	1	728.14	41.8968	2522.35	172.745	0.801104	0.0575395	-4.1193	0	0	0	0	0	0	0	0	0	0	0	8737.69	0	0	0	0	0	0	0	0	0	0	0	0	0	0	0	0	712.246
A1AHE9	2,3-bisphosphoglycerate-independent phosphoglycerate mutase OS=Escherichia coli O1:K1 / APEC OX=405955 GN=gpmI PE=3 SV=1 - [GPMI_ECOK1]	gpmI	1	2	218.695	208.663	757.581	834.908	0.801623	0.95413	-0.0677417	0	0	0	0	0	0	0	0	0	0	0	2624.34	0	0	0	0	0	0	0	0	0	100.057	0	0	3447.22	0	0	0	0
B0S1N0	Acetate kinase OS=Finegoldia magna (strain ATCC 29328 / DSM 20472 / WAL 2508) OX=334413 GN=ackA PE=3 SV=1 - [ACKA_FINM2]	ackA	1	2	104.808	234.495	363.066	795.537	0.801623	2.23737	1.1618	1257.7	0	0	0	0	0	0	0	0	0	0	0	0	3241.23	0	0	745.188	0	0	0	0	0	0	0	0	0	0	0	0
B0S1N3	Serine hydroxymethyltransferase OS=Finegoldia magna (strain ATCC 29328 / DSM 20472 / WAL 2508) OX=334413 GN=glyA PE=3 SV=1 - [GLYA_FINM2]	glyA	1	2	117.789	288.916	408.032	920.234	0.801623	2.45283	1.29445	0	0	0	0	1413.47	0	0	0	0	0	0	0	0	0	0	0	0	0	0	0	3661.31	0	0	0	1250.26	0	0	0	0
A9BHA7	Elongation factor Tu OS=Petrotoga mobilis (strain DSM 10674 / SJ95) OX=403833 GN=tuf PE=3 SV=1 - [EFTU_PETMO]	tuf	1	2	985.82	1279.17	3414.98	4408.32	0.801623	1.29757	0.37581	0	0	0	0	0	0	0	0	11829.8	0	0	0	3720.73	0	0	0	18025.1	0	0	0	0	0	0	0	0	0	0	0	0
Q87K77	Uncharacterized response regulatory protein VPA0021 OS=Vibrio parahaemolyticus serotype O3:K6 (strain RIMD 2210633) OX=223926 GN=VPA0021 PE=3 SV=1 - [Y4021_VIBPA]	VPA0021	1	2	697.398	650.035	2415.86	2161.82	0.801623	0.932086	-0.101465	8368.78	0	0	0	0	0	0	0	0	0	0	0	0	2292.59	0	0	0	0	8758	0	0	0	0	0	0	0	0	0	0
C4Z5P8	Uronate isomerase OS=Lachnospira eligens (strain ATCC 27750 / DSM 3376 / VPI C15-48 / C15-B4) OX=515620 GN=uxaC PE=3 SV=1 - [UXAC_LACE2]	uxaC	8	11	2291	1617.98	3044.23	2225.39	0.803632	0.706232	-0.501785	9139.5	5531.77	0	4812.88	4965.55	73.8707	0	0	1132.99	914.727	920.673	0	2005.53	532.84	0	8847.05	0	0	0	973.7	1988.39	408.039	0	3724.09	1489.9	2416.9	1830.43	0	3288.71
C4Z1M9	Enolase OS=Lachnospira eligens (strain ATCC 27750 / DSM 3376 / VPI C15-48 / C15-B4) OX=515620 GN=eno PE=3 SV=1 - [ENO_LACE2]	eno	4	6	924.641	1740.14	2130.46	3362.43	0.814238	1.88196	0.912234	0	0	0	0	6372	64.8573	0	0	240.406	0	4418.43	0	3516	0	0	13094.2	3492.99	0	4949.27	1371.78	0	3158.03	0	0	0	0	0	0	0
O09460	Phosphoenolpyruvate carboxykinase (ATP) OS=Anaerobiospirillum succiniciproducens OX=13335 GN=pckA PE=1 SV=1 - [PCKA_ANASU]	pckA	7	12	10642.6	5764.84	13519.6	6290.65	0.821167	0.541676	-0.884497	31551.1	0	9353.1	26580.3	0	0	36777.5	0	13180.8	0	5925.53	4342.88	7790.69	17994.5	0	12585.6	17472	0	6192.82	1389.85	11118.2	975.418	6089.35	0	300.733	0	0	11083.4	5009.77
A6KYK7	50S ribosomal protein L11 OS=Phocaeicola vulgatus (strain ATCC 8482 / DSM 1447 / JCM 5826 / CCUG 4940 / NBRC 14291 / NCTC 11154) OX=435590 GN=rplK PE=3 SV=1 - [RL11_PHOV8]	rplK	2	2	73.4006	91.4276	177.106	266.501	0.85354	1.2456	0.316838	0	0	0	0	0	0	336.067	0	544.74	0	0	0	589.262	0	0	0	965.007	0	0	0	0	0	0	0	0	0	0	0	0
C4Z987	UPF0210 protein EUBREC_1565 OS=Agathobacter rectalis (strain ATCC 33656 / DSM 3377 / JCM 17463 / KCTC 5835 / VPI 0990) OX=515619 GN=EUBREC_1565 PE=3 SV=1 - [Y1565_AGARV]	EUBREC_1565	4	6	404.049	933.432	923.1	2401.43	0.854995	2.31019	1.20801	0	0	0	3142.42	313.72	0	0	0	254.845	0	1137.61	0	0	835.509	0	0	0	0	0	0	0	381.083	0	9223.82	142.42	0	4536.35	0	749.153
Q8A155	Bifunctional purine biosynthesis protein PurH OS=Bacteroides thetaiotaomicron (strain ATCC 29148 / DSM 2079 / JCM 5827 / CCUG 10774 / NCTC 10582 / VPI-5482 / E50) OX=226186 GN=purH PE=3 SV=1 - [PUR9_BACTN]	purH	7	12	5306.45	4304.16	6097.99	4258.82	0.856497	0.811119	-0.302015	13225.9	0	0	4685.38	4668.79	0	14678.4	9162.29	14951.6	0	0	2305.03	10141.3	6622.29	0	7506.09	12743.8	0	3459.25	0	10956.3	958.572	3702.19	4614.81	1025.95	0	7343.76	4096.35	0
Q5LFT7	Peptidase T OS=Bacteroides fragilis (strain ATCC 25285 / DSM 2151 / CCUG 4856 / JCM 11019 / NCTC 9343 / Onslow) OX=272559 GN=pepT PE=3 SV=1 - [PEPT_BACFN]	pepT	4	7	720.996	600.431	1281.19	997.349	0.85902	0.83278	-0.263993	2668.92	0	0	0	0	0	3859.66	0	1160.25	0	963.125	0	1213.93	2911.83	0	0	543.8	0	0	0	0	408.443	1517.19	2990.03	622.107	0	0	0	0
A6L050	2,3-bisphosphoglycerate-independent phosphoglycerate mutase OS=Phocaeicola vulgatus (strain ATCC 8482 / DSM 1447 / JCM 5826 / CCUG 4940 / NBRC 14291 / NCTC 11154) OX=435590 GN=gpmI PE=3 SV=1 - [GPMI_PHOV8]	gpmI	4	7	636.645	684.817	1046.88	1070.63	0.85902	1.07566	0.105229	0	0	1108.8	0	0	0	3151.82	0	1536.8	0	1842.32	0	2883.12	1022.2	0	0	3210.57	0	0	0	1790.65	1048.51	0	0	165.515	0	0	0	1521.32
Q833I9	Phosphoglycerate kinase OS=Enterococcus faecalis (strain ATCC 700802 / V583) OX=226185 GN=pgk PE=3 SV=1 - [PGK_ENTFA]	pgk	3	4	2367.01	7391.47	4655.72	27158.8	0.859571	3.1227	1.64279	12365.2	0	0	0	11493.9	0	4545.06	0	0	0	0	0	0	7660.23	0	0	0	0	0	0	0	1229.62	0	0	4284.82	0	0	112480	0
A6L5A6	Phosphoserine aminotransferase OS=Phocaeicola vulgatus (strain ATCC 8482 / DSM 1447 / JCM 5826 / CCUG 4940 / NBRC 14291 / NCTC 11154) OX=435590 GN=serC PE=3 SV=1 - [SERC_PHOV8]	serC	5	7	4229.59	2433.35	10290.7	4870.93	0.862351	0.575316	-0.797573	1832.19	0	0	0	5609.97	0	0	36210.9	0	0	1516.61	5585.39	829.832	13013.5	0	0	0	0	0	0	16385.1	2358.63	0	0	2297.11	0	0	5467.43	1015.32
A5I4N7	Acetate kinase OS=Clostridium botulinum (strain Hall / ATCC 3502 / NCTC 13319 / Type A) OX=441771 GN=ackA PE=3 SV=1 - [ACKA_CLOBH]	ackA	2	3	357.909	1723.98	1147.42	4458.32	0.866476	4.81682	2.26808	3990.86	0	304.052	0	0	0	0	0	0	0	0	0	0	0	0	0	0	0	0	0	15157.3	0	2676.82	0	0	0	0	0	11473.6
A5FHP3	Malate dehydrogenase OS=Flavobacterium johnsoniae (strain ATCC 17061 / DSM 2064 / JCM 8514 / NBRC 14942 / NCIMB 11054 / UW101) OX=376686 GN=mdh PE=3 SV=1 - [MDH_FLAJ1]	mdh	2	3	332.043	4134.46	996.347	15410	0.866476	12.4516	3.63826	0	0	0	0	0	525.178	0	0	0	3459.34	0	0	0	0	0	2745.36	0	63784.4	0	0	0	0	0	0	0	0	3756.01	0	0
Q5LI12	Orotate phosphoribosyltransferase OS=Bacteroides fragilis (strain ATCC 25285 / DSM 2151 / CCUG 4856 / JCM 11019 / NCTC 9343 / Onslow) OX=272559 GN=pyrE PE=3 SV=1 - [PYRE_BACFN]	pyrE	1	2	204.433	49.0565	708.176	147.815	0.866978	0.239964	-2.05911	0	0	0	0	0	0	0	0	2453.19	0	0	0	563.187	270.774	0	0	0	0	0	0	0	0	0	0	0	0	0	0	0
A3DIE1	Ketol-acid reductoisomerase (NADP(+)) OS=Acetivibrio thermocellus (strain ATCC 27405 / DSM 1237 / JCM 9322 / NBRC 103400 / NCIMB 10682 / NRRL B-4536 / VPI 7372) OX=203119 GN=ilvC PE=3 SV=1 - [ILVC_ACET2]	ilvC	1	2	207.04	175.681	717.207	509.966	0.866978	0.848536	-0.236953	0	0	0	0	2484.48	0	0	0	0	0	0	0	1829.38	0	0	0	0	0	0	0	0	1157.2	0	0	0	0	0	0	0
C4ZB99	Elongation factor Tu OS=Agathobacter rectalis (strain ATCC 33656 / DSM 3377 / JCM 17463 / KCTC 5835 / VPI 0990) OX=515619 GN=tuf PE=3 SV=1 - [EFTU_AGARV]	tuf	1	2	411.718	325.109	1426.23	917.75	0.866978	0.78964	-0.340733	0	0	0	0	0	0	0	0	4940.62	0	0	0	2759.94	2766.91	0	0	0	0	0	0	0	0	0	0	0	0	0	0	0
A6TU30	Enolase OS=Alkaliphilus metalliredigens (strain QYMF) OX=293826 GN=eno PE=3 SV=1 - [ENO_ALKMQ]	eno	1	2	108.181	97.8427	374.751	307.338	0.866978	0.904433	-0.144915	1298.18	0	0	0	0	0	0	0	0	0	0	0	0	0	0	0	0	0	450.401	0	0	0	0	1212.92	0	0	0	0	0
Q5L9E5	Lysine--tRNA ligase OS=Bacteroides fragilis (strain ATCC 25285 / DSM 2151 / CCUG 4856 / JCM 11019 / NCTC 9343 / Onslow) OX=272559 GN=lysS PE=3 SV=1 - [SYK_BACFN]	lysS	1	2	86.6323	57.3351	300.103	184.544	0.866978	0.661821	-0.595487	0	0	0	0	0	0	0	0	1039.59	0	0	0	738.118	236.578	0	0	0	0	0	0	0	0	0	0	0	0	0	0	0
Q8A414	Phosphoenolpyruvate carboxykinase (ATP) OS=Bacteroides thetaiotaomicron (strain ATCC 29148 / DSM 2079 / JCM 5827 / CCUG 10774 / NCTC 10582 / VPI-5482 / E50) OX=226186 GN=pckA PE=3 SV=1 - [PCKA_BACTN]	pckA	1	2	1041.3	662.793	3607.15	1998.19	0.866978	0.636508	-0.651749	0	0	0	0	0	0	0	0	12495.5	0	0	0	7617.97	0	0	0	0	0	0	0	0	0	0	0	0	0	3649.51	0	0
Q8A6P8	Chaperonin GroEL OS=Bacteroides thetaiotaomicron (strain ATCC 29148 / DSM 2079 / JCM 5827 / CCUG 10774 / NCTC 10582 / VPI-5482 / E50) OX=226186 GN=groEL PE=3 SV=1 - [CH60_BACTN]	groEL	1	2	175.403	143.686	607.612	413.319	0.866978	0.81918	-0.287747	0	0	0	0	2104.83	0	0	0	0	0	0	0	0	996.63	0	0	0	0	0	0	0	0	0	0	1446.04	0	0	0	0
B2THN2	Putative pre-16S rRNA nuclease OS=Clostridium botulinum (strain Eklund 17B / Type B) OX=935198 GN=CLL_A1176 PE=3 SV=1 - [YQGF_CLOBB]	CLL_A1176	1	2	766.289	385.067	2654.5	1096.78	0.866978	0.502509	-0.992779	0	0	0	0	9195.47	0	0	0	0	0	0	0	0	0	0	0	0	0	0	0	0	0	0	0	3686.3	0	0	0	2859.83
Q59309	Glyceraldehyde-3-phosphate dehydrogenase OS=Clostridium pasteurianum OX=1501 GN=gap PE=1 SV=1 - [G3P_CLOPA]	gap	1	2	1696.44	397.065	5876.65	1141.77	0.866978	0.234057	-2.09507	0	0	0	0	0	0	0	0	0	0	0	20357.3	0	0	0	0	0	0	0	0	0	3990.07	0	0	2760.03	0	0	0	0
A6LIF5	Adenylosuccinate synthetase OS=Parabacteroides distasonis (strain ATCC 8503 / DSM 20701 / CIP 104284 / JCM 5825 / NCTC 11152) OX=435591 GN=purA PE=3 SV=1 - [PURA_PARD8]	purA	1	2	286.355	107.963	991.963	317.83	0.866978	0.377025	-1.40727	0	0	0	0	0	0	0	0	3436.26	0	0	0	1172.75	0	0	0	0	0	0	0	0	0	0	662.617	0	0	0	0	0
A7HZ35	2,3-bisphosphoglycerate-dependent phosphoglycerate mutase OS=Parvibaculum lavamentivorans (strain DS-1 / DSM 13023 / NCIMB 13966) OX=402881 GN=gpmA PE=3 SV=1 - [GPMA_PARL1]	gpmA	1	2	845.743	626.773	2929.74	1809.04	0.866978	0.741092	-0.432276	0	0	0	0	0	0	10148.9	0	0	0	0	0	6393.97	0	0	0	4261.17	0	0	0	0	0	0	0	0	0	0	0	0
A6L7P7	Glucose-6-phosphate isomerase OS=Phocaeicola vulgatus (strain ATCC 8482 / DSM 1447 / JCM 5826 / CCUG 4940 / NBRC 14291 / NCTC 11154) OX=435590 GN=pgi PE=3 SV=1 - [G6PI_PHOV8]	pgi	1	2	189.537	32.2457	656.575	92.617	0.866978	0.170129	-2.5553	2274.44	0	0	0	0	0	0	0	0	0	0	0	0	0	0	0	0	0	0	0	0	322.429	0	0	225.748	0	0	0	0
B6YQ59	50S ribosomal protein L17 OS=Azobacteroides pseudotrichonymphae genomovar. CFP2 OX=511995 GN=rplQ PE=3 SV=1 - [RL17_AZOPC]	rplQ	1	1	65.2066	744.322	225.882	3068.92	0.879857	11.4148	3.51284	0	0	0	0	0	0	0	0	782.479	0	0	0	0	0	0	0	12653.5	0	0	0	0	0	0	0	0	0	0	0	0
P80862	Phosphoserine aminotransferase OS=Bacillus subtilis (strain 168) OX=224308 GN=serC PE=1 SV=2 - [SERC_BACSU]	serC	1	1	108.476	196.392	375.77	809.745	0.879857	1.81047	0.856365	1301.71	0	0	0	0	0	0	0	0	0	0	0	0	0	0	0	0	0	3338.66	0	0	0	0	0	0	0	0	0	0
Q89YW6	Chaperone protein DnaK OS=Bacteroides thetaiotaomicron (strain ATCC 29148 / DSM 2079 / JCM 5827 / CCUG 10774 / NCTC 10582 / VPI-5482 / E50) OX=226186 GN=dnaK PE=3 SV=1 - [DNAK_BACTN]	dnaK	1	1	57.5593	45.9495	199.391	189.455	0.879857	0.798298	-0.325	0	0	0	0	0	0	0	0	0	0	0	690.712	0	0	0	0	0	0	0	0	0	0	0	0	781.141	0	0	0	0
Q8R7T8	Elongation factor Tu-B OS=Caldanaerobacter subterraneus subsp. tengcongensis (strain DSM 15242 / JCM 11007 / NBRC 100824 / MB4) OX=273068 GN=tufB PE=3 SV=1 - [EFTU2_CALS4]	tufB	1	1	19.4112	42.8491	67.2423	176.672	0.879857	2.20745	1.14238	232.934	0	0	0	0	0	0	0	0	0	0	0	0	728.435	0	0	0	0	0	0	0	0	0	0	0	0	0	0	0
A5CPB7	L-arabinose isomerase OS=Clavibacter michiganensis subsp. michiganensis (strain NCPPB 382) OX=443906 GN=araA PE=3 SV=1 - [ARAA_CLAM3]	araA	1	1	20.7425	52.8814	71.8542	218.036	0.879857	2.54942	1.35017	248.91	0	0	0	0	0	0	0	0	0	0	0	0	0	0	0	898.984	0	0	0	0	0	0	0	0	0	0	0	0
B8FZR3	Pyridoxal 5'-phosphate synthase subunit PdxS OS=Desulfitobacterium hafniense (strain DSM 10664 / DCB-2) OX=272564 GN=pdxS PE=3 SV=1 - [PDXS_DESHD]	pdxS	1	1	55.0717	45.1293	190.774	186.073	0.879857	0.819465	-0.287247	660.86	0	0	0	0	0	0	0	0	0	0	0	767.198	0	0	0	0	0	0	0	0	0	0	0	0	0	0	0	0
C5BGR8	33 kDa chaperonin OS=Edwardsiella ictaluri (strain 93-146) OX=634503 GN=hslO PE=3 SV=1 - [HSLO_EDWI9]	hslO	1	1	193.361	233.482	669.821	962.67	0.879857	1.20749	0.272015	0	0	0	0	0	0	0	0	2320.33	0	0	0	0	0	0	0	0	0	0	0	0	0	0	0	0	0	0	0	3969.19
P0AC33	Fumarate hydratase class I, aerobic OS=Escherichia coli (strain K12) OX=83333 GN=fumA PE=1 SV=2 - [FUMA_ECOLI]	fumA	1	1	59.8139	129.724	207.202	534.866	0.879857	2.16879	1.11689	0	0	0	0	717.767	0	0	0	0	0	0	0	0	2205.31	0	0	0	0	0	0	0	0	0	0	0	0	0	0	0
A5FJU1	S-adenosylmethionine synthase OS=Flavobacterium johnsoniae (strain ATCC 17061 / DSM 2064 / JCM 8514 / NBRC 14942 / NCIMB 11054 / UW101) OX=376686 GN=metK PE=3 SV=1 - [METK_FLAJ1]	metK	1	1	34.9087	95.2783	120.927	392.842	0.879857	2.72935	1.44856	0	0	0	0	0	0	0	0	418.905	0	0	0	1619.73	0	0	0	0	0	0	0	0	0	0	0	0	0	0	0	0
A4G737	Enolase OS=Herminiimonas arsenicoxydans OX=204773 GN=eno PE=3 SV=1 - [ENO_HERAR]	eno	1	1	23.7867	30.6339	82.3995	126.307	0.879857	1.28786	0.364972	0	0	0	0	0	0	0	0	285.44	0	0	0	0	0	0	0	0	0	0	0	0	0	0	520.776	0	0	0	0	0
Q1WTW0	Formate--tetrahydrofolate ligase OS=Ligilactobacillus salivarius (strain UCC118) OX=362948 GN=fhs PE=3 SV=1 - [FTHS_LIGS1]	fhs	1	1	19.9045	422.452	68.9512	1741.81	0.879857	21.2239	4.40762	0	0	0	0	238.854	0	0	0	0	0	0	0	0	0	0	0	0	0	7181.68	0	0	0	0	0	0	0	0	0	0
Q9RQZ7	DNA-directed RNA polymerase subunit beta (Fragment) OS=Mycolicibacterium peregrinum OX=43304 GN=rpoB PE=3 SV=1 - [RPOB_MYCPR]	rpoB	1	1	105.005	1017.21	363.748	4194.05	0.879857	9.68722	3.27608	0	0	0	0	0	0	0	0	1260.06	0	0	0	0	0	0	0	0	0	0	0	17292.5	0	0	0	0	0	0	0	0
A6KYI1	30S ribosomal protein S8 OS=Phocaeicola vulgatus (strain ATCC 8482 / DSM 1447 / JCM 5826 / CCUG 4940 / NBRC 14291 / NCTC 11154) OX=435590 GN=rpsH PE=3 SV=1 - [RS8_PHOV8]	rpsH	1	1	97.4728	285.203	337.656	1175.92	0.879857	2.92597	1.54892	0	0	0	0	0	0	0	0	1169.67	0	0	0	0	0	0	0	4848.45	0	0	0	0	0	0	0	0	0	0	0	0
Q9S1F9	NADP-specific glutamate dehydrogenase OS=Psychrobacter sp. (strain TAD1) OX=81861 GN=gdhA PE=1 SV=4 - [DHE4_PSYT1]	gdhA	1	1	145.907	614.42	505.437	2533.32	0.879857	4.21104	2.07418	0	0	0	0	0	0	1750.88	0	0	0	0	0	0	0	0	0	0	0	0	0	0	0	0	0	10445.1	0	0	0	0
B8I3E6	Elongation factor 4 OS=Ruminiclostridium cellulolyticum (strain ATCC 35319 / DSM 5812 / JCM 6584 / H10) OX=394503 GN=lepA PE=3 SV=1 - [LEPA_RUMCH]	lepA	1	1	14556.5	50219.3	50425.1	207060	0.879857	3.44997	1.78658	0	0	0	0	0	174678	0	0	0	0	0	0	0	0	0	0	0	0	0	853728	0	0	0	0	0	0	0	0	0
A5IV19	50S ribosomal protein L6 OS=Staphylococcus aureus (strain JH9) OX=359786 GN=rplF PE=3 SV=1 - [RL6_STAA9]	rplF	1	1	187.527	203.298	649.614	838.22	0.879857	1.0841	0.116497	0	0	0	0	0	0	0	0	2250.33	0	0	0	0	0	0	0	3456.07	0	0	0	0	0	0	0	0	0	0	0	0
Q56115	Aminopeptidase C OS=Streptococcus thermophilus OX=1308 GN=pepC PE=3 SV=1 - [PEPC_STRTR]	pepC	1	1	131.76	387.007	456.431	1595.67	0.879857	2.93721	1.55445	0	0	0	0	0	0	0	0	0	0	0	1581.12	0	0	0	0	0	0	0	0	0	0	0	0	0	0	6579.13	0	0
B1XL20	Ketol-acid reductoisomerase (NADP(+)) OS=Synechococcus sp. (strain ATCC 27264 / PCC 7002 / PR-6) OX=32049 GN=ilvC PE=3 SV=1 - [ILVC_SYNP2]	ilvC	1	1	30.3787	70.3092	105.235	289.892	0.879857	2.31442	1.21065	0	0	0	0	0	364.545	0	0	0	0	0	0	0	0	0	0	0	0	0	0	0	0	0	0	1195.26	0	0	0	0
Q73RR5	Glycine--tRNA ligase OS=Treponema denticola (strain ATCC 35405 / DSM 14222 / CIP 103919 / JCM 8153 / KCTC 15104) OX=243275 GN=glyQS PE=3 SV=1 - [SYG_TREDE]	glyQS	1	1	52.982	77.2628	183.535	318.563	0.879857	1.45828	0.544271	0	0	0	0	0	0	0	0	635.784	0	0	0	0	1313.47	0	0	0	0	0	0	0	0	0	0	0	0	0	0	0
Q56570	Probable flagellin E OS=Vibrio anguillarum OX=55601 GN=flaE PE=3 SV=1 - [FLAE_VIBAN]	flaE	1	1	197.792	1552.78	685.171	6402.26	0.879857	7.85056	2.9728	2373.5	0	0	0	0	0	0	0	0	0	0	0	0	0	0	26397.2	0	0	0	0	0	0	0	0	0	0	0	0	0
Q9L8F6	Malate dehydrogenase (Fragment) OS=Vibrio mimicus OX=674 GN=mdh PE=3 SV=1 - [MDH_VIBMI]	mdh	1	1	14.9832	81.1206	51.9032	334.469	0.879857	5.41411	2.43672	0	0	0	0	0	0	179.798	0	0	0	0	0	0	1379.05	0	0	0	0	0	0	0	0	0	0	0	0	0	0	0
Q8D232	DNA-directed RNA polymerase subunit beta' OS=Wigglesworthia glossinidia brevipalpis OX=36870 GN=rpoC PE=3 SV=1 - [RPOC_WIGBR]	rpoC	1	1	113.664	1170.92	393.744	4827.82	0.879857	10.3016	3.36479	0	0	0	0	0	0	1363.97	0	0	0	0	0	0	0	0	0	0	0	0	0	0	0	0	0	0	0	0	0	19905.6
P22983	Pyruvate, phosphate dikinase OS=Clostridium symbiosum OX=1512 GN=ppdK PE=1 SV=5 - [PPDK_CLOSY]	ppdK	4	5	823.332	1159.52	1499.43	2650.86	0.892611	1.40833	0.493986	4894.95	0	0	2166.95	1754.59	0	0	0	1063.5	0	0	0	985.345	6991.27	0	0	0	0	0	0	0	0	2315.03	0	484.551	0	0	8935.71	0
A4SCS4	50S ribosomal protein L6 OS=Chlorobium phaeovibrioides (strain DSM 265 / 1930) OX=290318 GN=rplF PE=3 SV=1 - [RL6_CHLPM]	rplF	3	4	7220.08	4514.32	17070.4	10599.7	0.90611	0.625245	-0.677506	0	51421.3	0	0	0	778.547	0	0	0	0	34441.1	0	0	0	0	36042.7	0	0	0	12001.7	0	26374.1	0	0	2324.94	0	0	0	0
A6LD04	GMP synthase [glutamine-hydrolyzing] OS=Parabacteroides distasonis (strain ATCC 8503 / DSM 20701 / CIP 104284 / JCM 5825 / NCTC 11152) OX=435591 GN=guaA PE=3 SV=1 - [GUAA_PARD8]	guaA	3	4	208.493	382.063	428.194	766.773	0.90611	1.8325	0.873812	0	0	0	0	0	0	673.993	0	1368.7	0	0	459.225	1907.3	0	0	0	2385.89	0	0	0	841.928	0	0	0	0	0	0	1359.95	0
A6L2R5	L-arabinose isomerase OS=Phocaeicola vulgatus (strain ATCC 8482 / DSM 1447 / JCM 5826 / CCUG 4940 / NBRC 14291 / NCTC 11154) OX=435590 GN=araA PE=3 SV=1 - [ARAA_PHOV8]	araA	7	9	1752.75	3160.28	2616.71	6931.19	0.907633	1.80304	0.850432	0	142.485	0	0	1337.34	110.441	0	4840.44	7852.87	2259.13	4490.27	0	2211.21	0	0	0	0	19779.9	0	376.269	0	1680.76	149.162	22875.2	0	0	2108.06	1471.99	3072.09
A9KQ65	Ketol-acid reductoisomerase (NADP(+)) OS=Lachnoclostridium phytofermentans (strain ATCC 700394 / DSM 18823 / ISDg) OX=357809 GN=ilvC PE=3 SV=1 - [ILVC_LACP7]	ilvC	10	15	13186.4	11434.4	15942.3	10867.5	0.911744	0.867137	-0.205668	16378.7	6945.24	39938.7	24451.7	45982.8	256.321	1170.34	0	4845.84	0	14905.1	3361.49	30086.7	15544.4	0	11115.4	3906.91	0	36442.1	1751.69	8478.7	7623.07	19712	6270.14	479.403	13967.1	2045.81	23730.7	13230.3
B0JRP2	Ketol-acid reductoisomerase (NADP(+)) OS=Microcystis aeruginosa (strain NIES-843 / IAM M-2473) OX=449447 GN=ilvC PE=3 SV=1 - [ILVC_MICAN]	ilvC	4	5	4702.95	4690.16	11612.4	9354.96	0.935442	0.99728	-0.00392988	12612.5	0	0	0	39680.1	258.138	0	0	3884.73	0	0	0	31461.6	0	0	0	3892.49	0	0	0	9134.33	0	0	0	0	0	0	23310.1	11934.2
Q5L9E3	Glucose-6-phosphate isomerase OS=Bacteroides fragilis (strain ATCC 25285 / DSM 2151 / CCUG 4856 / JCM 11019 / NCTC 9343 / Onslow) OX=272559 GN=pgi PE=3 SV=1 - [G6PI_BACFN]	pgi	5	9	3092.03	2268.18	4622.62	3153.06	0.94297	0.733557	-0.447018	2269.51	0	0	7615.75	4424.43	0	13302.4	0	9492.22	0	0	0	7803.68	4436.42	0	0	3541.16	9873.3	5914.26	467.893	3952.61	0	2234.71	0	334.996	0	0	0	0
Q8AAW1	L-arabinose isomerase OS=Bacteroides thetaiotaomicron (strain ATCC 29148 / DSM 2079 / JCM 5827 / CCUG 10774 / NCTC 10582 / VPI-5482 / E50) OX=226186 GN=araA PE=3 SV=1 - [ARAA_BACTN]	araA	3	6	1230.83	491.272	2274.13	787.664	0.956935	0.399139	-1.32504	0	5977.24	0	0	0	0	0	0	0	0	3811.32	4981.39	0	2112	0	0	0	0	1259.93	0	0	1885.33	0	0	402.3	0	1912.45	0	779.617
C0Z838	Probable transaldolase OS=Brevibacillus brevis (strain 47 / JCM 6285 / NBRC 100599) OX=358681 GN=tal PE=3 SV=1 - [TAL_BREBN]	tal	2	3	449.565	505.152	1094.75	1197.79	0.973174	1.12365	0.168188	0	0	1970.49	3424.29	0	0	0	0	0	0	0	0	0	0	0	0	0	0	0	0	0	1549.5	3268.93	0	0	0	0	0	3769.17
P44304	Glyceraldehyde-3-phosphate dehydrogenase OS=Haemophilus influenzae (strain ATCC 51907 / DSM 11121 / KW20 / Rd) OX=71421 GN=gapA PE=3 SV=1 - [G3P_HAEIN]	gapA	2	3	9522.82	10187.1	22935.4	24094.6	0.973174	1.06975	0.0972801	0	70277.1	0	0	0	0	0	0	0	0	43996.7	0	0	0	0	38484.9	83166.5	0	0	0	0	0	0	0	0	0	0	0	51528.9
A5FH28	Phosphoserine aminotransferase OS=Flavobacterium johnsoniae (strain ATCC 17061 / DSM 2064 / JCM 8514 / NBRC 14942 / NCIMB 11054 / UW101) OX=376686 GN=serC PE=3 SV=1 - [SERC_FLAJ1]	serC	5	7	15348.8	16670	23787.2	32923.8	0.980239	1.08608	0.119128	22882.7	0	0	8488.31	0	0	66959	0	30960.6	0	0	54894.7	0	10235.8	0	2077.06	36310.6	0	11649.7	0	26193.3	0	0	0	0	83815.6	113108	0	0
P0C0G6	Glyceraldehyde-3-phosphate dehydrogenase OS=Streptococcus pyogenes OX=1314 GN=gap PE=1 SV=2 - [G3P_STRPY]	gap	9	15	22808.1	22750.5	24952.3	21369	0.982292	0.997475	-0.00364721	14770.2	0	69471.2	15748	23399.1	0	18276.6	0	4596.01	35044.1	72653.4	19738.7	1739.21	15643.9	0	14360.5	5733.43	0	41385.8	15373.4	6601.47	27852.7	14671.3	37488.2	29053.5	34697.8	68819.8	7040.35	66297.8
Q8A256	UDP-N-acetylmuramoylalanine--D-glutamate ligase OS=Bacteroides thetaiotaomicron (strain ATCC 29148 / DSM 2079 / JCM 5827 / CCUG 10774 / NCTC 10582 / VPI-5482 / E50) OX=226186 GN=murD PE=3 SV=2 - [MURD_BACTN]	murD	2	3	339.538	249.828	809.207	643.519	1	0.735788	-0.442637	1659.21	0	0	0	0	0	0	0	2415.25	0	0	0	1911.88	0	0	0	0	0	0	0	1975.39	0	0	0	0	0	359.815	0	0
C7H4X2	Microbial anti-inflammatory molecule OS=Faecalibacterium prausnitzii (strain DSM 17677 / JCM 31915 / A2-165) OX=411483 GN=FAEPRAA2165_01342 PE=1 SV=1 - [MAM_FAEPA]	FAEPRAA2165_01342	2	3	3775.37	322.296	12914.5	949.539	1	0.0853681	-3.55016	0	0	0	0	44781.6	522.818	0	0	0	0	0	0	1298.95	391.805	0	0	0	0	0	0	0	0	0	0	0	3788.28	0	0	0
Q0AAD6	GTPase Obg OS=Alkalilimnicola ehrlichii (strain ATCC BAA-1101 / DSM 17681 / MLHE-1) OX=187272 GN=obg PE=3 SV=1 - [OBG_ALKEH]	obg	0	0	0	0	0	0	NA	NA	NA	0	0	0	0	0	0	0	0	0	0	0	0	0	0	0	0	0	0	0	0	0	0	0	0	0	0	0	0	0
B3CST3	Alanine--tRNA ligase OS=Orientia tsutsugamushi (strain Ikeda) OX=334380 GN=alaS PE=3 SV=1 - [SYA_ORITI]	alaS	0	0	0	0	0	0	NA	NA	NA	0	0	0	0	0	0	0	0	0	0	0	0	0	0	0	0	0	0	0	0	0	0	0	0	0	0	0	0	0
Q04E43	50S ribosomal protein L1 OS=Oenococcus oeni (strain ATCC BAA-331 / PSU-1) OX=203123 GN=rplA PE=3 SV=1 - [RL1_OENOB]	rplA	0	0	0	0	0	0	NA	NA	NA	0	0	0	0	0	0	0	0	0	0	0	0	0	0	0	0	0	0	0	0	0	0	0	0	0	0	0	0	0
Q9RMC1	Glucose-6-phosphate isomerase OS=Acinetobacter venetianus (strain ATCC 31012 / DSM 23050 / BCRC 14357 / CCUG 45561 / CIP 110063 / KCTC 2702 / LMG 19082 / RAG-1) OX=1191460 GN=pgi PE=3 SV=1 - [G6PI_ACIVR]	pgi	0	0	0	0	0	0	NA	NA	NA	0	0	0	0	0	0	0	0	0	0	0	0	0	0	0	0	0	0	0	0	0	0	0	0	0	0	0	0	0
A3MYZ9	UvrABC system protein C OS=Actinobacillus pleuropneumoniae serotype 5b (strain L20) OX=416269 GN=uvrC PE=3 SV=1 - [UVRC_ACTP2]	uvrC	0	0	0	0	0	0	NA	NA	NA	0	0	0	0	0	0	0	0	0	0	0	0	0	0	0	0	0	0	0	0	0	0	0	0	0	0	0	0	0
A3N317	50S ribosomal protein L1 OS=Actinobacillus pleuropneumoniae serotype 5b (strain L20) OX=416269 GN=rplA PE=3 SV=1 - [RL1_ACTP2]	rplA	0	0	0	0	0	0	NA	NA	NA	0	0	0	0	0	0	0	0	0	0	0	0	0	0	0	0	0	0	0	0	0	0	0	0	0	0	0	0	0
B9JAX6	Transaldolase OS=Agrobacterium radiobacter (strain K84 / ATCC BAA-868) OX=311403 GN=tal PE=3 SV=1 - [TAL_AGRRK]	tal	0	0	0	0	0	0	NA	NA	NA	0	0	0	0	0	0	0	0	0	0	0	0	0	0	0	0	0	0	0	0	0	0	0	0	0	0	0	0	0
B2UKT9	4-hydroxy-3-methylbut-2-en-1-yl diphosphate synthase (flavodoxin) OS=Akkermansia muciniphila (strain ATCC BAA-835 / DSM 22959 / JCM 33894 / BCRC 81048 / CCUG 64013 / CIP 107961 / Muc) OX=349741 GN=ispG PE=3 SV=1 - [ISPG_AKKM8]	ispG	0	0	0	0	0	0	NA	NA	NA	0	0	0	0	0	0	0	0	0	0	0	0	0	0	0	0	0	0	0	0	0	0	0	0	0	0	0	0	0
B6EGP7	Phosphoenolpyruvate carboxykinase (ATP) OS=Aliivibrio salmonicida (strain LFI1238) OX=316275 GN=pckA PE=3 SV=1 - [PCKA_ALISL]	pckA	0	0	0	0	0	0	NA	NA	NA	0	0	0	0	0	0	0	0	0	0	0	0	0	0	0	0	0	0	0	0	0	0	0	0	0	0	0	0	0
Q0A936	Glutamate--tRNA ligase 1 OS=Alkalilimnicola ehrlichii (strain ATCC BAA-1101 / DSM 17681 / MLHE-1) OX=187272 GN=gltX1 PE=3 SV=1 - [SYE1_ALKEH]	gltX1	0	0	0	0	0	0	NA	NA	NA	0	0	0	0	0	0	0	0	0	0	0	0	0	0	0	0	0	0	0	0	0	0	0	0	0	0	0	0	0
Q5P2P8	Phosphoenolpyruvate carboxykinase [GTP] OS=Aromatoleum aromaticum (strain EbN1) OX=76114 GN=pckG PE=3 SV=1 - [PCKG_AROAE]	pckG	0	0	0	0	0	0	NA	NA	NA	0	0	0	0	0	0	0	0	0	0	0	0	0	0	0	0	0	0	0	0	0	0	0	0	0	0	0	0	0
A1K719	Succinyl-diaminopimelate desuccinylase OS=Azoarcus sp. (strain BH72) OX=418699 GN=dapE PE=3 SV=1 - [DAPE_AZOSB]	dapE	0	0	0	0	0	0	NA	NA	NA	0	0	0	0	0	0	0	0	0	0	0	0	0	0	0	0	0	0	0	0	0	0	0	0	0	0	0	0	0
Q65HJ2	1-deoxy-D-xylulose-5-phosphate synthase OS=Bacillus licheniformis (strain ATCC 14580 / DSM 13 / JCM 2505 / CCUG 7422 / NBRC 12200 / NCIMB 9375 / NCTC 10341 / NRRL NRS-1264 / Gibson 46) OX=279010 GN=dxs PE=3 SV=1 - [DXS_BACLD]	dxs	0	0	0	0	0	0	NA	NA	NA	0	0	0	0	0	0	0	0	0	0	0	0	0	0	0	0	0	0	0	0	0	0	0	0	0	0	0	0	0
P03947	Anthranilate phosphoribosyltransferase OS=Bacillus subtilis (strain 168) OX=224308 GN=trpD PE=3 SV=2 - [TRPD_BACSU]	trpD	0	0	0	0	0	0	NA	NA	NA	0	0	0	0	0	0	0	0	0	0	0	0	0	0	0	0	0	0	0	0	0	0	0	0	0	0	0	0	0
P39646	Phosphate acetyltransferase OS=Bacillus subtilis (strain 168) OX=224308 GN=pta PE=1 SV=3 - [PTAS_BACSU]	pta	0	0	0	0	0	0	NA	NA	NA	0	0	0	0	0	0	0	0	0	0	0	0	0	0	0	0	0	0	0	0	0	0	0	0	0	0	0	0	0
P49855	Uncharacterized protein YkkB OS=Bacillus subtilis (strain 168) OX=224308 GN=ykkB PE=4 SV=1 - [YKKB_BACSU]	ykkB	0	0	0	0	0	0	NA	NA	NA	0	0	0	0	0	0	0	0	0	0	0	0	0	0	0	0	0	0	0	0	0	0	0	0	0	0	0	0	0
Q5L9Q6	Meso-diaminopimelate D-dehydrogenase OS=Bacteroides fragilis (strain ATCC 25285 / DSM 2151 / CCUG 4856 / JCM 11019 / NCTC 9343 / Onslow) OX=272559 GN=ddh PE=1 SV=1 - [DAPDH_BACFN]	ddh	0	0	0	0	0	0	NA	NA	NA	0	0	0	0	0	0	0	0	0	0	0	0	0	0	0	0	0	0	0	0	0	0	0	0	0	0	0	0	0
Q5LC76	Phenylalanine--tRNA ligase beta subunit OS=Bacteroides fragilis (strain ATCC 25285 / DSM 2151 / CCUG 4856 / JCM 11019 / NCTC 9343 / Onslow) OX=272559 GN=pheT PE=1 SV=1 - [SYFB_BACFN]	pheT	0	0	0	0	0	0	NA	NA	NA	0	0	0	0	0	0	0	0	0	0	0	0	0	0	0	0	0	0	0	0	0	0	0	0	0	0	0	0	0
Q5LGH0	Adenylate kinase OS=Bacteroides fragilis (strain ATCC 25285 / DSM 2151 / CCUG 4856 / JCM 11019 / NCTC 9343 / Onslow) OX=272559 GN=adk PE=3 SV=1 - [KAD_BACFN]	adk	0	0	0	0	0	0	NA	NA	NA	0	0	0	0	0	0	0	0	0	0	0	0	0	0	0	0	0	0	0	0	0	0	0	0	0	0	0	0	0
Q5LIJ5	UDP-N-acetylmuramoylalanine--D-glutamate ligase OS=Bacteroides fragilis (strain ATCC 25285 / DSM 2151 / CCUG 4856 / JCM 11019 / NCTC 9343 / Onslow) OX=272559 GN=murD PE=3 SV=1 - [MURD_BACFN]	murD	0	0	0	0	0	0	NA	NA	NA	0	0	0	0	0	0	0	0	0	0	0	0	0	0	0	0	0	0	0	0	0	0	0	0	0	0	0	0	0
Q2KZT1	7-cyano-7-deazaguanine synthase OS=Bordetella avium (strain 197N) OX=360910 GN=queC PE=3 SV=1 - [QUEC_BORA1]	queC	0	0	0	0	0	0	NA	NA	NA	0	0	0	0	0	0	0	0	0	0	0	0	0	0	0	0	0	0	0	0	0	0	0	0	0	0	0	0	0
B8D894	Glucose-6-phosphate isomerase OS=Buchnera aphidicola subsp. Acyrthosiphon pisum (strain Tuc7) OX=561501 GN=pgi PE=3 SV=1 - [G6PI_BUCAT]	pgi	0	0	0	0	0	0	NA	NA	NA	0	0	0	0	0	0	0	0	0	0	0	0	0	0	0	0	0	0	0	0	0	0	0	0	0	0	0	0	0
Q8K9N3	2-oxoglutarate dehydrogenase E1 component OS=Buchnera aphidicola subsp. Schizaphis graminum (strain Sg) OX=198804 GN=sucA PE=3 SV=1 - [ODO1_BUCAP]	sucA	0	0	0	0	0	0	NA	NA	NA	0	0	0	0	0	0	0	0	0	0	0	0	0	0	0	0	0	0	0	0	0	0	0	0	0	0	0	0	0
A4JCM8	Nicotinate phosphoribosyltransferase OS=Burkholderia vietnamiensis (strain G4 / LMG 22486) OX=269482 GN=pncB PE=3 SV=1 - [PNCB_BURVG]	pncB	0	0	0	0	0	0	NA	NA	NA	0	0	0	0	0	0	0	0	0	0	0	0	0	0	0	0	0	0	0	0	0	0	0	0	0	0	0	0	0
A1VYA9	Serine--tRNA ligase OS=Campylobacter jejuni subsp. jejuni serotype O:23/36 (strain 81-176) OX=354242 GN=serS PE=3 SV=1 - [SYS_CAMJJ]	serS	0	0	0	0	0	0	NA	NA	NA	0	0	0	0	0	0	0	0	0	0	0	0	0	0	0	0	0	0	0	0	0	0	0	0	0	0	0	0	0
Q3AFD1	Phosphoglycerate kinase OS=Carboxydothermus hydrogenoformans (strain ATCC BAA-161 / DSM 6008 / Z-2901) OX=246194 GN=pgk PE=3 SV=1 - [PGK_CARHZ]	pgk	0	0	0	0	0	0	NA	NA	NA	0	0	0	0	0	0	0	0	0	0	0	0	0	0	0	0	0	0	0	0	0	0	0	0	0	0	0	0	0
B0T2A6	Lysine--tRNA ligase OS=Caulobacter sp. (strain K31) OX=366602 GN=lysS PE=3 SV=1 - [SYK_CAUSK]	lysS	0	0	0	0	0	0	NA	NA	NA	0	0	0	0	0	0	0	0	0	0	0	0	0	0	0	0	0	0	0	0	0	0	0	0	0	0	0	0	0
Q01854	Protein RdxA OS=Cereibacter sphaeroides (strain ATCC 17023 / DSM 158 / JCM 6121 / CCUG 31486 / LMG 2827 / NBRC 12203 / NCIMB 8253 / ATH 2.4.1.) OX=272943 GN=rdxA PE=4 SV=1 - [RDXA_CERS4]	rdxA	0	0	0	0	0	0	NA	NA	NA	0	0	0	0	0	0	0	0	0	0	0	0	0	0	0	0	0	0	0	0	0	0	0	0	0	0	0	0	0
O84619	Folate synthesis bifunctional protein OS=Chlamydia trachomatis (strain D/UW-3/Cx) OX=272561 GN=folKP PE=3 SV=1 - [FOLKP_CHLTR]	folKP	0	0	0	0	0	0	NA	NA	NA	0	0	0	0	0	0	0	0	0	0	0	0	0	0	0	0	0	0	0	0	0	0	0	0	0	0	0	0	0
B3QR83	50S ribosomal protein L2 OS=Chlorobaculum parvum (strain DSM 263 / NCIMB 8327) OX=517417 GN=rplB PE=3 SV=1 - [RL2_CHLP8]	rplB	0	0	0	0	0	0	NA	NA	NA	0	0	0	0	0	0	0	0	0	0	0	0	0	0	0	0	0	0	0	0	0	0	0	0	0	0	0	0	0
Q8KDC4	CRISPR-associated endonuclease Cas1 1 OS=Chlorobaculum tepidum (strain ATCC 49652 / DSM 12025 / NBRC 103806 / TLS) OX=194439 GN=cas1-1 PE=3 SV=1 - [CAS1A_CHLTE]	cas1-1	0	0	0	0	0	0	NA	NA	NA	0	0	0	0	0	0	0	0	0	0	0	0	0	0	0	0	0	0	0	0	0	0	0	0	0	0	0	0	0
Q3B2V8	Triosephosphate isomerase OS=Chlorobium luteolum (strain DSM 273 / BCRC 81028 / 2530) OX=319225 GN=tpiA PE=3 SV=1 - [TPIS_CHLL3]	tpiA	0	0	0	0	0	0	NA	NA	NA	0	0	0	0	0	0	0	0	0	0	0	0	0	0	0	0	0	0	0	0	0	0	0	0	0	0	0	0	0
Q18CS6	Dihydroorotate dehydrogenase B (NAD(+)), catalytic subunit OS=Clostridioides difficile (strain 630) OX=272563 GN=pyrD PE=3 SV=1 - [PYRDB_CLOD6]	pyrD	0	0	0	0	0	0	NA	NA	NA	0	0	0	0	0	0	0	0	0	0	0	0	0	0	0	0	0	0	0	0	0	0	0	0	0	0	0	0	0
A6LR06	Triosephosphate isomerase OS=Clostridium beijerinckii (strain ATCC 51743 / NCIMB 8052) OX=290402 GN=tpiA PE=3 SV=1 - [TPIS_CLOB8]	tpiA	0	0	0	0	0	0	NA	NA	NA	0	0	0	0	0	0	0	0	0	0	0	0	0	0	0	0	0	0	0	0	0	0	0	0	0	0	0	0	0
A0Q2Y4	S-adenosylmethionine synthase OS=Clostridium novyi (strain NT) OX=386415 GN=metK PE=3 SV=1 - [METK_CLONN]	metK	0	0	0	0	0	0	NA	NA	NA	0	0	0	0	0	0	0	0	0	0	0	0	0	0	0	0	0	0	0	0	0	0	0	0	0	0	0	0	0
P42457	Citrate synthase OS=Corynebacterium glutamicum (strain ATCC 13032 / DSM 20300 / BCRC 11384 / JCM 1318 / LMG 3730 / NCIMB 10025) OX=196627 GN=gltA PE=3 SV=1 - [CISY_CORGL]	gltA	0	0	0	0	0	0	NA	NA	NA	0	0	0	0	0	0	0	0	0	0	0	0	0	0	0	0	0	0	0	0	0	0	0	0	0	0	0	0	0
A4QBH0	Elongation factor Tu OS=Corynebacterium glutamicum (strain R) OX=340322 GN=tuf PE=3 SV=1 - [EFTU_CORGB]	tuf	0	0	0	0	0	0	NA	NA	NA	0	0	0	0	0	0	0	0	0	0	0	0	0	0	0	0	0	0	0	0	0	0	0	0	0	0	0	0	0
Q11QD1	50S ribosomal protein L15 OS=Cytophaga hutchinsonii (strain ATCC 33406 / DSM 1761 / CIP 103989 / NBRC 15051 / NCIMB 9469 / D465) OX=269798 GN=rplO PE=3 SV=1 - [RL15_CYTH3]	rplO	0	0	0	0	0	0	NA	NA	NA	0	0	0	0	0	0	0	0	0	0	0	0	0	0	0	0	0	0	0	0	0	0	0	0	0	0	0	0	0
A5FRB6	Triosephosphate isomerase OS=Dehalococcoides mccartyi (strain ATCC BAA-2100 / JCM 16839 / KCTC 5957 / BAV1) OX=216389 GN=tpiA PE=3 SV=1 - [TPIS_DEHMB]	tpiA	0	0	0	0	0	0	NA	NA	NA	0	0	0	0	0	0	0	0	0	0	0	0	0	0	0	0	0	0	0	0	0	0	0	0	0	0	0	0	0
Q3Z6V3	Glutamyl-tRNA(Gln) amidotransferase subunit A OS=Dehalococcoides mccartyi (strain ATCC BAA-2266 / KCTC 15142 / 195) OX=243164 GN=gatA PE=3 SV=1 - [GATA_DEHM1]	gatA	0	0	0	0	0	0	NA	NA	NA	0	0	0	0	0	0	0	0	0	0	0	0	0	0	0	0	0	0	0	0	0	0	0	0	0	0	0	0	0
B8FU98	Ketol-acid reductoisomerase (NADP(+)) OS=Desulfitobacterium hafniense (strain DSM 10664 / DCB-2) OX=272564 GN=ilvC PE=3 SV=1 - [ILVC_DESHD]	ilvC	0	0	0	0	0	0	NA	NA	NA	0	0	0	0	0	0	0	0	0	0	0	0	0	0	0	0	0	0	0	0	0	0	0	0	0	0	0	0	0
B2KBU4	2,3-bisphosphoglycerate-dependent phosphoglycerate mutase OS=Elusimicrobium minutum (strain Pei191) OX=445932 GN=gpmA PE=3 SV=1 - [GPMA_ELUMP]	gpmA	0	0	0	0	0	0	NA	NA	NA	0	0	0	0	0	0	0	0	0	0	0	0	0	0	0	0	0	0	0	0	0	0	0	0	0	0	0	0	0
A4WFC3	50S ribosomal protein L22 OS=Enterobacter sp. (strain 638) OX=399742 GN=rplV PE=3 SV=1 - [RL22_ENT38]	rplV	0	0	0	0	0	0	NA	NA	NA	0	0	0	0	0	0	0	0	0	0	0	0	0	0	0	0	0	0	0	0	0	0	0	0	0	0	0	0	0
Q3XZZ9	Probable ketoamine kinase HMPREF0351_12196 OS=Enterococcus faecium (strain ATCC BAA-472 / TX0016 / DO) OX=333849 GN=HMPREF0351_12196 PE=1 SV=1 - [KT3K_ENTFD]	HMPREF0351_12196	0	0	0	0	0	0	NA	NA	NA	0	0	0	0	0	0	0	0	0	0	0	0	0	0	0	0	0	0	0	0	0	0	0	0	0	0	0	0	0
P05804	Beta-glucuronidase OS=Escherichia coli (strain K12) OX=83333 GN=uidA PE=1 SV=2 - [BGLR_ECOLI]	uidA	0	0	0	0	0	0	NA	NA	NA	0	0	0	0	0	0	0	0	0	0	0	0	0	0	0	0	0	0	0	0	0	0	0	0	0	0	0	0	0
P0A6G3	Nicotinamide-nucleotide amidohydrolase PncC OS=Escherichia coli (strain K12) OX=83333 GN=pncC PE=1 SV=1 - [PNCC_ECOLI]	pncC	0	0	0	0	0	0	NA	NA	NA	0	0	0	0	0	0	0	0	0	0	0	0	0	0	0	0	0	0	0	0	0	0	0	0	0	0	0	0	0
P24183	Formate dehydrogenase, nitrate-inducible, major subunit OS=Escherichia coli (strain K12) OX=83333 GN=fdnG PE=1 SV=3 - [FDNG_ECOLI]	fdnG	0	0	0	0	0	0	NA	NA	NA	0	0	0	0	0	0	0	0	0	0	0	0	0	0	0	0	0	0	0	0	0	0	0	0	0	0	0	0	0
P33224	Putative acyl-CoA dehydrogenase AidB OS=Escherichia coli (strain K12) OX=83333 GN=aidB PE=1 SV=3 - [AIDB_ECOLI]	aidB	0	0	0	0	0	0	NA	NA	NA	0	0	0	0	0	0	0	0	0	0	0	0	0	0	0	0	0	0	0	0	0	0	0	0	0	0	0	0	0
Q74BW7	Dihydroxy-acid dehydratase OS=Geobacter sulfurreducens (strain ATCC 51573 / DSM 12127 / PCA) OX=243231 GN=ilvD PE=3 SV=1 - [ILVD_GEOSL]	ilvD	0	0	0	0	0	0	NA	NA	NA	0	0	0	0	0	0	0	0	0	0	0	0	0	0	0	0	0	0	0	0	0	0	0	0	0	0	0	0	0
Q5FR00	ATP phosphoribosyltransferase regulatory subunit OS=Gluconobacter oxydans (strain 621H) OX=290633 GN=hisZ PE=3 SV=1 - [HISZ_GLUOX]	hisZ	0	0	0	0	0	0	NA	NA	NA	0	0	0	0	0	0	0	0	0	0	0	0	0	0	0	0	0	0	0	0	0	0	0	0	0	0	0	0	0
A0M595	50S ribosomal protein L2 OS=Gramella forsetii (strain KT0803) OX=411154 GN=rplB PE=3 SV=1 - [RL2_GRAFK]	rplB	0	0	0	0	0	0	NA	NA	NA	0	0	0	0	0	0	0	0	0	0	0	0	0	0	0	0	0	0	0	0	0	0	0	0	0	0	0	0	0
Q0BSD5	Alanine--tRNA ligase OS=Granulibacter bethesdensis (strain ATCC BAA-1260 / CGDNIH1) OX=391165 GN=alaS PE=3 SV=2 - [SYA_GRABC]	alaS	0	0	0	0	0	0	NA	NA	NA	0	0	0	0	0	0	0	0	0	0	0	0	0	0	0	0	0	0	0	0	0	0	0	0	0	0	0	0	0
Q9KC82	5-methylthioadenosine/S-adenosylhomocysteine deaminase OS=Halalkalibacterium halodurans (strain ATCC BAA-125 / DSM 18197 / FERM 7344 / JCM 9153 / C-125) OX=272558 GN=mtaD PE=3 SV=2 - [MTAD_HALH5]	mtaD	0	0	0	0	0	0	NA	NA	NA	0	0	0	0	0	0	0	0	0	0	0	0	0	0	0	0	0	0	0	0	0	0	0	0	0	0	0	0	0
B0UTI7	N-acetylneuraminate lyase OS=Histophilus somni (strain 2336) OX=228400 GN=nanA PE=3 SV=1 - [NANA_HISS2]	nanA	0	0	0	0	0	0	NA	NA	NA	0	0	0	0	0	0	0	0	0	0	0	0	0	0	0	0	0	0	0	0	0	0	0	0	0	0	0	0	0
A6T748	3-hydroxydecanoyl-[acyl-carrier-protein] dehydratase OS=Klebsiella pneumoniae subsp. pneumoniae (strain ATCC 700721 / MGH 78578) OX=272620 GN=fabA PE=3 SV=1 - [FABA_KLEP7]	fabA	0	0	0	0	0	0	NA	NA	NA	0	0	0	0	0	0	0	0	0	0	0	0	0	0	0	0	0	0	0	0	0	0	0	0	0	0	0	0	0
A9KKU0	Chaperone protein DnaK OS=Lachnoclostridium phytofermentans (strain ATCC 700394 / DSM 18823 / ISDg) OX=357809 GN=dnaK PE=3 SV=1 - [DNAK_LACP7]	dnaK	0	0	0	0	0	0	NA	NA	NA	0	0	0	0	0	0	0	0	0	0	0	0	0	0	0	0	0	0	0	0	0	0	0	0	0	0	0	0	0
A9KQ75	1,3-beta-galactosyl-N-acetylhexosamine phosphorylase Cphy3030 OS=Lachnoclostridium phytofermentans (strain ATCC 700394 / DSM 18823 / ISDg) OX=357809 GN=Cphy_3030 PE=1 SV=1 - [GAHP1_LACP7]	Cphy_3030	0	0	0	0	0	0	NA	NA	NA	0	0	0	0	0	0	0	0	0	0	0	0	0	0	0	0	0	0	0	0	0	0	0	0	0	0	0	0	0
Q88V80	UDP-N-acetylmuramoylalanine--D-glutamate ligase OS=Lactiplantibacillus plantarum (strain ATCC BAA-793 / NCIMB 8826 / WCFS1) OX=220668 GN=murD PE=3 SV=1 - [MURD_LACPL]	murD	0	0	0	0	0	0	NA	NA	NA	0	0	0	0	0	0	0	0	0	0	0	0	0	0	0	0	0	0	0	0	0	0	0	0	0	0	0	0	0
Q041K2	DNA ligase OS=Lactobacillus gasseri (strain ATCC 33323 / DSM 20243 / BCRC 14619 / CIP 102991 / JCM 1131 / KCTC 3163 / NCIMB 11718 / NCTC 13722 / AM63) OX=324831 GN=ligA PE=3 SV=1 - [DNLJ_LACGA]	ligA	0	0	0	0	0	0	NA	NA	NA	0	0	0	0	0	0	0	0	0	0	0	0	0	0	0	0	0	0	0	0	0	0	0	0	0	0	0	0	0
A2RNW8	Glucose-6-phosphate isomerase OS=Lactococcus lactis subsp. cremoris (strain MG1363) OX=416870 GN=pgi PE=3 SV=1 - [G6PI_LACLM]	pgi	0	0	0	0	0	0	NA	NA	NA	0	0	0	0	0	0	0	0	0	0	0	0	0	0	0	0	0	0	0	0	0	0	0	0	0	0	0	0	0
Q9CG73	N(5)-(carboxyethyl)ornithine synthase OS=Lactococcus lactis subsp. lactis (strain IL1403) OX=272623 GN=ceo PE=3 SV=1 - [CEO1_LACLA]	ceo	0	0	0	0	0	0	NA	NA	NA	0	0	0	0	0	0	0	0	0	0	0	0	0	0	0	0	0	0	0	0	0	0	0	0	0	0	0	0	0
C1D543	3-phosphoshikimate 1-carboxyvinyltransferase OS=Laribacter hongkongensis (strain HLHK9) OX=557598 GN=aroA PE=3 SV=1 - [AROA_LARHH]	aroA	0	0	0	0	0	0	NA	NA	NA	0	0	0	0	0	0	0	0	0	0	0	0	0	0	0	0	0	0	0	0	0	0	0	0	0	0	0	0	0
Q5WTE1	Fe(2+) transporter FeoB OS=Legionella pneumophila (strain Lens) OX=297245 GN=feoB PE=3 SV=1 - [FEOB_LEGPL]	feoB	0	0	0	0	0	0	NA	NA	NA	0	0	0	0	0	0	0	0	0	0	0	0	0	0	0	0	0	0	0	0	0	0	0	0	0	0	0	0	0
Q03W39	Cell division protein SepF OS=Leuconostoc mesenteroides subsp. mesenteroides (strain ATCC 8293 / DSM 20343 / BCRC 11652 / CCM 1803 / JCM 6124 / NCDO 523 / NBRC 100496 / NCIMB 8023 / NCTC 12954 / NRRL B-1118 / 37Y) OX=203120 GN=sepF PE=3 SV=1 - [SEPF_LEUMM]	sepF	0	0	0	0	0	0	NA	NA	NA	0	0	0	0	0	0	0	0	0	0	0	0	0	0	0	0	0	0	0	0	0	0	0	0	0	0	0	0	0
Q03W65	Phosphoserine aminotransferase OS=Leuconostoc mesenteroides subsp. mesenteroides (strain ATCC 8293 / DSM 20343 / BCRC 11652 / CCM 1803 / JCM 6124 / NCDO 523 / NBRC 100496 / NCIMB 8023 / NCTC 12954 / NRRL B-1118 / 37Y) OX=203120 GN=serC PE=3 SV=1 - [SERC_LEUMM]	serC	0	0	0	0	0	0	NA	NA	NA	0	0	0	0	0	0	0	0	0	0	0	0	0	0	0	0	0	0	0	0	0	0	0	0	0	0	0	0	0
Q03WL0	Beta-galactosidase OS=Leuconostoc mesenteroides subsp. mesenteroides (strain ATCC 8293 / DSM 20343 / BCRC 11652 / CCM 1803 / JCM 6124 / NCDO 523 / NBRC 100496 / NCIMB 8023 / NCTC 12954 / NRRL B-1118 / 37Y) OX=203120 GN=lacZ PE=3 SV=1 - [BGAL_LEUMM]	lacZ	0	0	0	0	0	0	NA	NA	NA	0	0	0	0	0	0	0	0	0	0	0	0	0	0	0	0	0	0	0	0	0	0	0	0	0	0	0	0	0
Q71Z86	Acetate kinase 2 OS=Listeria monocytogenes serotype 4b (strain F2365) OX=265669 GN=ackA2 PE=3 SV=1 - [ACKA2_LISMF]	ackA2	0	0	0	0	0	0	NA	NA	NA	0	0	0	0	0	0	0	0	0	0	0	0	0	0	0	0	0	0	0	0	0	0	0	0	0	0	0	0	0
A0AI91	S-ribosylhomocysteine lyase OS=Listeria welshimeri serovar 6b (strain ATCC 35897 / DSM 20650 / CIP 8149 / NCTC 11857 / SLCC 5334 / V8) OX=386043 GN=luxS PE=3 SV=1 - [LUXS_LISW6]	luxS	0	0	0	0	0	0	NA	NA	NA	0	0	0	0	0	0	0	0	0	0	0	0	0	0	0	0	0	0	0	0	0	0	0	0	0	0	0	0	0
B9E6L4	Glycerol-3-phosphate dehydrogenase [NAD(P)+] OS=Macrococcus caseolyticus (strain JCSC5402) OX=458233 GN=gpsA PE=3 SV=1 - [GPDA_MACCJ]	gpsA	0	0	0	0	0	0	NA	NA	NA	0	0	0	0	0	0	0	0	0	0	0	0	0	0	0	0	0	0	0	0	0	0	0	0	0	0	0	0	0
B9EAG4	Probable cell division protein WhiA OS=Macrococcus caseolyticus (strain JCSC5402) OX=458233 GN=whiA PE=3 SV=1 - [WHIA_MACCJ]	whiA	0	0	0	0	0	0	NA	NA	NA	0	0	0	0	0	0	0	0	0	0	0	0	0	0	0	0	0	0	0	0	0	0	0	0	0	0	0	0	0
A0LBW3	2-isopropylmalate synthase OS=Magnetococcus marinus (strain ATCC BAA-1437 / JCM 17883 / MC-1) OX=156889 GN=leuA PE=3 SV=1 - [LEU1_MAGMM]	leuA	0	0	0	0	0	0	NA	NA	NA	0	0	0	0	0	0	0	0	0	0	0	0	0	0	0	0	0	0	0	0	0	0	0	0	0	0	0	0	0
A1TWS1	D-(-)-3-hydroxybutyrate oligomer hydrolase OS=Marinobacter nauticus (strain ATCC 700491 / DSM 11845 / VT8) OX=351348 GN=Maqu_0083 PE=3 SV=1 - [HBOH_MARN8]	Maqu_0083	0	0	0	0	0	0	NA	NA	NA	0	0	0	0	0	0	0	0	0	0	0	0	0	0	0	0	0	0	0	0	0	0	0	0	0	0	0	0	0
Q06319	Acyl-CoA dehydrogenase, short-chain specific OS=Megasphaera elsdenii OX=907 PE=1 SV=1 - [ACDS_MEGEL]	Not available	0	0	0	0	0	0	NA	NA	NA	0	0	0	0	0	0	0	0	0	0	0	0	0	0	0	0	0	0	0	0	0	0	0	0	0	0	0	0	0
B0JH94	Nucleoside triphosphate pyrophosphatase OS=Microcystis aeruginosa (strain NIES-843 / IAM M-2473) OX=449447 GN=MAE_24240 PE=3 SV=1 - [NTPP_MICAN]	MAE_24240	0	0	0	0	0	0	NA	NA	NA	0	0	0	0	0	0	0	0	0	0	0	0	0	0	0	0	0	0	0	0	0	0	0	0	0	0	0	0	0
O53500	Uncharacterized protein Rv2102 OS=Mycobacterium tuberculosis (strain ATCC 25618 / H37Rv) OX=83332 GN=Rv2102 PE=1 SV=4 - [Y2102_MYCTU]	Rv2102	0	0	0	0	0	0	NA	NA	NA	0	0	0	0	0	0	0	0	0	0	0	0	0	0	0	0	0	0	0	0	0	0	0	0	0	0	0	0	0
P9WNX5	Aspartate-semialdehyde dehydrogenase OS=Mycobacterium tuberculosis (strain ATCC 25618 / H37Rv) OX=83332 GN=asd PE=1 SV=1 - [DHAS_MYCTU]	asd	0	0	0	0	0	0	NA	NA	NA	0	0	0	0	0	0	0	0	0	0	0	0	0	0	0	0	0	0	0	0	0	0	0	0	0	0	0	0	0
A0QZ46	Proteasome subunit alpha OS=Mycolicibacterium smegmatis (strain ATCC 700084 / mc(2)155) OX=246196 GN=prcA PE=1 SV=1 - [PSA_MYCS2]	prcA	0	0	0	0	0	0	NA	NA	NA	0	0	0	0	0	0	0	0	0	0	0	0	0	0	0	0	0	0	0	0	0	0	0	0	0	0	0	0	0
A0R1Y7	Probable acetyl-CoA acetyltransferase OS=Mycolicibacterium smegmatis (strain ATCC 700084 / mc(2)155) OX=246196 GN=MSMEG_4920 PE=1 SV=2 - [FADA4_MYCS2]	MSMEG_4920	0	0	0	0	0	0	NA	NA	NA	0	0	0	0	0	0	0	0	0	0	0	0	0	0	0	0	0	0	0	0	0	0	0	0	0	0	0	0	0
P75206	Probable cytosol aminopeptidase OS=Mycoplasma pneumoniae (strain ATCC 29342 / M129 / Subtype 1) OX=272634 GN=pepA PE=3 SV=1 - [AMPA_MYCPN]	pepA	0	0	0	0	0	0	NA	NA	NA	0	0	0	0	0	0	0	0	0	0	0	0	0	0	0	0	0	0	0	0	0	0	0	0	0	0	0	0	0
P57906	Glutamate--tRNA ligase OS=Pasteurella multocida (strain Pm70) OX=272843 GN=gltX PE=3 SV=1 - [SYE_PASMU]	gltX	0	0	0	0	0	0	NA	NA	NA	0	0	0	0	0	0	0	0	0	0	0	0	0	0	0	0	0	0	0	0	0	0	0	0	0	0	0	0	0
Q6D7C4	Glucokinase OS=Pectobacterium atrosepticum (strain SCRI 1043 / ATCC BAA-672) OX=218491 GN=glk PE=3 SV=1 - [GLK_PECAS]	glk	0	0	0	0	0	0	NA	NA	NA	0	0	0	0	0	0	0	0	0	0	0	0	0	0	0	0	0	0	0	0	0	0	0	0	0	0	0	0	0
Q03GW7	Phosphoglycerate kinase OS=Pediococcus pentosaceus (strain ATCC 25745 / CCUG 21536 / LMG 10740 / 183-1w) OX=278197 GN=pgk PE=3 SV=1 - [PGK_PEDPA]	pgk	0	0	0	0	0	0	NA	NA	NA	0	0	0	0	0	0	0	0	0	0	0	0	0	0	0	0	0	0	0	0	0	0	0	0	0	0	0	0	0
A6L5H1	Dihydroorotate dehydrogenase B (NAD(+)), catalytic subunit OS=Phocaeicola vulgatus (strain ATCC 8482 / DSM 1447 / JCM 5826 / CCUG 4940 / NBRC 14291 / NCTC 11154) OX=435590 GN=pyrD PE=3 SV=1 - [PYRDB_PHOV8]	pyrD	0	0	0	0	0	0	NA	NA	NA	0	0	0	0	0	0	0	0	0	0	0	0	0	0	0	0	0	0	0	0	0	0	0	0	0	0	0	0	0
Q7MZ25	Valine--tRNA ligase OS=Photorhabdus laumondii subsp. laumondii (strain DSM 15139 / CIP 105565 / TT01) OX=243265 GN=valS PE=3 SV=1 - [SYV_PHOLL]	valS	0	0	0	0	0	0	NA	NA	NA	0	0	0	0	0	0	0	0	0	0	0	0	0	0	0	0	0	0	0	0	0	0	0	0	0	0	0	0	0
B2RL45	DNA-directed RNA polymerase subunit beta OS=Porphyromonas gingivalis (strain ATCC 33277 / DSM 20709 / CIP 103683 / JCM 12257 / NCTC 11834 / 2561) OX=431947 GN=rpoB PE=3 SV=1 - [RPOB_PORG3]	rpoB	0	0	0	0	0	0	NA	NA	NA	0	0	0	0	0	0	0	0	0	0	0	0	0	0	0	0	0	0	0	0	0	0	0	0	0	0	0	0	0
Q7MU77	Phosphoglycerate kinase OS=Porphyromonas gingivalis (strain ATCC BAA-308 / W83) OX=242619 GN=pgk PE=3 SV=1 - [PGK_PORGI]	pgk	0	0	0	0	0	0	NA	NA	NA	0	0	0	0	0	0	0	0	0	0	0	0	0	0	0	0	0	0	0	0	0	0	0	0	0	0	0	0	0
Q9WXE8	Putative beta-xylosidase OS=Prevotella ruminicola OX=839 PE=3 SV=2 - [XYLO_PRERU]	Not available	0	0	0	0	0	0	NA	NA	NA	0	0	0	0	0	0	0	0	0	0	0	0	0	0	0	0	0	0	0	0	0	0	0	0	0	0	0	0	0
B4S6S2	Phosphoglycerate kinase OS=Prosthecochloris aestuarii (strain DSM 271 / SK 413) OX=290512 GN=pgk PE=3 SV=1 - [PGK_PROA2]	pgk	0	0	0	0	0	0	NA	NA	NA	0	0	0	0	0	0	0	0	0	0	0	0	0	0	0	0	0	0	0	0	0	0	0	0	0	0	0	0	0
Q6MAN0	Serine/threonine-protein kinase PknD OS=Protochlamydia amoebophila (strain UWE25) OX=264201 GN=pknD PE=3 SV=1 - [PKND_PARUW]	pknD	0	0	0	0	0	0	NA	NA	NA	0	0	0	0	0	0	0	0	0	0	0	0	0	0	0	0	0	0	0	0	0	0	0	0	0	0	0	0	0
G3XDA8	Phosphate-binding protein PstS OS=Pseudomonas aeruginosa (strain ATCC 15692 / DSM 22644 / CIP 104116 / JCM 14847 / LMG 12228 / 1C / PRS 101 / PAO1) OX=208964 GN=pstS PE=1 SV=1 - [PSTS_PSEAE]	pstS	0	0	0	0	0	0	NA	NA	NA	0	0	0	0	0	0	0	0	0	0	0	0	0	0	0	0	0	0	0	0	0	0	0	0	0	0	0	0	0
Q48KA5	Glutamate--tRNA ligase OS=Pseudomonas savastanoi pv. phaseolicola (strain 1448A / Race 6) OX=264730 GN=gltX PE=3 SV=1 - [SYE_PSE14]	gltX	0	0	0	0	0	0	NA	NA	NA	0	0	0	0	0	0	0	0	0	0	0	0	0	0	0	0	0	0	0	0	0	0	0	0	0	0	0	0	0
A1T0E2	50S ribosomal protein L3 OS=Psychromonas ingrahamii (strain 37) OX=357804 GN=rplC PE=3 SV=1 - [RL3_PSYIN]	rplC	0	0	0	0	0	0	NA	NA	NA	0	0	0	0	0	0	0	0	0	0	0	0	0	0	0	0	0	0	0	0	0	0	0	0	0	0	0	0	0
Q92T74	Probable phosphoketolase 1 OS=Rhizobium meliloti (strain 1021) OX=266834 GN=R00106 PE=3 SV=1 - [PHK1_RHIME]	R00106	0	0	0	0	0	0	NA	NA	NA	0	0	0	0	0	0	0	0	0	0	0	0	0	0	0	0	0	0	0	0	0	0	0	0	0	0	0	0	0
Q76EV4	Aliphatic aldoxime dehydratase OS=Rhodococcus globerulus OX=33008 GN=oxd PE=1 SV=1 - [OXD_RHOGO]	oxd	0	0	0	0	0	0	NA	NA	NA	0	0	0	0	0	0	0	0	0	0	0	0	0	0	0	0	0	0	0	0	0	0	0	0	0	0	0	0	0
A8GRF6	Elongation factor 4 OS=Rickettsia rickettsii (strain Sheila Smith) OX=392021 GN=lepA PE=3 SV=1 - [LEPA_RICRS]	lepA	0	0	0	0	0	0	NA	NA	NA	0	0	0	0	0	0	0	0	0	0	0	0	0	0	0	0	0	0	0	0	0	0	0	0	0	0	0	0	0
A5UUJ6	Light-independent protochlorophyllide reductase subunit N OS=Roseiflexus sp. (strain RS-1) OX=357808 GN=bchN PE=3 SV=1 - [BCHN_ROSS1]	bchN	0	0	0	0	0	0	NA	NA	NA	0	0	0	0	0	0	0	0	0	0	0	0	0	0	0	0	0	0	0	0	0	0	0	0	0	0	0	0	0
A9MHQ4	Phosphoribosylaminoimidazole-succinocarboxamide synthase OS=Salmonella arizonae (strain ATCC BAA-731 / CDC346-86 / RSK2980) OX=41514 GN=purC PE=3 SV=1 - [PUR7_SALAR]	purC	0	0	0	0	0	0	NA	NA	NA	0	0	0	0	0	0	0	0	0	0	0	0	0	0	0	0	0	0	0	0	0	0	0	0	0	0	0	0	0
P37587	Flagellar biosynthetic protein FliU OS=Salmonella muenchen OX=596 GN=fliU PE=1 SV=1 - [FLIU_SALMU]	fliU	0	0	0	0	0	0	NA	NA	NA	0	0	0	0	0	0	0	0	0	0	0	0	0	0	0	0	0	0	0	0	0	0	0	0	0	0	0	0	0
Q12NS9	1-(5-phosphoribosyl)-5-[(5-phosphoribosylamino)methylideneamino] imidazole-4-carboxamide isomerase OS=Shewanella denitrificans (strain OS217 / ATCC BAA-1090 / DSM 15013) OX=318161 GN=hisA PE=3 SV=1 - [HIS4_SHEDO]	hisA	0	0	0	0	0	0	NA	NA	NA	0	0	0	0	0	0	0	0	0	0	0	0	0	0	0	0	0	0	0	0	0	0	0	0	0	0	0	0	0
Q8EGG1	Ribonuclease HII OS=Shewanella oneidensis (strain MR-1) OX=211586 GN=rnhB PE=3 SV=1 - [RNH2_SHEON]	rnhB	0	0	0	0	0	0	NA	NA	NA	0	0	0	0	0	0	0	0	0	0	0	0	0	0	0	0	0	0	0	0	0	0	0	0	0	0	0	0	0
Q2NWD5	UPF0441 protein SG0265 OS=Sodalis glossinidius (strain morsitans) OX=343509 GN=SG0265 PE=3 SV=1 - [Y265_SODGM]	SG0265	0	0	0	0	0	0	NA	NA	NA	0	0	0	0	0	0	0	0	0	0	0	0	0	0	0	0	0	0	0	0	0	0	0	0	0	0	0	0	0
Q1GRQ0	30S ribosomal protein S2 OS=Sphingopyxis alaskensis (strain DSM 13593 / LMG 18877 / RB2256) OX=317655 GN=rpsB PE=3 SV=1 - [RS2_SPHAL]	rpsB	0	0	0	0	0	0	NA	NA	NA	0	0	0	0	0	0	0	0	0	0	0	0	0	0	0	0	0	0	0	0	0	0	0	0	0	0	0	0	0
P04635	Lipase OS=Staphylococcus hyicus OX=1284 GN=lip PE=1 SV=1 - [LIP_STAHY]	lip	0	0	0	0	0	0	NA	NA	NA	0	0	0	0	0	0	0	0	0	0	0	0	0	0	0	0	0	0	0	0	0	0	0	0	0	0	0	0	0
A0A0H2UNG0	Pullulanase A OS=Streptococcus pneumoniae serotype 4 (strain ATCC BAA-334 / TIGR4) OX=170187 GN=spuA PE=1 SV=1 - [PULA_STRPN]	spuA	0	0	0	0	0	0	NA	NA	NA	0	0	0	0	0	0	0	0	0	0	0	0	0	0	0	0	0	0	0	0	0	0	0	0	0	0	0	0	0
A3CMA7	Enolase OS=Streptococcus sanguinis (strain SK36) OX=388919 GN=eno PE=3 SV=1 - [ENO_STRSV]	eno	0	0	0	0	0	0	NA	NA	NA	0	0	0	0	0	0	0	0	0	0	0	0	0	0	0	0	0	0	0	0	0	0	0	0	0	0	0	0	0
Q30PA9	Alanine--tRNA ligase OS=Sulfurimonas denitrificans (strain ATCC 33889 / DSM 1251) OX=326298 GN=alaS PE=3 SV=2 - [SYA_SULDN]	alaS	0	0	0	0	0	0	NA	NA	NA	0	0	0	0	0	0	0	0	0	0	0	0	0	0	0	0	0	0	0	0	0	0	0	0	0	0	0	0	0
P73098	Chaperone protein dnaK3 OS=Synechocystis sp. (strain PCC 6803 / Kazusa) OX=1111708 GN=dnaK3 PE=3 SV=2 - [DNAK3_SYNY3]	dnaK3	0	0	0	0	0	0	NA	NA	NA	0	0	0	0	0	0	0	0	0	0	0	0	0	0	0	0	0	0	0	0	0	0	0	0	0	0	0	0	0
Q3A1R2	Na(+)/H(+) antiporter NhaA 2 OS=Syntrophotalea carbinolica (strain DSM 2380 / NBRC 103641 / GraBd1) OX=338963 GN=nhaA2 PE=3 SV=1 - [NHAA2_SYNC1]	nhaA2	0	0	0	0	0	0	NA	NA	NA	0	0	0	0	0	0	0	0	0	0	0	0	0	0	0	0	0	0	0	0	0	0	0	0	0	0	0	0	0
Q2LVU2	tRNA (guanine-N(1)-)-methyltransferase OS=Syntrophus aciditrophicus (strain SB) OX=56780 GN=trmD PE=3 SV=1 - [TRMD_SYNAS]	trmD	0	0	0	0	0	0	NA	NA	NA	0	0	0	0	0	0	0	0	0	0	0	0	0	0	0	0	0	0	0	0	0	0	0	0	0	0	0	0	0
B9K8S7	Argininosuccinate synthase OS=Thermotoga neapolitana (strain ATCC 49049 / DSM 4359 / NBRC 107923 / NS-E) OX=309803 GN=argG PE=3 SV=1 - [ASSY_THENN]	argG	0	0	0	0	0	0	NA	NA	NA	0	0	0	0	0	0	0	0	0	0	0	0	0	0	0	0	0	0	0	0	0	0	0	0	0	0	0	0	0
Q56259	Ribulose bisphosphate carboxylase large chain OS=Thiobacillus denitrificans (strain ATCC 25259) OX=292415 GN=cbbL PE=1 SV=2 - [RBL1_THIDA]	cbbL	0	0	0	0	0	0	NA	NA	NA	0	0	0	0	0	0	0	0	0	0	0	0	0	0	0	0	0	0	0	0	0	0	0	0	0	0	0	0	0
C5CXW9	Proline--tRNA ligase OS=Variovorax paradoxus (strain S110) OX=543728 GN=proS PE=3 SV=1 - [SYP_VARPS]	proS	0	0	0	0	0	0	NA	NA	NA	0	0	0	0	0	0	0	0	0	0	0	0	0	0	0	0	0	0	0	0	0	0	0	0	0	0	0	0	0
B2IA84	Glutamyl-tRNA reductase OS=Xylella fastidiosa (strain M23) OX=405441 GN=hemA PE=3 SV=1 - [HEM1_XYLF2]	hemA	0	0	0	0	0	0	NA	NA	NA	0	0	0	0	0	0	0	0	0	0	0	0	0	0	0	0	0	0	0	0	0	0	0	0	0	0	0	0	0
A1JR94	50S ribosomal protein L13 OS=Yersinia enterocolitica serotype O:8 / biotype 1B (strain NCTC 13174 / 8081) OX=393305 GN=rplM PE=3 SV=1 - [RL13_YERE8]	rplM	0	0	0	0	0	0	NA	NA	NA	0	0	0	0	0	0	0	0	0	0	0	0	0	0	0	0	0	0	0	0	0	0	0	0	0	0	0	0	0
P02931	Outer membrane porin F OS=Escherichia coli (strain K12) OX=83333 GN=ompF PE=1 SV=1 - [OMPF_ECOLI]	ompF	0	0	0	0	0	0	NA	NA	NA	0	0	0	0	0	0	0	0	0	0	0	0	0	0	0	0	0	0	0	0	0	0	0	0	0	0	0	0	0
A1AUS2	Homoserine O-acetyltransferase OS=Pelobacter propionicus (strain DSM 2379 / NBRC 103807 / OttBd1) OX=338966 GN=metXA PE=3 SV=1 - [METXA_PELPD]	metXA	0	0	0	0	0	0	NA	NA	NA	0	0	0	0	0	0	0	0	0	0	0	0	0	0	0	0	0	0	0	0	0	0	0	0	0	0	0	0	0
Q7MHQ8	Protein-L-isoaspartate O-methyltransferase OS=Vibrio vulnificus (strain YJ016) OX=196600 GN=pcm PE=3 SV=1 - [PIMT_VIBVY]	pcm	0	0	0	0	0	0	NA	NA	NA	0	0	0	0	0	0	0	0	0	0	0	0	0	0	0	0	0	0	0	0	0	0	0	0	0	0	0	0	0

## Sheet: GLM - Protein vs CKD + Age
Table S5.1: Results of GLM analysis to check for the effect of Age as a confounding factor on bacterial protein abundances
UniProt Accession ID	Protein name	Gene symbol	Freq_CKD1	Freq_CKD4	Average_CKD1	Average_CKD4	St_Dv_CKD1	St_Dv_CKD4	MW_p_CKD4vsCKD1	FC_CKD4vsCKD1	Log2_FC_CKD4vsCKD1	p_CKD in Protein vs CKD + Age	p_Age in Protein vs CKD + Age	Fecal14_Bacteria	Fecal16_Bacteria	Fecal18_Bacteria	Fecal20_Bacteria	Fecal22_Bacteria	Fecal24_Bacteria	Fecal25_Bacteria	Fecal26_Bacteria	Fecal27_Bacteria	Fecal28_Bacteria	Fecal29_Bacteria	Fecal9_Bacteria	Fecal1_Bacteria	Fecal10_Bacteria	Fecal11_Bacteria	Fecal12_Bacteria	Fecal13_Bacteria	Fecal15_Bacteria	Fecal17_Bacteria	Fecal19_Bacteria	Fecal2_Bacteria	Fecal21_Bacteria	Fecal23_Bacteria	Fecal3_Bacteria	Fecal4_Bacteria	Fecal5_Bacteria	Fecal6_Bacteria	Fecal7_Bacteria	Fecal8_Bacteria
B2RLL7	Enolase OS=Porphyromonas gingivalis (strain ATCC 33277 / DSM 20709 / CIP 103683 / JCM 12257 / NCTC 11834 / 2561) OX=431947 GN=eno PE=3 SV=1 - [ENO_PORG3]	eno	0	8	0	1075.36	0	2784.89	0.00759068	Only in CKD4	Only in CKD4	0.0372265	0.73026	0	0	0	0	0	0	0	0	0	0	0	0	175.531	0	0	0	1310.4	0	0	610.334	11604.8	0	1135.46	1671.91	79.504	0	0	1693.27	0
P68688	Glutaredoxin 1 OS=Escherichia coli (strain K12) OX=83333 GN=grxA PE=1 SV=1 - [GLRX1_ECOLI]	grxA	10	5	1175.2	529.189	925.857	1121.36	0.010435	0.450298	-1.15105	0.00084608	0.0350596	0	1195.78	1395.26	1825.05	1636.23	20.8758	1230.31	0	684.644	3241.83	1430.48	1441.93	1206.08	0	0	0	0	0	0	0	0	0	0	0	232.239	3539.67	3185.73	0	832.498
A1A321	UPF0210 protein BAD_1323 OS=Bifidobacterium adolescentis (strain ATCC 15703 / DSM 20083 / NCTC 11814 / E194a) OX=367928 GN=BAD_1323 PE=3 SV=1 - [Y1323_BIFAA]	BAD_1323	3	11	1118.21	5602	2564.22	6057.93	0.0207197	5.00981	2.32476	0.416202	0.33582	0	5630.95	0	0	0	336.937	0	0	0	0	7450.58	0	10331.8	8570.25	0	6362.09	2448.14	16484.7	18005.6	3437.75	0	0	0	6861.93	903.569	11148.2	10679.9	0	0
Q5LDN2	Glycine dehydrogenase (decarboxylating) OS=Bacteroides fragilis (strain ATCC 25285 / DSM 2151 / CCUG 4856 / JCM 11019 / NCTC 9343 / Onslow) OX=272559 GN=gcvP PE=3 SV=1 - [GCSP_BACFN]	gcvP	0	6	0	680.495	0	1164.89	0.0264311	Only in CKD4	Only in CKD4	0.00956929	0.1359	0	0	0	0	0	0	0	0	0	0	0	0	554.524	2278.39	0	0	0	0	0	0	0	2098.45	3544.23	0	465.329	0	0	2627.5	0
P94316	NAD-specific glutamate dehydrogenase OS=Bacteroides fragilis (strain YCH46) OX=295405 GN=gdhB PE=2 SV=2 - [DHE2_BACFR]	gdhB	2	10	3001.1	18995.8	7937.65	26945.5	0.0274937	6.3296	2.66212	0.419489	0.309847	0	0	0	0	26743.7	0	0	0	0	0	0	9269.54	20998.8	12088.4	0	11896.9	0	0	86882	0	17627.8	21225.2	19512.3	84638.6	21417.2	0	26641.1	0	0
B7LQ20	Glyceraldehyde-3-phosphate dehydrogenase OS=Escherichia fergusonii (strain ATCC 35469 / DSM 13698 / CCUG 18766 / IAM 14443 / JCM 21226 / LMG 7866 / NBRC 102419 / NCTC 12128 / CDC 0568-73) OX=585054 GN=gapA PE=3 SV=1 - [G3P_ESCF3]	gapA	10	7	59287.9	20432.3	77875.3	35689.1	0.032708	0.344629	-1.53689	0.132641	0.936792	4409.75	271239	61103.7	0	0	1558.66	24200	59874.9	35558.5	39823.2	136108	77580.1	0	0	13957.8	0	0	0	52821	21129.6	13655.8	0	0	0	64054.3	0	50599.3	0	131132
Q88U67	Probable phosphoketolase 1 OS=Lactiplantibacillus plantarum (strain ATCC BAA-793 / NCIMB 8826 / WCFS1) OX=220668 GN=lp_2659 PE=3 SV=1 - [PHK1_LACPL]	lp_2659	3	0	2070.7	0	5951.37	0	0.0362843	0	Only in CKD1	0.0226992	0.221714	469.402	0	3713.93	0	0	0	0	0	0	0	0	20665.1	0	0	0	0	0	0	0	0	0	0	0	0	0	0	0	0	0
Q03PR5	L-arabinose isomerase OS=Levilactobacillus brevis (strain ATCC 367 / BCRC 12310 / CIP 105137 / JCM 1170 / LMG 11437 / NCIMB 947 / NCTC 947) OX=387344 GN=araA PE=3 SV=1 - [ARAA_LEVBA]	araA	0	5	0	604.04	0	1824.27	0.0472549	Only in CKD4	Only in CKD4	0.107713	0.677448	0	0	0	0	0	0	0	0	0	0	0	0	1127.35	276.639	0	0	0	0	0	0	1071.92	0	7542.62	0	0	0	0	0	250.148
C4Z0Q6	Phosphoenolpyruvate carboxykinase (ATP) OS=Lachnospira eligens (strain ATCC 27750 / DSM 3376 / VPI C15-48 / C15-B4) OX=515620 GN=pckA PE=3 SV=1 - [PCKA_LACE2]	pckA	12	13	18552.1	8559.94	14672.2	9010.64	0.0485042	0.461399	-1.11591	0.785366	0.0435772	37215	9543.82	17823	20315.1	4467.73	212.482	48144.7	27258.5	24226.6	2622.57	23849.3	6946.66	7486.92	24602.5	0	23162.3	22837.3	5127.71	5587.23	0	9792.64	2061.03	4167.16	0	2177.87	0	5124.65	22254.8	11136.9
A1ALM4	UPF0210 protein Ppro_0613 OS=Pelobacter propionicus (strain DSM 2379 / NBRC 103807 / OttBd1) OX=338966 GN=Ppro_0613 PE=3 SV=1 - [Y613_PELPD]	Ppro_0613	1	8	257.172	756.289	890.87	1921.43	0.0518939	2.94079	1.5562	0.0995326	0.61042	0	0	0	0	0	0	0	0	0	0	3086.06	0	1197.3	757.994	0	0	0	0	7982.83	0	1393.51	101.368	368.02	983.712	72.1849	0	0	0	0
A6LFQ4	Phosphoenolpyruvate carboxykinase (ATP) OS=Parabacteroides distasonis (strain ATCC 8503 / DSM 20701 / CIP 104284 / JCM 5825 / NCTC 11152) OX=435591 GN=pckA PE=3 SV=1 - [PCKA_PARD8]	pckA	12	13	23197.7	9180.02	21475.2	8762.75	0.0595307	0.39573	-1.33741	0.863899	0.058048	50732.8	16017.1	13014.5	7694.34	11004.1	152.803	57721.6	62747.3	22806	3932.69	19127.2	13421.9	13790.2	27964.6	0	14789.7	11421.4	4120.63	13669	0	10006.9	4416.71	6823.53	0	2254.72	0	3179.58	23060.9	20562.4
P24163	Glyceraldehyde-3-phosphate dehydrogenase (Fragment) OS=Klebsiella aerogenes OX=548 GN=gap PE=3 SV=1 - [G3P_KLEAE]	gap	0	4	0	5741.7	0	14580.7	0.0826914	Only in CKD4	Only in CKD4	0.576665	0.433291	0	0	0	0	0	0	0	0	0	0	0	0	8716.47	0	0	0	0	0	0	0	0	0	0	955.846	47024.5	0	0	0	40912
Q04G44	Glucose-6-phosphate isomerase OS=Oenococcus oeni (strain ATCC BAA-331 / PSU-1) OX=203123 GN=pgi PE=3 SV=1 - [G6PI_OENOB]	pgi	0	4	0	540.306	0	1274.95	0.0826914	Only in CKD4	Only in CKD4	0.0318705	0.17641	0	0	0	0	0	0	0	0	0	0	0	0	0	2928.2	0	0	0	0	0	0	4520.58	392.169	0	1344.25	0	0	0	0	0
Q5LD58	Serine hydroxymethyltransferase OS=Bacteroides fragilis (strain ATCC 25285 / DSM 2151 / CCUG 4856 / JCM 11019 / NCTC 9343 / Onslow) OX=272559 GN=glyA PE=3 SV=1 - [GLYA_BACFN]	glyA	0	4	0	544.19	0	1514.18	0.0826914	Only in CKD4	Only in CKD4	0.0269164	0.142454	0	0	0	0	0	0	0	0	0	0	0	0	0	3164.39	0	0	0	0	0	0	5620.19	0	302.432	0	164.215	0	0	0	0
Q5LH03	Phosphoribosylaminoimidazole-succinocarboxamide synthase OS=Bacteroides fragilis (strain ATCC 25285 / DSM 2151 / CCUG 4856 / JCM 11019 / NCTC 9343 / Onslow) OX=272559 GN=purC PE=3 SV=1 - [PUR7_BACFN]	purC	0	4	0	273.18	0	772.675	0.0826914	Only in CKD4	Only in CKD4	0.0388286	0.207386	0	0	0	0	0	0	0	0	0	0	0	0	262.913	3066.92	0	0	0	0	0	0	1148.22	0	0	0	166.008	0	0	0	0
Q83FF7	Enolase OS=Tropheryma whipplei (strain Twist) OX=203267 GN=eno PE=3 SV=2 - [ENO_TROWT]	eno	0	4	0	571.825	0	1344.56	0.0826914	Only in CKD4	Only in CKD4	0.147624	0.679809	0	0	0	0	0	0	0	0	0	0	0	0	3290.09	4704.5	0	727.472	998.967	0	0	0	0	0	0	0	0	0	0	0	0
Q89AK1	Glyceraldehyde-3-phosphate dehydrogenase OS=Buchnera aphidicola subsp. Baizongia pistaciae (strain Bp) OX=224915 GN=gapA PE=3 SV=1 - [G3P_BUCBP]	gapA	0	4	0	8655.9	0	21724.8	0.0826914	Only in CKD4	Only in CKD4	0.499174	0.522875	0	0	0	0	0	0	0	0	0	0	0	0	0	0	0	71944.9	0	0	0	0	0	0	0	0	10888.1	5119.63	0	0	59197.6
Q9KBR4	Intracellular exo-alpha-(1->5)-L-arabinofuranosidase OS=Halalkalibacterium halodurans (strain ATCC BAA-125 / DSM 18197 / FERM 7344 / JCM 9153 / C-125) OX=272558 GN=abfA PE=3 SV=1 - [IABF_HALH5]	abfA	0	4	0	140.601	0	327.075	0.0826914	Only in CKD4	Only in CKD4	0.568042	0.438523	0	0	0	0	0	0	0	0	0	0	0	0	300.277	0	0	0	0	0	0	0	0	127.983	0	1071.86	0	0	0	0	890.105
A0A3R0A696	Alpha-L-arabinofuranosidase OS=Bifidobacterium longum subsp. longum (strain ATCC 15707 / DSM 20219 / JCM 1217 / NCTC 11818 / E194b) OX=565042 GN=blArafA PE=1 SV=1 - [ARAFA_BIFL2]	blArafA	2	0	1340.3	0	4339.99	0	0.0963802	0	Only in CKD1	0.304525	0.931687	0	0	0	0	991.698	0	0	15091.9	0	0	0	0	0	0	0	0	0	0	0	0	0	0	0	0	0	0	0	0	0
A5IBJ1	Leucine--tRNA ligase OS=Legionella pneumophila (strain Corby) OX=400673 GN=leuS PE=3 SV=1 - [SYL_LEGPC]	leuS	2	0	14287.4	0	34502.6	0	0.0963802	0	Only in CKD1	0.609315	0.416965	0	106303	0	65145.6	0	0	0	0	0	0	0	0	0	0	0	0	0	0	0	0	0	0	0	0	0	0	0	0	0
B1W3Z1	50S ribosomal protein L18 OS=Streptomyces griseus subsp. griseus (strain JCM 4626 / NBRC 13350) OX=455632 GN=rplR PE=3 SV=1 - [RL18_STRGG]	rplR	2	0	272.046	0	697.293	0	0.0963802	0	Only in CKD1	0.60747	0.0291194	0	0	0	0	0	0	2306.02	0	958.534	0	0	0	0	0	0	0	0	0	0	0	0	0	0	0	0	0	0	0	0
B5XK69	Oleate hydratase OS=Streptococcus pyogenes serotype M49 (strain NZ131) OX=471876 GN=sph PE=1 SV=2 - [OLHYD_STRPZ]	sph	2	0	38.3196	0	119.509	0	0.0963802	0	Only in CKD1	0.65386	0.393972	44.1707	0	0	415.665	0	0	0	0	0	0	0	0	0	0	0	0	0	0	0	0	0	0	0	0	0	0	0	0	0
B8EKB9	Formate--tetrahydrofolate ligase OS=Methylocella silvestris (strain DSM 15510 / CIP 108128 / LMG 27833 / NCIMB 13906 / BL2) OX=395965 GN=fhs PE=3 SV=1 - [FTHS_METSB]	fhs	2	0	167.17	0	394.438	0	0.0963802	0	Only in CKD1	0.630771	0.0322196	1134.63	0	0	0	0	0	0	0	871.411	0	0	0	0	0	0	0	0	0	0	0	0	0	0	0	0	0	0	0	0
Q7UP89	Triosephosphate isomerase OS=Rhodopirellula baltica (strain DSM 10527 / NCIMB 13988 / SH1) OX=243090 GN=tpiA PE=3 SV=1 - [TPIS_RHOBA]	tpiA	2	0	85.4551	0	236.375	0	0.0963802	0	Only in CKD1	0.964544	0.120617	215.703	0	0	0	0	0	809.758	0	0	0	0	0	0	0	0	0	0	0	0	0	0	0	0	0	0	0	0	0	0
Q826F6	Chaperone protein dnaK2 OS=Streptomyces avermitilis (strain ATCC 31267 / DSM 46492 / JCM 5070 / NBRC 14893 / NCIMB 12804 / NRRL 8165 / MA-4680) OX=227882 GN=dnaK2 PE=3 SV=1 - [DNAK2_STRAW]	dnaK2	2	0	149.227	0	355.938	0	0.0963802	0	Only in CKD1	0.613297	0.0297304	725.814	0	0	0	0	0	0	0	1064.91	0	0	0	0	0	0	0	0	0	0	0	0	0	0	0	0	0	0	0	0
Q892R0	Chaperone protein DnaK OS=Clostridium tetani (strain Massachusetts / E88) OX=212717 GN=dnaK PE=3 SV=1 - [DNAK_CLOTE]	dnaK	2	0	183.962	0	433.262	0	0.0963802	0	Only in CKD1	0.629981	0.0320968	1234.86	0	0	0	0	0	0	0	972.684	0	0	0	0	0	0	0	0	0	0	0	0	0	0	0	0	0	0	0	0
Q8A6N4	Adenylosuccinate synthetase OS=Bacteroides thetaiotaomicron (strain ATCC 29148 / DSM 2079 / JCM 5827 / CCUG 10774 / NCTC 10582 / VPI-5482 / E50) OX=226186 GN=purA PE=3 SV=1 - [PURA_BACTN]	purA	2	0	635.117	0	2092.01	0	0.0963802	0	Only in CKD1	0.560338	0.0253466	350.993	0	0	0	0	0	0	0	7270.41	0	0	0	0	0	0	0	0	0	0	0	0	0	0	0	0	0	0	0	0
Q8K9Y2	NADH-quinone oxidoreductase subunit G OS=Buchnera aphidicola subsp. Schizaphis graminum (strain Sg) OX=198804 GN=nuoG PE=3 SV=1 - [NUOG_BUCAP]	nuoG	2	0	1382.53	0	4402.35	0	0.0963802	0	Only in CKD1	0.0463191	0.22668	0	0	0	0	0	0	0	0	0	0	15313.2	1277.21	0	0	0	0	0	0	0	0	0	0	0	0	0	0	0	0	0
Q9ZIV1	Chaperone protein DnaK (Fragment) OS=Megasphaera elsdenii OX=907 GN=dnaK PE=3 SV=1 - [DNAK_MEGEL]	dnaK	2	0	256.603	0	711.21	0	0.0963802	0	Only in CKD1	0.0643596	0.313002	0	0	2437.76	0	641.483	0	0	0	0	0	0	0	0	0	0	0	0	0	0	0	0	0	0	0	0	0	0	0	0
P0C8Z1	Glyceraldehyde-3-phosphate dehydrogenase (Fragment) OS=Escherichia fergusonii OX=564 GN=gapA PE=3 SV=1 - [G3P_ESCFE]	gapA	1	6	3087.56	11269.2	10695.6	19791.2	0.111322	3.64988	1.86785	0.223503	0.782409	0	0	0	0	37050.7	0	0	0	0	0	0	0	1188.73	61443.5	0	0	0	44866.5	0	0	0	0	39651.5	0	0	16001	0	28425.5	0
Q8A753	Phosphoglycerate kinase OS=Bacteroides thetaiotaomicron (strain ATCC 29148 / DSM 2079 / JCM 5827 / CCUG 10774 / NCTC 10582 / VPI-5482 / E50) OX=226186 GN=pgk PE=3 SV=1 - [PGK_BACTN]	pgk	1	6	57.5567	249.812	199.382	459.841	0.111322	4.34027	2.11778	0.211759	0.747339	0	0	0	0	690.68	0	0	0	0	0	0	0	0	68.5966	0	0	0	0	997.744	0	1556.11	260.529	570.994	0	792.824	0	0	0	0
P21219	High-molecular weight cobalt-containing nitrile hydratase subunit alpha OS=Rhodococcus rhodochrous OX=1829 GN=nhhA PE=1 SV=3 - [NHA1_RHORH]	nhhA	7	4	3282.64	1566.1	3393.45	3325.47	0.115667	0.477084	-1.06769	0.604314	0.344764	3061.56	5744.81	0	0	2184.65	0	5368.59	0	7243.64	6689.88	9098.58	0	7100.01	0	0	0	0	0	0	0	0	1345.96	0	0	0	0	9863.2	8314.46	0
Q5L7N5	Phosphoenolpyruvate carboxykinase (ATP) OS=Bacteroides fragilis (strain ATCC 25285 / DSM 2151 / CCUG 4856 / JCM 11019 / NCTC 9343 / Onslow) OX=272559 GN=pckA PE=3 SV=1 - [PCKA_BACFN]	pckA	10	9	6541.82	4305.43	6266.84	6347.57	0.141754	0.658139	-0.603535	0.977077	0.18821	8107.57	1780.34	14794	3809.2	9901.11	161.697	8609.58	9563.16	0	2444.82	19330.4	0	2075.19	18310.5	0	0	0	0	0	824.609	8365.42	3807.06	6937.84	0	2254.72	0	0	12745.3	17871.7
A1A0H0	Xylose isomerase OS=Bifidobacterium adolescentis (strain ATCC 15703 / DSM 20083 / NCTC 11814 / E194a) OX=367928 GN=xylA PE=3 SV=1 - [XYLA_BIFAA]	xylA	0	3	0	193.999	0	475.08	0.142755	Only in CKD4	Only in CKD4	0.261395	0.828785	0	0	0	0	0	0	0	0	0	0	0	0	505.724	0	0	0	0	0	1616.27	0	1175.98	0	0	0	0	0	0	0	0
A1B1M8	Formate--tetrahydrofolate ligase OS=Paracoccus denitrificans (strain Pd 1222) OX=318586 GN=fhs2 PE=3 SV=1 - [FTHS_PARDP]	fhs2	0	3	0	120.275	0	333.303	0.142755	Only in CKD4	Only in CKD4	0.760589	0.0927938	0	0	0	0	0	0	0	0	0	0	0	0	0	0	0	0	0	0	0	718.709	0	0	0	0	0	1223.22	102.745	0	0
A3DBQ1	Triosephosphate isomerase OS=Acetivibrio thermocellus (strain ATCC 27405 / DSM 1237 / JCM 9322 / NBRC 103400 / NCIMB 10682 / NRRL B-4536 / VPI 7372) OX=203119 GN=tpiA PE=3 SV=1 - [TPIS_ACET2]	tpiA	0	3	0	60.956	0	150.555	0.142755	Only in CKD4	Only in CKD4	0.113713	0.404829	0	0	0	0	0	0	0	0	0	0	0	0	0	501.316	0	0	0	0	0	0	0	0	392.842	0	142.093	0	0	0	0
A5CDP5	Phosphoglycerate kinase OS=Orientia tsutsugamushi (strain Boryong) OX=357244 GN=pgk PE=3 SV=1 - [PGK_ORITB]	pgk	0	3	0	535.48	0	1283.83	0.142755	Only in CKD4	Only in CKD4	0.0626749	0.230815	0	0	0	0	0	0	0	0	0	0	0	0	1653.71	4342.93	0	0	0	0	0	0	3106.52	0	0	0	0	0	0	0	0
A6L3M9	Enolase OS=Phocaeicola vulgatus (strain ATCC 8482 / DSM 1447 / JCM 5826 / CCUG 4940 / NBRC 14291 / NCTC 11154) OX=435590 GN=eno PE=3 SV=1 - [ENO_PHOV8]	eno	0	3	0	883.083	0	2982.57	0.142755	Only in CKD4	Only in CKD4	0.0110008	0.0361272	0	0	0	0	0	0	0	0	0	0	0	0	0	0	0	0	0	0	0	0	529.954	2219.42	0	0	0	0	0	12263	0
A8AYL1	Arginine deiminase OS=Streptococcus gordonii (strain Challis / ATCC 35105 / BCRC 15272 / CH1 / DL1 / V288) OX=467705 GN=arcA PE=2 SV=1 - [ARCA_STRGC]	arcA	0	3	0	5102.3	0	12664.5	0.142755	Only in CKD4	Only in CKD4	0.622931	0.523112	0	0	0	0	0	0	0	0	0	0	0	0	0	0	0	18914.9	0	0	0	0	0	0	0	47159.2	0	0	20665.1	0	0
B0K6X4	Triosephosphate isomerase OS=Thermoanaerobacter sp. (strain X514) OX=399726 GN=tpiA PE=3 SV=1 - [TPIS_THEPX]	tpiA	0	3	0	221.881	0	497.724	0.142755	Only in CKD4	Only in CKD4	0.17387	0.595764	0	0	0	0	0	0	0	0	0	0	0	0	1108.64	1443.1	0	0	0	0	0	0	0	0	0	0	1220.24	0	0	0	0
B1I9W8	L-fucose isomerase OS=Streptococcus pneumoniae (strain Hungary19A-6) OX=487214 GN=fucI PE=3 SV=1 - [FUCI_STRPI]	fucI	0	3	0	183.079	0	442.32	0.142755	Only in CKD4	Only in CKD4	0.00518615	0.0164438	0	0	0	0	0	0	0	0	0	0	0	0	0	504.219	0	0	0	0	1453.64	0	0	0	0	0	0	0	0	1154.49	0
C0Z6L3	Enolase OS=Brevibacillus brevis (strain 47 / JCM 6285 / NBRC 100599) OX=358681 GN=eno PE=3 SV=1 - [ENO_BREBN]	eno	0	3	0	507.541	0	1223.42	0.142755	Only in CKD4	Only in CKD4	0.0231935	0.0835449	0	0	0	0	0	0	0	0	0	0	0	0	0	0	0	0	0	0	0	0	1714.01	0	2595.01	0	0	0	0	4319.18	0
P0AB77	2-amino-3-ketobutyrate coenzyme A ligase OS=Escherichia coli (strain K12) OX=83333 GN=kbl PE=1 SV=1 - [KBL_ECOLI]	kbl	0	3	0	675.685	0	1701.63	0.142755	Only in CKD4	Only in CKD4	0.509223	0.682798	0	0	0	0	0	0	0	0	0	0	0	0	0	0	0	0	0	0	3902.92	0	0	0	0	0	1544.54	0	6039.19	0	0
P43793	NADP-specific glutamate dehydrogenase OS=Haemophilus influenzae (strain ATCC 51907 / DSM 11121 / KW20 / Rd) OX=71421 GN=gdhA PE=3 SV=1 - [DHE4_HAEIN]	gdhA	0	3	0	1131.76	0	3181.88	0.142755	Only in CKD4	Only in CKD4	0.690049	0.453259	0	0	0	0	0	0	0	0	0	0	0	0	11791.7	0	0	810.155	0	0	0	0	0	0	0	6638.1	0	0	0	0	0
P49058	Inosine-5'-monophosphate dehydrogenase OS=Borreliella burgdorferi (strain ATCC 35210 / DSM 4680 / CIP 102532 / B31) OX=224326 GN=guaB PE=1 SV=1 - [IMDH_BORBU]	guaB	0	3	0	1092.83	0	2879.45	0.142755	Only in CKD4	Only in CKD4	0.0723528	0.265228	0	0	0	0	0	0	0	0	0	0	0	0	3981.59	3387.93	0	0	0	0	0	0	11208.6	0	0	0	0	0	0	0	0
P64269	2,3-bisphosphoglycerate-independent phosphoglycerate mutase OS=Staphylococcus aureus (strain Mu50 / ATCC 700699) OX=158878 GN=gpmI PE=3 SV=1 - [GPMI_STAAM]	gpmI	0	3	0	283.657	0	911.951	0.142755	Only in CKD4	Only in CKD4	0.128841	0.448312	0	0	0	0	0	0	0	0	0	0	0	0	0	754.098	0	0	0	0	0	0	0	326.54	0	0	0	0	0	0	3741.53
Q181T5	Enolase OS=Clostridioides difficile (strain 630) OX=272563 GN=eno PE=3 SV=1 - [ENO_CLOD6]	eno	0	3	0	572.064	0	1502.79	0.142755	Only in CKD4	Only in CKD4	0.337155	0.996748	0	0	0	0	0	0	0	0	0	0	0	0	1604.81	0	0	0	0	0	0	0	5814.1	0	2306.17	0	0	0	0	0	0
B2RHV8	Phosphoenolpyruvate carboxykinase (ATP) OS=Porphyromonas gingivalis (strain ATCC 33277 / DSM 20709 / CIP 103683 / JCM 12257 / NCTC 11834 / 2561) OX=431947 GN=pckA PE=3 SV=1 - [PCKA_PORG3]	pckA	6	5	8093.1	1953.03	14117.1	3616.61	0.148079	0.24132	-2.05098	0.745179	0.138704	14940.4	3963.49	0	11531.9	0	0	48965.2	0	13944.6	0	0	3771.44	8663.04	11720.1	0	3738.93	2734.94	0	0	0	0	0	6344.49	0	0	0	0	0	0
P53638	Superoxide dismutase [Fe] OS=Bacteroides fragilis (strain YCH46) OX=295405 GN=sodB PE=3 SV=2 - [SODF_BACFR]	sodB	3	1	754.738	40.3002	2002.01	166.162	0.149892	0.0533963	-4.22712	0.0035329	0.0114806	0	0	0	0	0	0	0	0	0	6940.09	549.104	1567.67	0	0	0	0	0	0	0	0	0	0	0	0	685.103	0	0	0	0
Q05203	Flagellin OS=Halalkalibacterium halodurans (strain ATCC BAA-125 / DSM 18197 / FERM 7344 / JCM 9153 / C-125) OX=272558 GN=hag PE=1 SV=1 - [FLA_HALH5]	hag	3	1	7399.53	675.924	19753.2	2786.91	0.149892	0.0913469	-3.4525	0.344159	0.997098	7081.62	0	12923.6	0	0	0	0	0	0	0	68789.1	0	0	0	0	0	0	0	0	0	0	0	0	0	0	0	11490.7	0	0
A6L048	L-fucose isomerase OS=Phocaeicola vulgatus (strain ATCC 8482 / DSM 1447 / JCM 5826 / CCUG 4940 / NBRC 14291 / NCTC 11154) OX=435590 GN=fucI PE=3 SV=1 - [FUCI_PHOV8]	fucI	2	7	336.086	1459.68	1011.38	2831.82	0.152428	4.34319	2.11875	0.336967	0.963161	0	520.767	0	0	3512.27	0	0	0	0	0	0	0	4944.97	0	0	0	0	0	1442.65	0	0	673.568	0	10858.6	740.501	0	0	3346.69	2807.65
Q59199	Glyceraldehyde-3-phosphate dehydrogenase OS=Bacteroides fragilis (strain YCH46) OX=295405 GN=gap PE=3 SV=2 - [G3P_BACFR]	gap	1	5	318.187	11672.6	1102.23	26591	0.159449	36.6846	5.1971	0.112163	0.381566	0	0	0	0	0	0	0	0	3818.25	0	0	0	0	0	0	0	0	0	56417	0	1270.77	24875.6	0	0	18480.9	0	0	0	97389.4
B6YQN5	Enolase OS=Azobacteroides pseudotrichonymphae genomovar. CFP2 OX=511995 GN=eno PE=3 SV=1 - [ENO_AZOPC]	eno	2	6	70.0862	3089	176.129	5866.4	0.168503	44.0743	5.46187	0.22653	0.727949	0	0	0	0	0	0	0	0	268.02	0	0	573.014	4924.91	0	0	0	20706.3	0	0	0	7810.94	0	2297.92	0	0	3244.31	0	13528.7	0
C4ZBL1	Phosphoenolpyruvate carboxykinase (ATP) OS=Agathobacter rectalis (strain ATCC 33656 / DSM 3377 / JCM 17463 / KCTC 5835 / VPI 0990) OX=515619 GN=pckA PE=3 SV=1 - [PCKA_AGARV]	pckA	8	8	13507.8	5164.66	16677.8	7917.37	0.170969	0.382345	-1.38705	0.915438	0.273462	35096.4	10063.4	12950.4	0	0	0	50953.8	0	24226.6	330.852	23174.6	5298.12	7486.92	23370.7	0	15953	20977.5	0	0	0	6519.56	1584.18	0	0	1278.99	0	0	0	10628.3
Q6MEY2	Enolase OS=Protochlamydia amoebophila (strain UWE25) OX=264201 GN=eno PE=3 SV=1 - [ENO_PARUW]	eno	5	11	2015.78	7987.53	3342.32	13807.3	0.170969	3.9625	1.98641	0.211996	0.587113	5288.44	0	0	1652.51	0	0	11024	0	3260.68	0	0	2963.79	13083.3	0	0	2783.92	49914.6	0	4068.22	814.539	4624.1	0	4358.65	4491.99	0	15811.6	2193.28	33643.9	0
A6KYJ2	50S ribosomal protein L2 OS=Phocaeicola vulgatus (strain ATCC 8482 / DSM 1447 / JCM 5826 / CCUG 4940 / NBRC 14291 / NCTC 11154) OX=435590 GN=rplB PE=3 SV=1 - [RL2_PHOV8]	rplB	3	1	670.272	245.441	1759.54	1011.98	0.171917	0.366181	-1.44937	0.547261	0.0545643	464.553	0	0	0	0	0	1496.69	0	6082.02	0	0	0	0	0	0	0	4172.49	0	0	0	0	0	0	0	0	0	0	0	0
B2RGR2	Serine hydroxymethyltransferase OS=Porphyromonas gingivalis (strain ATCC 33277 / DSM 20709 / CIP 103683 / JCM 12257 / NCTC 11834 / 2561) OX=431947 GN=glyA PE=3 SV=1 - [GLYA_PORG3]	glyA	3	1	2497.63	604.268	4931.72	2491.46	0.171917	0.241936	-2.0473	0.712379	0.0863028	5297.19	0	0	0	0	0	14564.9	0	10109.5	0	0	0	10272.6	0	0	0	0	0	0	0	0	0	0	0	0	0	0	0	0
A6KXS0	Acetate kinase OS=Phocaeicola vulgatus (strain ATCC 8482 / DSM 1447 / JCM 5826 / CCUG 4940 / NBRC 14291 / NCTC 11154) OX=435590 GN=ackA PE=3 SV=1 - [ACKA_PHOV8]	ackA	1	5	83.0562	514.81	287.715	1161.1	0.17882	6.19834	2.63188	0.062522	0.16519	996.674	0	0	0	0	0	0	0	0	0	0	0	2599.11	1925.23	0	0	0	0	0	0	3944.44	53.6821	0	0	229.315	0	0	0	0
P24295	NAD-specific glutamate dehydrogenase OS=Clostridium symbiosum OX=1512 GN=gdh PE=1 SV=4 - [DHE2_CLOSY]	gdh	7	13	5249.36	11186.9	7503	13926.2	0.184831	2.1311	1.0916	0.0962371	0.215834	7567.59	1160.01	0	11987.8	14398.8	0	22912.4	0	3699.83	0	0	1265.91	3773.68	0	24130.8	37754.9	15907.1	0	39941.4	0	9738.68	2521.85	2177.91	32249.9	1281.16	0	2918.54	13684	4097.15
A3N0G0	Phosphoenolpyruvate carboxykinase (ATP) OS=Actinobacillus pleuropneumoniae serotype 5b (strain L20) OX=416269 GN=pckA PE=3 SV=1 - [PCKA_ACTP2]	pckA	3	1	2010.27	810.141	4253.54	3340.3	0.196278	0.403001	-1.31115	0.83336	0.370776	0	7219.45	0	0	0	0	0	13576.5	0	0	0	3327.33	0	13772.4	0	0	0	0	0	0	0	0	0	0	0	0	0	0	0
B2RKJ1	NAD-specific glutamate dehydrogenase OS=Porphyromonas gingivalis (strain ATCC 33277 / DSM 20709 / CIP 103683 / JCM 12257 / NCTC 11834 / 2561) OX=431947 GN=gdh PE=3 SV=1 - [DHE2_PORG3]	gdh	1	5	595.267	1975.4	2062.07	4185.42	0.199889	3.31852	1.73054	0.808345	0.437415	0	0	0	0	7143.21	0	0	0	0	0	0	0	0	0	0	3333.64	604.264	0	0	0	0	12176.6	4591.25	0	12876.1	0	0	0	0
P0AA25	Thioredoxin 1 OS=Escherichia coli (strain K12) OX=83333 GN=trxA PE=1 SV=2 - [THIO_ECOLI]	trxA	12	14	8722.83	7073.52	5049.79	7524.46	0.206725	0.810921	-0.302367	0.750564	0.368489	2100.94	11443.4	9267.72	17122.6	11700.8	368.727	9426.99	15468.8	5857.66	10703.8	4562.8	6649.77	3403.25	3804	22939.5	8143.7	11029.9	0	0	0	5998.49	469.371	7336.53	2208.36	1088.92	23835.3	8595.44	15658.7	5738.36
P55990	NADP-specific glutamate dehydrogenase OS=Helicobacter pylori (strain ATCC 700392 / 26695) OX=85962 GN=gdhA PE=3 SV=1 - [DHE4_HELPY]	gdhA	5	12	3560.7	5950.74	5138.02	6762.6	0.214955	1.67123	0.740908	0.337681	0.952426	6268.18	0	7447.09	15894.9	0	0	8691.47	0	0	0	0	4426.73	12349.5	10278.3	0	9254.19	2266.04	0	23395.4	0	4153.27	1039.24	7689	10188.4	2431.26	0	15622.1	0	2495.88
P00370	NADP-specific glutamate dehydrogenase OS=Escherichia coli (strain K12) OX=83333 GN=gdhA PE=1 SV=1 - [DHE4_ECOLI]	gdhA	3	7	881.024	9754.69	2059	19685.3	0.219812	11.072	3.46884	0.247487	0.607557	6293.39	0	0	4035.17	0	243.726	0	0	0	0	0	0	0	0	0	19106.6	11997	5227.67	0	2015.72	0	0	0	56799.9	7474.18	0	0	63208.8	0
A6L4U4	Uronate isomerase OS=Phocaeicola vulgatus (strain ATCC 8482 / DSM 1447 / JCM 5826 / CCUG 4940 / NBRC 14291 / NCTC 11154) OX=435590 GN=uxaC PE=3 SV=1 - [UXAC_PHOV8]	uxaC	7	6	2738.06	1377.24	4809.11	3734.73	0.225024	0.502998	-0.991375	0.539535	0.874615	0	341.764	882.59	0	6549.19	48.0326	0	16155.3	0	4719.4	4160.47	0	264.117	811.976	0	0	0	0	0	0	0	1712.63	0	0	0	0	638.705	15073.8	4911.85
Q8A015	Bifunctional enzyme LpxC/FabZ OS=Bacteroides thetaiotaomicron (strain ATCC 29148 / DSM 2079 / JCM 5827 / CCUG 10774 / NCTC 10582 / VPI-5482 / E50) OX=226186 GN=lpxC/fabZ PE=3 SV=1 - [LPXZ_BACTN]	lpxC/fabZ	2	6	96.2875	569.714	236.442	1141.5	0.226888	5.9168	2.56482	0.0892279	0.215273	406.44	0	0	0	0	0	0	0	749.01	0	0	0	1388.67	0	0	0	0	0	665.291	0	0	0	0	904.899	304.66	0	4320.96	2100.66	0
T2KPJ3	TonB-dependent receptor P3 OS=Formosa agariphila (strain DSM 15362 / KCTC 12365 / LMG 23005 / KMM 3901 / M-2Alg 35-1) OX=1347342 GN=BN863_21920 PE=2 SV=1 - [PLH3_FORAG]	BN863_21920	2	6	556.857	3011.22	1337.09	5469.44	0.226888	5.40753	2.43497	0.027162	0.0542587	0	2612.97	0	0	0	0	4069.31	0	0	0	0	0	0	2780.97	0	0	16632.2	0	0	1393.09	10791.3	0	0	0	0	0	5433.08	14160.1	0
P94598	Glutamate dehydrogenase OS=Bacteroides thetaiotaomicron (strain ATCC 29148 / DSM 2079 / JCM 5827 / CCUG 10774 / NCTC 10582 / VPI-5482 / E50) OX=226186 GN=gdhA PE=3 SV=2 - [DHE3_BACTN]	gdhA	8	14	6268.52	8043.46	10665.8	8116.5	0.237358	1.28315	0.359691	0.0396433	0.0992732	11410.9	0	2474.41	36741.6	2847.12	17.0187	13809.7	0	5752.22	0	2169.41	0	10902.4	4186.87	0	11796.9	30753	5848.72	8715.41	0	7277.92	1445.62	9634.41	16279.6	0	3931.36	6511.61	18739.1	716.027
Q6AEP2	Ketol-acid reductoisomerase (NADP(+)) OS=Leifsonia xyli subsp. xyli (strain CTCB07) OX=281090 GN=ilvC PE=3 SV=1 - [ILVC_LEIXX]	ilvC	2	7	668.864	1934	1651.23	4499.19	0.245639	2.89147	1.5318	0.11277	0.291903	0	0	0	2758.32	5268.05	0	0	0	0	0	0	0	0	17071.2	0	9079.68	0	0	0	0	0	494.787	2494.58	0	248.36	0	0	2446.51	1042.91
A1A7A9	L-arabinose isomerase OS=Escherichia coli O1:K1 / APEC OX=405955 GN=araA PE=3 SV=1 - [ARAA_ECOK1]	araA	0	2	0	148.429	0	426.003	0.246528	Only in CKD4	Only in CKD4	0.440579	0.992254	0	0	0	0	0	0	0	0	0	0	0	0	0	0	0	0	0	0	0	0	0	1479.24	0	0	1044.04	0	0	0	0
A1A7L0	2,3,4,5-tetrahydropyridine-2,6-dicarboxylate N-succinyltransferase OS=Escherichia coli O1:K1 / APEC OX=405955 GN=dapD PE=3 SV=1 - [DAPD_ECOK1]	dapD	0	2	0	39.6012	0	140.89	0.246528	Only in CKD4	Only in CKD4	0.457164	0.990208	0	0	0	0	0	0	0	0	0	0	0	0	0	0	0	0	0	0	0	0	0	94.0763	0	0	579.144	0	0	0	0
A1AGS9	Phosphoenolpyruvate carboxykinase (ATP) OS=Escherichia coli O1:K1 / APEC OX=405955 GN=pckA PE=3 SV=1 - [PCKA_ECOK1]	pckA	0	2	0	171.282	0	627.001	0.246528	Only in CKD4	Only in CKD4	0.4553	0.991502	0	0	0	0	0	0	0	0	0	0	0	0	0	0	0	0	0	0	0	0	0	326.835	0	0	2584.96	0	0	0	0
A1AIK3	Glucose-6-phosphate isomerase OS=Escherichia coli O1:K1 / APEC OX=405955 GN=pgi PE=3 SV=1 - [G6PI_ECOK1]	pgi	0	2	0	349.39	0	1182.81	0.246528	Only in CKD4	Only in CKD4	0.448802	0.996756	0	0	0	0	0	0	0	0	0	0	0	0	0	0	0	0	0	0	0	0	0	1123.14	0	0	4816.48	0	0	0	0
A1AKQ8	Probable transaldolase OS=Pelobacter propionicus (strain DSM 2379 / NBRC 103807 / OttBd1) OX=338966 GN=tal PE=3 SV=1 - [TAL_PELPD]	tal	0	2	0	223.49	0	633.537	0.246528	Only in CKD4	Only in CKD4	0.135887	0.334666	0	0	0	0	0	0	0	0	0	0	0	0	0	2063.3	0	0	0	0	0	0	0	0	1736.03	0	0	0	0	0	0
A3PGI1	Elongation factor Tu OS=Cereibacter sphaeroides (strain ATCC 17029 / ATH 2.4.9) OX=349101 GN=tuf3 PE=3 SV=1 - [EFTU_CERS1]	tuf3	0	2	0	178.64	0	698.379	0.246528	Only in CKD4	Only in CKD4	0.195767	0.46455	0	0	0	0	0	0	0	0	0	0	0	0	0	0	0	0	0	0	0	0	2884.99	0	0	0	151.887	0	0	0	0
A4G646	Triosephosphate isomerase OS=Herminiimonas arsenicoxydans OX=204773 GN=tpiA PE=3 SV=1 - [TPIS_HERAR]	tpiA	0	2	0	2330.25	0	8517.75	0.246528	Only in CKD4	Only in CKD4	0.567449	0.802355	0	0	0	0	0	0	0	0	0	0	0	0	0	0	0	4501.84	35112.3	0	0	0	0	0	0	0	0	0	0	0	0
A4QHF4	Acetate kinase OS=Corynebacterium glutamicum (strain R) OX=340322 GN=ackA PE=3 SV=1 - [ACKA_CORGB]	ackA	0	2	0	96.4856	0	275.372	0.246528	Only in CKD4	Only in CKD4	0.200398	0.492122	0	0	0	0	0	0	0	0	0	0	0	0	705.402	934.852	0	0	0	0	0	0	0	0	0	0	0	0	0	0	0
A4XLM2	Ornithine carbamoyltransferase OS=Caldicellulosiruptor saccharolyticus (strain ATCC 43494 / DSM 8903 / Tp8T 6331) OX=351627 GN=argF PE=3 SV=1 - [OTC_CALS8]	argF	0	2	0	125.354	0	355.911	0.246528	Only in CKD4	Only in CKD4	0.121677	0.298835	0	0	0	0	0	0	0	0	0	0	0	0	957.604	0	0	0	0	0	0	0	0	0	0	0	0	0	0	1173.41	0
A7GUR9	Triosephosphate isomerase OS=Bacillus cytotoxicus (strain DSM 22905 / CIP 110041 / 391-98 / NVH 391-98) OX=315749 GN=tpiA PE=3 SV=1 - [TPIS_BACCN]	tpiA	0	2	0	95.4369	0	344.078	0.246528	Only in CKD4	Only in CKD4	0.455503	0.991358	0	0	0	0	0	0	0	0	0	0	0	0	0	0	0	0	0	0	0	0	0	205.845	0	0	1416.58	0	0	0	0
A7ZPS4	4-hydroxy-tetrahydrodipicolinate synthase OS=Escherichia coli O139:H28 (strain E24377A / ETEC) OX=331111 GN=dapA PE=3 SV=1 - [DAPA_ECO24]	dapA	0	2	0	121.202	0	461.165	0.246528	Only in CKD4	Only in CKD4	0.461733	0.987306	0	0	0	0	0	0	0	0	0	0	0	0	0	0	0	0	0	0	0	0	0	155.625	0	0	1904.8	0	0	0	0
A8A6H0	Tryptophanase OS=Escherichia coli O9:H4 (strain HS) OX=331112 GN=tnaA PE=3 SV=1 - [TNAA_ECOHS]	tnaA	0	2	0	78.9335	0	229.559	0.246528	Only in CKD4	Only in CKD4	0.443927	0.997925	0	0	0	0	0	0	0	0	0	0	0	0	0	0	0	0	0	0	0	0	0	514.786	0	0	827.085	0	0	0	0
A9KSJ1	Chaperonin GroEL OS=Lachnoclostridium phytofermentans (strain ATCC 700394 / DSM 18823 / ISDg) OX=357809 GN=groEL PE=3 SV=1 - [CH60_LACP7]	groEL	0	2	0	262.695	0	741.654	0.246528	Only in CKD4	Only in CKD4	0.139736	0.344341	0	0	0	0	0	0	0	0	0	0	0	0	0	2199.85	0	0	0	0	0	0	0	0	2265.97	0	0	0	0	0	0
A9VYP7	Adenosylhomocysteinase OS=Methylorubrum extorquens (strain PA1) OX=419610 GN=ahcY PE=3 SV=1 - [SAHH_METEP]	ahcY	0	2	0	35.926	0	102.005	0.246528	Only in CKD4	Only in CKD4	0.845854	0.446833	0	0	0	0	0	0	0	0	0	0	0	0	336.349	0	0	0	274.393	0	0	0	0	0	0	0	0	0	0	0	0
B1AJG3	Elongation factor Tu OS=Ureaplasma parvum serovar 3 (strain ATCC 27815 / 27 / NCTC 11736) OX=505682 GN=tuf PE=3 SV=1 - [EFTU_UREP2]	tuf	0	2	0	1087.93	0	4058.82	0.246528	Only in CKD4	Only in CKD4	0.0539929	0.123325	0	0	0	0	0	0	0	0	0	0	0	0	0	0	0	0	1741.46	0	0	0	0	0	0	0	0	0	0	16753.3	0
B1IS35	Purine nucleoside phosphorylase DeoD-type OS=Escherichia coli (strain ATCC 8739 / DSM 1576 / NBRC 3972 / NCIMB 8545 / WDCM 00012 / Crooks) OX=481805 GN=deoD PE=3 SV=1 - [DEOD_ECOLC]	deoD	0	2	0	173.55	0	639.898	0.246528	Only in CKD4	Only in CKD4	0.456007	0.991003	0	0	0	0	0	0	0	0	0	0	0	0	0	0	0	0	0	0	0	0	0	310.859	0	0	2639.49	0	0	0	0
B2RID6	Phosphoserine aminotransferase OS=Porphyromonas gingivalis (strain ATCC 33277 / DSM 20709 / CIP 103683 / JCM 12257 / NCTC 11834 / 2561) OX=431947 GN=serC PE=3 SV=1 - [SERC_PORG3]	serC	0	2	0	63.9135	0	192.407	0.246528	Only in CKD4	Only in CKD4	0.873513	0.420356	0	0	0	0	0	0	0	0	0	0	0	0	0	0	0	0	0	0	0	732.336	0	354.194	0	0	0	0	0	0	0
B2TPX4	Phosphoglycerate kinase OS=Clostridium botulinum (strain Eklund 17B / Type B) OX=935198 GN=pgk PE=3 SV=1 - [PGK_CLOBB]	pgk	0	2	0	161.89	0	457.233	0.246528	Only in CKD4	Only in CKD4	0.389584	0.897844	0	0	0	0	0	0	0	0	0	0	0	0	1334.66	0	0	0	0	0	0	0	1417.47	0	0	0	0	0	0	0	0
B5BGP5	N-acetylneuraminate lyase OS=Salmonella paratyphi A (strain AKU_12601) OX=554290 GN=nanA PE=3 SV=1 - [NANA_SALPK]	nanA	0	2	0	80.9757	0	242.601	0.246528	Only in CKD4	Only in CKD4	0.439654	0.98956	0	0	0	0	0	0	0	0	0	0	0	0	0	0	0	0	0	0	0	0	0	918.137	0	0	458.45	0	0	0	0
B5YDP7	Acetate kinase OS=Dictyoglomus thermophilum (strain ATCC 35947 / DSM 3960 / H-6-12) OX=309799 GN=ackA PE=3 SV=1 - [ACKA_DICT6]	ackA	0	2	0	158.686	0	549.869	0.246528	Only in CKD4	Only in CKD4	0.510017	0.89416	0	0	0	0	0	0	0	0	0	0	0	0	0	0	0	0	0	0	2250.8	0	0	0	446.87	0	0	0	0	0	0
B5YJP5	Aspartate--tRNA(Asp/Asn) ligase OS=Thermodesulfovibrio yellowstonii (strain ATCC 51303 / DSM 11347 / YP87) OX=289376 GN=aspS PE=3 SV=1 - [SYDND_THEYD]	aspS	0	2	0	264.395	0	1006.32	0.246528	Only in CKD4	Only in CKD4	0.717926	0.602624	0	0	0	0	0	0	0	0	0	0	0	0	0	0	0	0	0	4156.53	0	0	0	0	338.182	0	0	0	0	0	0
B7K0S6	Ketol-acid reductoisomerase (NADP(+)) OS=Rippkaea orientalis (strain PCC 8801) OX=41431 GN=ilvC PE=3 SV=1 - [ILVC_RIPO1]	ilvC	0	2	0	2425.03	0	7781.41	0.246528	Only in CKD4	Only in CKD4	0.709726	0.601791	0	0	0	0	0	0	0	0	0	0	0	0	0	0	0	0	0	0	0	0	0	0	10148.4	31077.2	0	0	0	0	0
B8F877	Glucosamine-6-phosphate deaminase OS=Glaesserella parasuis serovar 5 (strain SH0165) OX=557723 GN=nagB PE=3 SV=1 - [NAGB_GLAP5]	nagB	0	2	0	385.688	0	1091.38	0.246528	Only in CKD4	Only in CKD4	0.0277479	0.0597195	0	0	0	0	0	0	0	0	0	0	0	0	0	3492.11	0	0	0	0	0	0	3064.59	0	0	0	0	0	0	0	0
C4Z1J4	Chaperone protein DnaK OS=Lachnospira eligens (strain ATCC 27750 / DSM 3376 / VPI C15-48 / C15-B4) OX=515620 GN=dnaK PE=3 SV=1 - [DNAK_LACE2]	dnaK	0	2	0	33.1786	0	96.783	0.246528	Only in CKD4	Only in CKD4	0.105197	0.256522	0	0	0	0	0	0	0	0	0	0	0	0	0	213.038	0	350.998	0	0	0	0	0	0	0	0	0	0	0	0	0
C4Z917	Acetate kinase OS=Agathobacter rectalis (strain ATCC 33656 / DSM 3377 / JCM 17463 / KCTC 5835 / VPI 0990) OX=515619 GN=ackA PE=3 SV=1 - [ACKA_AGARV]	ackA	0	2	0	140.497	0	400.073	0.246528	Only in CKD4	Only in CKD4	0.218508	0.53473	0	0	0	0	0	0	0	0	0	0	0	0	1342.83	1045.61	0	0	0	0	0	0	0	0	0	0	0	0	0	0	0
D3WAC5	Capsid protein OS=Lactococcus phage p2 OX=254252 PE=1 SV=1 - [CAPSD_BPLP2]	Not available	0	2	0	245.302	0	817.505	0.246528	Only in CKD4	Only in CKD4	0.300577	0.714397	0	0	0	0	0	0	0	0	0	0	0	0	0	856.045	0	0	0	0	0	0	0	0	0	0	0	3314.08	0	0	0
G3KIM3	Lactoyl-CoA dehydratase subunit beta (Fragment) OS=Anaerotignum propionicum OX=28446 GN=lcdB PE=1 SV=1 - [LCDB_ANAPI]	lcdB	0	2	0	78.8169	0	310.223	0.246528	Only in CKD4	Only in CKD4	0.0603458	0.131981	0	0	0	0	0	0	0	0	0	0	0	0	0	1281.4	0	0	0	0	0	0	0	58.4851	0	0	0	0	0	0	0
O51535	Phosphate acetyltransferase OS=Borreliella burgdorferi (strain ATCC 35210 / DSM 4680 / CIP 102532 / B31) OX=224326 GN=pta PE=3 SV=1 - [PTAS_BORBU]	pta	0	2	0	458.138	0	1459.42	0.246528	Only in CKD4	Only in CKD4	0.34048	0.799006	0	0	0	0	0	0	0	0	0	0	0	0	0	0	0	0	0	0	0	0	5806.98	0	0	0	0	0	1981.36	0	0
P06996	Outer membrane porin C OS=Escherichia coli (strain K12) OX=83333 GN=ompC PE=1 SV=1 - [OMPC_ECOLI]	ompC	0	2	0	868.775	0	3252.52	0.246528	Only in CKD4	Only in CKD4	0.33187	0.775213	0	0	0	0	0	0	0	0	0	0	0	0	0	0	13427.3	0	0	0	0	0	0	0	0	0	1341.88	0	0	0	0
P0A1F6	Uridine phosphorylase OS=Salmonella typhimurium (strain LT2 / SGSC1412 / ATCC 700720) OX=99287 GN=udp PE=1 SV=2 - [UDP_SALTY]	udp	0	2	0	69.8305	0	227.883	0.246528	Only in CKD4	Only in CKD4	0.449232	0.99636	0	0	0	0	0	0	0	0	0	0	0	0	0	0	0	0	0	0	0	0	0	270.17	0	0	916.949	0	0	0	0
P0A1P6	Glutamine synthetase OS=Salmonella typhimurium (strain LT2 / SGSC1412 / ATCC 700720) OX=99287 GN=glnA PE=1 SV=2 - [GLN1B_SALTY]	glnA	0	2	0	73.1421	0	209.038	0.246528	Only in CKD4	Only in CKD4	0.443036	0.996691	0	0	0	0	0	0	0	0	0	0	0	0	0	0	0	0	0	0	0	0	0	529.356	0	0	714.06	0	0	0	0
P0A6P9	Enolase OS=Escherichia coli (strain K12) OX=83333 GN=eno PE=1 SV=2 - [ENO_ECOLI]	eno	0	2	0	1189.26	0	4155.24	0.246528	Only in CKD4	Only in CKD4	0.448834	0.996726	0	0	0	0	0	0	0	0	0	0	0	0	0	0	0	0	0	0	0	0	0	3183.02	0	0	17034.3	0	0	0	0
P0A9B2	Glyceraldehyde-3-phosphate dehydrogenase A OS=Escherichia coli (strain K12) OX=83333 GN=gapA PE=1 SV=2 - [G3P1_ECOLI]	gapA	0	2	0	7298.6	0	20615.5	0.246528	Only in CKD4	Only in CKD4	0.441846	0.994799	0	0	0	0	0	0	0	0	0	0	0	0	0	0	0	0	0	0	0	0	0	60021.9	0	0	64054.3	0	0	0	0
P0A9P9	5-keto-D-gluconate 5-reductase OS=Escherichia coli (strain K12) OX=83333 GN=idnO PE=1 SV=1 - [IDNO_ECOLI]	idnO	0	2	0	27.2463	0	107.635	0.246528	Only in CKD4	Only in CKD4	0.452547	0.9648	0	0	0	0	0	0	0	0	0	0	0	0	0	0	0	0	0	0	0	0	0	444.566	0	0	18.6212	0	0	0	0
P0A9S5	Glycerol dehydrogenase OS=Escherichia coli (strain K12) OX=83333 GN=gldA PE=1 SV=1 - [GLDA_ECOLI]	gldA	0	2	0	187.907	0	733.301	0.246528	Only in CKD4	Only in CKD4	0.465226	0.985293	0	0	0	0	0	0	0	0	0	0	0	0	0	0	0	0	0	0	0	0	0	165.116	0	0	3029.3	0	0	0	0
P0AEX9	Maltose/maltodextrin-binding periplasmic protein OS=Escherichia coli (strain K12) OX=83333 GN=malE PE=1 SV=1 - [MALE_ECOLI]	malE	0	2	0	166.594	0	605.153	0.246528	Only in CKD4	Only in CKD4	0.454639	0.99198	0	0	0	0	0	0	0	0	0	0	0	0	0	0	0	0	0	0	0	0	0	338.834	0	0	2493.27	0	0	0	0
P0AGD3	Superoxide dismutase [Fe] OS=Escherichia coli (strain K12) OX=83333 GN=sodB PE=1 SV=2 - [SODF_ECOLI]	sodB	0	2	0	387.874	0	1541	0.246528	Only in CKD4	Only in CKD4	0.467198	0.98422	0	0	0	0	0	0	0	0	0	0	0	0	0	0	0	0	0	0	0	0	0	229.934	0	0	6363.93	0	0	0	0
P15111	NADP-specific glutamate dehydrogenase OS=Salmonella typhimurium (strain LT2 / SGSC1412 / ATCC 700720) OX=99287 GN=gdhA PE=3 SV=2 - [DHE4_SALTY]	gdhA	0	2	0	4327.38	0	14279.5	0.246528	Only in CKD4	Only in CKD4	0.588155	0.767759	0	0	0	0	0	0	0	0	0	0	0	0	0	0	0	0	0	0	0	0	0	0	57697.6	0	15867.7	0	0	0	0
P19543	Pyruvate-flavodoxin oxidoreductase OS=Enterobacter agglomerans OX=549 GN=nifJ PE=3 SV=3 - [NIFJ_ENTAG]	nifJ	0	2	0	9.48952	0	28.0398	0.246528	Only in CKD4	Only in CKD4	0.759131	0.542776	0	0	0	0	0	0	0	0	0	0	0	0	104.094	0	0	0	0	0	0	0	0	0	0	0	57.2284	0	0	0	0
P39160	D-mannonate oxidoreductase OS=Escherichia coli (strain K12) OX=83333 GN=uxuB PE=3 SV=1 - [UXUB_ECOLI]	uxuB	0	2	0	434.065	0	1484.07	0.246528	Only in CKD4	Only in CKD4	0.625663	0.715847	0	0	0	0	0	0	0	0	0	0	0	0	0	0	0	0	0	6057.76	0	0	0	0	0	0	1321.34	0	0	0	0
P51009	Glyceraldehyde-3-phosphate dehydrogenase OS=Xanthobacter flavus OX=281 GN=gap PE=3 SV=1 - [G3P_XANFL]	gap	0	2	0	941.511	0	3173.93	0.246528	Only in CKD4	Only in CKD4	0.0101927	0.0187819	0	0	0	0	0	0	0	0	0	0	0	0	0	0	0	0	0	0	0	0	3095.72	0	0	0	0	0	0	12910	0
P52233	Thioredoxin OS=Acidithiobacillus ferridurans OX=1232575 GN=trxA PE=3 SV=1 - [THIO_ACIFI]	trxA	0	2	0	382.258	0	1188.81	0.246528	Only in CKD4	Only in CKD4	0.542687	0.836992	0	0	0	0	0	0	0	0	0	0	0	0	0	0	0	0	0	1838.21	4660.18	0	0	0	0	0	0	0	0	0	0
P56210	50S ribosomal protein L11 (Fragment) OS=Geobacillus stearothermophilus OX=1422 GN=rplK PE=1 SV=1 - [RL11_GEOSE]	rplK	0	2	0	71.8447	0	247.753	0.246528	Only in CKD4	Only in CKD4	0.777047	0.526712	0	0	0	0	0	0	0	0	0	0	0	0	1013.17	0	0	0	0	0	0	0	0	0	0	0	208.193	0	0	0	0
P61897	Malate dehydrogenase (Fragment) OS=Pectobacterium carotovorum subsp. carotovorum OX=555 GN=mdh PE=3 SV=1 - [MDH_PECCC]	mdh	0	2	0	62.8899	0	182.439	0.246528	Only in CKD4	Only in CKD4	0.18903	0.464727	0	0	0	0	0	0	0	0	0	0	0	0	0	0	0	0	0	0	0	0	653.441	415.688	0	0	0	0	0	0	0
P9WQH6	Biotin-dependent acetyl-/propionyl-coenzyme A carboxylase beta5 subunit OS=Mycobacterium tuberculosis (strain CDC 1551 / Oshkosh) OX=83331 GN=accD5 PE=3 SV=1 - [ACCD5_MYCTO]	accD5	0	2	0	300.163	0	847.333	0.246528	Only in CKD4	Only in CKD4	0.281731	0.677281	0	0	0	0	0	0	0	0	0	0	0	0	0	0	0	0	0	0	0	0	2559.02	0	2543.75	0	0	0	0	0	0
Q04AL4	UPF0210 protein LBUL_0934 OS=Lactobacillus delbrueckii subsp. bulgaricus (strain ATCC BAA-365 / Lb-18) OX=321956 GN=LBUL_0934 PE=3 SV=1 - [Y934_LACDB]	LBUL_0934	0	2	0	336.375	0	1207.18	0.246528	Only in CKD4	Only in CKD4	0.738399	0.571512	0	0	0	0	0	0	0	0	0	0	0	0	0	0	0	0	0	0	0	0	0	0	0	0	750.847	0	4967.53	0	0
Q31V53	Xylose isomerase OS=Shigella boydii serotype 4 (strain Sb227) OX=300268 GN=xylA PE=3 SV=1 - [XYLA_SHIBS]	xylA	0	2	0	79.4614	0	230.775	0.246528	Only in CKD4	Only in CKD4	0.440174	0.991222	0	0	0	0	0	0	0	0	0	0	0	0	0	0	0	0	0	0	0	0	0	828.818	0	0	522.026	0	0	0	0
Q59925	Formate--tetrahydrofolate ligase OS=Streptococcus mutans serotype c (strain ATCC 700610 / UA159) OX=210007 GN=fhs PE=3 SV=2 - [FTHS_STRMU]	fhs	0	2	0	63.7175	0	219.623	0.246528	Only in CKD4	Only in CKD4	0.0703222	0.164664	0	0	0	0	0	0	0	0	0	0	0	0	0	898.044	0	0	0	0	0	0	0	185.153	0	0	0	0	0	0	0
Q5L7Z7	Polyribonucleotide nucleotidyltransferase OS=Bacteroides fragilis (strain ATCC 25285 / DSM 2151 / CCUG 4856 / JCM 11019 / NCTC 9343 / Onslow) OX=272559 GN=pnp PE=3 SV=1 - [PNP_BACFN]	pnp	0	2	0	18.9652	0	66.4636	0.246528	Only in CKD4	Only in CKD4	0.698938	0.626493	0	0	0	0	0	0	0	0	0	0	0	0	49.8045	0	0	0	0	0	0	0	0	0	0	0	272.603	0	0	0	0
Q5LH12	Orotidine 5'-phosphate decarboxylase OS=Bacteroides fragilis (strain ATCC 25285 / DSM 2151 / CCUG 4856 / JCM 11019 / NCTC 9343 / Onslow) OX=272559 GN=pyrF PE=3 SV=1 - [PYRF_BACFN]	pyrF	0	2	0	55.966	0	198.766	0.246528	Only in CKD4	Only in CKD4	0.600582	0.758101	0	0	0	0	0	0	0	0	0	0	0	0	0	0	0	0	0	0	0	0	0	0	0	0	134.558	0	0	0	816.865
Q65Q60	Phosphoenolpyruvate carboxykinase (ATP) OS=Mannheimia succiniciproducens (strain MBEL55E) OX=221988 GN=pckA PE=3 SV=1 - [PCKA_MANSM]	pckA	0	2	0	655.832	0	1956.43	0.246528	Only in CKD4	Only in CKD4	0.675172	0.6453	0	0	0	0	0	0	0	0	0	0	0	0	0	0	0	0	3785.43	0	0	0	0	0	0	0	0	0	0	0	7363.7
Q67SV9	Enolase OS=Symbiobacterium thermophilum (strain T / IAM 14863) OX=292459 GN=eno PE=3 SV=1 - [ENO_SYMTH]	eno	0	2	0	194.568	0	557.272	0.246528	Only in CKD4	Only in CKD4	0.275525	0.663534	0	0	0	0	0	0	0	0	0	0	0	0	0	0	0	0	0	0	0	0	1920.38	0	1387.28	0	0	0	0	0	0
Q6QGJ5	Probable thymidylate synthase OS=Escherichia phage T5 OX=2695836 GN=thy PE=1 SV=1 - [THY_BPT5]	thy	0	2	0	289.749	0	1158.13	0.246528	Only in CKD4	Only in CKD4	0.805112	0.513264	0	0	0	0	0	0	0	0	0	0	0	0	143.802	0	0	0	0	0	0	0	0	0	0	0	0	0	0	0	4781.94
Q9EV94	Glycine reductase complex component B subunits alpha and beta OS=Acetoanaerobium sticklandii (strain ATCC 12662 / DSM 519 / JCM 1433 / CCUG 9281 / NCIMB 10654 / HF) OX=499177 GN=grdE PE=1 SV=1 - [GRDE_ACESD]	grdE	0	2	0	21.5954	0	67.6698	0.246528	Only in CKD4	Only in CKD4	0.59215	0.764086	0	0	0	0	0	0	0	0	0	0	0	0	0	0	0	0	0	0	0	0	0	0	266.646	0	100.475	0	0	0	0
Q9Z7T0	Glyceraldehyde-3-phosphate dehydrogenase OS=Chlamydia pneumoniae OX=83558 GN=gap PE=3 SV=1 - [G3P_CHLPN]	gap	0	2	0	58.9915	0	190.377	0.246528	Only in CKD4	Only in CKD4	0.439086	0.985763	0	0	0	0	0	0	0	0	0	0	0	0	0	0	0	0	0	0	0	0	0	762.385	0	0	240.471	0	0	0	0
T2G6Z9	Adenylylsulfate reductase subunit alpha OS=Megalodesulfovibrio gigas (strain ATCC 19364 / DSM 1382 / NCIMB 9332 / VKM B-1759) OX=1121448 GN=aprA PE=1 SV=1 - [APRA_MEGG1]	aprA	0	2	0	313.739	0	950.416	0.246528	Only in CKD4	Only in CKD4	0.187352	0.460333	0	0	0	0	0	0	0	0	0	0	0	0	0	0	0	0	0	0	0	0	3642.12	1691.45	0	0	0	0	0	0	0
B1V8R6	Enolase OS=Phytoplasma australiense OX=59748 GN=eno PE=3 SV=1 - [ENO_PHYAS]	eno	1	4	21.4412	410.643	74.2745	907.204	0.252903	19.152	4.25943	0.365559	0.860961	257.294	0	0	0	0	0	0	0	0	0	0	0	1212.97	0	0	0	0	0	0	0	2789.25	0	2572.74	405.972	0	0	0	0	0
C4Z566	Dihydroxy-acid dehydratase OS=Lachnospira eligens (strain ATCC 27750 / DSM 3376 / VPI C15-48 / C15-B4) OX=515620 GN=ilvD PE=3 SV=1 - [ILVD_LACE2]	ilvD	1	4	23.7821	310.899	82.3835	596.123	0.252903	13.0728	3.7085	0.0523727	0.122242	0	0	0	0	0	0	0	0	285.385	0	0	0	1052.23	1710.36	0	0	0	0	0	0	1500.61	0	1022.08	0	0	0	0	0	0
Q4FTU8	2,3-bisphosphoglycerate-independent phosphoglycerate mutase OS=Psychrobacter arcticus (strain DSM 17307 / VKM B-2377 / 273-4) OX=259536 GN=gpmI PE=3 SV=1 - [GPMI_PSYA2]	gpmI	1	4	19.7263	584.618	68.3338	1261.46	0.252903	29.6365	4.8893	0.116624	0.310656	236.715	0	0	0	0	0	0	0	0	0	0	0	0	1459.26	0	0	0	0	2962.26	0	0	1154.2	0	4362.79	0	0	0	0	0
Q189R2	Formate--tetrahydrofolate ligase OS=Clostridioides difficile (strain 630) OX=272563 GN=fhs PE=3 SV=1 - [FTHS_CLOD6]	fhs	6	10	1667.5	6449.52	3405.27	9620.92	0.255519	3.86778	1.95151	0.0477626	0.0661049	5656.75	0	341.772	1748.02	11182.8	0	304.046	0	776.62	0	0	0	11054.2	13335.6	0	0	1642.16	0	7092.39	0	21956.3	1342.87	19564.2	31060.6	890.518	0	0	1702.97	0
Q47VD0	Phosphoenolpyruvate carboxykinase (ATP) OS=Colwellia psychrerythraea (strain 34H / ATCC BAA-681) OX=167879 GN=pckA PE=3 SV=1 - [PCKA_COLP3]	pckA	8	8	3327.43	1959.13	5024.13	4451.03	0.255519	0.588781	-0.764196	0.245654	0.0129315	5390.19	7603.22	17227.3	2015.24	598.026	0	3245.31	0	421.866	0	3428.06	0	0	17488.3	0	197.661	1208.04	0	7397.88	0	0	976.734	1219.84	0	0	0	0	658.24	4158.54
A0LJZ1	Phosphoglycerate kinase OS=Syntrophobacter fumaroxidans (strain DSM 10017 / MPOB) OX=335543 GN=pgk PE=3 SV=1 - [PGK_SYNFM]	pgk	1	0	197.89	0	685.51	0	0.262618	0	Only in CKD1	0.515086	0.0636174	0	0	0	0	0	0	0	0	2374.67	0	0	0	0	0	0	0	0	0	0	0	0	0	0	0	0	0	0	0	0
A0R5G1	Acetyl-coenzyme A synthetase OS=Mycolicibacterium smegmatis (strain ATCC 700084 / mc(2)155) OX=246196 GN=acsA PE=3 SV=1 - [ACSA_MYCS2]	acsA	1	0	4155.33	0	14394.5	0	0.262618	0	Only in CKD1	0.0183789	0.0359814	0	0	0	0	0	0	0	0	0	49863.9	0	0	0	0	0	0	0	0	0	0	0	0	0	0	0	0	0	0	0
A1A3A5	Pyridoxal 5'-phosphate synthase subunit PdxS OS=Bifidobacterium adolescentis (strain ATCC 15703 / DSM 20083 / NCTC 11814 / E194a) OX=367928 GN=pdxS PE=3 SV=1 - [PDXS_BIFAA]	pdxS	1	0	124.884	0	432.612	0	0.262618	0	Only in CKD1	0.515086	0.0636174	0	0	0	0	0	0	0	0	1498.61	0	0	0	0	0	0	0	0	0	0	0	0	0	0	0	0	0	0	0	0
A1KRF9	Elongation factor Tu OS=Neisseria meningitidis serogroup C / serotype 2a (strain ATCC 700532 / DSM 15464 / FAM18) OX=272831 GN=tuf2 PE=3 SV=1 - [EFTU_NEIMF]	tuf2	1	0	357.093	0	1237.01	0	0.262618	0	Only in CKD1	0.515086	0.0636174	0	0	0	0	0	0	0	0	4285.12	0	0	0	0	0	0	0	0	0	0	0	0	0	0	0	0	0	0	0	0
A1VYQ1	Glutamyl-tRNA reductase OS=Campylobacter jejuni subsp. jejuni serotype O:23/36 (strain 81-176) OX=354242 GN=hemA PE=3 SV=1 - [HEM1_CAMJJ]	hemA	1	0	69.4799	0	240.685	0	0.262618	0	Only in CKD1	0.515086	0.0636174	0	0	0	0	0	0	0	0	833.759	0	0	0	0	0	0	0	0	0	0	0	0	0	0	0	0	0	0	0	0
A1W0I5	5-methyltetrahydropteroyltriglutamate--homocysteine methyltransferase OS=Campylobacter jejuni subsp. jejuni serotype O:23/36 (strain 81-176) OX=354242 GN=metE PE=3 SV=1 - [METE_CAMJJ]	metE	1	0	26.9326	0	93.2972	0	0.262618	0	Only in CKD1	0.515086	0.0636174	0	0	0	0	0	0	0	0	323.191	0	0	0	0	0	0	0	0	0	0	0	0	0	0	0	0	0	0	0	0
A1WHC3	Elongation factor Tu OS=Verminephrobacter eiseniae (strain EF01-2) OX=391735 GN=tuf2 PE=3 SV=1 - [EFTU_VEREI]	tuf2	1	0	31.9816	0	110.788	0	0.262618	0	Only in CKD1	0.515086	0.0636174	0	0	0	0	0	0	0	0	383.779	0	0	0	0	0	0	0	0	0	0	0	0	0	0	0	0	0	0	0	0
A3DAN0	2,3-bisphosphoglycerate-independent phosphoglycerate mutase OS=Shewanella baltica (strain OS155 / ATCC BAA-1091) OX=325240 GN=gpmI PE=3 SV=1 - [GPMI_SHEB5]	gpmI	1	0	464.175	0	1607.95	0	0.262618	0	Only in CKD1	0.107913	0.256946	0	0	0	0	5570.1	0	0	0	0	0	0	0	0	0	0	0	0	0	0	0	0	0	0	0	0	0	0	0	0
A3M254	Ketol-acid reductoisomerase (NADP(+)) OS=Acinetobacter baumannii (strain ATCC 17978 / CIP 53.77 / LMG 1025 / NCDC KC755 / 5377) OX=400667 GN=ilvC PE=3 SV=2 - [ILVC_ACIBT]	ilvC	1	0	113.891	0	394.529	0	0.262618	0	Only in CKD1	0.99561	0.320139	1366.69	0	0	0	0	0	0	0	0	0	0	0	0	0	0	0	0	0	0	0	0	0	0	0	0	0	0	0	0
A3MZ32	RNA polymerase-associated protein RapA OS=Actinobacillus pleuropneumoniae serotype 5b (strain L20) OX=416269 GN=rapA PE=3 SV=1 - [RAPA_ACTP2]	rapA	1	0	43.7306	0	151.487	0	0.262618	0	Only in CKD1	0.0183789	0.0359814	0	0	0	0	0	0	0	0	0	524.767	0	0	0	0	0	0	0	0	0	0	0	0	0	0	0	0	0	0	0
A3N3Q9	50S ribosomal protein L28 OS=Actinobacillus pleuropneumoniae serotype 5b (strain L20) OX=416269 GN=rpmB PE=3 SV=1 - [RL28_ACTP2]	rpmB	1	0	404.599	0	1401.57	0	0.262618	0	Only in CKD1	0.515086	0.0636174	0	0	0	0	0	0	0	0	4855.19	0	0	0	0	0	0	0	0	0	0	0	0	0	0	0	0	0	0	0	0
A4XKA4	Chaperone protein DnaK OS=Caldicellulosiruptor saccharolyticus (strain ATCC 43494 / DSM 8903 / Tp8T 6331) OX=351627 GN=dnaK PE=3 SV=1 - [DNAK_CALS8]	dnaK	1	0	95.7894	0	331.824	0	0.262618	0	Only in CKD1	0.99561	0.320139	1149.47	0	0	0	0	0	0	0	0	0	0	0	0	0	0	0	0	0	0	0	0	0	0	0	0	0	0	0	0
A5FQE1	Aspartate carbamoyltransferase OS=Dehalococcoides mccartyi (strain ATCC BAA-2100 / JCM 16839 / KCTC 5957 / BAV1) OX=216389 GN=pyrB PE=3 SV=1 - [PYRB_DEHMB]	pyrB	1	0	108.351	0	375.34	0	0.262618	0	Only in CKD1	0.0222981	0.0449133	0	0	0	0	0	0	0	0	0	0	0	1300.22	0	0	0	0	0	0	0	0	0	0	0	0	0	0	0	0	0
A5FUW3	Enolase OS=Acidiphilium cryptum (strain JF-5) OX=349163 GN=eno PE=3 SV=1 - [ENO_ACICJ]	eno	1	0	43.6571	0	151.233	0	0.262618	0	Only in CKD1	0.0222981	0.0449133	0	0	0	0	0	0	0	0	0	0	0	523.885	0	0	0	0	0	0	0	0	0	0	0	0	0	0	0	0	0
A5HY62	S-adenosylmethionine synthase OS=Clostridium botulinum (strain Hall / ATCC 3502 / NCTC 13319 / Type A) OX=441771 GN=metK PE=3 SV=1 - [METK_CLOBH]	metK	1	0	12.1557	0	42.1086	0	0.262618	0	Only in CKD1	0.515086	0.0636174	0	0	0	0	0	0	0	0	145.868	0	0	0	0	0	0	0	0	0	0	0	0	0	0	0	0	0	0	0	0
A5WGH9	Leucine--tRNA ligase OS=Psychrobacter sp. (strain PRwf-1) OX=349106 GN=leuS PE=3 SV=1 - [SYL_PSYWF]	leuS	1	0	411.287	0	1424.74	0	0.262618	0	Only in CKD1	0.61818	0.735691	0	0	0	4935.44	0	0	0	0	0	0	0	0	0	0	0	0	0	0	0	0	0	0	0	0	0	0	0	0	0
A6KWL1	Orotidine 5'-phosphate decarboxylase OS=Phocaeicola vulgatus (strain ATCC 8482 / DSM 1447 / JCM 5826 / CCUG 4940 / NBRC 14291 / NCTC 11154) OX=435590 GN=pyrF PE=3 SV=1 - [PYRF_PHOV8]	pyrF	1	0	67.3896	0	233.444	0	0.262618	0	Only in CKD1	0.458631	0.989239	0	0	0	0	0	0	0	0	0	0	808.675	0	0	0	0	0	0	0	0	0	0	0	0	0	0	0	0	0	0
A6L1V8	3-isopropylmalate dehydratase large subunit OS=Phocaeicola vulgatus (strain ATCC 8482 / DSM 1447 / JCM 5826 / CCUG 4940 / NBRC 14291 / NCTC 11154) OX=435590 GN=leuC PE=3 SV=1 - [LEUC_PHOV8]	leuC	1	0	24.3266	0	84.2699	0	0.262618	0	Only in CKD1	0.515086	0.0636174	0	0	0	0	0	0	0	0	291.92	0	0	0	0	0	0	0	0	0	0	0	0	0	0	0	0	0	0	0	0
A6LQ87	Chaperonin GroEL OS=Clostridium beijerinckii (strain ATCC 51743 / NCIMB 8052) OX=290402 GN=groEL PE=3 SV=1 - [CH60_CLOB8]	groEL	1	0	251.045	0	869.644	0	0.262618	0	Only in CKD1	0.515086	0.0636174	0	0	0	0	0	0	0	0	3012.54	0	0	0	0	0	0	0	0	0	0	0	0	0	0	0	0	0	0	0	0
A6Q5K4	Enolase OS=Nitratiruptor sp. (strain SB155-2) OX=387092 GN=eno PE=3 SV=1 - [ENO_NITSB]	eno	1	0	752.174	0	2605.61	0	0.262618	0	Only in CKD1	0.0222981	0.0449133	0	0	0	0	0	0	0	0	0	0	0	9026.09	0	0	0	0	0	0	0	0	0	0	0	0	0	0	0	0	0
A6Q718	Peptide chain release factor 2 OS=Sulfurovum sp. (strain NBC37-1) OX=387093 GN=prfB PE=3 SV=1 - [RF2_SULNB]	prfB	1	0	465.336	0	1611.97	0	0.262618	0	Only in CKD1	0.515086	0.0636174	0	0	0	0	0	0	0	0	5584.03	0	0	0	0	0	0	0	0	0	0	0	0	0	0	0	0	0	0	0	0
A6V3U3	Transaldolase OS=Pseudomonas aeruginosa (strain PA7) OX=381754 GN=tal PE=3 SV=1 - [TAL_PSEA7]	tal	1	0	149.799	0	518.919	0	0.262618	0	Only in CKD1	0.107913	0.256946	0	0	0	0	1797.59	0	0	0	0	0	0	0	0	0	0	0	0	0	0	0	0	0	0	0	0	0	0	0	0
A7H1L5	Translation initiation factor IF-2 OS=Campylobacter jejuni subsp. doylei (strain ATCC BAA-1458 / RM4099 / 269.97) OX=360109 GN=infB PE=3 SV=1 - [IF2_CAMJD]	infB	1	0	25.5632	0	88.5534	0	0.262618	0	Only in CKD1	0.107913	0.256946	0	0	0	0	306.758	0	0	0	0	0	0	0	0	0	0	0	0	0	0	0	0	0	0	0	0	0	0	0	0
A8EVZ3	DNA-directed RNA polymerase subunit beta' OS=Aliarcobacter butzleri (strain RM4018) OX=367737 GN=rpoC PE=3 SV=1 - [RPOC_ALIB4]	rpoC	1	0	89.2249	0	309.084	0	0.262618	0	Only in CKD1	0.99561	0.320139	1070.7	0	0	0	0	0	0	0	0	0	0	0	0	0	0	0	0	0	0	0	0	0	0	0	0	0	0	0	0
A8MF40	4-hydroxy-tetrahydrodipicolinate synthase OS=Alkaliphilus oremlandii (strain OhILAs) OX=350688 GN=dapA PE=3 SV=1 - [DAPA_ALKOO]	dapA	1	0	78.3166	0	271.297	0	0.262618	0	Only in CKD1	0.99561	0.320139	939.799	0	0	0	0	0	0	0	0	0	0	0	0	0	0	0	0	0	0	0	0	0	0	0	0	0	0	0	0
A8YTJ0	Alanine--tRNA ligase OS=Lactobacillus helveticus (strain DPC 4571) OX=405566 GN=alaS PE=3 SV=1 - [SYA_LACH4]	alaS	1	0	142.819	0	494.738	0	0.262618	0	Only in CKD1	0.458631	0.989239	0	0	0	0	0	0	0	0	0	0	1713.82	0	0	0	0	0	0	0	0	0	0	0	0	0	0	0	0	0	0
A8YX24	Pyrrolidone-carboxylate peptidase OS=Lactobacillus helveticus (strain DPC 4571) OX=405566 GN=pcp PE=3 SV=1 - [PCP_LACH4]	pcp	1	0	84.4366	0	292.497	0	0.262618	0	Only in CKD1	0.0222981	0.0449133	0	0	0	0	0	0	0	0	0	0	0	1013.24	0	0	0	0	0	0	0	0	0	0	0	0	0	0	0	0	0
A8ZV69	50S ribosomal protein L5 OS=Desulfococcus oleovorans (strain DSM 6200 / JCM 39069 / Hxd3) OX=96561 GN=rplE PE=3 SV=1 - [RL5_DESOH]	rplE	1	0	39.857	0	138.069	0	0.262618	0	Only in CKD1	0.515086	0.0636174	0	0	0	0	0	0	0	0	478.284	0	0	0	0	0	0	0	0	0	0	0	0	0	0	0	0	0	0	0	0
A9F3N2	tRNA (guanine-N(1)-)-methyltransferase OS=Sorangium cellulosum (strain So ce56) OX=448385 GN=trmD PE=3 SV=1 - [TRMD_SORC5]	trmD	1	0	983.025	0	3405.3	0	0.262618	0	Only in CKD1	0.0183789	0.0359814	0	0	0	0	0	0	0	0	0	11796.3	0	0	0	0	0	0	0	0	0	0	0	0	0	0	0	0	0	0	0
A9KNK6	Polyribonucleotide nucleotidyltransferase OS=Lachnoclostridium phytofermentans (strain ATCC 700394 / DSM 18823 / ISDg) OX=357809 GN=pnp PE=3 SV=1 - [PNP_LACP7]	pnp	1	0	102.775	0	356.021	0	0.262618	0	Only in CKD1	0.99561	0.320139	1233.29	0	0	0	0	0	0	0	0	0	0	0	0	0	0	0	0	0	0	0	0	0	0	0	0	0	0	0	0
B0RH69	Chromosomal replication initiator protein DnaA OS=Clavibacter michiganensis subsp. sepedonicus (strain ATCC 33113 / DSM 20744 / JCM 9667 / LMG 2889 / C-1) OX=31964 GN=dnaA PE=3 SV=1 - [DNAA_CLAMS]	dnaA	1	0	197.509	0	684.193	0	0.262618	0	Only in CKD1	0.954116	0.281165	0	0	0	0	0	0	2370.11	0	0	0	0	0	0	0	0	0	0	0	0	0	0	0	0	0	0	0	0	0	0
B0S0N1	Deoxyribose-phosphate aldolase OS=Finegoldia magna (strain ATCC 29328 / DSM 20472 / WAL 2508) OX=334413 GN=deoC PE=3 SV=1 - [DEOC_FINM2]	deoC	1	0	133.391	0	462.079	0	0.262618	0	Only in CKD1	0.0222981	0.0449133	0	0	0	0	0	0	0	0	0	0	0	1600.69	0	0	0	0	0	0	0	0	0	0	0	0	0	0	0	0	0
B1GYL7	Enolase OS=Endomicrobium trichonymphae OX=1408204 GN=eno PE=3 SV=1 - [ENO_ENDTX]	eno	1	0	41.2336	0	142.838	0	0.262618	0	Only in CKD1	0.0222981	0.0449133	0	0	0	0	0	0	0	0	0	0	0	494.804	0	0	0	0	0	0	0	0	0	0	0	0	0	0	0	0	0
B2A8I5	Acetate kinase OS=Natranaerobius thermophilus (strain ATCC BAA-1301 / DSM 18059 / JW/NM-WN-LF) OX=457570 GN=ackA PE=3 SV=1 - [ACKA_NATTJ]	ackA	1	0	275.428	0	954.11	0	0.262618	0	Only in CKD1	0.99561	0.320139	3305.13	0	0	0	0	0	0	0	0	0	0	0	0	0	0	0	0	0	0	0	0	0	0	0	0	0	0	0	0
B2GBY7	Aspartate--tRNA ligase OS=Limosilactobacillus fermentum (strain NBRC 3956 / LMG 18251) OX=334390 GN=aspS PE=3 SV=1 - [SYD_LIMF3]	aspS	1	0	276.797	0	958.852	0	0.262618	0	Only in CKD1	0.0183789	0.0359814	0	0	0	0	0	0	0	0	0	3321.56	0	0	0	0	0	0	0	0	0	0	0	0	0	0	0	0	0	0	0
B2RII9	Triosephosphate isomerase OS=Porphyromonas gingivalis (strain ATCC 33277 / DSM 20709 / CIP 103683 / JCM 12257 / NCTC 11834 / 2561) OX=431947 GN=tpiA PE=3 SV=1 - [TPIS_PORG3]	tpiA	1	0	31.223	0	108.159	0	0.262618	0	Only in CKD1	0.268519	0.63614	0	0	0	0	0	374.675	0	0	0	0	0	0	0	0	0	0	0	0	0	0	0	0	0	0	0	0	0	0	0
B2RJ01	Glucosamine-6-phosphate deaminase OS=Porphyromonas gingivalis (strain ATCC 33277 / DSM 20709 / CIP 103683 / JCM 12257 / NCTC 11834 / 2561) OX=431947 GN=nagB PE=3 SV=1 - [NAGB_PORG3]	nagB	1	0	38.0525	0	131.818	0	0.262618	0	Only in CKD1	0.515086	0.0636174	0	0	0	0	0	0	0	0	456.63	0	0	0	0	0	0	0	0	0	0	0	0	0	0	0	0	0	0	0	0
B2TIN4	Probable butyrate kinase OS=Clostridium botulinum (strain Eklund 17B / Type B) OX=935198 GN=buk PE=3 SV=1 - [BUK_CLOBB]	buk	1	0	302.374	0	1047.46	0	0.262618	0	Only in CKD1	0.99561	0.320139	3628.49	0	0	0	0	0	0	0	0	0	0	0	0	0	0	0	0	0	0	0	0	0	0	0	0	0	0	0	0
B2TIR4	Ketol-acid reductoisomerase (NADP(+)) OS=Clostridium botulinum (strain Eklund 17B / Type B) OX=935198 GN=ilvC PE=3 SV=1 - [ILVC_CLOBB]	ilvC	1	0	1062.2	0	3679.57	0	0.262618	0	Only in CKD1	0.99561	0.320139	12746.4	0	0	0	0	0	0	0	0	0	0	0	0	0	0	0	0	0	0	0	0	0	0	0	0	0	0	0	0
B2TPX3	Triosephosphate isomerase OS=Clostridium botulinum (strain Eklund 17B / Type B) OX=935198 GN=tpiA PE=3 SV=1 - [TPIS_CLOBB]	tpiA	1	0	32.0909	0	111.166	0	0.262618	0	Only in CKD1	0.99561	0.320139	385.091	0	0	0	0	0	0	0	0	0	0	0	0	0	0	0	0	0	0	0	0	0	0	0	0	0	0	0	0
B2UPW8	3-isopropylmalate dehydratase large subunit OS=Akkermansia muciniphila (strain ATCC BAA-835 / DSM 22959 / JCM 33894 / BCRC 81048 / CCUG 64013 / CIP 107961 / Muc) OX=349741 GN=leuC PE=3 SV=1 - [LEUC_AKKM8]	leuC	1	0	12.5431	0	43.4506	0	0.262618	0	Only in CKD1	0.99561	0.320139	150.517	0	0	0	0	0	0	0	0	0	0	0	0	0	0	0	0	0	0	0	0	0	0	0	0	0	0	0	0
B2UU78	5'-nucleotidase SurE OS=Helicobacter pylori (strain Shi470) OX=512562 GN=surE PE=3 SV=1 - [SURE_HELPS]	surE	1	0	17601	0	60971.6	0	0.262618	0	Only in CKD1	0.0222981	0.0449133	0	0	0	0	0	0	0	0	0	0	0	211212	0	0	0	0	0	0	0	0	0	0	0	0	0	0	0	0	0
B2VF53	Triosephosphate isomerase OS=Erwinia tasmaniensis (strain DSM 17950 / CFBP 7177 / CIP 109463 / NCPPB 4357 / Et1/99) OX=465817 GN=tpiA PE=3 SV=1 - [TPIS_ERWT9]	tpiA	1	0	16.6703	0	57.7477	0	0.262618	0	Only in CKD1	0.325041	0.756176	0	0	200.044	0	0	0	0	0	0	0	0	0	0	0	0	0	0	0	0	0	0	0	0	0	0	0	0	0	0
B3DRW0	Triosephosphate isomerase OS=Bifidobacterium longum (strain DJO10A) OX=205913 GN=tpiA PE=3 SV=1 - [TPIS_BIFLD]	tpiA	1	0	711.823	0	2465.83	0	0.262618	0	Only in CKD1	0.99561	0.320139	8541.88	0	0	0	0	0	0	0	0	0	0	0	0	0	0	0	0	0	0	0	0	0	0	0	0	0	0	0	0
B3DZP7	Chaperone protein DnaK OS=Methylacidiphilum infernorum (isolate V4) OX=481448 GN=dnaK PE=3 SV=1 - [DNAK_METI4]	dnaK	1	0	53.8177	0	186.43	0	0.262618	0	Only in CKD1	0.515086	0.0636174	0	0	0	0	0	0	0	0	645.812	0	0	0	0	0	0	0	0	0	0	0	0	0	0	0	0	0	0	0	0
B3EGX5	50S ribosomal protein L6 OS=Chlorobium limicola (strain DSM 245 / NBRC 103803 / 6330) OX=290315 GN=rplF PE=3 SV=1 - [RL6_CHLL2]	rplF	1	0	10.5836	0	36.6628	0	0.262618	0	Only in CKD1	0.99561	0.320139	127.004	0	0	0	0	0	0	0	0	0	0	0	0	0	0	0	0	0	0	0	0	0	0	0	0	0	0	0	0
B3PBK5	Uronate isomerase OS=Cellvibrio japonicus (strain Ueda107) OX=498211 GN=uxaC PE=3 SV=1 - [UXAC_CELJU]	uxaC	1	0	757.339	0	2623.5	0	0.262618	0	Only in CKD1	0.0222981	0.0449133	0	0	0	0	0	0	0	0	0	0	0	9088.07	0	0	0	0	0	0	0	0	0	0	0	0	0	0	0	0	0
B3QPR3	Serine hydroxymethyltransferase OS=Chlorobaculum parvum (strain DSM 263 / NCIMB 8327) OX=517417 GN=glyA PE=3 SV=1 - [GLYA_CHLP8]	glyA	1	0	232.301	0	804.713	0	0.262618	0	Only in CKD1	0.99561	0.320139	2787.61	0	0	0	0	0	0	0	0	0	0	0	0	0	0	0	0	0	0	0	0	0	0	0	0	0	0	0	0
B3QXY4	Enolase OS=Chloroherpeton thalassium (strain ATCC 35110 / GB-78) OX=517418 GN=eno PE=3 SV=1 - [ENO_CHLT3]	eno	1	0	476.307	0	1649.98	0	0.262618	0	Only in CKD1	0.325041	0.756176	0	0	5715.68	0	0	0	0	0	0	0	0	0	0	0	0	0	0	0	0	0	0	0	0	0	0	0	0	0	0
B5EFP4	DNA-directed RNA polymerase subunit beta' OS=Citrifermentans bemidjiense (strain ATCC BAA-1014 / DSM 16622 / JCM 12645 / Bem) OX=404380 GN=rpoC PE=3 SV=1 - [RPOC_CITBB]	rpoC	1	0	105.244	0	364.577	0	0.262618	0	Only in CKD1	0.0222981	0.0449133	0	0	0	0	0	0	0	0	0	0	0	1262.93	0	0	0	0	0	0	0	0	0	0	0	0	0	0	0	0	0
B6YQ04	Elongation factor Tu OS=Azobacteroides pseudotrichonymphae genomovar. CFP2 OX=511995 GN=tuf PE=3 SV=1 - [EFTU_AZOPC]	tuf	1	0	528.963	0	1832.38	0	0.262618	0	Only in CKD1	0.515086	0.0636174	0	0	0	0	0	0	0	0	6347.56	0	0	0	0	0	0	0	0	0	0	0	0	0	0	0	0	0	0	0	0
B6YQL2	Phosphoserine aminotransferase OS=Azobacteroides pseudotrichonymphae genomovar. CFP2 OX=511995 GN=serC PE=3 SV=1 - [SERC_AZOPC]	serC	1	0	65.1722	0	225.763	0	0.262618	0	Only in CKD1	0.954116	0.281165	0	0	0	0	0	0	782.067	0	0	0	0	0	0	0	0	0	0	0	0	0	0	0	0	0	0	0	0	0	0
B6YRL1	Asparagine--tRNA ligase OS=Azobacteroides pseudotrichonymphae genomovar. CFP2 OX=511995 GN=asnS PE=3 SV=1 - [SYN_AZOPC]	asnS	1	0	96.4535	0	334.125	0	0.262618	0	Only in CKD1	0.515086	0.0636174	0	0	0	0	0	0	0	0	1157.44	0	0	0	0	0	0	0	0	0	0	0	0	0	0	0	0	0	0	0	0
B7GFR6	Chaperonin GroEL OS=Anoxybacillus flavithermus (strain DSM 21510 / WK1) OX=491915 GN=groEL PE=3 SV=1 - [CH60_ANOFW]	groEL	1	0	317.872	0	1101.14	0	0.262618	0	Only in CKD1	0.515086	0.0636174	0	0	0	0	0	0	0	0	3814.46	0	0	0	0	0	0	0	0	0	0	0	0	0	0	0	0	0	0	0	0
B7V9C9	Leucine--tRNA ligase OS=Pseudomonas aeruginosa (strain LESB58) OX=557722 GN=leuS PE=3 SV=1 - [SYL_PSEA8]	leuS	1	0	7607.65	0	26353.7	0	0.262618	0	Only in CKD1	0.61818	0.735691	0	0	0	91291.8	0	0	0	0	0	0	0	0	0	0	0	0	0	0	0	0	0	0	0	0	0	0	0	0	0
B9JD13	N-acetyl-gamma-glutamyl-phosphate reductase OS=Agrobacterium radiobacter (strain K84 / ATCC BAA-868) OX=311403 GN=argC PE=3 SV=1 - [ARGC_AGRRK]	argC	1	0	51.7078	0	179.121	0	0.262618	0	Only in CKD1	0.458631	0.989239	0	0	0	0	0	0	0	0	0	0	620.494	0	0	0	0	0	0	0	0	0	0	0	0	0	0	0	0	0	0
C0QTG4	ATP synthase subunit delta OS=Persephonella marina (strain DSM 14350 / EX-H1) OX=123214 GN=atpH PE=3 SV=1 - [ATPD_PERMH]	atpH	1	0	473.135	0	1638.99	0	0.262618	0	Only in CKD1	0.847477	0.455743	0	5677.62	0	0	0	0	0	0	0	0	0	0	0	0	0	0	0	0	0	0	0	0	0	0	0	0	0	0	0
C1AY41	Bifunctional protein GlmU OS=Rhodococcus opacus (strain B4) OX=632772 GN=glmU PE=3 SV=1 - [GLMU_RHOOB]	glmU	1	0	473.4	0	1639.9	0	0.262618	0	Only in CKD1	0.458631	0.989239	0	0	0	0	0	0	0	0	0	0	5680.79	0	0	0	0	0	0	0	0	0	0	0	0	0	0	0	0	0	0
C3PFR3	ATP synthase subunit alpha OS=Corynebacterium aurimucosum (strain ATCC 700975 / DSM 44827 / CIP 107346 / CN-1) OX=548476 GN=atpA PE=3 SV=1 - [ATPA_CORA7]	atpA	1	0	28.7369	0	99.5475	0	0.262618	0	Only in CKD1	0.0222981	0.0449133	0	0	0	0	0	0	0	0	0	0	0	344.843	0	0	0	0	0	0	0	0	0	0	0	0	0	0	0	0	0
C3PNU7	Probable transcriptional regulatory protein RAF_ORF0717 OS=Rickettsia africae (strain ESF-5) OX=347255 GN=RAF_ORF0717 PE=3 SV=1 - [Y717_RICAE]	RAF_ORF0717	1	0	44.786	0	155.143	0	0.262618	0	Only in CKD1	0.847477	0.455743	0	537.432	0	0	0	0	0	0	0	0	0	0	0	0	0	0	0	0	0	0	0	0	0	0	0	0	0	0	0
C4Z0J8	4-deoxy-L-threo-5-hexosulose-uronate ketol-isomerase OS=Lachnospira eligens (strain ATCC 27750 / DSM 3376 / VPI C15-48 / C15-B4) OX=515620 GN=kduI PE=3 SV=1 - [KDUI_LACE2]	kduI	1	0	543.423	0	1882.47	0	0.262618	0	Only in CKD1	0.107913	0.256946	0	0	0	0	6521.07	0	0	0	0	0	0	0	0	0	0	0	0	0	0	0	0	0	0	0	0	0	0	0	0
C4Z478	Phosphoribosylformylglycinamidine cyclo-ligase OS=Lachnospira eligens (strain ATCC 27750 / DSM 3376 / VPI C15-48 / C15-B4) OX=515620 GN=purM PE=3 SV=1 - [PUR5_LACE2]	purM	1	0	74.1498	0	256.862	0	0.262618	0	Only in CKD1	0.99561	0.320139	889.797	0	0	0	0	0	0	0	0	0	0	0	0	0	0	0	0	0	0	0	0	0	0	0	0	0	0	0	0
C4Z4Y1	LL-diaminopimelate aminotransferase OS=Lachnospira eligens (strain ATCC 27750 / DSM 3376 / VPI C15-48 / C15-B4) OX=515620 GN=dapL PE=3 SV=1 - [DAPAT_LACE2]	dapL	1	0	26.3633	0	91.3252	0	0.262618	0	Only in CKD1	0.99561	0.320139	316.36	0	0	0	0	0	0	0	0	0	0	0	0	0	0	0	0	0	0	0	0	0	0	0	0	0	0	0	0
C4ZF78	Orotate phosphoribosyltransferase OS=Agathobacter rectalis (strain ATCC 33656 / DSM 3377 / JCM 17463 / KCTC 5835 / VPI 0990) OX=515619 GN=pyrE PE=3 SV=1 - [PYRE_AGARV]	pyrE	1	0	24.337	0	84.306	0	0.262618	0	Only in CKD1	0.515086	0.0636174	0	0	0	0	0	0	0	0	292.044	0	0	0	0	0	0	0	0	0	0	0	0	0	0	0	0	0	0	0	0
C6DZK6	UDP-N-acetylglucosamine--N-acetylmuramyl-(pentapeptide) pyrophosphoryl-undecaprenol N-acetylglucosamine transferase OS=Geobacter sp. (strain M21) OX=443144 GN=murG PE=3 SV=1 - [MURG_GEOSM]	murG	1	0	4.98734	0	17.2767	0	0.262618	0	Only in CKD1	0.325041	0.756176	0	0	59.8481	0	0	0	0	0	0	0	0	0	0	0	0	0	0	0	0	0	0	0	0	0	0	0	0	0	0
C7PLM6	L-lysine 4-hydroxylase OS=Chitinophaga pinensis (strain ATCC 43595 / DSM 2588 / LMG 13176 / NBRC 15968 / NCIMB 11800 / UQM 2034) OX=485918 GN=Cpin_2834 PE=1 SV=1 - [LYS4O_CHIPD]	Cpin_2834	1	0	20.5074	0	71.0396	0	0.262618	0	Only in CKD1	0.954116	0.281165	0	0	0	0	0	0	246.089	0	0	0	0	0	0	0	0	0	0	0	0	0	0	0	0	0	0	0	0	0	0
E6UBR9	Beta-1,4-mannooligosaccharide phosphorylase OS=Ruminococcus albus (strain ATCC 27210 / DSM 20455 / JCM 14654 / NCDO 2250 / 7) OX=697329 GN=Rumal_0099 PE=1 SV=1 - [MOSP_RUMA7]	Rumal_0099	1	0	32.9295	0	114.071	0	0.262618	0	Only in CKD1	0.99561	0.320139	395.154	0	0	0	0	0	0	0	0	0	0	0	0	0	0	0	0	0	0	0	0	0	0	0	0	0	0	0	0
O05432	ATP synthase gamma chain OS=Moorella thermoacetica (strain ATCC 39073 / JCM 9320) OX=264732 GN=atpG PE=1 SV=2 - [ATPG_MOOTA]	atpG	1	0	491.806	0	1703.67	0	0.262618	0	Only in CKD1	0.945678	0.36227	0	0	0	0	0	0	0	5901.67	0	0	0	0	0	0	0	0	0	0	0	0	0	0	0	0	0	0	0	0	0
O69689	Aspartate aminotransferase OS=Mycobacterium tuberculosis (strain ATCC 25618 / H37Rv) OX=83332 GN=Rv3722c PE=1 SV=2 - [ASPAT_MYCTU]	Rv3722c	1	0	797.642	0	2763.11	0	0.262618	0	Only in CKD1	0.325041	0.756176	0	0	9571.7	0	0	0	0	0	0	0	0	0	0	0	0	0	0	0	0	0	0	0	0	0	0	0	0	0	0
O83668	Fructose-bisphosphate aldolase OS=Treponema pallidum (strain Nichols) OX=243276 GN=fba PE=3 SV=1 - [ALF_TREPA]	fba	1	0	220.124	0	762.532	0	0.262618	0	Only in CKD1	0.515086	0.0636174	0	0	0	0	0	0	0	0	2641.49	0	0	0	0	0	0	0	0	0	0	0	0	0	0	0	0	0	0	0	0
O84903	UDP-glucose 4-epimerase OS=Lactobacillus casei OX=1582 GN=galE PE=3 SV=1 - [GALE_LACCA]	galE	1	0	41.1751	0	142.635	0	0.262618	0	Only in CKD1	0.954116	0.281165	0	0	0	0	0	0	494.102	0	0	0	0	0	0	0	0	0	0	0	0	0	0	0	0	0	0	0	0	0	0
P0A2F4	Superoxide dismutase [Fe] OS=Salmonella typhimurium (strain LT2 / SGSC1412 / ATCC 700720) OX=99287 GN=sodB PE=3 SV=2 - [SODF_SALTY]	sodB	1	0	203.663	0	705.509	0	0.262618	0	Only in CKD1	0.0222981	0.0449133	0	0	0	0	0	0	0	0	0	0	0	2443.96	0	0	0	0	0	0	0	0	0	0	0	0	0	0	0	0	0
P0DG14	Uncharacterized RNA methyltransferase SpyM3_1024 OS=Streptococcus pyogenes serotype M3 (strain ATCC BAA-595 / MGAS315) OX=198466 GN=SpyM3_1024 PE=3 SV=1 - [Y1024_STRP3]	SpyM3_1024	1	0	1105.62	0	3829.99	0	0.262618	0	Only in CKD1	0.515086	0.0636174	0	0	0	0	0	0	0	0	13267.5	0	0	0	0	0	0	0	0	0	0	0	0	0	0	0	0	0	0	0	0
P13376	Glucose-6-phosphate isomerase 2 OS=Geobacillus stearothermophilus OX=1422 GN=pgi2 PE=1 SV=1 - [G6PI2_GEOSE]	pgi2	1	0	148.207	0	513.405	0	0.262618	0	Only in CKD1	0.515086	0.0636174	0	0	0	0	0	0	0	0	1778.49	0	0	0	0	0	0	0	0	0	0	0	0	0	0	0	0	0	0	0	0
P15623	Glutamine synthetase OS=Bacteroides fragilis (strain YCH46) OX=295405 GN=glnA PE=1 SV=2 - [GLNA3_BACFR]	glnA	1	0	71.4578	0	247.537	0	0.262618	0	Only in CKD1	0.515086	0.0636174	0	0	0	0	0	0	0	0	857.493	0	0	0	0	0	0	0	0	0	0	0	0	0	0	0	0	0	0	0	0
P16468	NAD-dependent malic enzyme OS=Geobacillus stearothermophilus OX=1422 PE=1 SV=1 - [MAOX_GEOSE]	Not available	1	0	128.51	0	445.172	0	0.262618	0	Only in CKD1	0.954116	0.281165	0	0	0	0	0	0	1542.12	0	0	0	0	0	0	0	0	0	0	0	0	0	0	0	0	0	0	0	0	0	0
P22630	Alpha-amylase OS=Aeromonas hydrophila OX=644 PE=3 SV=1 - [AMY1_AERHY]	Not available	1	0	14.109	0	48.8749	0	0.262618	0	Only in CKD1	0.268519	0.63614	0	0	0	0	0	169.308	0	0	0	0	0	0	0	0	0	0	0	0	0	0	0	0	0	0	0	0	0	0	0
P24518	Trifunctional NAD biosynthesis/regulator protein NadR OS=Salmonella typhimurium (strain LT2 / SGSC1412 / ATCC 700720) OX=99287 GN=nadR PE=1 SV=2 - [NADR_SALTY]	nadR	1	0	16.9719	0	58.7924	0	0.262618	0	Only in CKD1	0.458631	0.989239	0	0	0	0	0	0	0	0	0	0	203.663	0	0	0	0	0	0	0	0	0	0	0	0	0	0	0	0	0	0
P26646	Probable acrylyl-CoA reductase AcuI OS=Escherichia coli (strain K12) OX=83333 GN=acuI PE=1 SV=1 - [ACUI_ECOLI]	acuI	1	0	14.7564	0	51.1176	0	0.262618	0	Only in CKD1	0.0222981	0.0449133	0	0	0	0	0	0	0	0	0	0	0	177.076	0	0	0	0	0	0	0	0	0	0	0	0	0	0	0	0	0
P41067	Protein TraB OS=Escherichia coli (strain K12) OX=83333 GN=traB PE=3 SV=1 - [TRAB1_ECOLI]	traB	1	0	1755.82	0	6082.35	0	0.262618	0	Only in CKD1	0.515086	0.0636174	0	0	0	0	0	0	0	0	21069.9	0	0	0	0	0	0	0	0	0	0	0	0	0	0	0	0	0	0	0	0
P52965	Putative pyruvate-flavodoxin oxidoreductase OS=Synechocystis sp. (strain PCC 6803 / Kazusa) OX=1111708 GN=nifJ PE=3 SV=1 - [NIFJ_SYNY3]	nifJ	1	0	9.6667	0	33.4864	0	0.262618	0	Only in CKD1	0.515086	0.0636174	0	0	0	0	0	0	0	0	116	0	0	0	0	0	0	0	0	0	0	0	0	0	0	0	0	0	0	0	0
P54354	3-isopropylmalate dehydrogenase OS=Bacteroides fragilis (strain YCH46) OX=295405 GN=leuB PE=3 SV=1 - [LEU3_BACFR]	leuB	1	0	296.123	0	1025.8	0	0.262618	0	Only in CKD1	0.515086	0.0636174	0	0	0	0	0	0	0	0	3553.47	0	0	0	0	0	0	0	0	0	0	0	0	0	0	0	0	0	0	0	0
P62534	Protein ORFc in retron Ec67 OS=Escherichia coli OX=562 PE=4 SV=1 - [YR7C_ECOLX]	Not available	1	0	107.908	0	373.805	0	0.262618	0	Only in CKD1	0.515086	0.0636174	0	0	0	0	0	0	0	0	1294.9	0	0	0	0	0	0	0	0	0	0	0	0	0	0	0	0	0	0	0	0
Q03EK4	Serine hydroxymethyltransferase OS=Pediococcus pentosaceus (strain ATCC 25745 / CCUG 21536 / LMG 10740 / 183-1w) OX=278197 GN=glyA PE=3 SV=1 - [GLYA_PEDPA]	glyA	1	0	122.06	0	422.827	0	0.262618	0	Only in CKD1	0.515086	0.0636174	0	0	0	0	0	0	0	0	1464.72	0	0	0	0	0	0	0	0	0	0	0	0	0	0	0	0	0	0	0	0
Q05608	Protein kinase YpkA OS=Yersinia pseudotuberculosis serotype I (strain IP32953) OX=273123 GN=ypkA PE=1 SV=2 - [YPKA_YERPS]	ypkA	1	0	2179.69	0	7550.65	0	0.262618	0	Only in CKD1	0.458631	0.989239	0	0	0	0	0	0	0	0	0	0	26156.2	0	0	0	0	0	0	0	0	0	0	0	0	0	0	0	0	0	0
Q0AZ43	Porphobilinogen deaminase OS=Syntrophomonas wolfei subsp. wolfei (strain DSM 2245B / Goettingen) OX=335541 GN=hemC PE=3 SV=1 - [HEM3_SYNWW]	hemC	1	0	47.2408	0	163.647	0	0.262618	0	Only in CKD1	0.0222981	0.0449133	0	0	0	0	0	0	0	0	0	0	0	566.89	0	0	0	0	0	0	0	0	0	0	0	0	0	0	0	0	0
Q0K5N7	Putative glutamate--cysteine ligase 2 OS=Cupriavidus necator (strain ATCC 17699 / DSM 428 / KCTC 22496 / NCIMB 10442 / H16 / Stanier 337) OX=381666 GN=H16_A3627 PE=3 SV=1 - [GCS2_CUPNH]	H16_A3627	1	0	39.0224	0	135.178	0	0.262618	0	Only in CKD1	0.325041	0.756176	0	0	468.269	0	0	0	0	0	0	0	0	0	0	0	0	0	0	0	0	0	0	0	0	0	0	0	0	0	0
Q0SQC8	Elongation factor Tu OS=Clostridium perfringens (strain SM101 / Type A) OX=289380 GN=tuf2 PE=3 SV=1 - [EFTU_CLOPS]	tuf2	1	0	108.435	0	375.628	0	0.262618	0	Only in CKD1	0.107913	0.256946	0	0	0	0	1301.21	0	0	0	0	0	0	0	0	0	0	0	0	0	0	0	0	0	0	0	0	0	0	0	0
Q110R6	Guanylate kinase OS=Trichodesmium erythraeum (strain IMS101) OX=203124 GN=gmk PE=3 SV=1 - [KGUA_TRIEI]	gmk	1	0	228.815	0	792.64	0	0.262618	0	Only in CKD1	0.458631	0.989239	0	0	0	0	0	0	0	0	0	0	2745.79	0	0	0	0	0	0	0	0	0	0	0	0	0	0	0	0	0	0
Q1D8I9	Triosephosphate isomerase OS=Myxococcus xanthus (strain DK1622) OX=246197 GN=tpiA PE=3 SV=1 - [TPIS_MYXXD]	tpiA	1	0	16.8097	0	58.2305	0	0.262618	0	Only in CKD1	0.847477	0.455743	0	201.717	0	0	0	0	0	0	0	0	0	0	0	0	0	0	0	0	0	0	0	0	0	0	0	0	0	0	0
Q1MFT8	Acylphosphatase OS=Rhizobium leguminosarum bv. viciae (strain 3841) OX=216596 GN=acyP PE=3 SV=1 - [ACYP_RHIL3]	acyP	1	0	552.848	0	1915.12	0	0.262618	0	Only in CKD1	0.954116	0.281165	0	0	0	0	0	0	6634.18	0	0	0	0	0	0	0	0	0	0	0	0	0	0	0	0	0	0	0	0	0	0
Q1MPT8	Elongation factor Tu OS=Lawsonia intracellularis (strain PHE/MN1-00) OX=363253 GN=tuf PE=3 SV=1 - [EFTU_LAWIP]	tuf	1	0	19.4953	0	67.5336	0	0.262618	0	Only in CKD1	0.515086	0.0636174	0	0	0	0	0	0	0	0	233.943	0	0	0	0	0	0	0	0	0	0	0	0	0	0	0	0	0	0	0	0
Q21Y68	Trigger factor OS=Albidiferax ferrireducens (strain ATCC BAA-621 / DSM 15236 / T118) OX=338969 GN=tig PE=3 SV=1 - [TIG_ALBFT]	tig	1	0	28239	0	97822.7	0	0.262618	0	Only in CKD1	0.0183789	0.0359814	0	0	0	0	0	0	0	0	0	338868	0	0	0	0	0	0	0	0	0	0	0	0	0	0	0	0	0	0	0
Q251P8	Formate--tetrahydrofolate ligase 1 OS=Desulfitobacterium hafniense (strain Y51) OX=138119 GN=fhs1 PE=3 SV=1 - [FTHS1_DESHY]	fhs1	1	0	140.46	0	486.567	0	0.262618	0	Only in CKD1	0.99561	0.320139	1685.52	0	0	0	0	0	0	0	0	0	0	0	0	0	0	0	0	0	0	0	0	0	0	0	0	0	0	0	0
Q2GFT0	30S ribosomal protein S4 OS=Ehrlichia chaffeensis (strain ATCC CRL-10679 / Arkansas) OX=205920 GN=rpsD PE=3 SV=1 - [RS4_EHRCR]	rpsD	1	0	54.5452	0	188.95	0	0.262618	0	Only in CKD1	0.515086	0.0636174	0	0	0	0	0	0	0	0	654.542	0	0	0	0	0	0	0	0	0	0	0	0	0	0	0	0	0	0	0	0
Q2JKN5	Ketol-acid reductoisomerase (NADP(+)) OS=Synechococcus sp. (strain JA-2-3B'a(2-13)) OX=321332 GN=ilvC PE=3 SV=1 - [ILVC_SYNJB]	ilvC	1	0	1469.16	0	5089.32	0	0.262618	0	Only in CKD1	0.61818	0.735691	0	0	0	17629.9	0	0	0	0	0	0	0	0	0	0	0	0	0	0	0	0	0	0	0	0	0	0	0	0	0
Q2JQX5	Adenylosuccinate synthetase OS=Synechococcus sp. (strain JA-3-3Ab) OX=321327 GN=purA PE=3 SV=1 - [PURA_SYNJA]	purA	1	0	224.124	0	776.388	0	0.262618	0	Only in CKD1	0.325041	0.756176	0	0	2689.49	0	0	0	0	0	0	0	0	0	0	0	0	0	0	0	0	0	0	0	0	0	0	0	0	0	0
Q2LVI4	Aspartate carbamoyltransferase OS=Syntrophus aciditrophicus (strain SB) OX=56780 GN=pyrB PE=3 SV=2 - [PYRB_SYNAS]	pyrB	1	0	50.287	0	174.199	0	0.262618	0	Only in CKD1	0.0222981	0.0449133	0	0	0	0	0	0	0	0	0	0	0	603.444	0	0	0	0	0	0	0	0	0	0	0	0	0	0	0	0	0
Q2RMD6	Pyruvate:ferredoxin oxidoreductase OS=Moorella thermoacetica (strain ATCC 39073 / JCM 9320) OX=264732 GN=Moth_0064 PE=1 SV=1 - [PFOR_MOOTA]	Moth_0064	1	0	200.447	0	694.369	0	0.262618	0	Only in CKD1	0.515086	0.0636174	0	0	0	0	0	0	0	0	2405.36	0	0	0	0	0	0	0	0	0	0	0	0	0	0	0	0	0	0	0	0
Q317F9	Adenine deaminase OS=Oleidesulfovibrio alaskensis (strain ATCC BAA-1058 / DSM 17464 / G20) OX=207559 GN=ade PE=3 SV=1 - [ADEC_OLEA2]	ade	1	0	40.5363	0	140.422	0	0.262618	0	Only in CKD1	0.0222981	0.0449133	0	0	0	0	0	0	0	0	0	0	0	486.436	0	0	0	0	0	0	0	0	0	0	0	0	0	0	0	0	0
Q31G68	Enolase OS=Hydrogenovibrio crunogenus (strain DSM 25203 / XCL-2) OX=317025 GN=eno PE=3 SV=1 - [ENO_HYDCU]	eno	1	0	423.463	0	1466.92	0	0.262618	0	Only in CKD1	0.945678	0.36227	0	0	0	0	0	0	0	5081.55	0	0	0	0	0	0	0	0	0	0	0	0	0	0	0	0	0	0	0	0	0
Q39U97	Triosephosphate isomerase OS=Geobacter metallireducens (strain ATCC 53774 / DSM 7210 / GS-15) OX=269799 GN=tpiA PE=3 SV=1 - [TPIS_GEOMG]	tpiA	1	0	26.1021	0	90.4204	0	0.262618	0	Only in CKD1	0.515086	0.0636174	0	0	0	0	0	0	0	0	313.225	0	0	0	0	0	0	0	0	0	0	0	0	0	0	0	0	0	0	0	0
Q39XN7	Holliday junction ATP-dependent DNA helicase RuvA OS=Geobacter metallireducens (strain ATCC 53774 / DSM 7210 / GS-15) OX=269799 GN=ruvA PE=3 SV=1 - [RUVA_GEOMG]	ruvA	1	0	62.5353	0	216.629	0	0.262618	0	Only in CKD1	0.945678	0.36227	0	0	0	0	0	0	0	750.424	0	0	0	0	0	0	0	0	0	0	0	0	0	0	0	0	0	0	0	0	0
Q3AIH2	Glutamate 5-kinase OS=Synechococcus sp. (strain CC9605) OX=110662 GN=proB PE=3 SV=1 - [PROB_SYNSC]	proB	1	0	1591.68	0	5513.73	0	0.262618	0	Only in CKD1	0.847477	0.455743	0	19100.1	0	0	0	0	0	0	0	0	0	0	0	0	0	0	0	0	0	0	0	0	0	0	0	0	0	0	0
Q47LJ1	Elongation factor Tu OS=Thermobifida fusca (strain YX) OX=269800 GN=tuf PE=3 SV=1 - [EFTU_THEFY]	tuf	1	0	24.7159	0	85.6185	0	0.262618	0	Only in CKD1	0.515086	0.0636174	0	0	0	0	0	0	0	0	296.591	0	0	0	0	0	0	0	0	0	0	0	0	0	0	0	0	0	0	0	0
Q492L1	Aspartate--tRNA ligase OS=Blochmannia pennsylvanicus (strain BPEN) OX=291272 GN=aspS PE=3 SV=1 - [SYD_BLOPB]	aspS	1	0	19.5029	0	67.56	0	0.262618	0	Only in CKD1	0.515086	0.0636174	0	0	0	0	0	0	0	0	234.035	0	0	0	0	0	0	0	0	0	0	0	0	0	0	0	0	0	0	0	0
Q4FVA1	Acetyl-coenzyme A synthetase OS=Psychrobacter arcticus (strain DSM 17307 / VKM B-2377 / 273-4) OX=259536 GN=acsA PE=3 SV=1 - [ACSA_PSYA2]	acsA	1	0	693.253	0	2401.5	0	0.262618	0	Only in CKD1	0.0183789	0.0359814	0	0	0	0	0	0	0	0	0	8319.04	0	0	0	0	0	0	0	0	0	0	0	0	0	0	0	0	0	0	0
Q51886	Peptidoglycan-associated lipoprotein OS=Pasteurella multocida (strain Pm70) OX=272843 GN=pal PE=3 SV=1 - [PAL_PASMU]	pal	1	0	27.6501	0	95.7828	0	0.262618	0	Only in CKD1	0.0183789	0.0359814	0	0	0	0	0	0	0	0	0	331.801	0	0	0	0	0	0	0	0	0	0	0	0	0	0	0	0	0	0	0
Q5LCA6	Thiazole synthase OS=Bacteroides fragilis (strain ATCC 25285 / DSM 2151 / CCUG 4856 / JCM 11019 / NCTC 9343 / Onslow) OX=272559 GN=thiG PE=3 SV=1 - [THIG_BACFN]	thiG	1	0	121.056	0	419.351	0	0.262618	0	Only in CKD1	0.954116	0.281165	0	0	0	0	0	0	1452.67	0	0	0	0	0	0	0	0	0	0	0	0	0	0	0	0	0	0	0	0	0	0
Q65RD3	Phosphate acyltransferase OS=Mannheimia succiniciproducens (strain MBEL55E) OX=221988 GN=plsX PE=3 SV=1 - [PLSX_MANSM]	plsX	1	0	4374.07	0	15152.2	0	0.262618	0	Only in CKD1	0.458631	0.989239	0	0	0	0	0	0	0	0	0	0	52488.9	0	0	0	0	0	0	0	0	0	0	0	0	0	0	0	0	0	0
Q67T90	S-adenosylmethionine synthase OS=Symbiobacterium thermophilum (strain T / IAM 14863) OX=292459 GN=metK PE=3 SV=1 - [METK_SYMTH]	metK	1	0	299.396	0	1037.14	0	0.262618	0	Only in CKD1	0.0222981	0.0449133	0	0	0	0	0	0	0	0	0	0	0	3592.76	0	0	0	0	0	0	0	0	0	0	0	0	0	0	0	0	0
Q73ZD5	Catalase-peroxidase OS=Mycolicibacterium paratuberculosis (strain ATCC BAA-968 / K-10) OX=262316 GN=katG PE=3 SV=1 - [KATG_MYCPA]	katG	1	0	57.5854	0	199.482	0	0.262618	0	Only in CKD1	0.268519	0.63614	0	0	0	0	0	691.025	0	0	0	0	0	0	0	0	0	0	0	0	0	0	0	0	0	0	0	0	0	0	0
Q749I1	Glycerol kinase OS=Geobacter sulfurreducens (strain ATCC 51573 / DSM 12127 / PCA) OX=243231 GN=glpK PE=3 SV=1 - [GLPK_GEOSL]	glpK	1	0	107.301	0	371.7	0	0.262618	0	Only in CKD1	0.99561	0.320139	1287.61	0	0	0	0	0	0	0	0	0	0	0	0	0	0	0	0	0	0	0	0	0	0	0	0	0	0	0	0
Q7NAZ6	Acetate kinase OS=Mycoplasma gallisepticum (strain R(low / passage 15 / clone 2)) OX=710127 GN=ackA PE=3 SV=2 - [ACKA_MYCGA]	ackA	1	0	134.232	0	464.992	0	0.262618	0	Only in CKD1	0.99561	0.320139	1610.78	0	0	0	0	0	0	0	0	0	0	0	0	0	0	0	0	0	0	0	0	0	0	0	0	0	0	0	0
Q7TVA6	Chaperonin GroEL 1 OS=Prochlorococcus marinus (strain SARG / CCMP1375 / SS120) OX=167539 GN=groEL1 PE=3 SV=1 - [CH601_PROMA]	groEL1	1	0	48.1047	0	166.64	0	0.262618	0	Only in CKD1	0.107913	0.256946	0	0	0	0	577.257	0	0	0	0	0	0	0	0	0	0	0	0	0	0	0	0	0	0	0	0	0	0	0	0
Q7W862	Cysteine--tRNA ligase OS=Bordetella parapertussis (strain 12822 / ATCC BAA-587 / NCTC 13253) OX=257311 GN=cysS PE=3 SV=2 - [SYC_BORPA]	cysS	1	0	41.5847	0	144.054	0	0.262618	0	Only in CKD1	0.458631	0.989239	0	0	0	0	0	0	0	0	0	0	499.016	0	0	0	0	0	0	0	0	0	0	0	0	0	0	0	0	0	0
Q7WYG5	S-adenosylmethionine synthase OS=Legionella jeonii OX=2728 GN=metK PE=3 SV=1 - [METK_LEGJE]	metK	1	0	202.493	0	701.457	0	0.262618	0	Only in CKD1	0.0222981	0.0449133	0	0	0	0	0	0	0	0	0	0	0	2429.92	0	0	0	0	0	0	0	0	0	0	0	0	0	0	0	0	0
Q820V0	Holo-[acyl-carrier-protein] synthase OS=Enterococcus faecalis (strain ATCC 700802 / V583) OX=226185 GN=acpS PE=3 SV=1 - [ACPS_ENTFA]	acpS	1	0	71.2391	0	246.78	0	0.262618	0	Only in CKD1	0.954116	0.281165	0	0	0	0	0	0	854.869	0	0	0	0	0	0	0	0	0	0	0	0	0	0	0	0	0	0	0	0	0	0
Q84H44	Sulfoacetaldehyde acetyltransferase OS=Castellaniella defragrans OX=75697 GN=xsc PE=1 SV=3 - [XSC_CASDE]	xsc	1	0	1204.31	0	4171.84	0	0.262618	0	Only in CKD1	0.61818	0.735691	0	0	0	14451.7	0	0	0	0	0	0	0	0	0	0	0	0	0	0	0	0	0	0	0	0	0	0	0	0	0
Q89E33	UPF0283 membrane protein blr7254 OS=Bradyrhizobium diazoefficiens (strain JCM 10833 / BCRC 13528 / IAM 13628 / NBRC 14792 / USDA 110) OX=224911 GN=blr7254 PE=3 SV=1 - [Y7254_BRADU]	blr7254	1	0	57.2679	0	198.382	0	0.262618	0	Only in CKD1	0.458631	0.989239	0	0	0	0	0	0	0	0	0	0	687.214	0	0	0	0	0	0	0	0	0	0	0	0	0	0	0	0	0	0
Q89L55	Phosphopantetheine adenylyltransferase OS=Bradyrhizobium diazoefficiens (strain JCM 10833 / BCRC 13528 / IAM 13628 / NBRC 14792 / USDA 110) OX=224911 GN=coaD PE=3 SV=1 - [COAD_BRADU]	coaD	1	0	18.4638	0	63.9605	0	0.262618	0	Only in CKD1	0.945678	0.36227	0	0	0	0	0	0	0	221.566	0	0	0	0	0	0	0	0	0	0	0	0	0	0	0	0	0	0	0	0	0
Q8A0B5	4-deoxy-L-threo-5-hexosulose-uronate ketol-isomerase 2 OS=Bacteroides thetaiotaomicron (strain ATCC 29148 / DSM 2079 / JCM 5827 / CCUG 10774 / NCTC 10582 / VPI-5482 / E50) OX=226186 GN=kduI2 PE=3 SV=2 - [KDUI2_BACTN]	kduI2	1	0	27.8039	0	96.3156	0	0.262618	0	Only in CKD1	0.458631	0.989239	0	0	0	0	0	0	0	0	0	0	333.647	0	0	0	0	0	0	0	0	0	0	0	0	0	0	0	0	0	0
Q8A8R5	ATP-dependent 6-phosphofructokinase 1 OS=Bacteroides thetaiotaomicron (strain ATCC 29148 / DSM 2079 / JCM 5827 / CCUG 10774 / NCTC 10582 / VPI-5482 / E50) OX=226186 GN=pfkA1 PE=3 SV=1 - [PFKA1_BACTN]	pfkA1	1	0	32.7539	0	113.463	0	0.262618	0	Only in CKD1	0.515086	0.0636174	0	0	0	0	0	0	0	0	393.047	0	0	0	0	0	0	0	0	0	0	0	0	0	0	0	0	0	0	0	0
Q8A8Y4	1,4-beta-mannosyl-N-acetylglucosamine phosphorylase OS=Bacteroides thetaiotaomicron (strain ATCC 29148 / DSM 2079 / JCM 5827 / CCUG 10774 / NCTC 10582 / VPI-5482 / E50) OX=226186 GN=BT_1033 PE=1 SV=1 - [BMAGP_BACTN]	BT_1033	1	0	330.503	0	1144.89	0	0.262618	0	Only in CKD1	0.0222981	0.0449133	0	0	0	0	0	0	0	0	0	0	0	3966.03	0	0	0	0	0	0	0	0	0	0	0	0	0	0	0	0	0
Q8EMP4	L-arabinose isomerase OS=Oceanobacillus iheyensis (strain DSM 14371 / CIP 107618 / JCM 11309 / KCTC 3954 / HTE831) OX=221109 GN=araA PE=3 SV=2 - [ARAA_OCEIH]	araA	1	0	173.795	0	602.044	0	0.262618	0	Only in CKD1	0.0222981	0.0449133	0	0	0	0	0	0	0	0	0	0	0	2085.54	0	0	0	0	0	0	0	0	0	0	0	0	0	0	0	0	0
Q8KQL6	Processive diacylglycerol alpha-glucosyltransferase OS=Acholeplasma laidlawii OX=2148 GN=dgs PE=1 SV=1 - [PADGT_ACHLA]	dgs	1	0	66524.2	0	230446	0	0.262618	0	Only in CKD1	0.268519	0.63614	0	0	0	0	0	798290	0	0	0	0	0	0	0	0	0	0	0	0	0	0	0	0	0	0	0	0	0	0	0
Q8RHK3	Valine--tRNA ligase OS=Fusobacterium nucleatum subsp. nucleatum (strain ATCC 25586 / DSM 15643 / BCRC 10681 / CIP 101130 / JCM 8532 / KCTC 2640 / LMG 13131 / VPI 4355) OX=190304 GN=valS PE=3 SV=1 - [SYV_FUSNN]	valS	1	0	30.1984	0	104.61	0	0.262618	0	Only in CKD1	0.847477	0.455743	0	362.38	0	0	0	0	0	0	0	0	0	0	0	0	0	0	0	0	0	0	0	0	0	0	0	0	0	0	0
Q92F59	Uncharacterized protein Lin0248 OS=Listeria innocua serovar 6a (strain ATCC BAA-680 / CLIP 11262) OX=272626 GN=lin0248 PE=4 SV=2 - [Y248_LISIN]	lin0248	1	0	153.595	0	532.069	0	0.262618	0	Only in CKD1	0.61818	0.735691	0	0	0	1843.14	0	0	0	0	0	0	0	0	0	0	0	0	0	0	0	0	0	0	0	0	0	0	0	0	0
Q97KC9	Glutamate--tRNA ligase OS=Clostridium acetobutylicum (strain ATCC 824 / DSM 792 / JCM 1419 / LMG 5710 / VKM B-1787) OX=272562 GN=gltX PE=3 SV=1 - [SYE_CLOAB]	gltX	1	0	268.974	0	931.754	0	0.262618	0	Only in CKD1	0.61818	0.735691	0	0	0	3227.69	0	0	0	0	0	0	0	0	0	0	0	0	0	0	0	0	0	0	0	0	0	0	0	0	0
Q97MV0	Ketol-acid reductoisomerase (NADP(+)) OS=Clostridium acetobutylicum (strain ATCC 824 / DSM 792 / JCM 1419 / LMG 5710 / VKM B-1787) OX=272562 GN=ilvC PE=3 SV=1 - [ILVC_CLOAB]	ilvC	1	0	289.68	0	1003.48	0	0.262618	0	Only in CKD1	0.325041	0.756176	0	0	3476.16	0	0	0	0	0	0	0	0	0	0	0	0	0	0	0	0	0	0	0	0	0	0	0	0	0	0
Q9A4T2	Protein-methionine-sulfoxide reductase catalytic subunit MsrP OS=Caulobacter vibrioides (strain ATCC 19089 / CB15) OX=190650 GN=msrP PE=3 SV=2 - [MSRP_CAUVC]	msrP	1	0	187.758	0	650.413	0	0.262618	0	Only in CKD1	0.325041	0.756176	0	0	2253.1	0	0	0	0	0	0	0	0	0	0	0	0	0	0	0	0	0	0	0	0	0	0	0	0	0	0
Q9AGG3	Rubrerythrin OS=Porphyromonas gingivalis (strain ATCC BAA-308 / W83) OX=242619 GN=rbr PE=2 SV=1 - [RUBY_PORGI]	rbr	1	0	633.662	0	2195.07	0	0.262618	0	Only in CKD1	0.0222981	0.0449133	0	0	0	0	0	0	0	0	0	0	0	7603.94	0	0	0	0	0	0	0	0	0	0	0	0	0	0	0	0	0
Q9I165	Periplasmic trehalase OS=Pseudomonas aeruginosa (strain ATCC 15692 / DSM 22644 / CIP 104116 / JCM 14847 / LMG 12228 / 1C / PRS 101 / PAO1) OX=208964 GN=treA PE=3 SV=1 - [TREA_PSEAE]	treA	1	0	615.008	0	2130.45	0	0.262618	0	Only in CKD1	0.325041	0.756176	0	0	7380.1	0	0	0	0	0	0	0	0	0	0	0	0	0	0	0	0	0	0	0	0	0	0	0	0	0	0
T2KM18	TonB-dependent receptor P26 OS=Formosa agariphila (strain DSM 15362 / KCTC 12365 / LMG 23005 / KMM 3901 / M-2Alg 35-1) OX=1347342 GN=BN863_22150 PE=2 SV=1 - [PLH26_FORAG]	BN863_22150	1	0	145.16	0	502.848	0	0.262618	0	Only in CKD1	0.99561	0.320139	1741.92	0	0	0	0	0	0	0	0	0	0	0	0	0	0	0	0	0	0	0	0	0	0	0	0	0	0	0	0
A3DEB1	Serine hydroxymethyltransferase OS=Acetivibrio thermocellus (strain ATCC 27405 / DSM 1237 / JCM 9322 / NBRC 103400 / NCIMB 10682 / NRRL B-4536 / VPI 7372) OX=203119 GN=glyA PE=3 SV=1 - [GLYA_ACET2]	glyA	1	4	128.896	495.203	446.51	1083.07	0.281895	3.84187	1.94181	0.57511	0.891509	1546.76	0	0	0	0	0	0	0	0	0	0	0	560.192	0	0	0	0	0	3785.03	0	0	0	2065.6	2007.64	0	0	0	0	0
A6L6X5	Aminomethyltransferase OS=Phocaeicola vulgatus (strain ATCC 8482 / DSM 1447 / JCM 5826 / CCUG 4940 / NBRC 14291 / NCTC 11154) OX=435590 GN=gcvT PE=3 SV=1 - [GCST_PHOV8]	gcvT	1	4	36.5436	269.87	126.591	626.369	0.281895	7.38489	2.88458	0.0324864	0.0572491	438.523	0	0	0	0	0	0	0	0	0	0	0	0	1731.14	0	0	0	0	0	0	1967.16	800.67	0	0	88.8275	0	0	0	0
P03833	Pyruvate-flavodoxin oxidoreductase OS=Klebsiella pneumoniae OX=573 GN=nifJ PE=3 SV=2 - [NIFJ_KLEPN]	nifJ	1	4	181.306	853.06	628.063	1874.24	0.281895	4.70508	2.23422	0.232432	0.476633	0	0	0	0	0	0	0	0	2175.67	0	0	0	4975.46	308.904	0	0	5396.93	0	0	0	0	0	3820.73	0	0	0	0	0	0
Q46266	Formate acetyltransferase OS=Clostridium pasteurianum OX=1501 GN=pfl PE=3 SV=1 - [PFL_CLOPA]	pfl	1	4	98.8038	590.056	342.266	1218.63	0.281895	5.97199	2.57821	0.212756	0.467569	1185.65	0	0	0	0	0	0	0	0	0	0	0	3725.25	2245.42	0	3152.08	0	0	0	0	0	0	908.203	0	0	0	0	0	0
A0PYP1	Phosphoglycerate kinase OS=Clostridium novyi (strain NT) OX=386415 GN=pgk PE=3 SV=1 - [PGK_CLONN]	pgk	2	6	357.352	1486.79	834.617	3037.96	0.298433	4.16057	2.05678	0.0997412	0.215455	0	0	0	0	2129.96	0	0	0	2158.26	0	0	0	1406.62	942.714	0	0	2001.39	8792.01	0	0	0	0	0	0	2360.06	0	0	9772.63	0
A6L9B7	Phosphoserine aminotransferase OS=Parabacteroides distasonis (strain ATCC 8503 / DSM 20701 / CIP 104284 / JCM 5825 / NCTC 11152) OX=435591 GN=serC PE=3 SV=1 - [SERC_PARD8]	serC	2	6	277.175	839.584	657.73	1540.89	0.298433	3.02908	1.59888	0.446432	0.925143	0	0	0	0	0	0	0	0	0	0	1936.13	1389.97	0	0	0	0	0	0	0	0	2790.17	721.304	5135.68	0	0	0	1030.59	3652.62	942.57
C4ZF71	Probable transaldolase OS=Agathobacter rectalis (strain ATCC 33656 / DSM 3377 / JCM 17463 / KCTC 5835 / VPI 0990) OX=515619 GN=tal PE=3 SV=1 - [TAL_AGARV]	tal	2	5	177.665	1229.71	545.716	2324.86	0.302057	6.92152	2.79109	0.238021	0.4823	0	0	0	0	1897.25	0	0	0	234.734	0	0	0	7110.75	6631.37	0	0	0	0	0	0	1997.58	0	2981.43	0	2183.98	0	0	0	0
P95544	NAD(P)-specific glutamate dehydrogenase OS=Prevotella ruminicola OX=839 GN=gdhA PE=1 SV=1 - [DHE4_PRERU]	gdhA	4	3	6251.63	1501.66	13616.6	4312.69	0.302057	0.240204	-2.05767	0.680797	0.142787	8832.88	0	0	47160.7	0	0	13074.6	0	5951.42	0	0	0	0	0	0	0	0	0	0	0	0	0	8197.14	16364.5	966.644	0	0	0	0
Q7MZ27	Probable cytosol aminopeptidase OS=Photorhabdus laumondii subsp. laumondii (strain DSM 15139 / CIP 105565 / TT01) OX=243265 GN=pepA PE=3 SV=1 - [AMPA_PHOLL]	pepA	3	7	541.917	1508.16	1358.15	2677.01	0.308596	2.783	1.47664	0.668429	0.809079	0	0	0	0	4711.85	0	0	0	961.405	0	0	829.745	2155.89	8820.89	0	0	0	0	0	0	3185.44	0	2152.79	7287.51	343.01	0	1693.13	0	0
O32755	Glyceraldehyde-3-phosphate dehydrogenase OS=Lactobacillus delbrueckii subsp. bulgaricus OX=1585 GN=gap PE=3 SV=1 - [G3P_LACDE]	gap	1	4	985.504	4229.39	3413.89	11525.1	0.313062	4.2916	2.10152	0.743239	0.667873	0	0	0	0	0	0	0	0	0	0	0	11826	0	15576.3	0	46056	0	0	0	0	0	0	0	2599.8	0	0	0	0	7667.39
Q8A1A2	L-rhamnose isomerase OS=Bacteroides thetaiotaomicron (strain ATCC 29148 / DSM 2079 / JCM 5827 / CCUG 10774 / NCTC 10582 / VPI-5482 / E50) OX=226186 GN=rhaA PE=3 SV=1 - [RHAA_BACTN]	rhaA	4	9	1592.03	1547.19	4546.45	2951.13	0.319792	0.971835	-0.0412171	0.0813153	0.149798	128.508	0	0	0	2946.08	249.163	0	0	15780.7	0	0	0	522.553	2047.06	0	3279.92	0	0	0	0	0	2079.78	352.01	6222.11	90.7559	0	701.016	11007.1	0
B2UYT8	Ketol-acid reductoisomerase (NADP(+)) OS=Clostridium botulinum (strain Alaska E43 / Type E3) OX=508767 GN=ilvC PE=3 SV=1 - [ILVC_CLOBA]	ilvC	2	6	2707.48	3297.52	8398.99	6165.94	0.325315	1.21793	0.284429	0.499693	0.963092	0	0	0	0	29209.2	0	0	0	3280.58	0	0	0	20683.5	3684.79	0	0	0	0	0	0	0	5135.66	13850.5	1210.21	0	0	0	0	11493.1
P21184	A-type flagellin OS=Pseudomonas aeruginosa OX=287 GN=fliC PE=1 SV=3 - [FLICA_PSEAI]	fliC	2	6	4310.29	6997.27	14342.4	14547.3	0.325315	1.62339	0.699007	0.00310926	0.0034453	49820.5	0	0	0	0	0	0	0	1903.04	0	0	0	6769.8	45955.3	0	0	0	0	0	0	15343.5	0	0	8363.69	630.696	0	0	41890.6	0
A4ST23	2,3-bisphosphoglycerate-independent phosphoglycerate mutase OS=Aeromonas salmonicida (strain A449) OX=382245 GN=gpmI PE=3 SV=1 - [GPMI_AERS4]	gpmI	8	7	13954.4	10809.2	15591.8	17116.5	0.335377	0.774606	-0.368466	0.342518	0.80727	35241	7867.02	34078.6	0	39119.9	2040.25	0	0	7136.02	0	27289.8	14680.1	40180.1	31801.8	0	56711.7	18764	0	0	0	0	6960.09	0	0	0	0	15358.6	0	13979.3
A1UBL1	Elongation factor Tu OS=Mycobacterium sp. (strain KMS) OX=189918 GN=tuf PE=3 SV=1 - [EFTU_MYCSK]	tuf	2	1	57.2264	14.6606	136.527	60.4472	0.33549	0.256186	-1.96474	0.123816	0.00556518	0	0	0	0	0	0	0	278.001	408.716	0	0	0	0	249.23	0	0	0	0	0	0	0	0	0	0	0	0	0	0	0
A6LR05	Phosphoglycerate kinase OS=Clostridium beijerinckii (strain ATCC 51743 / NCIMB 8052) OX=290402 GN=pgk PE=3 SV=1 - [PGK_CLOB8]	pgk	2	1	580.04	114.21	1422.46	470.901	0.33549	0.196901	-2.34446	0.701372	0.188057	2462.78	0	0	0	0	0	0	0	4497.7	0	0	0	1941.57	0	0	0	0	0	0	0	0	0	0	0	0	0	0	0	0
Q055E6	Elongation factor Tu OS=Leptospira borgpetersenii serovar Hardjo-bovis (strain L550) OX=355276 GN=tuf2 PE=3 SV=1 - [EFTU_LEPBL]	tuf2	2	1	423.411	8.72424	1033.6	35.971	0.33549	0.0206046	-5.60089	0.505357	0.0563651	1835.14	0	0	0	0	0	0	0	3245.79	0	0	0	0	0	0	0	0	0	0	0	0	0	0	0	148.312	0	0	0	0
Q9S306	Xylose isomerase OS=Ruminococcus flavefaciens OX=1265 GN=xylA PE=3 SV=2 - [XYLA_RUMFL]	xylA	2	1	946.139	68.5931	2643.14	282.817	0.33549	0.0724979	-3.78592	0.602253	0.850776	2275.58	0	9078.09	0	0	0	0	0	0	0	0	0	0	0	0	0	0	0	0	0	0	0	0	0	0	0	0	0	1166.08
A6L903	Malate dehydrogenase OS=Parabacteroides distasonis (strain ATCC 8503 / DSM 20701 / CIP 104284 / JCM 5825 / NCTC 11152) OX=435591 GN=mdh PE=3 SV=1 - [MDH_PARD8]	mdh	4	9	1805.83	2883.21	3881.94	4071.1	0.343967	1.59661	0.675016	0.453855	0.860355	0	0	0	0	13418.5	0	0	1904.93	0	0	3905.1	2441.38	7867.11	9715.13	0	0	0	0	0	1965.13	12100	4699.79	2967.45	0	326.096	0	0	8223.74	1150.13
Q9WZY4	O-acetyl-L-homoserine sulfhydrylase OS=Thermotoga maritima (strain ATCC 43589 / DSM 3109 / JCM 10099 / NBRC 100826 / MSB8) OX=243274 GN=TM_0882 PE=1 SV=1 - [METY_THEMA]	TM_0882	3	2	400.281	142.464	784.689	403.173	0.346416	0.355909	-1.49042	0.63192	0.157973	788.945	0	0	0	0	0	1918.95	0	2095.48	0	0	0	1291.74	0	0	0	1130.14	0	0	0	0	0	0	0	0	0	0	0	0
P31026	NADP-specific glutamate dehydrogenase OS=Corynebacterium glutamicum (strain ATCC 13032 / DSM 20300 / BCRC 11384 / JCM 1318 / LMG 3730 / NCIMB 10025) OX=196627 GN=gdh PE=1 SV=2 - [DHE4_CORGL]	gdh	9	14	37351.5	44750.8	52672.7	36993.1	0.35034	1.1981	0.260747	0.742515	0.899844	45301.4	11807.6	49696.4	183291	83448.5	0	0	0	12340.6	2632.56	22843.3	36856	79188.5	41989.8	0	142604	39912.3	0	61545.3	41772.5	75922.8	13935.7	63733.8	65453.3	10941.5	0	28652.1	65948.4	29163
A9KRZ3	Elongation factor G OS=Lachnoclostridium phytofermentans (strain ATCC 700394 / DSM 18823 / ISDg) OX=357809 GN=fusA PE=3 SV=1 - [EFG_LACP7]	fusA	2	6	244.304	549.062	571.031	1203.9	0.353725	2.24746	1.16829	0.00739418	0.00879857	1519.61	0	0	0	0	0	0	0	1412.03	0	0	0	718.023	1528.16	0	0	1241.03	0	0	0	0	453.952	0	0	554.452	0	0	4838.44	0
G2SYC0	Butyryl-CoA:acetate CoA-transferase OS=Roseburia hominis (strain DSM 16839 / JCM 17582 / NCIMB 14029 / A2-183) OX=585394 GN=RHOM_13820 PE=1 SV=1 - [BCACT_ROSHA]	RHOM_13820	2	6	1095.12	922.666	3407.75	1756.53	0.353725	0.842524	-0.24721	0.995932	0.43846	0	0	0	0	11852	0	0	0	0	0	1289.49	0	5265.96	0	0	0	461.354	0	0	0	5005.21	1682.01	2789.73	0	0	0	0	0	481.054
A6L1Z2	Glycosyl hydrolase family 109 protein 5 OS=Phocaeicola vulgatus (strain ATCC 8482 / DSM 1447 / JCM 5826 / CCUG 4940 / NBRC 14291 / NCTC 11154) OX=435590 GN=BVU_2041 PE=3 SV=1 - [G1095_PHOV8]	BVU_2041	5	4	1393.16	2421.59	3830.9	9352.66	0.358616	1.7382	0.797596	0.900697	0.386479	436.329	13446.4	0	0	0	187.938	1016.5	0	0	1630.66	0	0	0	843.007	0	0	0	38689.9	0	0	1197.82	436.219	0	0	0	0	0	0	0
Q8A1G1	TonB-dependent receptor SusC OS=Bacteroides thetaiotaomicron (strain ATCC 29148 / DSM 2079 / JCM 5827 / CCUG 10774 / NCTC 10582 / VPI-5482 / E50) OX=226186 GN=susC PE=1 SV=1 - [SUSC_BACTN]	susC	5	4	3993.33	2047.91	7775.54	4812.03	0.358616	0.512833	-0.963438	0.645075	0.821278	8606.71	0	0	26892.5	0	0	0	0	4019.01	0	6160.47	2241.23	0	0	0	2939.1	0	0	0	0	0	0	6554.26	18560.2	6760.94	0	0	0	0
A6L7Q8	Glucosamine-6-phosphate deaminase OS=Phocaeicola vulgatus (strain ATCC 8482 / DSM 1447 / JCM 5826 / CCUG 4940 / NBRC 14291 / NCTC 11154) OX=435590 GN=nagB PE=3 SV=1 - [NAGB_PHOV8]	nagB	2	5	131.862	749.972	322.842	1534.42	0.360672	5.68756	2.50781	0.136682	0.232639	0	0	0	0	1018.38	0	0	0	563.961	0	0	0	1920.09	4562.84	0	0	0	0	920.956	0	4620.97	724.658	0	0	0	0	0	0	0
P50286	L-asparaginase OS=Wolinella succinogenes (strain ATCC 29543 / DSM 1740 / LMG 7466 / NCTC 11488 / FDC 602W) OX=273121 GN=ansA PE=1 SV=2 - [ASPG_WOLSU]	ansA	2	5	148.175	886.748	355.765	1671.4	0.360672	5.98447	2.58122	0.150053	0.251637	1082.58	0	0	0	0	0	695.517	0	0	0	0	0	205.585	2723.1	0	0	0	0	0	0	3322.47	0	4977.79	0	0	3845.76	0	0	0
O52631	Glyceraldehyde-3-phosphate dehydrogenase OS=Clostridium acetobutylicum (strain ATCC 824 / DSM 792 / JCM 1419 / LMG 5710 / VKM B-1787) OX=272562 GN=gap PE=1 SV=1 - [G3P_CLOAB]	gap	4	9	3872.96	3392.27	9602.35	4182.82	0.369279	0.875885	-0.191186	0.285559	0.581968	5833.7	0	0	6836.32	33366.1	0	0	0	439.454	0	0	0	4406.47	4573.36	7520.21	13399	3269.01	0	0	1591.33	9228.19	0	8735.38	4945.65	0	0	0	0	0
A0AKH5	Chaperonin GroEL OS=Listeria welshimeri serovar 6b (strain ATCC 35897 / DSM 20650 / CIP 8149 / NCTC 11857 / SLCC 5334 / V8) OX=386043 GN=groEL PE=3 SV=1 - [CH60_LISW6]	groEL	2	1	450.183	200.229	1159.17	825.567	0.379203	0.444774	-1.16886	0.708845	0.220349	1556.44	0	0	0	0	0	0	0	3845.75	0	0	0	3403.9	0	0	0	0	0	0	0	0	0	0	0	0	0	0	0	0
A2RCM1	Phosphoglycerate kinase OS=Streptococcus pyogenes serotype M5 (strain Manfredo) OX=160491 GN=pgk PE=3 SV=1 - [PGK_STRPG]	pgk	2	1	1186.55	386.361	3058.55	1593.01	0.379203	0.325618	-1.61875	0.558399	0.990153	10154.8	0	0	0	4083.75	0	0	0	0	0	0	0	0	0	0	6568.14	0	0	0	0	0	0	0	0	0	0	0	0	0
C5BGS4	Phosphoenolpyruvate carboxykinase (ATP) OS=Edwardsiella ictaluri (strain 93-146) OX=634503 GN=pckA PE=3 SV=1 - [PCKA_EDWI9]	pckA	2	1	3418.5	1411.76	9632.55	5820.85	0.379203	0.412978	-1.27586	0.704346	0.217234	7872.18	0	0	0	0	0	0	0	33149.8	0	0	0	24000	0	0	0	0	0	0	0	0	0	0	0	0	0	0	0	0
P26821	Chaperonin GroEL OS=Clostridium perfringens (strain 13 / Type A) OX=195102 GN=groEL PE=3 SV=2 - [CH60_CLOPE]	groEL	2	1	334.012	121.96	806.773	502.855	0.379203	0.365137	-1.45349	0.711744	0.213236	1521.44	0	0	0	0	0	0	0	2486.7	0	0	0	2073.32	0	0	0	0	0	0	0	0	0	0	0	0	0	0	0	0
C4Z2R9	Elongation factor Tu OS=Lachnospira eligens (strain ATCC 27750 / DSM 3376 / VPI C15-48 / C15-B4) OX=515620 GN=tuf PE=3 SV=1 - [EFTU_LACE2]	tuf	3	2	438.843	364.895	937.156	1484.32	0.38195	0.831494	-0.266222	0.343742	0.0395075	2322.82	0	0	0	412.195	0	0	0	2531.1	0	0	0	0	6124.41	0	0	0	0	0	0	0	78.8083	0	0	0	0	0	0	0
C4Z3R4	Chaperonin GroEL OS=Lachnospira eligens (strain ATCC 27750 / DSM 3376 / VPI C15-48 / C15-B4) OX=515620 GN=groEL PE=3 SV=1 - [CH60_LACE2]	groEL	3	2	291.184	134.509	580.393	437.115	0.38195	0.461938	-1.11423	0.504714	0.101124	555.311	0	0	0	1250.44	0	0	0	1688.46	0	0	0	0	1755.82	0	0	0	0	0	0	0	0	0	0	530.836	0	0	0	0
Q93GF1	Chaperone protein DnaK OS=Prevotella loescheii OX=840 GN=dnaK PE=3 SV=1 - [DNAK_PRELO]	dnaK	3	2	2087.09	988.522	4243.19	2842.21	0.38195	0.473636	-1.07815	0.629733	0.167928	6890.44	0	0	0	0	0	4715.68	0	13439	0	0	0	6875.85	0	0	0	9929.03	0	0	0	0	0	0	0	0	0	0	0	0
A6KXA0	Chaperonin GroEL OS=Phocaeicola vulgatus (strain ATCC 8482 / DSM 1447 / JCM 5826 / CCUG 4940 / NBRC 14291 / NCTC 11154) OX=435590 GN=groEL PE=3 SV=1 - [CH60_PHOV8]	groEL	2	6	2077.25	1049.51	6294.46	1552.58	0.383654	0.505239	-0.984961	0.255127	0.458365	0	0	0	0	21868.9	0	0	0	3058.09	0	0	0	4255.38	3535.26	0	0	0	0	3119.96	0	2638.92	0	2769.62	0	1522.51	0	0	0	0
A6L2X7	Chaperone protein DnaK OS=Phocaeicola vulgatus (strain ATCC 8482 / DSM 1447 / JCM 5826 / CCUG 4940 / NBRC 14291 / NCTC 11154) OX=435590 GN=dnaK PE=3 SV=1 - [DNAK_PHOV8]	dnaK	4	3	473.885	310.739	903.109	699.905	0.392489	0.655726	-0.608836	0.129119	0.00805452	1772.17	0	0	0	0	0	750.636	0	2797.96	0	365.856	0	1468.45	2064.07	0	0	0	0	0	0	1750.05	0	0	0	0	0	0	0	0
Q5LH68	4-O-beta-D-mannosyl-D-glucose phosphorylase OS=Bacteroides fragilis (strain ATCC 25285 / DSM 2151 / CCUG 4856 / JCM 11019 / NCTC 9343 / Onslow) OX=272559 GN=BF0772 PE=1 SV=1 - [MGP_BACFN]	BF0772	4	9	1233.42	2027.9	1926.22	3291.71	0.395718	1.64414	0.717329	0.0417316	0.0521529	3754.26	0	0	0	0	0	5211.27	0	3546.79	0	0	2288.69	0	2532.98	0	503.036	7227.9	0	0	0	3850.19	280.822	0	11084.6	456.56	0	6497.85	2040.47	0
Q8A9J2	Uronate isomerase OS=Bacteroides thetaiotaomicron (strain ATCC 29148 / DSM 2079 / JCM 5827 / CCUG 10774 / NCTC 10582 / VPI-5482 / E50) OX=226186 GN=uxaC PE=3 SV=2 - [UXAC_BACTN]	uxaC	9	10	3865.36	3449.82	4403.21	6033.92	0.415782	0.892495	-0.164085	0.354365	0.640704	6837.83	0	0	1537.89	6549.19	139.502	14469.2	0	1574.24	3366.82	4160.47	7749.24	1111.98	0	0	0	2167.59	0	427.878	211.02	19791.1	0	5352.6	0	7353.85	3568.89	1669.35	16992.6	0
A0QWW2	Glyceraldehyde-3-phosphate dehydrogenase OS=Mycolicibacterium smegmatis (strain ATCC 700084 / mc(2)155) OX=246196 GN=gapA PE=1 SV=1 - [G3P_MYCS2]	gapA	5	5	10455.1	7011.92	24190.8	21845.3	0.418333	0.670672	-0.576321	0.834518	0.700964	0	2252.84	85121.2	0	0	0	12858.7	0	0	0	15313.6	9914.39	0	1798.66	88411.9	0	0	0	0	0	0	25393.5	0	0	2023.46	0	0	0	1575.03
A5IDM2	Enolase OS=Legionella pneumophila (strain Corby) OX=400673 GN=eno PE=3 SV=1 - [ENO_LEGPC]	eno	3	2	1082.35	161.941	3561.39	458.336	0.419635	0.149619	-2.74063	0.839276	0.665863	0	345.583	257.563	0	0	0	0	12385.1	0	0	0	0	0	0	0	0	0	0	0	0	0	0	1469.99	0	0	0	0	0	1283.01
Q8A0U2	Triosephosphate isomerase OS=Bacteroides thetaiotaomicron (strain ATCC 29148 / DSM 2079 / JCM 5827 / CCUG 10774 / NCTC 10582 / VPI-5482 / E50) OX=226186 GN=tpiA PE=3 SV=1 - [TPIS_BACTN]	tpiA	5	10	2125.74	3296.08	3352.34	4326.05	0.424368	1.55055	0.632784	0.373155	0.667394	0	5308.88	0	0	6251	0	832.369	0	0	0	10013	3103.62	1347.84	5001.62	0	0	0	13882.4	0	0	4916.14	1032.49	1957.1	0	4924.08	0	3227.77	11594	8149.82
Q59906	Glyceraldehyde-3-phosphate dehydrogenase OS=Streptococcus dysgalactiae subsp. equisimilis OX=119602 GN=gap PE=1 SV=2 - [G3P_STREQ]	gap	2	5	3891.98	13218.8	11160.9	29603.1	0.425951	3.39643	1.76402	0.383117	0.0690213	0	0	0	0	0	0	0	0	0	38540.3	0	8163.48	0	12726.4	0	0	6241.59	0	0	0	0	27785	0	0	0	98547.7	79419.4	0	0
A1ALU1	50S ribosomal protein L3 OS=Pelobacter propionicus (strain DSM 2379 / NBRC 103807 / OttBd1) OX=338966 GN=rplC PE=3 SV=1 - [RL3_PELPD]	rplC	2	1	509.128	1550.82	1308.93	6394.18	0.426255	3.04602	1.60693	0.0875998	0.0983462	0	0	0	0	0	0	0	0	0	1771.49	4338.04	0	0	0	0	0	0	0	0	0	0	0	0	0	0	26363.9	0	0	0
A6LFF0	Triosephosphate isomerase OS=Parabacteroides distasonis (strain ATCC 8503 / DSM 20701 / CIP 104284 / JCM 5825 / NCTC 11152) OX=435591 GN=tpiA PE=3 SV=1 - [TPIS_PARD8]	tpiA	2	1	224.549	144.3	534.49	594.964	0.426255	0.642623	-0.637956	0.589707	0.157681	1589.31	0	0	0	0	0	0	0	1105.27	0	0	0	0	0	0	0	0	0	0	0	0	0	2453.1	0	0	0	0	0	0
B3R3V4	Ketol-acid reductoisomerase (NADP(+)) OS=Cupriavidus taiwanensis (strain DSM 17343 / BCRC 17206 / CCUG 44338 / CIP 107171 / LMG 19424 / R1) OX=977880 GN=ilvC PE=3 SV=1 - [ILVC_CUPTR]	ilvC	2	1	74.9948	103.101	250.906	425.096	0.426255	1.37477	0.459194	0.560786	0.761231	0	871.3	0	0	0	28.6376	0	0	0	0	0	0	0	0	0	0	0	0	0	0	0	0	0	0	0	1752.71	0	0	0
A6L404	Formate-dependent phosphoribosylglycinamide formyltransferase OS=Phocaeicola vulgatus (strain ATCC 8482 / DSM 1447 / JCM 5826 / CCUG 4940 / NBRC 14291 / NCTC 11154) OX=435590 GN=purT PE=3 SV=1 - [PURT_PHOV8]	purT	1	3	0.883543	238.534	3.06068	642.514	0.43814	269.974	8.07668	0.119045	0.297279	0	0	0	0	0	10.6025	0	0	0	0	0	0	0	1779.54	0	0	0	0	0	184.697	2090.84	0	0	0	0	0	0	0	0
A7HVZ2	Ketol-acid reductoisomerase (NADP(+)) OS=Parvibaculum lavamentivorans (strain DS-1 / DSM 13023 / NCIMB 13966) OX=402881 GN=ilvC PE=3 SV=1 - [ILVC_PARL1]	ilvC	1	3	544.936	4162.7	1887.71	10212.9	0.43814	7.63888	2.93336	0.583239	0.946627	0	0	0	0	0	0	0	0	6539.23	0	0	0	29636.8	0	0	0	0	0	0	0	0	0	9626.12	31503	0	0	0	0	0
Q0STE0	Enolase OS=Clostridium perfringens (strain SM101 / Type A) OX=289380 GN=eno PE=3 SV=1 - [ENO_CLOPS]	eno	1	3	16.6142	860.872	57.5531	2546.64	0.43814	51.8155	5.69531	0.657902	0.809271	199.37	0	0	0	0	0	0	0	0	0	0	0	2264.02	0	0	0	2018.82	0	0	0	0	0	0	0	10352	0	0	0	0
Q89Z05	Enolase OS=Bacteroides thetaiotaomicron (strain ATCC 29148 / DSM 2079 / JCM 5827 / CCUG 10774 / NCTC 10582 / VPI-5482 / E50) OX=226186 GN=eno PE=3 SV=1 - [ENO_BACTN]	eno	1	3	2.05629	913.411	7.1232	2403.6	0.43814	444.203	8.79508	0.072215	0.17185	0	0	0	0	0	24.6755	0	0	0	0	0	0	0	0	0	0	0	0	6062.33	0	0	1192.41	0	0	0	0	0	8273.24	0
A0A0H3AL67	Adenylosuccinate lyase OS=Vibrio cholerae serotype O1 (strain ATCC 39541 / Classical Ogawa 395 / O395) OX=345073 GN=purB PE=1 SV=1 - [PUR8_VIBC3]	purB	0	1	0	39.7018	0	163.695	0.441209	Only in CKD4	Only in CKD4	0.985726	0.472941	0	0	0	0	0	0	0	0	0	0	0	0	674.93	0	0	0	0	0	0	0	0	0	0	0	0	0	0	0	0
A0PM42	Elongation factor Tu OS=Mycobacterium ulcerans (strain Agy99) OX=362242 GN=tuf PE=3 SV=1 - [EFTU_MYCUA]	tuf	0	1	0	23.5626	0	97.1511	0.441209	Only in CKD4	Only in CKD4	0.774277	0.752711	0	0	0	0	0	0	0	0	0	0	0	0	0	0	0	0	400.564	0	0	0	0	0	0	0	0	0	0	0	0
A0PXN0	Formate--tetrahydrofolate ligase OS=Clostridium novyi (strain NT) OX=386415 GN=fhs PE=3 SV=1 - [FTHS_CLONN]	fhs	0	1	0	100.743	0	415.372	0.441209	Only in CKD4	Only in CKD4	0.556056	0.932605	0	0	0	0	0	0	0	0	0	0	0	0	0	0	0	0	0	0	1712.62	0	0	0	0	0	0	0	0	0	0
A0Q3I1	Peptidase T OS=Clostridium novyi (strain NT) OX=386415 GN=pepT PE=3 SV=1 - [PEPT_CLONN]	pepT	0	1	0	16.8174	0	69.3401	0.441209	Only in CKD4	Only in CKD4	0.985726	0.472941	0	0	0	0	0	0	0	0	0	0	0	0	285.897	0	0	0	0	0	0	0	0	0	0	0	0	0	0	0	0
A0QVQ5	Polyribonucleotide nucleotidyltransferase OS=Mycolicibacterium smegmatis (strain ATCC 700084 / mc(2)155) OX=246196 GN=pnp PE=1 SV=1 - [PNP_MYCS2]	pnp	0	1	0	50.6265	0	208.738	0.441209	Only in CKD4	Only in CKD4	0.774277	0.752711	0	0	0	0	0	0	0	0	0	0	0	0	0	0	0	0	0	0	0	0	0	0	860.65	0	0	0	0	0	0
A0RK94	Glucose-6-phosphate isomerase OS=Bacillus thuringiensis (strain Al Hakam) OX=412694 GN=pgi PE=3 SV=1 - [G6PI_BACAH]	pgi	0	1	0	83.1606	0	342.88	0.441209	Only in CKD4	Only in CKD4	0.63978	0.940079	0	0	0	0	0	0	0	0	0	0	0	0	0	0	0	0	0	0	0	0	0	0	0	0	1413.73	0	0	0	0
A1A143	Enolase OS=Bifidobacterium adolescentis (strain ATCC 15703 / DSM 20083 / NCTC 11814 / E194a) OX=367928 GN=eno PE=3 SV=1 - [ENO_BIFAA]	eno	0	1	0	46.5022	0	191.733	0.441209	Only in CKD4	Only in CKD4	0.556056	0.932605	0	0	0	0	0	0	0	0	0	0	0	0	0	0	0	0	0	0	790.537	0	0	0	0	0	0	0	0	0	0
A1A1N3	Phosphoglycerate kinase OS=Bifidobacterium adolescentis (strain ATCC 15703 / DSM 20083 / NCTC 11814 / E194a) OX=367928 GN=pgk PE=3 SV=1 - [PGK_BIFAA]	pgk	0	1	0	176.613	0	728.195	0.441209	Only in CKD4	Only in CKD4	0.556056	0.932605	0	0	0	0	0	0	0	0	0	0	0	0	0	0	0	0	0	0	3002.43	0	0	0	0	0	0	0	0	0	0
A1A774	Isoleucine--tRNA ligase OS=Escherichia coli O1:K1 / APEC OX=405955 GN=ileS PE=3 SV=1 - [SYI_ECOK1]	ileS	0	1	0	26.2951	0	108.417	0.441209	Only in CKD4	Only in CKD4	0.63978	0.940079	0	0	0	0	0	0	0	0	0	0	0	0	0	0	0	0	0	0	0	0	0	0	0	0	447.016	0	0	0	0
A1A7U9	Xanthine-guanine phosphoribosyltransferase OS=Escherichia coli O1:K1 / APEC OX=405955 GN=gpt PE=3 SV=1 - [XGPT_ECOK1]	gpt	0	1	0	58.4854	0	241.141	0.441209	Only in CKD4	Only in CKD4	0.63978	0.940079	0	0	0	0	0	0	0	0	0	0	0	0	0	0	0	0	0	0	0	0	0	0	0	0	994.251	0	0	0	0
A1A7V4	Gamma-glutamyl phosphate reductase OS=Escherichia coli O1:K1 / APEC OX=405955 GN=proA PE=3 SV=1 - [PROA_ECOK1]	proA	0	1	0	6.19931	0	25.5604	0.441209	Only in CKD4	Only in CKD4	0.63978	0.940079	0	0	0	0	0	0	0	0	0	0	0	0	0	0	0	0	0	0	0	0	0	0	0	0	105.388	0	0	0	0
A1A831	Beta-galactosidase OS=Escherichia coli O1:K1 / APEC OX=405955 GN=lacZ PE=3 SV=1 - [BGAL_ECOK1]	lacZ	0	1	0	69.1355	0	285.053	0.441209	Only in CKD4	Only in CKD4	0.63978	0.940079	0	0	0	0	0	0	0	0	0	0	0	0	0	0	0	0	0	0	0	0	0	0	0	0	1175.3	0	0	0	0
A1A835	S-(hydroxymethyl)glutathione dehydrogenase OS=Escherichia coli O1:K1 / APEC OX=405955 GN=frmA PE=3 SV=1 - [FRMA_ECOK1]	frmA	0	1	0	35.7926	0	147.577	0.441209	Only in CKD4	Only in CKD4	0.63978	0.940079	0	0	0	0	0	0	0	0	0	0	0	0	0	0	0	0	0	0	0	0	0	0	0	0	608.474	0	0	0	0
A1A8R9	Pyrimidine-specific ribonucleoside hydrolase RihA OS=Escherichia coli O1:K1 / APEC OX=405955 GN=rihA PE=3 SV=1 - [RIHA_ECOK1]	rihA	0	1	0	3.17729	0	13.1003	0.441209	Only in CKD4	Only in CKD4	0.63978	0.940079	0	0	0	0	0	0	0	0	0	0	0	0	0	0	0	0	0	0	0	0	0	0	0	0	54.014	0	0	0	0
A1A909	6-phosphogluconolactonase OS=Escherichia coli O1:K1 / APEC OX=405955 GN=pgl PE=3 SV=1 - [6PGL_ECOK1]	pgl	0	1	0	89.1727	0	367.668	0.441209	Only in CKD4	Only in CKD4	0.63978	0.940079	0	0	0	0	0	0	0	0	0	0	0	0	0	0	0	0	0	0	0	0	0	0	0	0	1515.94	0	0	0	0
A1A9I4	Phosphoserine aminotransferase OS=Escherichia coli O1:K1 / APEC OX=405955 GN=serC PE=3 SV=1 - [SERC_ECOK1]	serC	0	1	0	3.32421	0	13.7061	0.441209	Only in CKD4	Only in CKD4	0.63978	0.940079	0	0	0	0	0	0	0	0	0	0	0	0	0	0	0	0	0	0	0	0	0	0	0	0	56.5116	0	0	0	0
A1A9V7	Dihydroorotase OS=Escherichia coli O1:K1 / APEC OX=405955 GN=pyrC PE=3 SV=1 - [PYRC_ECOK1]	pyrC	0	1	0	57.2088	0	235.878	0.441209	Only in CKD4	Only in CKD4	0.63978	0.940079	0	0	0	0	0	0	0	0	0	0	0	0	0	0	0	0	0	0	0	0	0	0	0	0	972.549	0	0	0	0
A1AA21	Peptidase T OS=Escherichia coli O1:K1 / APEC OX=405955 GN=pepT PE=3 SV=1 - [PEPT_ECOK1]	pepT	0	1	0	16.4546	0	67.8439	0.441209	Only in CKD4	Only in CKD4	0.63978	0.940079	0	0	0	0	0	0	0	0	0	0	0	0	0	0	0	0	0	0	0	0	0	0	0	0	279.727	0	0	0	0
A1ABA1	Altronate oxidoreductase OS=Escherichia coli O1:K1 / APEC OX=405955 GN=uxaB PE=3 SV=1 - [UXAB_ECOK1]	uxaB	0	1	0	389.096	0	1604.28	0.441209	Only in CKD4	Only in CKD4	0.63978	0.940079	0	0	0	0	0	0	0	0	0	0	0	0	0	0	0	0	0	0	0	0	0	0	0	0	6614.63	0	0	0	0
A1AD04	Cytidine deaminase OS=Escherichia coli O1:K1 / APEC OX=405955 GN=cdd PE=3 SV=1 - [CDD_ECOK1]	cdd	0	1	0	5.95588	0	24.5567	0.441209	Only in CKD4	Only in CKD4	0.63978	0.940079	0	0	0	0	0	0	0	0	0	0	0	0	0	0	0	0	0	0	0	0	0	0	0	0	101.25	0	0	0	0
A1AD59	Periplasmic nitrate reductase OS=Escherichia coli O1:K1 / APEC OX=405955 GN=napA PE=3 SV=1 - [NAPA_ECOK1]	napA	0	1	0	30.0739	0	123.998	0.441209	Only in CKD4	Only in CKD4	0.63978	0.940079	0	0	0	0	0	0	0	0	0	0	0	0	0	0	0	0	0	0	0	0	0	0	0	0	511.256	0	0	0	0
A1ADT5	Pyridoxine/pyridoxal/pyridoxamine kinase OS=Escherichia coli O1:K1 / APEC OX=405955 GN=pdxK PE=3 SV=1 - [PDXK_ECOK1]	pdxK	0	1	0	2.77164	0	11.4278	0.441209	Only in CKD4	Only in CKD4	0.63978	0.940079	0	0	0	0	0	0	0	0	0	0	0	0	0	0	0	0	0	0	0	0	0	0	0	0	47.1179	0	0	0	0
A1AE61	Peptidase B OS=Escherichia coli O1:K1 / APEC OX=405955 GN=pepB PE=3 SV=1 - [PEPB_ECOK1]	pepB	0	1	0	53.7621	0	221.667	0.441209	Only in CKD4	Only in CKD4	0.63978	0.940079	0	0	0	0	0	0	0	0	0	0	0	0	0	0	0	0	0	0	0	0	0	0	0	0	913.956	0	0	0	0
A1AEY9	L-fucose isomerase OS=Escherichia coli O1:K1 / APEC OX=405955 GN=fucI PE=3 SV=1 - [FUCI_ECOK1]	fucI	0	1	0	81.9376	0	337.837	0.441209	Only in CKD4	Only in CKD4	0.63978	0.940079	0	0	0	0	0	0	0	0	0	0	0	0	0	0	0	0	0	0	0	0	0	0	0	0	1392.94	0	0	0	0
A1AF92	Glycine dehydrogenase (decarboxylating) OS=Escherichia coli O1:K1 / APEC OX=405955 GN=gcvP PE=3 SV=1 - [GCSP_ECOK1]	gcvP	0	1	0	38.9769	0	160.706	0.441209	Only in CKD4	Only in CKD4	0.63978	0.940079	0	0	0	0	0	0	0	0	0	0	0	0	0	0	0	0	0	0	0	0	0	0	0	0	662.607	0	0	0	0
A1AFC5	Agmatinase OS=Escherichia coli O1:K1 / APEC OX=405955 GN=speB PE=3 SV=1 - [SPEB_ECOK1]	speB	0	1	0	14.2009	0	58.5516	0.441209	Only in CKD4	Only in CKD4	0.63978	0.940079	0	0	0	0	0	0	0	0	0	0	0	0	0	0	0	0	0	0	0	0	0	0	0	0	241.415	0	0	0	0
A1AG35	5-keto-4-deoxy-D-glucarate aldolase OS=Escherichia coli O1:K1 / APEC OX=405955 GN=garL PE=3 SV=1 - [GARL_ECOK1]	garL	0	1	0	8.70934	0	35.9095	0.441209	Only in CKD4	Only in CKD4	0.556056	0.932605	0	0	0	0	0	0	0	0	0	0	0	0	0	0	0	0	0	0	0	0	0	148.059	0	0	0	0	0	0	0
A1AG69	Polyribonucleotide nucleotidyltransferase OS=Escherichia coli O1:K1 / APEC OX=405955 GN=pnp PE=3 SV=2 - [PNP_ECOK1]	pnp	0	1	0	16.8026	0	69.279	0.441209	Only in CKD4	Only in CKD4	0.63978	0.940079	0	0	0	0	0	0	0	0	0	0	0	0	0	0	0	0	0	0	0	0	0	0	0	0	285.645	0	0	0	0
A1AHE6	Protein-export protein SecB OS=Escherichia coli O1:K1 / APEC OX=405955 GN=secB PE=3 SV=2 - [SECB_ECOK1]	secB	0	1	0	33.4113	0	137.758	0.441209	Only in CKD4	Only in CKD4	0.63978	0.940079	0	0	0	0	0	0	0	0	0	0	0	0	0	0	0	0	0	0	0	0	0	0	0	0	567.992	0	0	0	0
A1AHF3	L-threonine 3-dehydrogenase OS=Escherichia coli O1:K1 / APEC OX=405955 GN=tdh PE=3 SV=1 - [TDH_ECOK1]	tdh	0	1	0	6.86272	0	28.2957	0.441209	Only in CKD4	Only in CKD4	0.63978	0.940079	0	0	0	0	0	0	0	0	0	0	0	0	0	0	0	0	0	0	0	0	0	0	0	0	116.666	0	0	0	0
A1AHU3	Dihydroxy-acid dehydratase OS=Escherichia coli O1:K1 / APEC OX=405955 GN=ilvD PE=3 SV=1 - [ILVD_ECOK1]	ilvD	0	1	0	3.34417	0	13.7884	0.441209	Only in CKD4	Only in CKD4	0.63978	0.940079	0	0	0	0	0	0	0	0	0	0	0	0	0	0	0	0	0	0	0	0	0	0	0	0	56.8508	0	0	0	0
A1AI34	Xaa-Pro dipeptidase OS=Escherichia coli O1:K1 / APEC OX=405955 GN=pepQ PE=3 SV=1 - [PEPQ_ECOK1]	pepQ	0	1	0	110.657	0	456.249	0.441209	Only in CKD4	Only in CKD4	0.63978	0.940079	0	0	0	0	0	0	0	0	0	0	0	0	0	0	0	0	0	0	0	0	0	0	0	0	1881.16	0	0	0	0
A1AIA7	ATP-dependent protease subunit HslV OS=Escherichia coli O1:K1 / APEC OX=405955 GN=hslV PE=3 SV=1 - [HSLV_ECOK1]	hslV	0	1	0	68.0161	0	280.437	0.441209	Only in CKD4	Only in CKD4	0.63978	0.940079	0	0	0	0	0	0	0	0	0	0	0	0	0	0	0	0	0	0	0	0	0	0	0	0	1156.27	0	0	0	0
A1AIR1	Cytochrome c-552 OS=Escherichia coli O1:K1 / APEC OX=405955 GN=nrfA PE=3 SV=1 - [NRFA_ECOK1]	nrfA	0	1	0	8.64522	0	35.6451	0.441209	Only in CKD4	Only in CKD4	0.63978	0.940079	0	0	0	0	0	0	0	0	0	0	0	0	0	0	0	0	0	0	0	0	0	0	0	0	146.969	0	0	0	0
A1AJI8	Mannonate dehydratase OS=Escherichia coli O1:K1 / APEC OX=405955 GN=uxuA PE=3 SV=1 - [UXUA_ECOK1]	uxuA	0	1	0	34.9025	0	143.907	0.441209	Only in CKD4	Only in CKD4	0.63978	0.940079	0	0	0	0	0	0	0	0	0	0	0	0	0	0	0	0	0	0	0	0	0	0	0	0	593.343	0	0	0	0
A1AJV0	Phosphopentomutase OS=Escherichia coli O1:K1 / APEC OX=405955 GN=deoB PE=3 SV=1 - [DEOB_ECOK1]	deoB	0	1	0	9.31376	0	38.4016	0.441209	Only in CKD4	Only in CKD4	0.63978	0.940079	0	0	0	0	0	0	0	0	0	0	0	0	0	0	0	0	0	0	0	0	0	0	0	0	158.334	0	0	0	0
A1AXV8	N-acetyl-gamma-glutamyl-phosphate reductase OS=Ruthia magnifica subsp. Calyptogena magnifica OX=413404 GN=argC PE=3 SV=1 - [ARGC_RUTMC]	argC	0	1	0	195.471	0	805.946	0.441209	Only in CKD4	Only in CKD4	0.985726	0.472941	0	0	0	0	0	0	0	0	0	0	0	0	3323	0	0	0	0	0	0	0	0	0	0	0	0	0	0	0	0
A1JHZ7	Triosephosphate isomerase OS=Yersinia enterocolitica serotype O:8 / biotype 1B (strain NCTC 13174 / 8081) OX=393305 GN=tpiA PE=3 SV=1 - [TPIS_YERE8]	tpiA	0	1	0	165.943	0	684.199	0.441209	Only in CKD4	Only in CKD4	0.556056	0.932605	0	0	0	0	0	0	0	0	0	0	0	0	0	0	0	0	0	0	0	0	0	2821.03	0	0	0	0	0	0	0
A1JI06	Regulator of ribonuclease activity A OS=Yersinia enterocolitica serotype O:8 / biotype 1B (strain NCTC 13174 / 8081) OX=393305 GN=rraA PE=3 SV=1 - [RRAA_YERE8]	rraA	0	1	0	17.5157	0	72.219	0.441209	Only in CKD4	Only in CKD4	0.63978	0.940079	0	0	0	0	0	0	0	0	0	0	0	0	0	0	0	0	0	0	0	0	0	0	0	0	297.767	0	0	0	0
A1JII1	DNA-directed RNA polymerase subunit beta' OS=Yersinia enterocolitica serotype O:8 / biotype 1B (strain NCTC 13174 / 8081) OX=393305 GN=rpoC PE=3 SV=1 - [RPOC_YERE8]	rpoC	0	1	0	53.6051	0	221.019	0.441209	Only in CKD4	Only in CKD4	0.556056	0.932605	0	0	0	0	0	0	0	0	0	0	0	0	0	0	0	0	0	0	0	0	0	911.287	0	0	0	0	0	0	0
A1SJC7	Alanine--tRNA ligase OS=Nocardioides sp. (strain ATCC BAA-499 / JS614) OX=196162 GN=alaS PE=3 SV=1 - [SYA_NOCSJ]	alaS	0	1	0	26.3192	0	108.517	0.441209	Only in CKD4	Only in CKD4	0.0743286	0.100015	0	0	0	0	0	0	0	0	0	0	0	0	0	447.426	0	0	0	0	0	0	0	0	0	0	0	0	0	0	0
A1TZ48	Enolase OS=Marinobacter nauticus (strain ATCC 700491 / DSM 11845 / VT8) OX=351348 GN=eno PE=3 SV=1 - [ENO_MARN8]	eno	0	1	0	1022.92	0	4217.6	0.441209	Only in CKD4	Only in CKD4	0.63978	0.940079	0	0	0	0	0	0	0	0	0	0	0	0	0	0	0	0	0	0	0	0	0	0	0	0	17389.6	0	0	0	0
A1USC1	Elongation factor Tu 1 OS=Bartonella bacilliformis (strain ATCC 35685 / NCTC 12138 / KC583) OX=360095 GN=tuf1 PE=3 SV=1 - [EFTU1_BARBK]	tuf1	0	1	0	61.5087	0	253.607	0.441209	Only in CKD4	Only in CKD4	0.0743286	0.100015	0	0	0	0	0	0	0	0	0	0	0	0	0	1045.65	0	0	0	0	0	0	0	0	0	0	0	0	0	0	0
A1VZR5	Phosphoenolpyruvate carboxykinase (ATP) OS=Campylobacter jejuni subsp. jejuni serotype O:23/36 (strain 81-176) OX=354242 GN=pckA PE=3 SV=1 - [PCKA_CAMJJ]	pckA	0	1	0	16.1592	0	66.6261	0.441209	Only in CKD4	Only in CKD4	0.774277	0.752711	0	0	0	0	0	0	0	0	0	0	0	0	0	0	0	0	0	0	0	0	0	0	0	0	0	0	0	0	274.706
A2BNW6	Ribosomal RNA small subunit methyltransferase H OS=Prochlorococcus marinus (strain AS9601) OX=146891 GN=rsmH PE=3 SV=1 - [RSMH_PROMS]	rsmH	0	1	0	435.112	0	1794.01	0.441209	Only in CKD4	Only in CKD4	0.63978	0.940079	0	0	0	0	0	0	0	0	0	0	0	0	0	0	0	0	0	0	0	0	0	0	0	0	7396.9	0	0	0	0
A3CKD3	DNA-directed RNA polymerase subunit beta OS=Streptococcus sanguinis (strain SK36) OX=388919 GN=rpoB PE=3 SV=2 - [RPOB_STRSV]	rpoB	0	1	0	55.5462	0	229.023	0.441209	Only in CKD4	Only in CKD4	0.774277	0.752711	0	0	0	0	0	0	0	0	0	0	0	0	0	0	0	0	944.286	0	0	0	0	0	0	0	0	0	0	0	0
A3CL27	Formate--tetrahydrofolate ligase 1 OS=Streptococcus sanguinis (strain SK36) OX=388919 GN=fhs1 PE=3 SV=2 - [FTHS1_STRSV]	fhs1	0	1	0	464.426	0	1914.88	0.441209	Only in CKD4	Only in CKD4	0.774277	0.752711	0	0	0	0	0	0	0	0	0	0	0	0	0	0	0	0	0	0	0	0	0	0	7895.24	0	0	0	0	0	0
A3DAF4	Urocanate hydratase OS=Shewanella baltica (strain OS155 / ATCC BAA-1091) OX=325240 GN=hutU PE=3 SV=1 - [HUTU_SHEB5]	hutU	0	1	0	24.6496	0	101.633	0.441209	Only in CKD4	Only in CKD4	0.63978	0.940079	0	0	0	0	0	0	0	0	0	0	0	0	0	0	0	0	0	0	0	0	0	0	0	0	419.044	0	0	0	0
A4J9C4	Probable transaldolase OS=Desulforamulus reducens (strain ATCC BAA-1160 / DSM 100696 / MI-1) OX=349161 GN=tal PE=3 SV=1 - [TAL_DESRM]	tal	0	1	0	16.4712	0	67.9126	0.441209	Only in CKD4	Only in CKD4	0.63978	0.940079	0	0	0	0	0	0	0	0	0	0	0	0	0	0	0	0	0	0	0	0	0	0	0	0	280.011	0	0	0	0
A4QHG2	Adenylosuccinate synthetase OS=Corynebacterium glutamicum (strain R) OX=340322 GN=purA PE=3 SV=1 - [PURA_CORGB]	purA	0	1	0	1.52635	0	6.29332	0.441209	Only in CKD4	Only in CKD4	0.63978	0.940079	0	0	0	0	0	0	0	0	0	0	0	0	0	0	0	0	0	0	0	0	0	0	0	0	25.948	0	0	0	0
A4SVW0	Elongation factor 4 OS=Polynucleobacter asymbioticus (strain DSM 18221 / CIP 109841 / QLW-P1DMWA-1) OX=312153 GN=lepA PE=3 SV=1 - [LEPA_POLAQ]	lepA	0	1	0	21.9725	0	90.5951	0.441209	Only in CKD4	Only in CKD4	0.96533	0.52429	0	0	0	0	0	0	0	0	0	0	0	0	0	0	0	0	0	0	0	0	0	0	0	0	0	0	373.533	0	0
A4TS31	50S ribosomal protein L10 OS=Yersinia pestis (strain Pestoides F) OX=386656 GN=rplJ PE=3 SV=1 - [RL10_YERPP]	rplJ	0	1	0	3.30927	0	13.6445	0.441209	Only in CKD4	Only in CKD4	0.63978	0.940079	0	0	0	0	0	0	0	0	0	0	0	0	0	0	0	0	0	0	0	0	0	0	0	0	56.2576	0	0	0	0
A4VXL3	Ketol-acid reductoisomerase (NADP(+)) OS=Streptococcus suis (strain 05ZYH33) OX=391295 GN=ilvC PE=3 SV=1 - [ILVC_STRSY]	ilvC	0	1	0	14.4928	0	59.7554	0.441209	Only in CKD4	Only in CKD4	0.0743286	0.100015	0	0	0	0	0	0	0	0	0	0	0	0	0	246.378	0	0	0	0	0	0	0	0	0	0	0	0	0	0	0
A4W6Q6	5'-methylthioadenosine/S-adenosylhomocysteine nucleosidase OS=Enterobacter sp. (strain 638) OX=399742 GN=mtnN PE=3 SV=1 - [MTNN_ENT38]	mtnN	0	1	0	15.0958	0	62.2415	0.441209	Only in CKD4	Only in CKD4	0.63978	0.940079	0	0	0	0	0	0	0	0	0	0	0	0	0	0	0	0	0	0	0	0	0	0	0	0	256.628	0	0	0	0
A4W787	6,7-dimethyl-8-ribityllumazine synthase OS=Enterobacter sp. (strain 638) OX=399742 GN=ribH PE=3 SV=1 - [RISB_ENT38]	ribH	0	1	0	7.3738	0	30.403	0.441209	Only in CKD4	Only in CKD4	0.63978	0.940079	0	0	0	0	0	0	0	0	0	0	0	0	0	0	0	0	0	0	0	0	0	0	0	0	125.355	0	0	0	0
A4W8F0	DNA protection during starvation protein OS=Enterobacter sp. (strain 638) OX=399742 GN=dps PE=3 SV=1 - [DPS_ENT38]	dps	0	1	0	36.9135	0	152.198	0.441209	Only in CKD4	Only in CKD4	0.556056	0.932605	0	0	0	0	0	0	0	0	0	0	0	0	0	0	0	0	0	0	0	0	0	627.53	0	0	0	0	0	0	0
A4WEZ9	50S ribosomal protein L21 OS=Enterobacter sp. (strain 638) OX=399742 GN=rplU PE=3 SV=1 - [RL21_ENT38]	rplU	0	1	0	26.1118	0	107.662	0.441209	Only in CKD4	Only in CKD4	0.63978	0.940079	0	0	0	0	0	0	0	0	0	0	0	0	0	0	0	0	0	0	0	0	0	0	0	0	443.9	0	0	0	0
A5CTA8	Enolase OS=Clavibacter michiganensis subsp. michiganensis (strain NCPPB 382) OX=443906 GN=eno PE=3 SV=1 - [ENO_CLAM3]	eno	0	1	0	6.68706	0	27.5714	0.441209	Only in CKD4	Only in CKD4	0.0743286	0.100015	0	0	0	0	0	0	0	0	0	0	0	0	0	113.68	0	0	0	0	0	0	0	0	0	0	0	0	0	0	0
A5F3F1	GMP synthase [glutamine-hydrolyzing] OS=Vibrio cholerae serotype O1 (strain ATCC 39541 / Classical Ogawa 395 / O395) OX=345073 GN=guaA PE=3 SV=1 - [GUAA_VIBC3]	guaA	0	1	0	16.5302	0	68.1556	0.441209	Only in CKD4	Only in CKD4	0.63978	0.940079	0	0	0	0	0	0	0	0	0	0	0	0	0	0	0	0	0	0	0	0	0	0	0	0	281.013	0	0	0	0
A5ISI2	Glycerol kinase OS=Staphylococcus aureus (strain JH9) OX=359786 GN=glpK PE=3 SV=1 - [GLPK_STAA9]	glpK	0	1	0	7.06094	0	29.113	0.441209	Only in CKD4	Only in CKD4	0.63978	0.940079	0	0	0	0	0	0	0	0	0	0	0	0	0	0	0	0	0	0	0	0	0	0	0	0	120.036	0	0	0	0
A5N2N7	Triosephosphate isomerase OS=Clostridium kluyveri (strain ATCC 8527 / DSM 555 / NCIMB 10680) OX=431943 GN=tpiA PE=3 SV=1 - [TPIS_CLOK5]	tpiA	0	1	0	631.106	0	2602.12	0.441209	Only in CKD4	Only in CKD4	0.821044	0.692673	0	0	0	0	0	0	0	0	0	0	0	0	0	0	0	0	0	0	0	0	0	0	0	10728.8	0	0	0	0	0
A5UAS8	L-fucose isomerase OS=Haemophilus influenzae (strain PittEE) OX=374930 GN=fucI PE=3 SV=1 - [FUCI_HAEIE]	fucI	0	1	0	613.497	0	2529.51	0.441209	Only in CKD4	Only in CKD4	0.63978	0.940079	0	0	0	0	0	0	0	0	0	0	0	0	0	0	0	0	0	0	0	0	0	0	0	0	10429.5	0	0	0	0
A5VIP9	Serine hydroxymethyltransferase OS=Limosilactobacillus reuteri (strain DSM 20016) OX=557436 GN=glyA PE=3 SV=1 - [GLYA_LIMRD]	glyA	0	1	0	12.0973	0	49.8783	0.441209	Only in CKD4	Only in CKD4	0.63978	0.940079	0	0	0	0	0	0	0	0	0	0	0	0	0	0	0	0	0	0	0	0	0	0	0	0	205.653	0	0	0	0
A6KXY5	N-acetyl-gamma-glutamyl-phosphate reductase OS=Phocaeicola vulgatus (strain ATCC 8482 / DSM 1447 / JCM 5826 / CCUG 4940 / NBRC 14291 / NCTC 11154) OX=435590 GN=argC PE=3 SV=1 - [ARGC_PHOV8]	argC	0	1	0	31.4581	0	129.705	0.441209	Only in CKD4	Only in CKD4	0.0743286	0.100015	0	0	0	0	0	0	0	0	0	0	0	0	0	534.787	0	0	0	0	0	0	0	0	0	0	0	0	0	0	0
A6KYJ7	Elongation factor G OS=Phocaeicola vulgatus (strain ATCC 8482 / DSM 1447 / JCM 5826 / CCUG 4940 / NBRC 14291 / NCTC 11154) OX=435590 GN=fusA PE=3 SV=1 - [EFG_PHOV8]	fusA	0	1	0	18.3385	0	75.6116	0.441209	Only in CKD4	Only in CKD4	0.0743286	0.100015	0	0	0	0	0	0	0	0	0	0	0	0	0	311.754	0	0	0	0	0	0	0	0	0	0	0	0	0	0	0
A6KYJ8	30S ribosomal protein S7 OS=Phocaeicola vulgatus (strain ATCC 8482 / DSM 1447 / JCM 5826 / CCUG 4940 / NBRC 14291 / NCTC 11154) OX=435590 GN=rpsG PE=3 SV=1 - [RS7_PHOV8]	rpsG	0	1	0	68.8505	0	283.878	0.441209	Only in CKD4	Only in CKD4	0.774277	0.752711	0	0	0	0	0	0	0	0	0	0	0	0	0	0	0	0	1170.46	0	0	0	0	0	0	0	0	0	0	0	0
A6KYR3	Methionine--tRNA ligase OS=Phocaeicola vulgatus (strain ATCC 8482 / DSM 1447 / JCM 5826 / CCUG 4940 / NBRC 14291 / NCTC 11154) OX=435590 GN=metG PE=3 SV=1 - [SYM_PHOV8]	metG	0	1	0	64.3467	0	265.308	0.441209	Only in CKD4	Only in CKD4	0.0743286	0.100015	0	0	0	0	0	0	0	0	0	0	0	0	0	1093.89	0	0	0	0	0	0	0	0	0	0	0	0	0	0	0
A6KZL1	S-adenosylmethionine synthase OS=Phocaeicola vulgatus (strain ATCC 8482 / DSM 1447 / JCM 5826 / CCUG 4940 / NBRC 14291 / NCTC 11154) OX=435590 GN=metK PE=3 SV=1 - [METK_PHOV8]	metK	0	1	0	49.533	0	204.23	0.441209	Only in CKD4	Only in CKD4	0.0743286	0.100015	0	0	0	0	0	0	0	0	0	0	0	0	0	842.061	0	0	0	0	0	0	0	0	0	0	0	0	0	0	0
A6L0A5	Polyribonucleotide nucleotidyltransferase OS=Phocaeicola vulgatus (strain ATCC 8482 / DSM 1447 / JCM 5826 / CCUG 4940 / NBRC 14291 / NCTC 11154) OX=435590 GN=pnp PE=3 SV=1 - [PNP_PHOV8]	pnp	0	1	0	116.903	0	482.003	0.441209	Only in CKD4	Only in CKD4	0.0743286	0.100015	0	0	0	0	0	0	0	0	0	0	0	0	0	1987.35	0	0	0	0	0	0	0	0	0	0	0	0	0	0	0
A6L4C4	Aspartate 1-decarboxylase OS=Phocaeicola vulgatus (strain ATCC 8482 / DSM 1447 / JCM 5826 / CCUG 4940 / NBRC 14291 / NCTC 11154) OX=435590 GN=panD PE=3 SV=1 - [PAND_PHOV8]	panD	0	1	0	27.2847	0	112.498	0.441209	Only in CKD4	Only in CKD4	0.821044	0.692673	0	0	0	0	0	0	0	0	0	0	0	0	0	0	0	0	0	0	0	0	0	0	0	463.84	0	0	0	0	0
A6LFP0	Methionine--tRNA ligase OS=Parabacteroides distasonis (strain ATCC 8503 / DSM 20701 / CIP 104284 / JCM 5825 / NCTC 11152) OX=435591 GN=metG PE=3 SV=1 - [SYM_PARD8]	metG	0	1	0	113.025	0	466.015	0.441209	Only in CKD4	Only in CKD4	0.985726	0.472941	0	0	0	0	0	0	0	0	0	0	0	0	1921.43	0	0	0	0	0	0	0	0	0	0	0	0	0	0	0	0
A6LIG0	Chaperonin GroEL OS=Parabacteroides distasonis (strain ATCC 8503 / DSM 20701 / CIP 104284 / JCM 5825 / NCTC 11152) OX=435591 GN=groEL PE=3 SV=1 - [CH60_PARD8]	groEL	0	1	0	23.6368	0	97.4571	0.441209	Only in CKD4	Only in CKD4	0.774277	0.752711	0	0	0	0	0	0	0	0	0	0	0	0	0	0	0	0	0	0	0	0	0	0	401.826	0	0	0	0	0	0
A6LM32	Chaperone protein DnaK OS=Thermosipho melanesiensis (strain DSM 12029 / CIP 104789 / BI429) OX=391009 GN=dnaK PE=3 SV=1 - [DNAK_THEM4]	dnaK	0	1	0	14.7019	0	60.6176	0.441209	Only in CKD4	Only in CKD4	0.556056	0.932605	0	0	0	0	0	0	0	0	0	0	0	0	0	0	0	0	0	0	0	0	0	249.933	0	0	0	0	0	0	0
A6LPL1	Formate--tetrahydrofolate ligase OS=Clostridium beijerinckii (strain ATCC 51743 / NCIMB 8052) OX=290402 GN=fhs PE=3 SV=1 - [FTHS_CLOB8]	fhs	0	1	0	168.535	0	694.888	0.441209	Only in CKD4	Only in CKD4	0.985726	0.472941	0	0	0	0	0	0	0	0	0	0	0	0	2865.1	0	0	0	0	0	0	0	0	0	0	0	0	0	0	0	0
A6LR07	2,3-bisphosphoglycerate-independent phosphoglycerate mutase OS=Clostridium beijerinckii (strain ATCC 51743 / NCIMB 8052) OX=290402 GN=gpmI PE=3 SV=1 - [GPMI_CLOB8]	gpmI	0	1	0	106.972	0	441.057	0.441209	Only in CKD4	Only in CKD4	0.63978	0.940079	0	0	0	0	0	0	0	0	0	0	0	0	0	0	0	0	0	0	0	0	0	0	0	0	1818.52	0	0	0	0
A6LUK9	Serine hydroxymethyltransferase OS=Clostridium beijerinckii (strain ATCC 51743 / NCIMB 8052) OX=290402 GN=glyA PE=3 SV=1 - [GLYA_CLOB8]	glyA	0	1	0	61.411	0	253.204	0.441209	Only in CKD4	Only in CKD4	0.985726	0.472941	0	0	0	0	0	0	0	0	0	0	0	0	1043.99	0	0	0	0	0	0	0	0	0	0	0	0	0	0	0	0
A6M3K0	Adenylosuccinate synthetase OS=Clostridium beijerinckii (strain ATCC 51743 / NCIMB 8052) OX=290402 GN=purA PE=3 SV=1 - [PURA_CLOB8]	purA	0	1	0	84.4649	0	348.258	0.441209	Only in CKD4	Only in CKD4	0.985726	0.472941	0	0	0	0	0	0	0	0	0	0	0	0	1435.9	0	0	0	0	0	0	0	0	0	0	0	0	0	0	0	0
A6SXG3	Enolase OS=Janthinobacterium sp. (strain Marseille) OX=375286 GN=eno PE=3 SV=1 - [ENO_JANMA]	eno	0	1	0	105.709	0	435.849	0.441209	Only in CKD4	Only in CKD4	0.63978	0.940079	0	0	0	0	0	0	0	0	0	0	0	0	0	0	0	0	0	0	0	0	0	0	0	0	1797.05	0	0	0	0
A6T962	Deoxyribose-phosphate aldolase OS=Klebsiella pneumoniae subsp. pneumoniae (strain ATCC 700721 / MGH 78578) OX=272620 GN=deoC PE=3 SV=1 - [DEOC_KLEP7]	deoC	0	1	0	1.80805	0	7.45478	0.441209	Only in CKD4	Only in CKD4	0.63978	0.940079	0	0	0	0	0	0	0	0	0	0	0	0	0	0	0	0	0	0	0	0	0	0	0	0	30.7368	0	0	0	0
A6TCA1	4-hydroxy-tetrahydrodipicolinate synthase OS=Klebsiella pneumoniae subsp. pneumoniae (strain ATCC 700721 / MGH 78578) OX=272620 GN=dapA PE=3 SV=1 - [DAPA_KLEP7]	dapA	0	1	0	13.662	0	56.33	0.441209	Only in CKD4	Only in CKD4	0.63978	0.940079	0	0	0	0	0	0	0	0	0	0	0	0	0	0	0	0	0	0	0	0	0	0	0	0	232.255	0	0	0	0
A6TD53	Enolase OS=Klebsiella pneumoniae subsp. pneumoniae (strain ATCC 700721 / MGH 78578) OX=272620 GN=eno PE=3 SV=1 - [ENO_KLEP7]	eno	0	1	0	32.9033	0	135.664	0.441209	Only in CKD4	Only in CKD4	0.229899	0.373415	0	0	0	0	0	0	0	0	0	0	0	0	0	0	0	0	0	0	0	0	559.357	0	0	0	0	0	0	0	0
A6TEV7	50S ribosomal protein L6 OS=Klebsiella pneumoniae subsp. pneumoniae (strain ATCC 700721 / MGH 78578) OX=272620 GN=rplF PE=3 SV=1 - [RL6_KLEP7]	rplF	0	1	0	6.47268	0	26.6876	0.441209	Only in CKD4	Only in CKD4	0.63978	0.940079	0	0	0	0	0	0	0	0	0	0	0	0	0	0	0	0	0	0	0	0	0	0	0	0	110.036	0	0	0	0
A6TEX2	50S ribosomal protein L3 OS=Klebsiella pneumoniae subsp. pneumoniae (strain ATCC 700721 / MGH 78578) OX=272620 GN=rplC PE=3 SV=1 - [RL3_KLEP7]	rplC	0	1	0	62.801	0	258.935	0.441209	Only in CKD4	Only in CKD4	0.63978	0.940079	0	0	0	0	0	0	0	0	0	0	0	0	0	0	0	0	0	0	0	0	0	0	0	0	1067.62	0	0	0	0
A6TI29	Beta-galactosidase 2 OS=Klebsiella pneumoniae subsp. pneumoniae (strain ATCC 700721 / MGH 78578) OX=272620 GN=lacZ2 PE=3 SV=1 - [BGAL2_KLEP7]	lacZ2	0	1	0	64.3425	0	265.291	0.441209	Only in CKD4	Only in CKD4	0.63978	0.940079	0	0	0	0	0	0	0	0	0	0	0	0	0	0	0	0	0	0	0	0	0	0	0	0	1093.82	0	0	0	0
A6TPR4	Bifunctional protein FolD OS=Alkaliphilus metalliredigens (strain QYMF) OX=293826 GN=folD PE=3 SV=1 - [FOLD_ALKMQ]	folD	0	1	0	128.087	0	528.115	0.441209	Only in CKD4	Only in CKD4	0.985726	0.472941	0	0	0	0	0	0	0	0	0	0	0	0	2177.47	0	0	0	0	0	0	0	0	0	0	0	0	0	0	0	0
A6VPA9	50S ribosomal protein L20 OS=Actinobacillus succinogenes (strain ATCC 55618 / DSM 22257 / CCUG 43843 / 130Z) OX=339671 GN=rplT PE=3 SV=1 - [RL20_ACTSZ]	rplT	0	1	0	13.762	0	56.7421	0.441209	Only in CKD4	Only in CKD4	0.63978	0.940079	0	0	0	0	0	0	0	0	0	0	0	0	0	0	0	0	0	0	0	0	0	0	0	0	233.954	0	0	0	0
A6VQY7	Periplasmic nitrate reductase OS=Actinobacillus succinogenes (strain ATCC 55618 / DSM 22257 / CCUG 43843 / 130Z) OX=339671 GN=napA PE=3 SV=1 - [NAPA_ACTSZ]	napA	0	1	0	126.013	0	519.565	0.441209	Only in CKD4	Only in CKD4	0.821044	0.692673	0	0	0	0	0	0	0	0	0	0	0	0	0	0	0	0	0	0	0	0	0	0	0	2142.22	0	0	0	0	0
A7HCC4	Enolase OS=Anaeromyxobacter sp. (strain Fw109-5) OX=404589 GN=eno PE=3 SV=1 - [ENO_ANADF]	eno	0	1	0	185.966	0	766.758	0.441209	Only in CKD4	Only in CKD4	0.229899	0.373415	0	0	0	0	0	0	0	0	0	0	0	0	0	0	0	0	0	0	0	0	3161.42	0	0	0	0	0	0	0	0
[truncated: 609 more rows]
