# Supplementary material for: Investigation of the human-gut-kidney axis by fecal proteomics, highlights molecular mechanisms affected in CKD
Source: Heliyon. 2024 Jun 11;10(12):e32828. doi: 10.1016/j.heliyon.2024.e32828 (PMC11226915; doi:10.1016/j.heliyon.2024.e32828)
Supplement: Multimedia component 6 [file mmc6.xlsx]

## Sheet: ProteinsPerBacteria
Table S6: KEGG pathways associated with proteins identified from the top four bacterial species generating highest number of proteins
Bacterial species	Protein Count
Escherichia coli	172
Bacteroides fragilis	45
Phocaeicola vulgatus	33
Bacteroides thetaiotaomicron	30
Porphyromonas gingivalis	12
Agathobacter rectalis	11
Klebsiella pneumoniae	11
Lachnoclostridium phytofermentans	11
Lachnospira eligens	11
Clostridium botulinum	10
Clostridium perfringens	10
Parabacteroides distasonis	10
Salmonella typhimurium	10
Clostridium beijerinckii	8
Clostridium acetobutylicum	7
Actinobacillus pleuropneumoniae serotype 5b	6
Bacillus subtilis	6
Bacillus subtilis	6
Clostridioides difficile	6
Clostridioides difficile	6
Corynebacterium glutamicum	6
Prochlorococcus marinus	6
Pseudomonas aeruginosa	6
Bifidobacterium adolescentis	5
Cronobacter sakazakii	5
Enterobacter sp.	5
Lactiplantibacillus plantarum	5
Mycobacterium tuberculosis	5
Mycolicibacterium smegmatis	5
Synechococcus sp.	5
Yersinia enterocolitica serotype O:8 / biotype 1B	5
Campylobacter jejuni subsp. jejuni serotype O:23/36	4
Clostridium novyi	4
Desulfitobacterium hafniense	4
Escherichia fergusonii	4
Halalkalibacterium halodurans	4
Pelobacter propionicus	4
Staphylococcus aureus	4
Synechocystis sp.	4
Thermotoga maritima	4
Acetivibrio thermocellus	3
Acholeplasma laidlawii	3
Bifidobacterium animalis subsp. lactis	3
Bradyrhizobium diazoefficiens	3
Brevibacillus brevis	3
Clostridium tetani	3
Cupriavidus necator	3
Cytophaga hutchinsonii	3
Dehalococcoides mccartyi	3
Desulfococcus oleovorans	3
Enterococcus faecalis	3
Erwinia tasmaniensis	3
Finegoldia magna	3
Flavobacterium johnsoniae	3
Geobacter sulfurreducens	3
Haemophilus influenzae	3
Histophilus somni	3
Lactobacillus gasseri	3
Latilactobacillus sakei subsp. sakei	3
Legionella pneumophila	3
Leuconostoc mesenteroides subsp. mesenteroides	3
Marinobacter nauticus	3
Moorella thermoacetica	3
Mycoplasma pneumoniae	3
Photorhabdus laumondii subsp. laumondii	3
Rhizobium meliloti	3
Streptococcus mutans serotype c	3
Streptococcus sanguinis	3
Syntrophus aciditrophicus	3
Actinobacillus succinogenes	2
Agrobacterium radiobacter	2
Akkermansia muciniphila	2
Aliarcobacter butzleri	2
Alkalihalobacillus clausii	2
Alkalilimnicola ehrlichii	2
Alkaliphilus metalliredigens	2
Alkaliphilus oremlandii	2
Borreliella afzelii	2
Borreliella burgdorferi	2
Brachyspira hyodysenteriae	2
Buchnera aphidicola subsp. Baizongia pistaciae	2
Buchnera aphidicola subsp. Schizaphis graminum	2
Caldicellulosiruptor saccharolyticus	2
Caulobacter vibrioides	2
Cellvibrio japonicus	2
Cereibacter sphaeroides	2
Chlorobaculum parvum	2
Chloroherpeton thalassium	2
Citrobacter koseri	2
Clavibacter michiganensis subsp. michiganensis	2
Edwardsiella ictaluri	2
Ehrlichia chaffeensis	2
Formosa agariphila	2
Geobacter metallireducens	2
Helicobacter pylori	2
Lactobacillus delbrueckii subsp. bulgaricus	2
Lactobacillus helveticus	2
Lactococcus lactis subsp. lactis	2
Lawsonia intracellularis	2
Listeria monocytogenes serotype 4b	2
Listeria welshimeri serovar 6b	2
Macrococcus caseolyticus	2
Mannheimia succiniciproducens	2
Methylocella silvestris	2
Microcystis aeruginosa	2
Nitrosomonas eutropha	2
Oenococcus oeni	2
Orientia tsutsugamushi	2
Parvibaculum lavamentivorans	2
Pasteurella multocida	2
Pectobacterium carotovorum subsp. carotovorum	2
Pediococcus pentosaceus	2
Polynucleobacter asymbioticus	2
Protochlamydia amoebophila	2
Psychrobacter arcticus	2
Psychrobacter sp.	2
Rhizobium leguminosarum bv. viciae	2
Rhodococcus opacus	2
Salmonella arizonae	2
Shewanella baltica	2
Shewanella denitrificans	2
Staphylococcus carnosus	2
Streptococcus gordonii	2
Streptococcus pneumoniae serotype 4	2
Streptococcus thermophilus	2
Symbiobacterium thermophilum	2
Synechococcus elongatus	2
Syntrophomonas wolfei subsp. wolfei	2
Thermosipho melanesiensis	2
Thermus thermophilus	2
Treponema denticola	2
Treponema pallidum	2
Vibrio cholerae serotype O1	2
Vibrio parahaemolyticus serotype O3:K6	2
Vibrio vulnificus	2
Acaryochloris marina	1
Acetoanaerobium sticklandii	1
Acidiphilium cryptum	1
Acinetobacter baumannii	1
Acinetobacter baylyi	1
Acinetobacter venetianus	1
Aeromonas salmonicida	1
Albidiferax ferrireducens	1
Aliivibrio fischeri	1
Aliivibrio salmonicida	1
Amoebophilus asiaticus	1
Anaeromyxobacter sp.	1
Anaerostipes caccae	1
Anaplasma phagocytophilum	1
Aromatoleum aromaticum	1
Azoarcus sp.	1
Bacillus licheniformis	1
Bacillus pumilus	1
Bacillus thuringiensis	1
Bacillus velezensis	1
Bacteroides ovatus	1
Bartonella bacilliformis	1
Bartonella tribocorum	1
Bdellovibrio bacteriovorus	1
Beijerinckia indica subsp. indica	1
Bifidobacterium longum	1
Blochmannia pennsylvanicus	1
Bordetella avium	1
Bordetella parapertussis	1
Bordetella petrii	1
Brucella suis biovar 1	1
Buchnera aphidicola subsp. Acyrthosiphon pisum	1
Burkholderia multivorans	1
Burkholderia vietnamiensis	1
Caldanaerobacter subterraneus subsp. tengcongensis	1
Caldicellulosiruptor bescii	1
Campylobacter concisus	1
Campylobacter jejuni subsp. doylei	1
Campylobacter lari	1
Caulobacter sp.	1
Chelativorans sp.	1
Chitinophaga pinensis	1
Chlamydia trachomatis	1
Chlorobaculum tepidum	1
Chlorobium limicola	1
Chlorobium luteolum	1
Chlorobium phaeovibrioides	1
Chromobacterium violaceum	1
Chromohalobacter salexigens	1
Citrifermentans bemidjiense	1
Clavibacter michiganensis subsp. sepedonicus	1
Clostridium kluyveri	1
Colwellia psychrerythraea	1
Corynebacterium aurimucosum	1
Corynebacterium diphtheriae	1
Corynebacterium efficiens	1
Crocosphaera subtropica	1
Cupriavidus taiwanensis	1
Cyanothece sp.	1
Deinococcus deserti	1
Deinococcus geothermalis	1
Deinococcus radiodurans	1
Delftia acidovorans	1
Desulforamulus reducens	1
Desulforudis audaxviator	1
Desulfovibrio vulgaris subsp. vulgaris	1
Dictyoglomus thermophilum	1
Dinoroseobacter shibae	1
Elusimicrobium minutum	1
Enterococcus faecium	1
Exiguobacterium sp.	1
Faecalibacterium prausnitzii	1
Fervidobacterium nodosum	1
Flavobacterium psychrophilum	1
Frankia casuarinae	1
Fusobacterium nucleatum subsp. nucleatum	1
Geobacillus kaustophilus	1
Geobacter sp.	1
Glaesserella parasuis serovar 5	1
Gloeobacter violaceus	1
Gramella forsetii	1
Granulibacter bethesdensis	1
Hahella chejuensis	1
Hydrogenovibrio crunogenus	1
Janthinobacterium sp.	1
Kocuria rhizophila	1
Koribacter versatilis	1
Lacticaseibacillus paracasei	1
Lactococcus lactis subsp. cremoris	1
Laribacter hongkongensis	1
Leifsonia xyli subsp. xyli	1
Leptospira biflexa serovar Patoc	1
Leptospira borgpetersenii serovar Hardjo-bovis	1
Levilactobacillus brevis	1
Ligilactobacillus salivarius	1
Limosilactobacillus fermentum	1
Limosilactobacillus reuteri	1
Listeria innocua serovar 6a	1
Magnetococcus marinus	1
Megalodesulfovibrio gigas	1
Mesoplasma florum	1
Methylacidiphilum infernorum	1
Methylobacillus flagellatus	1
Methylococcus capsulatus	1
Methylorubrum extorquens	1
Mycobacterium leprae	1
Mycobacterium sp.	1
Mycobacterium ulcerans	1
Mycolicibacterium paratuberculosis	1
Mycoplasma gallisepticum	1
Mycoplasma mycoides subsp. mycoides SC	1
Myxococcus xanthus	1
Natranaerobius thermophilus	1
Neisseria meningitidis serogroup C / serotype 2a	1
Nitratiruptor sp.	1
Nitrosospira multiformis	1
Nocardioides sp.	1
Oceanobacillus iheyensis	1
Oleidesulfovibrio alaskensis	1
Paraburkholderia phymatum	1
Paracoccus denitrificans	1
Pectobacterium atrosepticum	1
Persephonella marina	1
Petrotoga mobilis	1
Photobacterium profundum	1
Priestia megaterium	1
Prosthecochloris aestuarii	1
Proteus mirabilis	1
Pseudomonas entomophila	1
Pseudomonas savastanoi pv. phaseolicola	1
Pseudothermotoga lettingae	1
Psychromonas ingrahamii	1
Ralstonia solanacearum	1
Rhodopirellula baltica	1
Rhodopseudomonas palustris	1
Rickettsia africae	1
Rickettsia akari	1
Rickettsia rickettsii	1
Rippkaea orientalis	1
Roseburia hominis	1
Roseiflexus sp.	1
Ruegeria sp.	1
Ruminiclostridium cellulolyticum	1
Ruminococcus albus	1
Salinibacter ruber	1
Salmonella paratyphi A	1
Serratia proteamaculans	1
Shewanella oneidensis	1
Shewanella piezotolerans	1
Shewanella sediminis	1
Shigella boydii serotype 18	1
Shigella boydii serotype 4	1
Shimwellia blattae	1
Sinorhizobium fredii	1
Sodalis glossinidius	1
Solibacter usitatus	1
Sorangium cellulosum	1
Sphingopyxis alaskensis	1
Spirochaeta thermophila	1
Staphylococcus epidermidis	1
Streptococcus agalactiae serotype Ia	1
Streptococcus agalactiae serotype III	1
Streptococcus pneumoniae	1
Streptococcus pneumoniae serotype 19F	1
Streptococcus pyogenes serotype M3	1
Streptococcus pyogenes serotype M49	1
Streptococcus pyogenes serotype M5	1
Streptococcus salivarius	1
Streptococcus suis	1
Streptomyces avermitilis	1
Streptomyces griseus subsp. griseus	1
Sulcia muelleri	1
Sulfurimonas denitrificans	1
Sulfurovum sp.	1
Syntrophotalea carbinolica	1
Thermoanaerobacter sp.	1
Thermobifida fusca	1
Thermodesulfovibrio yellowstonii	1
Thermosipho africanus	1
Thermosynechococcus vestitus	1
Thermotoga neapolitana	1
Thermotoga petrophila	1
Thiobacillus denitrificans	1
Trichodesmium erythraeum	1
Trichormus variabilis	1
Tropheryma whipplei	1
Ureaplasma parvum serovar 3	1
Verminephrobacter eiseniae	1
Wolbachia sp. subsp. Brugia malayi	1
Wolbachia sp. subsp. Drosophila simulans	1
Wolinella succinogenes	1
Xylella fastidiosa	1
Yersinia pestis	1
Yersinia pseudotuberculosis serotype I	1
Acidithiobacillus ferridurans	0
Aeromonas hydrophila	0
Anaerobiospirillum succiniciproducens	0
Anaerotignum propionicum	0
Anybacillus flavithermus	0
Azobacteroides pseudotrichonymphae genomovar. CFP2	0
Bacillus cytoticus	0
Baumannia cicadellinicola subsp. Homalodisca coagulata	0
Bilophila wadsworthia	0
Buchnera aphidicola subsp. Melaphis rhois	0
Carbydothermus hydrogenoformans	0
Castellaniella defragrans	0
Cellulophaga lytica	0
Chlamydia pneumoniae	0
Citrobacter freundii	0
Clostridium pasteurianum	0
Clostridium symbiosum	0
Endomicrobium trichonymphae	0
Enterobacter agglomerans	0
Escherichia phage T5	0
Geobacillus stearothermophilus	0
Gluconobacter ydans	0
Herminiimonas arsenicydans	0
Kitasatospora aureofaciens	0
Klebsiella aerogenes	0
Lactobacillus casei	0
Lactococcus phage p2	0
Legionella jeonii	0
Lelliottia amnigena	0
Megasphaera elsdenii	0
Mesomycoplasma hyopneumoniae	0
Mycolicibacterium peregrinum	0
Neisseria polysaccharea	0
Peptococcus niger	0
Phytoplasma australiense	0
Prevotella loescheii	0
Prevotella ruminicola	0
Pseudescherichia vulneris	0
Pseudomonas fluorescens	0
Rhodococcus globerulus	0
Rhodococcus rhodochrous	0
Ruminococcus flavefaciens	0
Ruthia magnifica subsp. Calyptogena magnifica	0
Salmonella anatum	0
Salmonella muenchen	0
Salmonella rubislaw	0
Selenomonas ruminantium	0
Serratia marcescens	0
Shigella flexneri	0
Staphylococcus hyicus	0
Streptococcus downei	0
Streptococcus dysgalactiae subsp. equisimilis	0
Streptococcus pyogenes	0
Streptomyces lividus	0
Streptomyces wedmorensis	0
Syntrophobacter fumaridans	0
Tannerella forsythia	0
Thermus aquaticus	0
Unknown prokaryotic organism	0
Ureibacillus thermosphaericus	0
Variovorax paradus	0
Vibrio anguillarum	0
Vibrio mimicus	0
Wigglesworthia glossinidia brevipalpis	0
Xanthobacter flavus	0

## Sheet: B.fragilis
Table S6: KEGG pathways associated with proteins identified from the top four bacterial species generating highest number of proteins															Protein-Protein Interaction network developed by STRINGDB
#category	term ID	term description	observed gene count	background gene count	strength	matching proteins in your network (IDs)	matching proteins in your network (labels)	false discovery rate
GO Process	GO:0072593	Reactive oxygen species metabolic process	2	3	2.64	295405.BF1245,295405.BF2527	katA,sodB	0.0227
GO Function	GO:0016491	Oxidoreductase activity	5	263	1.09	295405.BF0967,295405.BF1245,295405.BF2527,295405.BF3444,295405.BF3635	gap,katA,sodB,leuB,gdhB	0.0083
KEGG	bfr01100	Metabolic pathways	6	594	0.82	295405.BF0967,295405.BF1040,295405.BF1245,295405.BF1729,295405.BF3444,295405.BF3635	gap,glnA,katA,nanH,leuB,gdhB	0.003
KEGG	bfr00910	Nitrogen metabolism	2	9	2.16	295405.BF1040,295405.BF3635	glnA,gdhB	0.0054
KEGG	bfr00220	Arginine biosynthesis	2	13	2	295405.BF1040,295405.BF3635	glnA,gdhB	0.0069
KEGG	bfr01230	Biosynthesis of amino acids	3	105	1.27	295405.BF0967,295405.BF1040,295405.BF3444	gap,glnA,leuB	0.0103
KEGG	bfr00250	Alanine, aspartate and glutamate metabolism	2	31	1.63	295405.BF1040,295405.BF3635	glnA,gdhB	0.0147
KEGG	bfr00630	Glyoxylate and dicarboxylate metabolism	2	26	1.7	295405.BF1040,295405.BF1245	glnA,katA	0.0147
KEGG	bfr01120	Microbial metabolism in diverse environments	3	130	1.18	295405.BF0967,295405.BF1040,295405.BF3635	gap,glnA,gdhB	0.0147
UniProt Keywords	KW-0560	Oxidoreductase	5	81	1.61	295405.BF0967,295405.BF1245,295405.BF2527,295405.BF3444,295405.BF3635	gap,katA,sodB,leuB,gdhB	8.6e-06
UniProt Keywords	KW-0520	NAD	3	49	1.6	295405.BF0967,295405.BF3444,295405.BF3635	gap,leuB,gdhB	0.0048
UniProt Keywords	KW-0479	Metal-binding	4	209	1.1	295405.BF1040,295405.BF1245,295405.BF2527,295405.BF3444	glnA,katA,sodB,leuB	0.0097
															number of nodes:	7	avg. local clustering coefficient:	0.571
															number of edges:	3	expected number of edges:	1
															average node degree:	0.857	PPI enrichment p-value:	0.0337

## Sheet: B.thetaiotaomicron
Table S6: KEGG pathways associated with proteins identified from the top four bacterial species generating highest number of proteins														Protein-Protein Interaction network developed by STRINGDB
#category	term ID	term description	observed gene count	background gene count	strength	matching proteins in your network (IDs)	matching proteins in your network (labels)	false discovery rate
GO Process	GO:0044281	Small molecule metabolic process	22	532	0.82	226186.BT_0351,226186.BT_0590,226186.BT_0793,226186.BT_0823,226186.BT_1102,226186.BT_1153,226186.BT_1672,226186.BT_1843,226186.BT_1857,226186.BT_1970,226186.BT_2517,226186.BT_2748,226186.BT_2790,226186.BT_2797,226186.BT_3231,226186.BT_3764,226186.BT_3812,226186.BT_3911,226186.BT_3929,226186.BT_4106,226186.BT_4206,226186.BT_4572	araA,pyrG,xylA,uxaC,pfkA1,serC,pgk,purA,leuB,gdhA,ispG,gltX,pckA,ahcY,kduI1,rhaA,purH,mdh,tpiA,kduI2,lpxC/fabZ,eno	4.22e-12
GO Process	GO:0016052	Carbohydrate catabolic process	14	132	1.23	226186.BT_0351,226186.BT_0793,226186.BT_0823,226186.BT_1102,226186.BT_1672,226186.BT_3231,226186.BT_3699,226186.BT_3701,226186.BT_3702,226186.BT_3703,226186.BT_3764,226186.BT_3929,226186.BT_4106,226186.BT_4572	araA,xylA,uxaC,pfkA1,pgk,kduI1,susF,susD,susC,susB,rhaA,tpiA,kduI2,eno	1.68e-11
GO Process	GO:0005996	Monosaccharide metabolic process	10	68	1.37	226186.BT_0351,226186.BT_0793,226186.BT_0823,226186.BT_1102,226186.BT_1672,226186.BT_2790,226186.BT_3231,226186.BT_3764,226186.BT_3929,226186.BT_4106	araA,xylA,uxaC,pfkA1,pgk,pckA,kduI1,rhaA,tpiA,kduI2	6.28e-09
GO Process	GO:0019752	Carboxylic acid metabolic process	15	275	0.94	226186.BT_0590,226186.BT_0823,226186.BT_1102,226186.BT_1153,226186.BT_1672,226186.BT_1857,226186.BT_1970,226186.BT_2517,226186.BT_2748,226186.BT_3231,226186.BT_3911,226186.BT_3929,226186.BT_4106,226186.BT_4206,226186.BT_4572	pyrG,uxaC,pfkA1,serC,pgk,leuB,gdhA,ispG,gltX,kduI1,mdh,tpiA,kduI2,lpxC/fabZ,eno	7.03e-09
GO Process	GO:0046365	Monosaccharide catabolic process	7	25	1.65	226186.BT_0351,226186.BT_0793,226186.BT_0823,226186.BT_1102,226186.BT_3231,226186.BT_3764,226186.BT_4106	araA,xylA,uxaC,pfkA1,kduI1,rhaA,kduI2	6.84e-08
GO Process	GO:0032787	Monocarboxylic acid metabolic process	9	87	1.22	226186.BT_0823,226186.BT_1102,226186.BT_1672,226186.BT_2517,226186.BT_3231,226186.BT_3929,226186.BT_4106,226186.BT_4206,226186.BT_4572	uxaC,pfkA1,pgk,ispG,kduI1,tpiA,kduI2,lpxC/fabZ,eno	4.08e-07
GO Process	GO:0044282	Small molecule catabolic process	8	62	1.31	226186.BT_0351,226186.BT_0793,226186.BT_0823,226186.BT_1102,226186.BT_3231,226186.BT_3764,226186.BT_3929,226186.BT_4106	araA,xylA,uxaC,pfkA1,kduI1,rhaA,tpiA,kduI2	6.47e-07
GO Process	GO:0005975	Carbohydrate metabolic process	17	578	0.67	226186.BT_0351,226186.BT_0793,226186.BT_0823,226186.BT_1033,226186.BT_1102,226186.BT_1672,226186.BT_2790,226186.BT_3231,226186.BT_3699,226186.BT_3701,226186.BT_3702,226186.BT_3703,226186.BT_3764,226186.BT_3929,226186.BT_4106,226186.BT_4206,226186.BT_4572	araA,xylA,uxaC,BT_1033,pfkA1,pgk,pckA,kduI1,susF,susD,susC,susB,rhaA,tpiA,kduI2,lpxC/fabZ,eno	7.32e-07
GO Process	GO:0071704	Organic substance metabolic process	28	2131	0.32	226186.BT_0351,226186.BT_0590,226186.BT_0793,226186.BT_0823,226186.BT_1033,226186.BT_1102,226186.BT_1153,226186.BT_1672,226186.BT_1843,226186.BT_1857,226186.BT_1970,226186.BT_2517,226186.BT_2748,226186.BT_2790,226186.BT_2797,226186.BT_3231,226186.BT_3450,226186.BT_3699,226186.BT_3701,226186.BT_3702,226186.BT_3703,226186.BT_3764,226186.BT_3812,226186.BT_3911,226186.BT_3929,226186.BT_4106,226186.BT…	araA,pyrG,xylA,uxaC,BT_1033,pfkA1,serC,pgk,purA,leuB,gdhA,ispG,gltX,pckA,ahcY,kduI1,murD,susF,susD,susC,susB,rhaA,purH,mdh,tpiA,kduI2,lpxC/fabZ,eno	2.04e-06
GO Process	GO:0044238	Primary metabolic process	26	1866	0.35	226186.BT_0351,226186.BT_0590,226186.BT_0793,226186.BT_0823,226186.BT_1033,226186.BT_1102,226186.BT_1153,226186.BT_1672,226186.BT_1843,226186.BT_1857,226186.BT_1970,226186.BT_2517,226186.BT_2748,226186.BT_2790,226186.BT_3231,226186.BT_3699,226186.BT_3701,226186.BT_3702,226186.BT_3703,226186.BT_3764,226186.BT_3812,226186.BT_3911,226186.BT_3929,226186.BT_4106,226186.BT_4206,226186.BT_4572	araA,pyrG,xylA,uxaC,BT_1033,pfkA1,serC,pgk,purA,leuB,gdhA,ispG,gltX,pckA,kduI1,susF,susD,susC,susB,rhaA,purH,mdh,tpiA,kduI2,lpxC/fabZ,eno	8.96e-06
GO Process	GO:0019637	Organophosphate metabolic process	10	189	0.93	226186.BT_0351,226186.BT_0590,226186.BT_1102,226186.BT_1672,226186.BT_1843,226186.BT_2517,226186.BT_3812,226186.BT_3929,226186.BT_4206,226186.BT_4572	araA,pyrG,pfkA1,pgk,purA,ispG,purH,tpiA,lpxC/fabZ,eno	1.33e-05
GO Process	GO:0044237	Cellular metabolic process	24	1633	0.37	226186.BT_0351,226186.BT_0590,226186.BT_0823,226186.BT_1102,226186.BT_1153,226186.BT_1672,226186.BT_1843,226186.BT_1857,226186.BT_1970,226186.BT_2517,226186.BT_2748,226186.BT_2797,226186.BT_3231,226186.BT_3450,226186.BT_3699,226186.BT_3701,226186.BT_3702,226186.BT_3703,226186.BT_3812,226186.BT_3911,226186.BT_3929,226186.BT_4106,226186.BT_4206,226186.BT_4572	araA,pyrG,uxaC,pfkA1,serC,pgk,purA,leuB,gdhA,ispG,gltX,ahcY,kduI1,murD,susF,susD,susC,susB,purH,mdh,tpiA,kduI2,lpxC/fabZ,eno	2.77e-05
GO Process	GO:1901135	Carbohydrate derivative metabolic process	11	268	0.82	226186.BT_0351,226186.BT_0590,226186.BT_1102,226186.BT_1672,226186.BT_1843,226186.BT_2517,226186.BT_3450,226186.BT_3812,226186.BT_3929,226186.BT_4206,226186.BT_4572	araA,pyrG,pfkA1,pgk,purA,ispG,murD,purH,tpiA,lpxC/fabZ,eno	2.87e-05
GO Process	GO:0009259	Ribonucleotide metabolic process	7	85	1.12	226186.BT_0590,226186.BT_1102,226186.BT_1672,226186.BT_1843,226186.BT_3812,226186.BT_3929,226186.BT_4572	pyrG,pfkA1,pgk,purA,purH,tpiA,eno	6.55e-05
GO Process	GO:0044248	Cellular catabolic process	8	138	0.97	226186.BT_0823,226186.BT_3231,226186.BT_3699,226186.BT_3701,226186.BT_3702,226186.BT_3703,226186.BT_3929,226186.BT_4106	uxaC,kduI1,susF,susD,susC,susB,tpiA,kduI2	0.00011
GO Process	GO:0000272	Polysaccharide catabolic process	6	60	1.2	226186.BT_3231,226186.BT_3699,226186.BT_3701,226186.BT_3702,226186.BT_3703,226186.BT_4106	kduI1,susF,susD,susC,susB,kduI2	0.00012
GO Process	GO:0006090	Pyruvate metabolic process	5	31	1.41	226186.BT_1102,226186.BT_1672,226186.BT_2517,226186.BT_3929,226186.BT_4572	pfkA1,pgk,ispG,tpiA,eno	0.00012
GO Process	GO:0044275	Cellular carbohydrate catabolic process	5	32	1.4	226186.BT_3699,226186.BT_3701,226186.BT_3702,226186.BT_3703,226186.BT_3929	susF,susD,susC,susB,tpiA	0.00012
GO Process	GO:0009199	Ribonucleoside triphosphate metabolic process	5	36	1.35	226186.BT_0590,226186.BT_1102,226186.BT_1672,226186.BT_3929,226186.BT_4572	pyrG,pfkA1,pgk,tpiA,eno	0.0002
GO Process	GO:0019698	D-galacturonate catabolic process	3	3	2.2	226186.BT_0823,226186.BT_3231,226186.BT_4106	uxaC,kduI1,kduI2	0.0002
GO Process	GO:0009150	Purine ribonucleotide metabolic process	6	71	1.13	226186.BT_1102,226186.BT_1672,226186.BT_1843,226186.BT_3812,226186.BT_3929,226186.BT_4572	pfkA1,pgk,purA,purH,tpiA,eno	0.00024
GO Process	GO:0006096	Glycolytic process	4	18	1.55	226186.BT_1102,226186.BT_1672,226186.BT_3929,226186.BT_4572	pfkA1,pgk,tpiA,eno	0.00029
GO Process	GO:0042840	D-glucuronate catabolic process	3	4	2.08	226186.BT_0823,226186.BT_3231,226186.BT_4106	uxaC,kduI1,kduI2	0.00029
GO Process	GO:0006006	Glucose metabolic process	4	21	1.48	226186.BT_1102,226186.BT_1672,226186.BT_2790,226186.BT_3929	pfkA1,pgk,pckA,tpiA	0.00034
GO Process	GO:0019318	Hexose metabolic process	5	48	1.22	226186.BT_1102,226186.BT_1672,226186.BT_2790,226186.BT_3764,226186.BT_3929	pfkA1,pgk,pckA,rhaA,tpiA	0.00037
GO Process	GO:0090407	Organophosphate biosynthetic process	7	137	0.91	226186.BT_0351,226186.BT_0590,226186.BT_1843,226186.BT_2517,226186.BT_3812,226186.BT_3929,226186.BT_4206	araA,pyrG,purA,ispG,purH,tpiA,lpxC/fabZ	0.00048
GO Process	GO:0006796	Phosphate-containing compound metabolic process	10	332	0.68	226186.BT_0351,226186.BT_0590,226186.BT_1102,226186.BT_1672,226186.BT_1843,226186.BT_2517,226186.BT_3812,226186.BT_3929,226186.BT_4206,226186.BT_4572	araA,pyrG,pfkA1,pgk,purA,ispG,purH,tpiA,lpxC/fabZ,eno	0.00053						number of nodes:	30	avg. local clustering coefficient:	0.641
GO Process	GO:0005983	Starch catabolic process	4	26	1.39	226186.BT_3699,226186.BT_3701,226186.BT_3702,226186.BT_3703	susF,susD,susC,susB	0.00066
GO Process	GO:0006094	Gluconeogenesis	3	8	1.78	226186.BT_1672,226186.BT_2790,226186.BT_3929	pgk,pckA,tpiA	0.00072						number of edges:	47	expected number of edges:	12
GO Process	GO:1901576	Organic substance biosynthetic process	14	752	0.47	226186.BT_0351,226186.BT_0590,226186.BT_1153,226186.BT_1672,226186.BT_1843,226186.BT_1857,226186.BT_1970,226186.BT_2517,226186.BT_2748,226186.BT_2790,226186.BT_3450,226186.BT_3812,226186.BT_3929,226186.BT_4206	araA,pyrG,serC,pgk,purA,leuB,gdhA,ispG,gltX,pckA,murD,purH,tpiA,lpxC/fabZ	0.0012
GO Process	GO:0019321	Pentose metabolic process	3	11	1.64	226186.BT_0351,226186.BT_0793,226186.BT_3764	araA,xylA,rhaA	0.0013						average node degree:	3.13	PPI enrichment p-value:	2.24e-14
GO Process	GO:0044262	Cellular carbohydrate metabolic process	6	115	0.92	226186.BT_1102,226186.BT_3699,226186.BT_3701,226186.BT_3702,226186.BT_3703,226186.BT_3929	pfkA1,susF,susD,susC,susB,tpiA	0.0014
GO Process	GO:1901137	Carbohydrate derivative biosynthetic process	7	170	0.82	226186.BT_0351,226186.BT_0590,226186.BT_1843,226186.BT_3450,226186.BT_3812,226186.BT_3929,226186.BT_4206	araA,pyrG,purA,murD,purH,tpiA,lpxC/fabZ	0.0014
GO Process	GO:0009987	Cellular process	26	2549	0.21	226186.BT_0351,226186.BT_0590,226186.BT_0823,226186.BT_1102,226186.BT_1153,226186.BT_1672,226186.BT_1829,226186.BT_1843,226186.BT_1857,226186.BT_1970,226186.BT_2517,226186.BT_2748,226186.BT_2797,226186.BT_3231,226186.BT_3450,226186.BT_3699,226186.BT_3701,226186.BT_3702,226186.BT_3703,226186.BT_3812,226186.BT_3911,226186.BT_3929,226186.BT_4106,226186.BT_4206,226186.BT_4572,226186.BT_4615	araA,pyrG,uxaC,pfkA1,serC,pgk,groL,purA,leuB,gdhA,ispG,gltX,ahcY,kduI1,murD,susF,susD,susC,susB,purH,mdh,tpiA,kduI2,lpxC/fabZ,eno,dnaK	0.002
GO Process	GO:0044283	Small molecule biosynthetic process	7	207	0.73	226186.BT_1153,226186.BT_1672,226186.BT_1857,226186.BT_1970,226186.BT_2790,226186.BT_3929,226186.BT_4206	serC,pgk,leuB,gdhA,pckA,tpiA,lpxC/fabZ	0.004
GO Process	GO:0045490	Pectin catabolic process	2	3	2.03	226186.BT_3231,226186.BT_4106	kduI1,kduI2	0.0056
GO Process	GO:1901564	Organonitrogen compound metabolic process	13	777	0.43	226186.BT_0590,226186.BT_1102,226186.BT_1153,226186.BT_1672,226186.BT_1843,226186.BT_1857,226186.BT_1970,226186.BT_2748,226186.BT_3450,226186.BT_3702,226186.BT_3812,226186.BT_3929,226186.BT_4572	pyrG,pfkA1,serC,pgk,purA,leuB,gdhA,gltX,murD,susC,purH,tpiA,eno	0.0064
GO Process	GO:0006091	Generation of precursor metabolites and energy	5	102	0.89	226186.BT_1102,226186.BT_1672,226186.BT_3911,226186.BT_3929,226186.BT_4572	pfkA1,pgk,mdh,tpiA,eno	0.0065
GO Process	GO:0019323	Pentose catabolic process	2	6	1.73	226186.BT_0351,226186.BT_0793	araA,xylA	0.0147
GO Process	GO:1901566	Organonitrogen compound biosynthetic process	8	369	0.54	226186.BT_0590,226186.BT_1153,226186.BT_1843,226186.BT_1857,226186.BT_1970,226186.BT_2748,226186.BT_3450,226186.BT_3812	pyrG,serC,purA,leuB,gdhA,gltX,murD,purH	0.023
GO Process	GO:0019682	glyceraldehyde-3-phosphate metabolic process	2	10	1.5	226186.BT_2517,226186.BT_3929	ispG,tpiA	0.0325
GO Process	GO:0044249	Cellular biosynthetic process	11	696	0.4	226186.BT_0590,226186.BT_1153,226186.BT_1843,226186.BT_1857,226186.BT_1970,226186.BT_2517,226186.BT_2748,226186.BT_3450,226186.BT_3812,226186.BT_3929,226186.BT_4206	pyrG,serC,purA,leuB,gdhA,ispG,gltX,murD,purH,tpiA,lpxC/fabZ	0.0325
GO Process	GO:0006520	Cellular amino acid metabolic process	5	160	0.7	226186.BT_0590,226186.BT_1153,226186.BT_1857,226186.BT_1970,226186.BT_2748	pyrG,serC,leuB,gdhA,gltX	0.0421
GO Process	GO:0019320	Hexose catabolic process	2	12	1.42	226186.BT_1102,226186.BT_3764	pfkA1,rhaA	0.0425
GO Process	GO:0016051	Carbohydrate biosynthetic process	4	99	0.81	226186.BT_1672,226186.BT_2790,226186.BT_3929,226186.BT_4206	pgk,pckA,tpiA,lpxC/fabZ	0.0454
GO Function	GO:0016861	Intramolecular oxidoreductase activity, interconverting aldoses and ketoses	7	21	1.73	226186.BT_0351,226186.BT_0793,226186.BT_0823,226186.BT_3231,226186.BT_3764,226186.BT_3929,226186.BT_4106	araA,xylA,uxaC,kduI1,rhaA,tpiA,kduI2	1.28e-07
GO Function	GO:0043167	Ion binding	21	884	0.58	226186.BT_0351,226186.BT_0590,226186.BT_0793,226186.BT_1102,226186.BT_1153,226186.BT_1672,226186.BT_1829,226186.BT_1843,226186.BT_1857,226186.BT_2517,226186.BT_2748,226186.BT_2790,226186.BT_3231,226186.BT_3450,226186.BT_3701,226186.BT_3703,226186.BT_3764,226186.BT_4106,226186.BT_4206,226186.BT_4572,226186.BT_4615	araA,pyrG,xylA,pfkA1,serC,pgk,groL,purA,leuB,ispG,gltX,pckA,kduI1,murD,susD,susB,rhaA,kduI2,lpxC/fabZ,eno,dnaK	2.68e-07
GO Function	GO:0046872	Metal ion binding	16	449	0.75	226186.BT_0351,226186.BT_0590,226186.BT_0793,226186.BT_1102,226186.BT_1843,226186.BT_1857,226186.BT_2517,226186.BT_2748,226186.BT_2790,226186.BT_3231,226186.BT_3701,226186.BT_3703,226186.BT_3764,226186.BT_4106,226186.BT_4206,226186.BT_4572	araA,pyrG,xylA,pfkA1,purA,leuB,ispG,gltX,pckA,kduI1,susD,susB,rhaA,kduI2,lpxC/fabZ,eno	3.09e-07
GO Function	GO:0016853	Isomerase activity	8	101	1.1	226186.BT_0351,226186.BT_0793,226186.BT_0823,226186.BT_1829,226186.BT_3231,226186.BT_3764,226186.BT_3929,226186.BT_4106	araA,xylA,uxaC,groL,kduI1,rhaA,tpiA,kduI2	2.35e-05
GO Function	GO:0003824	Catalytic activity	27	2299	0.27	226186.BT_0351,226186.BT_0590,226186.BT_0793,226186.BT_0823,226186.BT_1033,226186.BT_1102,226186.BT_1153,226186.BT_1672,226186.BT_1829,226186.BT_1843,226186.BT_1857,226186.BT_1970,226186.BT_2517,226186.BT_2748,226186.BT_2790,226186.BT_2797,226186.BT_3231,226186.BT_3450,226186.BT_3702,226186.BT_3703,226186.BT_3764,226186.BT_3812,226186.BT_3911,226186.BT_3929,226186.BT_4106,226186.BT_4206,226186.BT…	araA,pyrG,xylA,uxaC,BT_1033,pfkA1,serC,pgk,groL,purA,leuB,gdhA,ispG,gltX,pckA,ahcY,kduI1,murD,susC,susB,rhaA,purH,mdh,tpiA,kduI2,lpxC/fabZ,eno	0.00017
GO Function	GO:0005488	Binding	23	1716	0.33	226186.BT_0351,226186.BT_0590,226186.BT_0793,226186.BT_1102,226186.BT_1153,226186.BT_1672,226186.BT_1829,226186.BT_1843,226186.BT_1857,226186.BT_2517,226186.BT_2748,226186.BT_2790,226186.BT_3231,226186.BT_3450,226186.BT_3699,226186.BT_3701,226186.BT_3702,226186.BT_3703,226186.BT_3764,226186.BT_4106,226186.BT_4206,226186.BT_4572,226186.BT_4615	araA,pyrG,xylA,pfkA1,serC,pgk,groL,purA,leuB,ispG,gltX,pckA,kduI1,murD,susF,susD,susC,susB,rhaA,kduI2,lpxC/fabZ,eno,dnaK	0.00056
GO Function	GO:0005515	Protein binding	5	40	1.3	226186.BT_0590,226186.BT_1102,226186.BT_1829,226186.BT_3701,226186.BT_4615	pyrG,pfkA1,groL,susD,dnaK	0.00056
GO Function	GO:0046914	Transition metal ion binding	6	94	1.01	226186.BT_0351,226186.BT_2517,226186.BT_2748,226186.BT_3231,226186.BT_3764,226186.BT_4106	araA,ispG,gltX,kduI1,rhaA,kduI2	0.0019
GO Function	GO:0042802	Identical protein binding	3	15	1.5	226186.BT_0590,226186.BT_1102,226186.BT_3701	pyrG,pfkA1,susD	0.0104
GO Function	GO:0008697	4-deoxy-L-threo-5-hexosulose-uronate ketol-isomerase activity	2	2	2.2	226186.BT_3231,226186.BT_4106	kduI1,kduI2	0.0128
GO Function	GO:2001070	Starch binding	3	23	1.32	226186.BT_3699,226186.BT_3701,226186.BT_3702	susF,susD,susC	0.0272
GO Function	GO:0000287	Magnesium ion binding	4	59	1.03	226186.BT_0793,226186.BT_1843,226186.BT_1857,226186.BT_4572	xylA,purA,leuB,eno	0.0277
GO Function	GO:0036094	Small molecule binding	11	598	0.47	226186.BT_0590,226186.BT_1102,226186.BT_1153,226186.BT_1672,226186.BT_1829,226186.BT_1843,226186.BT_1857,226186.BT_2748,226186.BT_2790,226186.BT_3450,226186.BT_4615	pyrG,pfkA1,serC,pgk,groL,purA,leuB,gltX,pckA,murD,dnaK	0.0311
GO Function	GO:0140662	ATP-dependent protein folding chaperone	2	5	1.81	226186.BT_1829,226186.BT_4615	groL,dnaK	0.0332
GO Function	GO:0030246	Carbohydrate binding	5	119	0.83	226186.BT_1102,226186.BT_3699,226186.BT_3701,226186.BT_3702,226186.BT_3703	pfkA1,susF,susD,susC,susB	0.0338
GO Function	GO:0000166	Nucleotide binding	10	531	0.48	226186.BT_0590,226186.BT_1102,226186.BT_1672,226186.BT_1829,226186.BT_1843,226186.BT_1857,226186.BT_2748,226186.BT_2790,226186.BT_3450,226186.BT_4615	pyrG,pfkA1,pgk,groL,purA,leuB,gltX,pckA,murD,dnaK	0.0357
GO Function	GO:0032555	Purine ribonucleotide binding	9	430	0.52	226186.BT_0590,226186.BT_1102,226186.BT_1672,226186.BT_1829,226186.BT_1843,226186.BT_2748,226186.BT_2790,226186.BT_3450,226186.BT_4615	pyrG,pfkA1,pgk,groL,purA,gltX,pckA,murD,dnaK	0.0357
GO Function	GO:0035639	Purine ribonucleoside triphosphate binding	9	429	0.52	226186.BT_0590,226186.BT_1102,226186.BT_1672,226186.BT_1829,226186.BT_1843,226186.BT_2748,226186.BT_2790,226186.BT_3450,226186.BT_4615	pyrG,pfkA1,pgk,groL,purA,gltX,pckA,murD,dnaK	0.0357
GO Function	GO:0043168	Anion binding	10	529	0.48	226186.BT_0590,226186.BT_1102,226186.BT_1153,226186.BT_1672,226186.BT_1829,226186.BT_1843,226186.BT_2748,226186.BT_2790,226186.BT_3450,226186.BT_4615	pyrG,pfkA1,serC,pgk,groL,purA,gltX,pckA,murD,dnaK	0.0357
GO Function	GO:0016879	Ligase activity, forming carbon-nitrogen bonds	3	37	1.11	226186.BT_0590,226186.BT_1843,226186.BT_3450	pyrG,purA,murD	0.0487
GO Component	GO:0005829	Cytosol	14	340	0.82	226186.BT_0351,226186.BT_0590,226186.BT_1102,226186.BT_1672,226186.BT_1829,226186.BT_1857,226186.BT_1970,226186.BT_2748,226186.BT_2790,226186.BT_2797,226186.BT_3812,226186.BT_3929,226186.BT_4572,226186.BT_4615	araA,pyrG,pfkA1,pgk,groL,leuB,gdhA,gltX,pckA,ahcY,purH,tpiA,eno,dnaK	5.85e-07
GO Component	GO:0005737	Cytoplasm	23	1247	0.47	226186.BT_0351,226186.BT_0590,226186.BT_0793,226186.BT_1102,226186.BT_1153,226186.BT_1672,226186.BT_1829,226186.BT_1843,226186.BT_1857,226186.BT_1970,226186.BT_2748,226186.BT_2790,226186.BT_2797,226186.BT_3231,226186.BT_3450,226186.BT_3764,226186.BT_3812,226186.BT_3911,226186.BT_3929,226186.BT_4106,226186.BT_4206,226186.BT_4572,226186.BT_4615	araA,pyrG,xylA,pfkA1,serC,pgk,groL,purA,leuB,gdhA,gltX,pckA,ahcY,kduI1,murD,rhaA,purH,mdh,tpiA,kduI2,lpxC/fabZ,eno,dnaK	6.51e-07
STRING clusters	CL:1603	Mixed, incl. Pentose phosphate pathway, and Small molecule catabolic process	9	90	1.2	226186.BT_0793,226186.BT_0823,226186.BT_1102,226186.BT_1672,226186.BT_3231,226186.BT_3764,226186.BT_3929,226186.BT_4106,226186.BT_4572	xylA,uxaC,pfkA1,pgk,kduI1,rhaA,tpiA,kduI2,eno	5.2e-06
STRING clusters	CL:1604	Mixed, incl. Pentose phosphate pathway, and Glycolytic process	8	66	1.29	226186.BT_0793,226186.BT_0823,226186.BT_1102,226186.BT_1672,226186.BT_3231,226186.BT_3929,226186.BT_4106,226186.BT_4572	xylA,uxaC,pfkA1,pgk,kduI1,tpiA,kduI2,eno	5.39e-06
STRING clusters	CL:1609	Glycolytic process	4	19	1.53	226186.BT_1102,226186.BT_1672,226186.BT_3929,226186.BT_4572	pfkA1,pgk,tpiA,eno	0.0038
STRING clusters	CL:6571	Outer membrane protein SusF/SusE, and Domain of unknown function DUF6377	3	5	1.98	226186.BT_3699,226186.BT_3701,226186.BT_3702	susF,susD,susC	0.0038
STRING clusters	CL:1611	Glycolytic process	3	6	1.9	226186.BT_1672,226186.BT_3929,226186.BT_4572	pgk,tpiA,eno	0.0041
STRING clusters	CL:1688	Mixed, incl. Pentose and glucuronate interconversions, and LacI-type HTH domain	4	24	1.42	226186.BT_0793,226186.BT_0823,226186.BT_3231,226186.BT_4106	xylA,uxaC,kduI1,kduI2	0.0043
KEGG	bth01100	Metabolic pathways	24	612	0.8	226186.BT_0351,226186.BT_0590,226186.BT_0793,226186.BT_0823,226186.BT_1102,226186.BT_1153,226186.BT_1672,226186.BT_1843,226186.BT_1857,226186.BT_1970,226186.BT_2517,226186.BT_2748,226186.BT_2790,226186.BT_2797,226186.BT_3231,226186.BT_3450,226186.BT_3703,226186.BT_3764,226186.BT_3812,226186.BT_3911,226186.BT_3929,226186.BT_4106,226186.BT_4206,226186.BT_4572	araA,pyrG,xylA,uxaC,pfkA1,serC,pgk,purA,leuB,gdhA,ispG,gltX,pckA,ahcY,kduI1,murD,susB,rhaA,purH,mdh,tpiA,kduI2,lpxC/fabZ,eno	1.41e-14
KEGG	bth01120	Microbial metabolism in diverse environments	10	142	1.05	226186.BT_1102,226186.BT_1153,226186.BT_1672,226186.BT_1970,226186.BT_2748,226186.BT_2790,226186.BT_3764,226186.BT_3911,226186.BT_3929,226186.BT_4572	pfkA1,serC,pgk,gdhA,gltX,pckA,rhaA,mdh,tpiA,eno	6.17e-07
KEGG	bth00040	Pentose and glucuronate interconversions	5	24	1.52	226186.BT_0351,226186.BT_0793,226186.BT_0823,226186.BT_3231,226186.BT_4106	araA,xylA,uxaC,kduI1,kduI2	1.77e-05
KEGG	bth01110	Biosynthesis of secondary metabolites	11	276	0.8	226186.BT_1102,226186.BT_1153,226186.BT_1672,226186.BT_1857,226186.BT_2517,226186.BT_2748,226186.BT_2790,226186.BT_3812,226186.BT_3911,226186.BT_3929,226186.BT_4572	pfkA1,serC,pgk,leuB,ispG,gltX,pckA,purH,mdh,tpiA,eno	1.77e-05
KEGG	bth01200	Carbon metabolism	7	85	1.12	226186.BT_1102,226186.BT_1153,226186.BT_1672,226186.BT_2790,226186.BT_3911,226186.BT_3929,226186.BT_4572	pfkA1,serC,pgk,pckA,mdh,tpiA,eno	2.03e-05
KEGG	bth00010	Glycolysis / Gluconeogenesis	5	39	1.31	226186.BT_1102,226186.BT_1672,226186.BT_2790,226186.BT_3929,226186.BT_4572	pfkA1,pgk,pckA,tpiA,eno	9.79e-05
KEGG	bth03018	RNA degradation	4	17	1.57	226186.BT_1102,226186.BT_1829,226186.BT_4572,226186.BT_4615	pfkA1,groL,eno,dnaK	9.79e-05
KEGG	bth00680	Methane metabolism	4	22	1.46	226186.BT_1102,226186.BT_1153,226186.BT_3911,226186.BT_4572	pfkA1,serC,mdh,eno	0.0002
KEGG	bth00051	Fructose and mannose metabolism	4	27	1.37	226186.BT_0793,226186.BT_1102,226186.BT_3764,226186.BT_3929	xylA,pfkA1,rhaA,tpiA	0.00037
KEGG	bth01230	Biosynthesis of amino acids	6	114	0.92	226186.BT_1102,226186.BT_1153,226186.BT_1672,226186.BT_1857,226186.BT_3929,226186.BT_4572	pfkA1,serC,pgk,leuB,tpiA,eno	0.00074
KEGG	bth00270	Cysteine and methionine metabolism	3	29	1.22	226186.BT_1153,226186.BT_2797,226186.BT_3911	serC,ahcY,mdh	0.0084
COMPARTMENTS	GOCC:0005737	Cytoplasm	18	872	0.52	226186.BT_0351,226186.BT_0590,226186.BT_0793,226186.BT_1102,226186.BT_1153,226186.BT_1672,226186.BT_1829,226186.BT_1843,226186.BT_1857,226186.BT_2517,226186.BT_2748,226186.BT_2790,226186.BT_3450,226186.BT_3812,226186.BT_3911,226186.BT_3929,226186.BT_4206,226186.BT_4572	araA,pyrG,xylA,pfkA1,serC,pgk,groL,purA,leuB,ispG,gltX,pckA,murD,purH,mdh,tpiA,lpxC/fabZ,eno	0.00014
UniProt Keywords	KW-0963	Cytoplasm	15	220	1.04	226186.BT_0793,226186.BT_1102,226186.BT_1153,226186.BT_1672,226186.BT_1829,226186.BT_1843,226186.BT_1857,226186.BT_2748,226186.BT_2790,226186.BT_2797,226186.BT_3450,226186.BT_3764,226186.BT_3929,226186.BT_4206,226186.BT_4572	xylA,pfkA1,serC,pgk,groL,purA,leuB,gltX,pckA,ahcY,murD,rhaA,tpiA,lpxC/fabZ,eno	2.28e-10
UniProt Keywords	KW-0479	Metal-binding	15	263	0.96	226186.BT_0351,226186.BT_0590,226186.BT_0793,226186.BT_1102,226186.BT_1843,226186.BT_1857,226186.BT_2517,226186.BT_2790,226186.BT_3231,226186.BT_3701,226186.BT_3703,226186.BT_3764,226186.BT_4106,226186.BT_4206,226186.BT_4572	araA,pyrG,xylA,pfkA1,purA,leuB,ispG,pckA,kduI1,susD,susB,rhaA,kduI2,lpxC/fabZ,eno	1.34e-09
UniProt Keywords	KW-0119	Carbohydrate metabolism	7	49	1.36	226186.BT_0351,226186.BT_0793,226186.BT_1033,226186.BT_3699,226186.BT_3701,226186.BT_3702,226186.BT_3703	araA,xylA,BT_1033,susF,susD,susC,susB	2.24e-06
UniProt Keywords	KW-0413	Isomerase	7	84	1.12	226186.BT_0351,226186.BT_0793,226186.BT_0823,226186.BT_3231,226186.BT_3764,226186.BT_3929,226186.BT_4106	araA,xylA,uxaC,kduI1,rhaA,tpiA,kduI2	5.06e-05
UniProt Keywords	KW-0324	Glycolysis	4	12	1.73	226186.BT_1102,226186.BT_1672,226186.BT_3929,226186.BT_4572	pfkA1,pgk,tpiA,eno	8.79e-05
UniProt Keywords	KW-0464	Manganese	4	24	1.42	226186.BT_0351,226186.BT_1857,226186.BT_2790,226186.BT_3764	araA,leuB,pckA,rhaA	0.00078
UniProt Keywords	KW-0460	Magnesium	6	102	0.97	226186.BT_0590,226186.BT_0793,226186.BT_1102,226186.BT_1843,226186.BT_1857,226186.BT_4572	pyrG,xylA,pfkA1,purA,leuB,eno	0.0013
UniProt Keywords	KW-0547	Nucleotide-binding	9	302	0.68	226186.BT_0590,226186.BT_1102,226186.BT_1672,226186.BT_1829,226186.BT_1843,226186.BT_2748,226186.BT_2790,226186.BT_3450,226186.BT_4615	pyrG,pfkA1,pgk,groL,purA,gltX,pckA,murD,dnaK	0.0019
UniProt Keywords	KW-0067	ATP-binding	8	262	0.69	226186.BT_0590,226186.BT_1102,226186.BT_1672,226186.BT_1829,226186.BT_2748,226186.BT_2790,226186.BT_3450,226186.BT_4615	pyrG,pfkA1,pgk,groL,gltX,pckA,murD,dnaK	0.004
UniProt Keywords	KW-0520	NAD	4	49	1.11	226186.BT_1857,226186.BT_1970,226186.BT_2797,226186.BT_3911	leuB,gdhA,ahcY,mdh	0.006
UniProt Keywords	KW-0436	Ligase	4	61	1.02	226186.BT_0590,226186.BT_1843,226186.BT_2748,226186.BT_3450	pyrG,purA,gltX,murD	0.012
UniProt Keywords	KW-0312	Gluconeogenesis	2	6	1.73	226186.BT_2790,226186.BT_3929	pckA,tpiA	0.0178
UniProt Keywords	KW-0560	Oxidoreductase	4	82	0.89	226186.BT_1857,226186.BT_1970,226186.BT_2517,226186.BT_3911	leuB,gdhA,ispG,mdh	0.0291
UniProt Keywords	KW-0564	Palmitate	2	9	1.55	226186.BT_3699,226186.BT_3701	susF,susD	0.0296
UniProt Keywords	KW-0143	Chaperone	2	12	1.42	226186.BT_1829,226186.BT_4615	groL,dnaK	0.0452
UniProt Keywords	KW-0511	Multifunctional enzyme	2	13	1.39	226186.BT_3812,226186.BT_4206	purH,lpxC/fabZ	0.0487

## Sheet: E.coli
Table S6: KEGG pathways associated with proteins identified from the top four bacterial species generating highest number of proteins														Protein-Protein Interaction network developed by STRINGDB
#category	term ID	term description	observed gene count	background gene count	strength	matching proteins in your network (IDs)	matching proteins in your network (labels)	false discovery rate
GO Process	GO:0006091	Generation of precursor metabolites and energy	28	209	0.69	511145.b0008,511145.b0114,511145.b0849,511145.b0997,511145.b1136,511145.b1241,511145.b1474,511145.b1589,511145.b1612,511145.b1676,511145.b1779,511145.b1854,511145.b2029,511145.b2097,511145.b2224,511145.b2779,511145.b2925,511145.b2926,511145.b2935,511145.b2976,511145.b2994,511145.b3386,511145.b3919,511145.b3945,511145.b4015,511145.b4079,511145.b4122,511145.b4139	talB,aceE,grxA,torA,icd,adhE,fdnG,ynfG,fumA,pykF,gapA,pykA,gnd,fbaB,atoB,eno,fbaA,pgk,tktA,glcB,hybC,rpe,tpiA,gldA,aceA,fdhF,fumB,aspA	2.5e-08
GO Process	GO:0044281	Small molecule metabolic process	58	892	0.37	511145.b0114,511145.b0337,511145.b0523,511145.b0615,511145.b0677,511145.b0678,511145.b0756,511145.b0849,511145.b0870,511145.b0903,511145.b0928,511145.b1002,511145.b1136,511145.b1200,511145.b1241,511145.b1474,511145.b1676,511145.b1761,511145.b1779,511145.b1854,511145.b2029,511145.b2097,511145.b2224,511145.b2239,511145.b2296,511145.b2414,511145.b2557,511145.b2700,511145.b2779,511145.b2800,511145.b2…	aceE,codA,purE,citF,nagA,nagB,galM,grxA,ltaE,pflB,aspC,agp,icd,dhaK,adhE,fdnG,pykF,gdhA,gapA,pykA,gnd,fbaB,atoB,glpQ,ackA,cysK,purL,pncC,eno,fucA,fucU,xdhB,ygeW,xdhD,serA,fbaA,pgk,ansB,glcB,dkgA,nudF,uxaC,garR,rpe,asd,gadA,kbl,ubiJ,tpiA,gldA,aceA,fdhF,aspA,cpdB,ridA,idnO,ahr,uxuB	2.5e-08
GO Process	GO:0019752	Carboxylic acid metabolic process	43	527	0.47	511145.b0114,511145.b0615,511145.b0677,511145.b0678,511145.b0849,511145.b0870,511145.b0903,511145.b0928,511145.b1136,511145.b1200,511145.b1474,511145.b1676,511145.b1761,511145.b1779,511145.b1854,511145.b2029,511145.b2097,511145.b2224,511145.b2296,511145.b2414,511145.b2557,511145.b2779,511145.b2870,511145.b2913,511145.b2925,511145.b2926,511145.b2957,511145.b2976,511145.b3012,511145.b3092,511145.b3…	aceE,citF,nagA,nagB,grxA,ltaE,pflB,aspC,icd,dhaK,fdnG,pykF,gdhA,gapA,pykA,gnd,fbaB,atoB,ackA,cysK,purL,eno,ygeW,serA,fbaA,pgk,ansB,glcB,dkgA,uxaC,garR,asd,gadA,kbl,ubiJ,tpiA,aceA,fdhF,aspA,ridA,idnO,ahr,uxuB	3.32e-08
GO Process	GO:0009056	Catabolic process	43	532	0.47	511145.b0114,511145.b0237,511145.b0337,511145.b0578,511145.b0605,511145.b0677,511145.b0678,511145.b0756,511145.b0870,511145.b0903,511145.b1002,511145.b1200,511145.b1474,511145.b1617,511145.b1650,511145.b1676,511145.b1779,511145.b1854,511145.b2029,511145.b2097,511145.b2224,511145.b2779,511145.b2800,511145.b2867,511145.b2901,511145.b2925,511145.b2926,511145.b2957,511145.b2976,511145.b3012,511145.b3…	aceE,pepD,codA,nfsB,ahpC,nagA,nagB,galM,ltaE,pflB,agp,dhaK,fdnG,uidA,nemA,pykF,gapA,pykA,gnd,fbaB,atoB,eno,fucA,xdhB,bglA,fbaA,pgk,ansB,glcB,dkgA,uxaC,garR,rpe,gadA,malS,kbl,tpiA,gldA,fdhF,cpdB,ridA,idnO,uxuB	3.34e-08
GO Process	GO:0016052	Carbohydrate catabolic process	23	146	0.76	511145.b0114,511145.b0756,511145.b1002,511145.b1200,511145.b1617,511145.b1676,511145.b1779,511145.b1854,511145.b2029,511145.b2097,511145.b2779,511145.b2800,511145.b2901,511145.b2925,511145.b2926,511145.b3092,511145.b3125,511145.b3386,511145.b3571,511145.b3919,511145.b3945,511145.b4079,511145.b4266	aceE,galM,agp,dhaK,uidA,pykF,gapA,pykA,gnd,fbaB,eno,fucA,bglA,fbaA,pgk,uxaC,garR,rpe,malS,tpiA,gldA,fdhF,idnO	3.34e-08
GO Process	GO:1901575	Organic substance catabolic process	42	511	0.47	511145.b0114,511145.b0237,511145.b0337,511145.b0578,511145.b0677,511145.b0678,511145.b0756,511145.b0870,511145.b0903,511145.b1002,511145.b1200,511145.b1474,511145.b1617,511145.b1650,511145.b1676,511145.b1779,511145.b1854,511145.b2029,511145.b2097,511145.b2224,511145.b2779,511145.b2800,511145.b2867,511145.b2901,511145.b2925,511145.b2926,511145.b2957,511145.b2976,511145.b3012,511145.b3092,511145.b3…	aceE,pepD,codA,nfsB,nagA,nagB,galM,ltaE,pflB,agp,dhaK,fdnG,uidA,nemA,pykF,gapA,pykA,gnd,fbaB,atoB,eno,fucA,xdhB,bglA,fbaA,pgk,ansB,glcB,dkgA,uxaC,garR,rpe,gadA,malS,kbl,tpiA,gldA,fdhF,cpdB,ridA,idnO,uxuB	3.34e-08
GO Process	GO:0005975	Carbohydrate metabolic process	35	405	0.5	511145.b0008,511145.b0114,511145.b0677,511145.b0678,511145.b0756,511145.b0903,511145.b1002,511145.b1136,511145.b1200,511145.b1617,511145.b1676,511145.b1779,511145.b1780,511145.b1854,511145.b2029,511145.b2097,511145.b2239,511145.b2779,511145.b2800,511145.b2804,511145.b2901,511145.b2925,511145.b2926,511145.b2976,511145.b3012,511145.b3092,511145.b3125,511145.b3386,511145.b3571,511145.b3919,511145.b3…	talB,aceE,nagA,nagB,galM,pflB,agp,icd,dhaK,uidA,pykF,gapA,yeaD,pykA,gnd,fbaB,glpQ,eno,fucA,fucU,bglA,fbaA,pgk,glcB,dkgA,uxaC,garR,rpe,malS,tpiA,gldA,aceA,fdhF,idnO,uxuB	3.74e-07
GO Process	GO:0008152	Metabolic process	90	2134	0.19	511145.b0008,511145.b0114,511145.b0237,511145.b0337,511145.b0369,511145.b0523,511145.b0578,511145.b0605,511145.b0615,511145.b0677,511145.b0678,511145.b0710,511145.b0756,511145.b0782,511145.b0849,511145.b0870,511145.b0903,511145.b0928,511145.b0932,511145.b0997,511145.b1002,511145.b1136,511145.b1200,511145.b1241,511145.b1474,511145.b1589,511145.b1612,511145.b1617,511145.b1650,511145.b1656,511145.b1…	talB,aceE,pepD,codA,hemB,purE,nfsB,ahpC,citF,nagA,nagB,ybgI,galM,moaB,grxA,ltaE,pflB,aspC,pepN,torA,agp,icd,dhaK,adhE,fdnG,ynfG,fumA,uidA,nemA,sodB,pykF,gdhA,gapA,yeaD,manX,pykA,gnd,fbaB,atoB,glpQ,ackA,cysK,crr,purL,pncC,eno,fucA,fucU,xdhB,ygeW,ygeY,xdhD,bglA,pepP,serA,fbaA,pgk,tktA,ansB,glcB,gss,hybC,dkgA,nudF,uxaC,garR,elbB,fusA,rpe,asd,prlC,gor,gadA,malS,kbl,chrR,ubiJ,tpiA,gldA,aceA,fdhF,fumB,…	6.73e-07
GO Process	GO:0006096	Glycolytic process	9	19	1.24	511145.b0114,511145.b1676,511145.b1779,511145.b1854,511145.b2097,511145.b2779,511145.b2925,511145.b2926,511145.b3919	aceE,pykF,gapA,pykA,fbaB,eno,fbaA,pgk,tpiA	6.68e-06
GO Process	GO:0044237	Cellular metabolic process	81	1910	0.19	511145.b0008,511145.b0114,511145.b0237,511145.b0337,511145.b0369,511145.b0523,511145.b0578,511145.b0605,511145.b0615,511145.b0677,511145.b0678,511145.b0710,511145.b0782,511145.b0849,511145.b0870,511145.b0903,511145.b0928,511145.b0997,511145.b1002,511145.b1136,511145.b1200,511145.b1241,511145.b1474,511145.b1589,511145.b1612,511145.b1617,511145.b1650,511145.b1656,511145.b1676,511145.b1761,511145.b1…	talB,aceE,pepD,codA,hemB,purE,nfsB,ahpC,citF,nagA,nagB,ybgI,moaB,grxA,ltaE,pflB,aspC,torA,agp,icd,dhaK,adhE,fdnG,ynfG,fumA,uidA,nemA,sodB,pykF,gdhA,gapA,manX,pykA,gnd,fbaB,atoB,glpQ,ackA,cysK,crr,purL,pncC,eno,xdhB,ygeW,xdhD,serA,fbaA,pgk,tktA,ansB,glcB,gss,hybC,dkgA,nudF,uxaC,garR,elbB,fusA,rpe,asd,prlC,gor,gadA,malS,kbl,chrR,ubiJ,tpiA,gldA,aceA,fdhF,fumB,aspA,cpdB,ppa,ridA,idnO,ahr,uxuB	1.64e-05
GO Process	GO:0032787	Monocarboxylic acid metabolic process	23	238	0.55	511145.b0114,511145.b1136,511145.b1200,511145.b1474,511145.b1676,511145.b1779,511145.b1854,511145.b2029,511145.b2097,511145.b2224,511145.b2296,511145.b2779,511145.b2925,511145.b2926,511145.b2976,511145.b3092,511145.b3125,511145.b3919,511145.b4015,511145.b4079,511145.b4266,511145.b4269,511145.b4323	aceE,icd,dhaK,fdnG,pykF,gapA,pykA,gnd,fbaB,atoB,ackA,eno,fbaA,pgk,glcB,uxaC,garR,tpiA,aceA,fdhF,idnO,ahr,uxuB	3.71e-05
GO Process	GO:0006090	Pyruvate metabolic process	10	38	0.98	511145.b0114,511145.b1200,511145.b1676,511145.b1779,511145.b1854,511145.b2097,511145.b2779,511145.b2925,511145.b2926,511145.b3919	aceE,dhaK,pykF,gapA,pykA,fbaB,eno,fbaA,pgk,tpiA	4.92e-05
GO Process	GO:0044248	Cellular catabolic process	30	393	0.44	511145.b0114,511145.b0237,511145.b0337,511145.b0578,511145.b0605,511145.b0677,511145.b0678,511145.b0870,511145.b0903,511145.b1200,511145.b1474,511145.b1617,511145.b1650,511145.b2029,511145.b2224,511145.b2779,511145.b2867,511145.b2957,511145.b2976,511145.b3012,511145.b3092,511145.b3125,511145.b3517,511145.b3571,511145.b3617,511145.b3919,511145.b3945,511145.b4213,511145.b4266,511145.b4323	aceE,pepD,codA,nfsB,ahpC,nagA,nagB,ltaE,pflB,dhaK,fdnG,uidA,nemA,gnd,atoB,eno,xdhB,ansB,glcB,dkgA,uxaC,garR,gadA,malS,kbl,tpiA,gldA,cpdB,idnO,uxuB	4.92e-05
GO Process	GO:0071704	Organic substance metabolic process	80	1934	0.18	511145.b0008,511145.b0114,511145.b0237,511145.b0337,511145.b0369,511145.b0523,511145.b0578,511145.b0605,511145.b0615,511145.b0677,511145.b0678,511145.b0710,511145.b0756,511145.b0782,511145.b0849,511145.b0870,511145.b0903,511145.b0928,511145.b0932,511145.b1002,511145.b1136,511145.b1200,511145.b1241,511145.b1474,511145.b1617,511145.b1650,511145.b1676,511145.b1761,511145.b1779,511145.b1780,511145.b1…	talB,aceE,pepD,codA,hemB,purE,nfsB,ahpC,citF,nagA,nagB,ybgI,galM,moaB,grxA,ltaE,pflB,aspC,pepN,agp,icd,dhaK,adhE,fdnG,uidA,nemA,pykF,gdhA,gapA,yeaD,pykA,gnd,fbaB,atoB,glpQ,ackA,cysK,purL,pncC,eno,fucA,fucU,xdhB,ygeW,ygeY,xdhD,bglA,pepP,serA,fbaA,pgk,tktA,ansB,glcB,gss,dkgA,nudF,uxaC,garR,elbB,fusA,rpe,asd,prlC,gor,gadA,malS,kbl,ubiJ,tpiA,gldA,aceA,fdhF,aspA,cpdB,ridA,idnO,ahr,uxuB,iadA	6.12e-05
GO Process	GO:0072521	Purine-containing compound metabolic process	15	106	0.71	511145.b0114,511145.b0523,511145.b0615,511145.b1676,511145.b1779,511145.b1854,511145.b2097,511145.b2296,511145.b2557,511145.b2779,511145.b2867,511145.b2881,511145.b2925,511145.b2926,511145.b3919	aceE,purE,citF,pykF,gapA,pykA,fbaB,ackA,purL,eno,xdhB,xdhD,fbaA,pgk,tpiA	6.35e-05
GO Process	GO:0044238	Primary metabolic process	72	1653	0.2	511145.b0008,511145.b0114,511145.b0237,511145.b0337,511145.b0523,511145.b0615,511145.b0677,511145.b0678,511145.b0710,511145.b0756,511145.b0782,511145.b0849,511145.b0870,511145.b0903,511145.b0928,511145.b0932,511145.b1002,511145.b1136,511145.b1200,511145.b1241,511145.b1612,511145.b1617,511145.b1676,511145.b1761,511145.b1779,511145.b1780,511145.b1854,511145.b2029,511145.b2097,511145.b2224,511145.b2…	talB,aceE,pepD,codA,purE,citF,nagA,nagB,ybgI,galM,moaB,grxA,ltaE,pflB,aspC,pepN,agp,icd,dhaK,adhE,fumA,uidA,pykF,gdhA,gapA,yeaD,pykA,gnd,fbaB,atoB,glpQ,ackA,cysK,purL,pncC,eno,fucA,fucU,xdhB,ygeW,ygeY,xdhD,bglA,pepP,serA,fbaA,pgk,ansB,glcB,dkgA,nudF,uxaC,garR,elbB,fusA,rpe,asd,prlC,gadA,malS,kbl,tpiA,gldA,aceA,fdhF,aspA,cpdB,ridA,idnO,ahr,uxuB,iadA	7.79e-05
GO Process	GO:0009150	Purine ribonucleotide metabolic process	13	79	0.78	511145.b0114,511145.b0523,511145.b0615,511145.b1676,511145.b1779,511145.b1854,511145.b2097,511145.b2296,511145.b2557,511145.b2779,511145.b2925,511145.b2926,511145.b3919	aceE,purE,citF,pykF,gapA,pykA,fbaB,ackA,purL,eno,fbaA,pgk,tpiA	7.82e-05
GO Process	GO:0006753	Nucleoside phosphate metabolic process	17	151	0.61	511145.b0114,511145.b0523,511145.b0615,511145.b0849,511145.b1676,511145.b1779,511145.b1854,511145.b2097,511145.b2296,511145.b2557,511145.b2700,511145.b2779,511145.b2925,511145.b2926,511145.b3034,511145.b3919,511145.b4213	aceE,purE,citF,grxA,pykF,gapA,pykA,fbaB,ackA,purL,pncC,eno,fbaA,pgk,nudF,tpiA,cpdB	0.00017
GO Process	GO:0019693	Ribose phosphate metabolic process	14	101	0.7	511145.b0114,511145.b0523,511145.b0615,511145.b1676,511145.b1779,511145.b1854,511145.b2097,511145.b2296,511145.b2557,511145.b2779,511145.b2925,511145.b2926,511145.b3034,511145.b3919	aceE,purE,citF,pykF,gapA,pykA,fbaB,ackA,purL,eno,fbaA,pgk,nudF,tpiA	0.00017
GO Process	GO:0005996	Monosaccharide metabolic process	14	107	0.68	511145.b0756,511145.b0903,511145.b1002,511145.b1200,511145.b1779,511145.b2800,511145.b2804,511145.b2925,511145.b2926,511145.b3012,511145.b3092,511145.b3386,511145.b3919,511145.b4079	galM,pflB,agp,dhaK,gapA,fucA,fucU,fbaA,pgk,dkgA,uxaC,rpe,tpiA,fdhF	0.00027
GO Process	GO:0009117	Nucleotide metabolic process	16	147	0.6	511145.b0114,511145.b0523,511145.b0615,511145.b0849,511145.b1676,511145.b1779,511145.b1854,511145.b2097,511145.b2296,511145.b2557,511145.b2700,511145.b2779,511145.b2925,511145.b2926,511145.b3919,511145.b4213	aceE,purE,citF,grxA,pykF,gapA,pykA,fbaB,ackA,purL,pncC,eno,fbaA,pgk,tpiA,cpdB	0.00043
GO Process	GO:0055086	Nucleobase-containing small molecule metabolic process	20	228	0.5	511145.b0114,511145.b0337,511145.b0523,511145.b0615,511145.b0849,511145.b1676,511145.b1779,511145.b1854,511145.b2097,511145.b2296,511145.b2557,511145.b2700,511145.b2779,511145.b2867,511145.b2881,511145.b2925,511145.b2926,511145.b3034,511145.b3919,511145.b4213	aceE,codA,purE,citF,grxA,pykF,gapA,pykA,fbaB,ackA,purL,pncC,eno,xdhB,xdhD,fbaA,pgk,nudF,tpiA,cpdB	0.00053
GO Process	GO:0044282	Small molecule catabolic process	24	318	0.44	511145.b0114,511145.b0677,511145.b0678,511145.b0756,511145.b0870,511145.b0903,511145.b1002,511145.b1200,511145.b2029,511145.b2224,511145.b2800,511145.b2957,511145.b2976,511145.b3012,511145.b3092,511145.b3125,511145.b3386,511145.b3517,511145.b3617,511145.b3919,511145.b3945,511145.b4079,511145.b4266,511145.b4323	aceE,nagA,nagB,galM,ltaE,pflB,agp,dhaK,gnd,atoB,fucA,ansB,glcB,dkgA,uxaC,garR,rpe,gadA,kbl,tpiA,gldA,fdhF,idnO,uxuB	0.00062
GO Process	GO:0019637	Organophosphate metabolic process	22	291	0.44	511145.b0008,511145.b0114,511145.b0523,511145.b0615,511145.b0782,511145.b0849,511145.b1676,511145.b1779,511145.b1854,511145.b2029,511145.b2097,511145.b2296,511145.b2557,511145.b2700,511145.b2779,511145.b2925,511145.b2926,511145.b2935,511145.b3034,511145.b3386,511145.b3919,511145.b4213	talB,aceE,purE,citF,moaB,grxA,pykF,gapA,pykA,gnd,fbaB,ackA,purL,pncC,eno,fbaA,pgk,tktA,nudF,rpe,tpiA,cpdB	0.0015
GO Process	GO:0009987	Cellular process	99	2922	0.09	511145.b0008,511145.b0114,511145.b0237,511145.b0337,511145.b0369,511145.b0523,511145.b0578,511145.b0605,511145.b0615,511145.b0677,511145.b0678,511145.b0710,511145.b0782,511145.b0811,511145.b0812,511145.b0849,511145.b0870,511145.b0903,511145.b0928,511145.b0929,511145.b0997,511145.b1002,511145.b1136,511145.b1200,511145.b1241,511145.b1243,511145.b1324,511145.b1474,511145.b1589,511145.b1612,511145.b1…	talB,aceE,pepD,codA,hemB,purE,nfsB,ahpC,citF,nagA,nagB,ybgI,moaB,glnH,dps,grxA,ltaE,pflB,aspC,ompF,torA,agp,icd,dhaK,adhE,oppA,tpx,fdnG,ynfG,fumA,uidA,nemA,sodB,pykF,gdhA,gapA,yeaD,yoaB,manX,pykA,araF,fliY,gnd,fbaB,mglB,ompC,atoB,glpQ,ackA,cysK,crr,purL,pncC,eno,xdhB,ygeW,xdhD,serA,fbaA,pgk,tktA,ansB,glcB,gss,hybC,dkgA,nudF,uxaC,garR,elbB,fusA,rpe,asd,prlC,gor,gadA,dppA,malS,kbl,chrR,pstS,rbsB,tr…	0.0033
GO Process	GO:0006006	Glucose metabolic process	8	43	0.83	511145.b0756,511145.b0903,511145.b1002,511145.b1779,511145.b2925,511145.b2926,511145.b3919,511145.b4079	galM,pflB,agp,gapA,fbaA,pgk,tpiA,fdhF	0.0036
GO Process	GO:0019318	Hexose metabolic process	10	71	0.71	511145.b0756,511145.b0903,511145.b1002,511145.b1779,511145.b2800,511145.b2804,511145.b2925,511145.b2926,511145.b3919,511145.b4079	galM,pflB,agp,gapA,fucA,fucU,fbaA,pgk,tpiA,fdhF	0.0036
GO Process	GO:0006796	Phosphate-containing compound metabolic process	27	435	0.35	511145.b0008,511145.b0114,511145.b0523,511145.b0615,511145.b0782,511145.b0849,511145.b1002,511145.b1200,511145.b1676,511145.b1779,511145.b1817,511145.b1854,511145.b2029,511145.b2097,511145.b2296,511145.b2417,511145.b2557,511145.b2700,511145.b2779,511145.b2925,511145.b2926,511145.b2935,511145.b3034,511145.b3386,511145.b3919,511145.b4213,511145.b4226	talB,aceE,purE,citF,moaB,grxA,agp,dhaK,pykF,gapA,manX,pykA,gnd,fbaB,ackA,crr,purL,pncC,eno,fbaA,pgk,tktA,nudF,rpe,tpiA,cpdB,ppa	0.004
GO Process	GO:1901564	Organonitrogen compound metabolic process	46	974	0.23	511145.b0114,511145.b0237,511145.b0337,511145.b0369,511145.b0523,511145.b0605,511145.b0615,511145.b0677,511145.b0678,511145.b0782,511145.b0849,511145.b0870,511145.b0903,511145.b0928,511145.b0932,511145.b1474,511145.b1676,511145.b1761,511145.b1779,511145.b1854,511145.b2097,511145.b2296,511145.b2414,511145.b2557,511145.b2700,511145.b2779,511145.b2867,511145.b2870,511145.b2872,511145.b2881,511145.b2…	aceE,pepD,codA,hemB,purE,ahpC,citF,nagA,nagB,moaB,grxA,ltaE,pflB,aspC,pepN,fdnG,pykF,gdhA,gapA,pykA,fbaB,ackA,cysK,purL,pncC,eno,xdhB,ygeW,ygeY,xdhD,pepP,serA,fbaA,pgk,ansB,gss,fusA,asd,prlC,gor,gadA,kbl,tpiA,aspA,ridA,iadA	0.0043
GO Process	GO:1901135	Carbohydrate derivative metabolic process	24	402	0.34	511145.b0008,511145.b0114,511145.b0523,511145.b0615,511145.b0677,511145.b0678,511145.b0849,511145.b1617,511145.b1676,511145.b1779,511145.b1854,511145.b2029,511145.b2097,511145.b2296,511145.b2557,511145.b2779,511145.b2867,511145.b2881,511145.b2925,511145.b2926,511145.b2935,511145.b3034,511145.b3386,511145.b3919	talB,aceE,purE,citF,nagA,nagB,grxA,uidA,pykF,gapA,pykA,gnd,fbaB,ackA,purL,eno,xdhB,xdhD,fbaA,pgk,tktA,nudF,rpe,tpiA	0.0186
GO Process	GO:0046395	Carboxylic acid catabolic process	15	199	0.44	511145.b0114,511145.b0677,511145.b0678,511145.b0870,511145.b0903,511145.b2029,511145.b2224,511145.b2957,511145.b2976,511145.b3092,511145.b3125,511145.b3517,511145.b3617,511145.b4266,511145.b4323	aceE,nagA,nagB,ltaE,pflB,gnd,atoB,ansB,glcB,uxaC,garR,gadA,kbl,idnO,uxuB	0.0322
GO Process	GO:1901605	Alpha-amino acid metabolic process	15	199	0.44	511145.b0849,511145.b0870,511145.b0903,511145.b0928,511145.b1761,511145.b2414,511145.b2557,511145.b2870,511145.b2913,511145.b2957,511145.b3433,511145.b3517,511145.b3617,511145.b4139,511145.b4243	grxA,ltaE,pflB,aspC,gdhA,cysK,purL,ygeW,serA,ansB,asd,gadA,kbl,aspA,ridA	0.0322
GO Process	GO:0015980	Energy derivation by oxidation of organic compounds	12	140	0.49	511145.b0997,511145.b1136,511145.b1241,511145.b1474,511145.b1589,511145.b1612,511145.b2976,511145.b2994,511145.b3945,511145.b4015,511145.b4079,511145.b4139	torA,icd,adhE,fdnG,ynfG,fumA,glcB,hybC,gldA,aceA,fdhF,aspA	0.0408
GO Process	GO:0006098	Pentose-phosphate shunt	4	12	1.08	511145.b0008,511145.b2029,511145.b2935,511145.b3386	talB,gnd,tktA,rpe	0.0419
GO Process	GO:0006081	Cellular aldehyde metabolic process	7	51	0.7	511145.b1136,511145.b2976,511145.b3012,511145.b3125,511145.b3919,511145.b3945,511145.b4015	icd,glcB,dkgA,garR,tpiA,gldA,aceA	0.0466
GO Function	GO:0003824	Catalytic activity	96	1963	0.25	511145.b0008,511145.b0114,511145.b0237,511145.b0337,511145.b0369,511145.b0523,511145.b0578,511145.b0605,511145.b0615,511145.b0677,511145.b0678,511145.b0756,511145.b0812,511145.b0849,511145.b0870,511145.b0903,511145.b0928,511145.b0932,511145.b0997,511145.b1002,511145.b1004,511145.b1136,511145.b1200,511145.b1241,511145.b1324,511145.b1474,511145.b1498,511145.b1612,511145.b1617,511145.b1650,511145.b1…	talB,aceE,pepD,codA,hemB,purE,nfsB,ahpC,citF,nagA,nagB,galM,dps,grxA,ltaE,pflB,aspC,pepN,torA,agp,wrbA,icd,dhaK,adhE,tpx,fdnG,ydeN,fumA,uidA,nemA,sodB,pykF,gdhA,gapA,yeaD,manX,pykA,gnd,fbaB,atoB,glpQ,ackA,yfcE,cysK,crr,purL,pncC,eno,fucA,fucU,xdhB,ygeW,ygeY,ssnA,xdhD,bglA,pepP,serA,fbaA,pgk,tktA,ansB,glcB,gss,hybC,dkgA,nudF,uxaC,garR,elbB,acuI,fusA,rpe,asd,prlC,gor,gadA,malS,kbl,chrR,trxA,tpiA,gl…	2.04e-12
GO Function	GO:0005488	Binding	94	2169	0.2	511145.b0114,511145.b0237,511145.b0337,511145.b0369,511145.b0523,511145.b0578,511145.b0605,511145.b0677,511145.b0678,511145.b0710,511145.b0756,511145.b0782,511145.b0812,511145.b0849,511145.b0870,511145.b0928,511145.b0929,511145.b0932,511145.b0997,511145.b1004,511145.b1136,511145.b1200,511145.b1241,511145.b1243,511145.b1474,511145.b1498,511145.b1589,511145.b1612,511145.b1617,511145.b1650,511145.b1…	aceE,pepD,codA,hemB,purE,nfsB,ahpC,nagA,nagB,ybgI,galM,moaB,dps,grxA,ltaE,aspC,ompF,pepN,torA,wrbA,icd,dhaK,adhE,oppA,fdnG,ydeN,ynfG,fumA,uidA,nemA,sodB,pykF,gdhA,gapA,yeaD,pykA,araF,fliY,gnd,fbaB,mglB,ompC,atoB,glpQ,ackA,yfcE,cysK,crr,purL,eno,fucA,fucU,xdhB,ygeW,ygeY,ssnA,xdhD,pepP,serA,fbaA,pgk,tktA,ansB,glcB,gss,hybC,nudF,garR,fusA,rpe,asd,prlC,gor,gadA,dppA,malS,kbl,chrR,pstS,rbsB,ubiJ,tpiA,…	4e-08
GO Function	GO:0042802	Identical protein binding	38	441	0.5	511145.b0114,511145.b0337,511145.b0523,511145.b0578,511145.b0605,511145.b0678,511145.b0710,511145.b0782,511145.b0812,511145.b0870,511145.b0928,511145.b0929,511145.b0932,511145.b1004,511145.b1200,511145.b1241,511145.b1612,511145.b1617,511145.b1676,511145.b1779,511145.b1854,511145.b2029,511145.b2097,511145.b2215,511145.b2224,511145.b2300,511145.b2414,511145.b2779,511145.b2804,511145.b2913,511145.b2…	aceE,codA,purE,nfsB,ahpC,nagB,ybgI,moaB,dps,ltaE,aspC,ompF,pepN,wrbA,dhaK,adhE,fumA,uidA,pykF,gapA,pykA,gnd,fbaB,ompC,atoB,yfcE,cysK,eno,fucU,serA,fbaA,ansB,chrR,ubiJ,tpiA,groL,aidB,iadA	1.38e-07
GO Function	GO:0005515	Protein binding	40	505	0.46	511145.b0114,511145.b0337,511145.b0523,511145.b0578,511145.b0605,511145.b0678,511145.b0710,511145.b0782,511145.b0812,511145.b0870,511145.b0928,511145.b0929,511145.b0932,511145.b1004,511145.b1200,511145.b1241,511145.b1612,511145.b1617,511145.b1676,511145.b1779,511145.b1854,511145.b2029,511145.b2097,511145.b2215,511145.b2224,511145.b2300,511145.b2414,511145.b2779,511145.b2804,511145.b2913,511145.b2…	aceE,codA,purE,nfsB,ahpC,nagB,ybgI,moaB,dps,ltaE,aspC,ompF,pepN,wrbA,dhaK,adhE,fumA,uidA,pykF,gapA,pykA,gnd,fbaB,ompC,atoB,yfcE,cysK,eno,fucU,serA,fbaA,ansB,asd,chrR,ubiJ,tpiA,groL,aidB,ridA,iadA	3.16e-07
GO Function	GO:0043169	Cation binding	51	816	0.36	511145.b0114,511145.b0237,511145.b0337,511145.b0369,511145.b0677,511145.b0710,511145.b0812,511145.b0932,511145.b0997,511145.b1136,511145.b1241,511145.b1474,511145.b1498,511145.b1589,511145.b1612,511145.b1656,511145.b1676,511145.b1854,511145.b2150,511145.b2215,511145.b2239,511145.b2296,511145.b2300,511145.b2417,511145.b2557,511145.b2779,511145.b2800,511145.b2872,511145.b2879,511145.b2881,511145.b2…	aceE,pepD,codA,hemB,nagA,ybgI,dps,pepN,torA,icd,adhE,fdnG,ydeN,ynfG,fumA,sodB,pykF,pykA,mglB,ompC,glpQ,ackA,yfcE,crr,purL,eno,fucA,ygeY,ssnA,xdhD,pepP,serA,fbaA,tktA,glcB,gss,hybC,nudF,rpe,prlC,malS,kbl,gldA,aceA,fdhF,fumB,groL,cpdB,ppa,ahr,iadA	1.15e-06
GO Function	GO:0046872	Metal ion binding	50	805	0.35	511145.b0114,511145.b0237,511145.b0337,511145.b0369,511145.b0677,511145.b0710,511145.b0812,511145.b0932,511145.b0997,511145.b1136,511145.b1241,511145.b1474,511145.b1498,511145.b1589,511145.b1612,511145.b1656,511145.b1676,511145.b1854,511145.b2150,511145.b2215,511145.b2239,511145.b2296,511145.b2300,511145.b2417,511145.b2557,511145.b2779,511145.b2800,511145.b2872,511145.b2879,511145.b2881,511145.b2…	aceE,pepD,codA,hemB,nagA,ybgI,dps,pepN,torA,icd,adhE,fdnG,ydeN,ynfG,fumA,sodB,pykF,pykA,mglB,ompC,glpQ,ackA,yfcE,crr,purL,eno,fucA,ygeY,ssnA,xdhD,pepP,fbaA,tktA,glcB,gss,hybC,nudF,rpe,prlC,malS,kbl,gldA,aceA,fdhF,fumB,groL,cpdB,ppa,ahr,iadA	1.92e-06
GO Function	GO:0043167	Ion binding	67	1338	0.26	511145.b0114,511145.b0237,511145.b0337,511145.b0369,511145.b0578,511145.b0677,511145.b0710,511145.b0782,511145.b0812,511145.b0870,511145.b0928,511145.b0932,511145.b0997,511145.b1004,511145.b1136,511145.b1241,511145.b1474,511145.b1498,511145.b1589,511145.b1612,511145.b1650,511145.b1656,511145.b1676,511145.b1761,511145.b1854,511145.b2029,511145.b2150,511145.b2215,511145.b2239,511145.b2296,511145.b2…	aceE,pepD,codA,hemB,nfsB,nagA,ybgI,moaB,dps,ltaE,aspC,pepN,torA,wrbA,icd,adhE,fdnG,ydeN,ynfG,fumA,nemA,sodB,pykF,gdhA,pykA,gnd,mglB,ompC,glpQ,ackA,yfcE,cysK,crr,purL,eno,fucA,xdhB,ygeY,ssnA,xdhD,pepP,serA,fbaA,pgk,tktA,glcB,gss,hybC,nudF,fusA,rpe,prlC,gor,gadA,malS,kbl,chrR,pstS,gldA,aceA,fdhF,fumB,groL,cpdB,ppa,ahr,iadA	3.46e-06
GO Function	GO:0016491	Oxidoreductase activity	33	438	0.44	511145.b0114,511145.b0578,511145.b0605,511145.b0812,511145.b0849,511145.b0997,511145.b1004,511145.b1136,511145.b1241,511145.b1324,511145.b1474,511145.b1650,511145.b1656,511145.b1761,511145.b1779,511145.b2029,511145.b2867,511145.b2881,511145.b2913,511145.b2994,511145.b3012,511145.b3125,511145.b3253,511145.b3433,511145.b3500,511145.b3713,511145.b3781,511145.b3945,511145.b4079,511145.b4187,511145.b4…	aceE,nfsB,ahpC,dps,grxA,torA,wrbA,icd,adhE,tpx,fdnG,nemA,sodB,gdhA,gapA,gnd,xdhB,xdhD,serA,hybC,dkgA,garR,acuI,asd,gor,chrR,trxA,gldA,fdhF,aidB,idnO,ahr,uxuB	2.89e-05					number of nodes:	114	avg. local clustering coefficient:	0.539
GO Function	GO:0030246	Carbohydrate binding	8	40	0.86	511145.b0756,511145.b1617,511145.b1780,511145.b1901,511145.b2150,511145.b2804,511145.b3751,511145.b4034	galM,uidA,yeaD,araF,mglB,fucU,rbsB,malE	0.0086
GO Function	GO:0046914	Transition metal ion binding	23	323	0.41	511145.b0237,511145.b0337,511145.b0369,511145.b0677,511145.b0812,511145.b0932,511145.b0997,511145.b1241,511145.b1474,511145.b1656,511145.b2296,511145.b2300,511145.b2800,511145.b2881,511145.b2908,511145.b2925,511145.b2935,511145.b2994,511145.b3386,511145.b3945,511145.b4226,511145.b4269,511145.b4328	pepD,codA,hemB,nagA,dps,pepN,torA,adhE,fdnG,sodB,ackA,yfcE,fucA,xdhD,pepP,fbaA,tktA,hybC,rpe,gldA,ppa,ahr,iadA	0.0086					number of edges:	463	expected number of edges:	202
GO Component	GO:0005829	Cytosol	70	1066	0.38	511145.b0008,511145.b0114,511145.b0237,511145.b0337,511145.b0369,511145.b0523,511145.b0578,511145.b0605,511145.b0678,511145.b0710,511145.b0782,511145.b0870,511145.b0903,511145.b0928,511145.b1004,511145.b1136,511145.b1200,511145.b1241,511145.b1324,511145.b1612,511145.b1617,511145.b1650,511145.b1656,511145.b1676,511145.b1761,511145.b1779,511145.b1780,511145.b1809,511145.b1817,511145.b1854,511145.b2…	talB,aceE,pepD,codA,hemB,purE,nfsB,ahpC,nagB,ybgI,moaB,ltaE,pflB,aspC,wrbA,icd,dhaK,adhE,tpx,fumA,uidA,nemA,sodB,pykF,gdhA,gapA,yeaD,yoaB,manX,pykA,gnd,fbaB,ackA,yfcE,yfcZ,cysK,crr,purL,eno,fucA,bglA,pepP,serA,fbaA,pgk,tktA,glcB,gss,dkgA,nudF,elbB,fusA,rpe,asd,prlC,gor,gadA,kbl,chrR,trxA,tpiA,gldA,aceA,fdhF,fumB,aspA,groL,ppa,ridA,iadA	1.18e-12
GO Component	GO:0005737	Cytoplasm	79	1443	0.3	511145.b0008,511145.b0114,511145.b0237,511145.b0337,511145.b0369,511145.b0523,511145.b0578,511145.b0605,511145.b0615,511145.b0678,511145.b0710,511145.b0756,511145.b0782,511145.b0812,511145.b0870,511145.b0903,511145.b0928,511145.b1004,511145.b1136,511145.b1200,511145.b1241,511145.b1324,511145.b1612,511145.b1617,511145.b1650,511145.b1656,511145.b1676,511145.b1761,511145.b1779,511145.b1780,511145.b1…	talB,aceE,pepD,codA,hemB,purE,nfsB,ahpC,citF,nagB,ybgI,galM,moaB,dps,ltaE,pflB,aspC,wrbA,icd,dhaK,adhE,tpx,fumA,uidA,nemA,sodB,pykF,gdhA,gapA,yeaD,yoaB,manX,pykA,gnd,fbaB,atoB,ackA,yfcE,yfcZ,cysK,crr,purL,eno,fucA,fucU,xdhB,bglA,pepP,serA,fbaA,pgk,tktA,glcB,gss,dkgA,nudF,elbB,acuI,fusA,rpe,asd,prlC,gor,gadA,kbl,chrR,trxA,ubiJ,tpiA,gldA,aceA,fdhF,fumB,aspA,groL,aidB,ppa,ridA,iadA	3.06e-11					average node degree:	8.12	PPI enrichment p-value:	< 1.0e-16
GO Component	GO:0110165	Cellular anatomical entity	101	2904	0.1	511145.b0008,511145.b0114,511145.b0237,511145.b0337,511145.b0369,511145.b0523,511145.b0578,511145.b0605,511145.b0615,511145.b0678,511145.b0710,511145.b0756,511145.b0782,511145.b0811,511145.b0812,511145.b0870,511145.b0903,511145.b0928,511145.b0929,511145.b0932,511145.b0997,511145.b1002,511145.b1004,511145.b1136,511145.b1200,511145.b1241,511145.b1243,511145.b1324,511145.b1474,511145.b1498,511145.b1…	talB,aceE,pepD,codA,hemB,purE,nfsB,ahpC,citF,nagB,ybgI,galM,moaB,glnH,dps,ltaE,pflB,aspC,ompF,pepN,torA,agp,wrbA,icd,dhaK,adhE,oppA,tpx,fdnG,ydeN,fumA,uidA,nemA,sodB,pykF,gdhA,gapA,yeaD,yoaB,manX,pykA,araF,fliY,gnd,fbaB,mglB,ompC,atoB,glpQ,ackA,yfcE,yfcZ,cysK,crr,purL,eno,fucA,fucU,xdhB,bglA,pepP,serA,fbaA,pgk,tktA,ansB,glcB,gss,hybC,dkgA,nudF,elbB,acuI,fusA,rpe,asd,prlC,gor,gadA,dppA,malS,kbl,ch…	0.00029
GO Component	GO:0030288	Outer membrane-bounded periplasmic space	16	188	0.49	511145.b0811,511145.b0997,511145.b1002,511145.b1243,511145.b1474,511145.b1498,511145.b1901,511145.b1920,511145.b2150,511145.b2957,511145.b3544,511145.b3571,511145.b3728,511145.b3751,511145.b4034,511145.b4213	glnH,torA,agp,oppA,fdnG,ydeN,araF,fliY,mglB,ansB,dppA,malS,pstS,rbsB,malE,cpdB	0.0062
GO Component	GO:0042597	Periplasmic space	18	250	0.42	511145.b0811,511145.b0997,511145.b1002,511145.b1243,511145.b1324,511145.b1474,511145.b1498,511145.b1901,511145.b1920,511145.b2150,511145.b2239,511145.b2957,511145.b3544,511145.b3571,511145.b3728,511145.b3751,511145.b4034,511145.b4213	glnH,torA,agp,oppA,tpx,fdnG,ydeN,araF,fliY,mglB,glpQ,ansB,dppA,malS,pstS,rbsB,malE,cpdB	0.0134
STRING clusters	CL:2012	Carbon metabolism, and Pyruvate metabolism	21	100	0.88	511145.b0008,511145.b0114,511145.b0903,511145.b1136,511145.b1241,511145.b1612,511145.b1676,511145.b1779,511145.b1780,511145.b1854,511145.b2029,511145.b2097,511145.b2296,511145.b2417,511145.b2779,511145.b2925,511145.b2926,511145.b2935,511145.b3386,511145.b3919,511145.b4015	talB,aceE,pflB,icd,adhE,fumA,pykF,gapA,yeaD,pykA,gnd,fbaB,ackA,crr,eno,fbaA,pgk,tktA,rpe,tpiA,aceA	1.63e-09
STRING clusters	CL:2013	Carbon metabolism, and Formate C-acetyltransferase activity	20	85	0.93	511145.b0008,511145.b0114,511145.b0903,511145.b1136,511145.b1241,511145.b1612,511145.b1676,511145.b1779,511145.b1780,511145.b1854,511145.b2029,511145.b2097,511145.b2296,511145.b2779,511145.b2925,511145.b2926,511145.b2935,511145.b3386,511145.b3919,511145.b4015	talB,aceE,pflB,icd,adhE,fumA,pykF,gapA,yeaD,pykA,gnd,fbaB,ackA,eno,fbaA,pgk,tktA,rpe,tpiA,aceA	1.63e-09
STRING clusters	CL:2111	Pentose phosphate pathway, and Gluconeogenesis	11	26	1.19	511145.b0008,511145.b1676,511145.b1779,511145.b2029,511145.b2097,511145.b2779,511145.b2925,511145.b2926,511145.b2935,511145.b3386,511145.b3919	talB,pykF,gapA,gnd,fbaB,eno,fbaA,pgk,tktA,rpe,tpiA	3.73e-07
STRING clusters	CL:2109	Pentose phosphate pathway, and Glycolysis	12	37	1.07	511145.b0008,511145.b1676,511145.b1779,511145.b1780,511145.b2029,511145.b2097,511145.b2779,511145.b2925,511145.b2926,511145.b2935,511145.b3386,511145.b3919	talB,pykF,gapA,yeaD,gnd,fbaB,eno,fbaA,pgk,tktA,rpe,tpiA	6.11e-07
STRING clusters	CL:2010	Mixed, incl. Carbon metabolism, and Fatty acid metabolic process	23	197	0.63	511145.b0008,511145.b0114,511145.b0903,511145.b1136,511145.b1241,511145.b1612,511145.b1676,511145.b1779,511145.b1780,511145.b1854,511145.b2029,511145.b2097,511145.b2224,511145.b2296,511145.b2417,511145.b2779,511145.b2925,511145.b2926,511145.b2935,511145.b3253,511145.b3386,511145.b3919,511145.b4015	talB,aceE,pflB,icd,adhE,fumA,pykF,gapA,yeaD,pykA,gnd,fbaB,atoB,ackA,crr,eno,fbaA,pgk,tktA,acuI,rpe,tpiA,aceA	1.54e-06
STRING clusters	CL:2112	Gluconeogenesis, and Glycolysis	8	19	1.18	511145.b0008,511145.b1676,511145.b1779,511145.b2097,511145.b2779,511145.b2925,511145.b2926,511145.b3919	talB,pykF,gapA,fbaB,eno,fbaA,pgk,tpiA	4.29e-05
STRING clusters	CL:2114	Glycolysis	6	8	1.44	511145.b1676,511145.b1779,511145.b2779,511145.b2925,511145.b2926,511145.b3919	pykF,gapA,eno,fbaA,pgk,tpiA	0.0001
STRING clusters	CL:1245	Antioxidant activity, and Glutathione metabolism	9	37	0.95	511145.b0237,511145.b0605,511145.b0849,511145.b0932,511145.b1324,511145.b1656,511145.b2988,511145.b3500,511145.b3781	pepD,ahpC,grxA,pepN,tpx,sodB,gss,gor,trxA	0.00028
STRING clusters	CL:2016	Pyruvate metabolism, and Glyoxylate bypass	6	20	1.04	511145.b0114,511145.b0903,511145.b1241,511145.b1854,511145.b2296,511145.b4015	aceE,pflB,adhE,pykA,ackA,aceA	0.0044
STRING clusters	CL:2014	Citrate cycle (TCA cycle), and Pyruvate metabolism	8	48	0.78	511145.b0114,511145.b0903,511145.b1136,511145.b1241,511145.b1612,511145.b1854,511145.b2296,511145.b4015	aceE,pflB,icd,adhE,fumA,pykA,ackA,aceA	0.0084
STRING clusters	CL:1247	Reactive oxygen species metabolic process, and Thioredoxin domain	5	17	1.03	511145.b0605,511145.b0849,511145.b1324,511145.b1656,511145.b3781	ahpC,grxA,tpx,sodB,trxA	0.017
STRING clusters	CL:1828	Mixed, incl. Nucleobase catabolic process, and Carboxylate reductase activity	5	21	0.94	511145.b2867,511145.b2870,511145.b2872,511145.b2879,511145.b2881	xdhB,ygeW,ygeY,ssnA,xdhD	0.0352
STRING clusters	CL:1249	Reactive oxygen species metabolic process, and Thioredoxin peroxidase activity	4	12	1.08	511145.b0605,511145.b1324,511145.b1656,511145.b3781	ahpC,tpx,sodB,trxA	0.0406
STRING clusters	CL:1829	Mixed, incl. Selenocompound metabolism, and Amidohydrolase family	4	12	1.08	511145.b2870,511145.b2872,511145.b2879,511145.b2881	ygeW,ygeY,ssnA,xdhD	0.0406
STRING clusters	CL:2018	Mixed, incl. Phosphate acetyl/butaryl transferase, and Acetokinase family	4	12	1.08	511145.b0903,511145.b1241,511145.b1854,511145.b2296	pflB,adhE,pykA,ackA	0.0406
KEGG	eco01120	Microbial metabolism in diverse environments	39	269	0.72	511145.b0008,511145.b0114,511145.b0369,511145.b0578,511145.b0756,511145.b0870,511145.b0903,511145.b0997,511145.b1002,511145.b1136,511145.b1241,511145.b1612,511145.b1650,511145.b1676,511145.b1761,511145.b1779,511145.b1780,511145.b1854,511145.b2029,511145.b2097,511145.b2224,511145.b2296,511145.b2414,511145.b2779,511145.b2800,511145.b2867,511145.b2913,511145.b2925,511145.b2926,511145.b2935,511145.b2…	talB,aceE,hemB,nfsB,galM,ltaE,pflB,torA,agp,icd,adhE,fumA,nemA,pykF,gdhA,gapA,yeaD,pykA,gnd,fbaB,atoB,ackA,cysK,eno,fucA,xdhB,serA,fbaA,pgk,tktA,glcB,hybC,rpe,asd,gadA,tpiA,aceA,fumB,ahr	1.46e-15
KEGG	eco01100	Metabolic pathways	62	890	0.4	511145.b0008,511145.b0114,511145.b0237,511145.b0337,511145.b0369,511145.b0523,511145.b0677,511145.b0678,511145.b0756,511145.b0782,511145.b0870,511145.b0903,511145.b0928,511145.b0932,511145.b0997,511145.b1004,511145.b1136,511145.b1200,511145.b1241,511145.b1612,511145.b1617,511145.b1676,511145.b1761,511145.b1779,511145.b1780,511145.b1817,511145.b1854,511145.b2029,511145.b2097,511145.b2224,511145.b2…	talB,aceE,pepD,codA,hemB,purE,nagA,nagB,galM,moaB,ltaE,pflB,aspC,pepN,torA,wrbA,icd,dhaK,adhE,fumA,uidA,pykF,gdhA,gapA,yeaD,manX,pykA,gnd,fbaB,atoB,ackA,cysK,crr,purL,eno,fucA,xdhB,serA,fbaA,pgk,tktA,ansB,glcB,gss,nudF,uxaC,garR,acuI,rpe,asd,gor,gadA,malS,kbl,tpiA,gldA,aceA,fumB,aspA,cpdB,ahr,uxuB	2.77e-12
KEGG	eco01200	Carbon metabolism	22	109	0.87	511145.b0008,511145.b0114,511145.b1136,511145.b1612,511145.b1676,511145.b1779,511145.b1854,511145.b2029,511145.b2097,511145.b2224,511145.b2296,511145.b2414,511145.b2779,511145.b2913,511145.b2925,511145.b2926,511145.b2935,511145.b2976,511145.b3386,511145.b3919,511145.b4015,511145.b4122	talB,aceE,icd,fumA,pykF,gapA,pykA,gnd,fbaB,atoB,ackA,cysK,eno,serA,fbaA,pgk,tktA,glcB,rpe,tpiA,aceA,fumB	6.21e-11
KEGG	eco01110	Biosynthesis of secondary metabolites	36	339	0.59	511145.b0008,511145.b0114,511145.b0369,511145.b0523,511145.b0756,511145.b0870,511145.b0928,511145.b1004,511145.b1136,511145.b1241,511145.b1612,511145.b1617,511145.b1676,511145.b1779,511145.b1780,511145.b1854,511145.b2029,511145.b2097,511145.b2224,511145.b2414,511145.b2557,511145.b2779,511145.b2913,511145.b2925,511145.b2926,511145.b2935,511145.b2957,511145.b2976,511145.b3386,511145.b3433,511145.b3…	talB,aceE,hemB,purE,galM,ltaE,aspC,wrbA,icd,adhE,fumA,uidA,pykF,gapA,yeaD,pykA,gnd,fbaB,atoB,cysK,purL,eno,serA,fbaA,pgk,tktA,ansB,glcB,rpe,asd,gadA,malS,tpiA,aceA,fumB,ahr	6.29e-11
KEGG	eco00010	Glycolysis / Gluconeogenesis	16	47	1.09	511145.b0114,511145.b0756,511145.b1002,511145.b1241,511145.b1676,511145.b1779,511145.b1780,511145.b1854,511145.b2097,511145.b2417,511145.b2779,511145.b2901,511145.b2925,511145.b2926,511145.b3919,511145.b4269	aceE,galM,agp,adhE,pykF,gapA,yeaD,pykA,fbaB,crr,eno,bglA,fbaA,pgk,tpiA,ahr	7.14e-11
KEGG	eco01230	Biosynthesis of amino acids	17	117	0.72	511145.b0008,511145.b0870,511145.b0928,511145.b1136,511145.b1676,511145.b1779,511145.b1854,511145.b2097,511145.b2414,511145.b2779,511145.b2913,511145.b2925,511145.b2926,511145.b2935,511145.b3386,511145.b3433,511145.b3919	talB,ltaE,aspC,icd,pykF,gapA,pykA,fbaB,cysK,eno,serA,fbaA,pgk,tktA,rpe,asd,tpiA	1.13e-06
KEGG	eco00620	Pyruvate metabolism	10	55	0.82	511145.b0114,511145.b0903,511145.b1241,511145.b1612,511145.b1676,511145.b1854,511145.b2224,511145.b2296,511145.b2976,511145.b4122	aceE,pflB,adhE,fumA,pykF,pykA,atoB,ackA,glcB,fumB	0.00011
KEGG	eco00480	Glutathione metabolism	6	24	0.96	511145.b0237,511145.b0932,511145.b1136,511145.b2029,511145.b2988,511145.b3500	pepD,pepN,icd,gnd,gss,gor	0.0016
KEGG	eco00030	Pentose phosphate pathway	6	32	0.83	511145.b0008,511145.b2029,511145.b2097,511145.b2925,511145.b2935,511145.b3386	talB,gnd,fbaB,fbaA,tktA,rpe	0.0056
KEGG	eco00680	Methane metabolism	6	32	0.83	511145.b0997,511145.b2097,511145.b2296,511145.b2779,511145.b2913,511145.b2925	torA,fbaB,ackA,eno,serA,fbaA	0.0056
KEGG	eco00633	Nitrotoluene degradation	3	7	1.19	511145.b0578,511145.b1650,511145.b2994	nfsB,nemA,hybC	0.0203
KEGG	eco00250	Alanine, aspartate and glutamate metabolism	5	33	0.74	511145.b0928,511145.b1761,511145.b2957,511145.b3517,511145.b4139	aspC,gdhA,ansB,gadA,aspA	0.0298
KEGG	eco02030	Bacterial chemotaxis	4	20	0.86	511145.b2150,511145.b3544,511145.b3751,511145.b4034	mglB,dppA,rbsB,malE	0.0301
KEGG	eco00640	Propanoate metabolism	5	39	0.67	511145.b0903,511145.b2224,511145.b2296,511145.b3253,511145.b3945	pflB,atoB,ackA,acuI,gldA	0.0486
COMPARTMENTS	GOCC:0005737	Cytoplasm	65	1025	0.36	511145.b0008,511145.b0114,511145.b0237,511145.b0369,511145.b0523,511145.b0578,511145.b0605,511145.b0615,511145.b0678,511145.b0710,511145.b0756,511145.b0782,511145.b0870,511145.b0903,511145.b0928,511145.b1004,511145.b1136,511145.b1200,511145.b1241,511145.b1324,511145.b1617,511145.b1650,511145.b1676,511145.b1761,511145.b1779,511145.b1780,511145.b1809,511145.b1817,511145.b1854,511145.b2029,511145.b2…	talB,aceE,pepD,hemB,purE,nfsB,ahpC,citF,nagB,ybgI,galM,moaB,ltaE,pflB,aspC,wrbA,icd,dhaK,adhE,tpx,uidA,nemA,pykF,gdhA,gapA,yeaD,yoaB,manX,pykA,gnd,fbaB,ackA,yfcE,yfcZ,cysK,crr,purL,eno,bglA,pepP,serA,fbaA,pgk,tktA,glcB,gss,dkgA,nudF,elbB,fusA,rpe,asd,prlC,gor,kbl,chrR,trxA,tpiA,gldA,fdhF,aspA,groL,ppa,ridA,iadA	1.51e-10
COMPARTMENTS	GOCC:0005829	Cytosol	61	913	0.38	511145.b0008,511145.b0114,511145.b0237,511145.b0369,511145.b0523,511145.b0578,511145.b0605,511145.b0678,511145.b0710,511145.b0782,511145.b0870,511145.b0903,511145.b1004,511145.b1136,511145.b1200,511145.b1241,511145.b1324,511145.b1617,511145.b1650,511145.b1676,511145.b1761,511145.b1779,511145.b1780,511145.b1809,511145.b1817,511145.b1854,511145.b2029,511145.b2097,511145.b2296,511145.b2300,511145.b2…	talB,aceE,pepD,hemB,purE,nfsB,ahpC,nagB,ybgI,moaB,ltaE,pflB,wrbA,icd,dhaK,adhE,tpx,uidA,nemA,pykF,gdhA,gapA,yeaD,yoaB,manX,pykA,gnd,fbaB,ackA,yfcE,yfcZ,cysK,crr,purL,eno,bglA,pepP,serA,fbaA,pgk,tktA,glcB,gss,dkgA,nudF,elbB,fusA,rpe,asd,prlC,kbl,chrR,trxA,tpiA,gldA,fdhF,aspA,groL,ppa,ridA,iadA	1.51e-10
COMPARTMENTS	GOCC:0005622	Intracellular	66	1110	0.33	511145.b0008,511145.b0114,511145.b0237,511145.b0369,511145.b0523,511145.b0578,511145.b0605,511145.b0615,511145.b0678,511145.b0710,511145.b0756,511145.b0782,511145.b0812,511145.b0870,511145.b0903,511145.b0928,511145.b1004,511145.b1136,511145.b1200,511145.b1241,511145.b1324,511145.b1617,511145.b1650,511145.b1676,511145.b1761,511145.b1779,511145.b1780,511145.b1809,511145.b1817,511145.b1854,511145.b2…	talB,aceE,pepD,hemB,purE,nfsB,ahpC,citF,nagB,ybgI,galM,moaB,dps,ltaE,pflB,aspC,wrbA,icd,dhaK,adhE,tpx,uidA,nemA,pykF,gdhA,gapA,yeaD,yoaB,manX,pykA,gnd,fbaB,ackA,yfcE,yfcZ,cysK,crr,purL,eno,bglA,pepP,serA,fbaA,pgk,tktA,glcB,gss,dkgA,nudF,elbB,fusA,rpe,asd,prlC,gor,kbl,chrR,trxA,tpiA,gldA,fdhF,aspA,groL,ppa,ridA,iadA	5.8e-10
COMPARTMENTS	GOCC:0110165	Cellular anatomical entity	86	2175	0.16	511145.b0008,511145.b0114,511145.b0237,511145.b0369,511145.b0523,511145.b0578,511145.b0605,511145.b0615,511145.b0678,511145.b0710,511145.b0756,511145.b0782,511145.b0811,511145.b0812,511145.b0870,511145.b0903,511145.b0928,511145.b0929,511145.b0932,511145.b1002,511145.b1004,511145.b1136,511145.b1200,511145.b1241,511145.b1243,511145.b1324,511145.b1474,511145.b1498,511145.b1617,511145.b1650,511145.b1…	talB,aceE,pepD,hemB,purE,nfsB,ahpC,citF,nagB,ybgI,galM,moaB,glnH,dps,ltaE,pflB,aspC,ompF,pepN,agp,wrbA,icd,dhaK,adhE,oppA,tpx,fdnG,ydeN,uidA,nemA,pykF,gdhA,gapA,yeaD,yoaB,manX,pykA,araF,fliY,gnd,fbaB,mglB,ompC,glpQ,ackA,yfcE,yfcZ,cysK,crr,purL,eno,bglA,pepP,serA,fbaA,pgk,tktA,ansB,glcB,gss,hybC,dkgA,nudF,elbB,fusA,rpe,asd,prlC,gor,dppA,malS,kbl,chrR,pstS,rbsB,trxA,tpiA,gldA,malE,fdhF,aspA,groL,cp…	3.99e-05
COMPARTMENTS	GOCC:0030288	Outer membrane-bounded periplasmic space	15	141	0.59	511145.b0811,511145.b1002,511145.b1243,511145.b1474,511145.b1498,511145.b1901,511145.b1920,511145.b2150,511145.b2957,511145.b3544,511145.b3571,511145.b3728,511145.b3751,511145.b4034,511145.b4213	glnH,agp,oppA,fdnG,ydeN,araF,fliY,mglB,ansB,dppA,malS,pstS,rbsB,malE,cpdB	0.00073
COMPARTMENTS	GOCC:0042597	Periplasmic space	16	164	0.55	511145.b0811,511145.b1002,511145.b1243,511145.b1474,511145.b1498,511145.b1901,511145.b1920,511145.b2150,511145.b2239,511145.b2957,511145.b3544,511145.b3571,511145.b3728,511145.b3751,511145.b4034,511145.b4213	glnH,agp,oppA,fdnG,ydeN,araF,fliY,mglB,glpQ,ansB,dppA,malS,pstS,rbsB,malE,cpdB	0.00084
COMPARTMENTS	GOCC:0030313	Cell envelope	17	220	0.45	511145.b0811,511145.b0929,511145.b1002,511145.b1243,511145.b1474,511145.b1498,511145.b1901,511145.b1920,511145.b2150,511145.b2215,511145.b2957,511145.b3544,511145.b3571,511145.b3728,511145.b3751,511145.b4034,511145.b4213	glnH,ompF,agp,oppA,fdnG,ydeN,araF,fliY,mglB,ompC,ansB,dppA,malS,pstS,rbsB,malE,cpdB	0.0061
UniProt Keywords	KW-0007	Acetylation	21	100	0.88	511145.b0114,511145.b0237,511145.b0605,511145.b0903,511145.b1004,511145.b1136,511145.b1241,511145.b1656,511145.b1676,511145.b1779,511145.b1817,511145.b1854,511145.b2097,511145.b2779,511145.b2925,511145.b2926,511145.b2935,511145.b3340,511145.b3781,511145.b4122,511145.b4143	aceE,pepD,ahpC,pflB,wrbA,icd,adhE,sodB,pykF,gapA,manX,pykA,fbaB,eno,fbaA,pgk,tktA,fusA,trxA,fumB,groL	9.43e-10
UniProt Keywords	KW-0479	Metal-binding	47	669	0.41	511145.b0114,511145.b0237,511145.b0337,511145.b0369,511145.b0677,511145.b0710,511145.b0812,511145.b0932,511145.b0997,511145.b1136,511145.b1474,511145.b1498,511145.b1589,511145.b1612,511145.b1656,511145.b1676,511145.b1854,511145.b2150,511145.b2215,511145.b2239,511145.b2296,511145.b2300,511145.b2417,511145.b2557,511145.b2779,511145.b2800,511145.b2872,511145.b2879,511145.b2881,511145.b2908,511145.b2…	aceE,pepD,codA,hemB,nagA,ybgI,dps,pepN,torA,icd,fdnG,ydeN,ynfG,fumA,sodB,pykF,pykA,mglB,ompC,glpQ,ackA,yfcE,crr,purL,eno,fucA,ygeY,ssnA,xdhD,pepP,fbaA,tktA,glcB,gss,hybC,nudF,rpe,prlC,malS,gldA,aceA,fdhF,fumB,cpdB,ppa,ahr,iadA	5.8e-08
UniProt Keywords	KW-0560	Oxidoreductase	31	336	0.53	511145.b0114,511145.b0578,511145.b0605,511145.b0812,511145.b0997,511145.b1004,511145.b1136,511145.b1241,511145.b1324,511145.b1474,511145.b1650,511145.b1656,511145.b1761,511145.b1779,511145.b2029,511145.b2867,511145.b2881,511145.b2913,511145.b2994,511145.b3012,511145.b3125,511145.b3253,511145.b3433,511145.b3500,511145.b3713,511145.b3945,511145.b4079,511145.b4187,511145.b4266,511145.b4269,511145.b4…	aceE,nfsB,ahpC,dps,torA,wrbA,icd,adhE,tpx,fdnG,nemA,sodB,gdhA,gapA,gnd,xdhB,xdhD,serA,hybC,dkgA,garR,acuI,asd,gor,chrR,gldA,fdhF,aidB,idnO,ahr,uxuB	3.29e-07
UniProt Keywords	KW-0324	Glycolysis	9	18	1.26	511145.b0114,511145.b1676,511145.b1779,511145.b1854,511145.b2097,511145.b2779,511145.b2925,511145.b2926,511145.b3919	aceE,pykF,gapA,pykA,fbaB,eno,fbaA,pgk,tpiA	1.33e-06
UniProt Keywords	KW-0521	NADP	12	92	0.68	511145.b0578,511145.b1136,511145.b1650,511145.b1761,511145.b2029,511145.b3012,511145.b3253,511145.b3433,511145.b3500,511145.b3713,511145.b4266,511145.b4269	nfsB,icd,nemA,gdhA,gnd,dkgA,acuI,asd,gor,chrR,idnO,ahr	0.001
UniProt Keywords	KW-0574	Periplasm	17	181	0.53	511145.b0811,511145.b0997,511145.b1002,511145.b1243,511145.b1324,511145.b1474,511145.b1901,511145.b1920,511145.b2150,511145.b2239,511145.b2957,511145.b3544,511145.b3571,511145.b3728,511145.b3751,511145.b4034,511145.b4213	glnH,torA,agp,oppA,tpx,fdnG,araF,fliY,mglB,glpQ,ansB,dppA,malS,pstS,rbsB,malE,cpdB	0.001
UniProt Keywords	KW-0520	NAD	13	142	0.52	511145.b0578,511145.b1004,511145.b1241,511145.b1474,511145.b1779,511145.b2867,511145.b2913,511145.b3125,511145.b3713,511145.b3945,511145.b4079,511145.b4266,511145.b4323	nfsB,wrbA,adhE,fdnG,gapA,xdhB,serA,garR,chrR,gldA,fdhF,idnO,uxuB	0.0101
UniProt Keywords	KW-0456	Lyase	14	169	0.48	511145.b0369,511145.b0615,511145.b0870,511145.b1612,511145.b2097,511145.b2414,511145.b2779,511145.b2800,511145.b2925,511145.b3209,511145.b3517,511145.b4015,511145.b4122,511145.b4139	hemB,citF,ltaE,fumA,fbaB,cysK,eno,fucA,fbaA,elbB,gadA,aceA,fumB,aspA	0.0131
UniProt Keywords	KW-0482	Metalloprotease	6	31	0.85	511145.b0237,511145.b0932,511145.b2872,511145.b2908,511145.b3498,511145.b4328	pepD,pepN,ygeY,pepP,prlC,iadA	0.0131
UniProt Keywords	KW-0862	Zinc	15	192	0.45	511145.b0237,511145.b0337,511145.b0369,511145.b0677,511145.b0932,511145.b2417,511145.b2800,511145.b2872,511145.b2879,511145.b2925,511145.b3386,511145.b3498,511145.b3945,511145.b4269,511145.b4328	pepD,codA,hemB,nagA,pepN,crr,fucA,ygeY,ssnA,fbaA,rpe,prlC,gldA,ahr,iadA	0.0131
UniProt Keywords	KW-0106	Calcium	5	22	0.92	511145.b1498,511145.b2150,511145.b2239,511145.b2935,511145.b3571	ydeN,mglB,glpQ,tktA,malS	0.0175
UniProt Keywords	KW-1015	Disulfide bond	10	99	0.56	511145.b0605,511145.b0678,511145.b0849,511145.b1243,511145.b1324,511145.b2957,511145.b3500,511145.b3544,511145.b3571,511145.b3781	ahpC,nagB,grxA,oppA,tpx,ansB,gor,dppA,malS,trxA	0.0175
UniProt Keywords	KW-0676	Redox-active center	5	25	0.86	511145.b0605,511145.b0849,511145.b1324,511145.b3500,511145.b3781	ahpC,grxA,tpx,gor,trxA	0.0265
UniProt Keywords	KW-0329	Glyoxylate bypass	3	6	1.26	511145.b1136,511145.b2976,511145.b4015	icd,glcB,aceA	0.0327
UniProt Keywords	KW-0119	Carbohydrate metabolism	9	95	0.54	511145.b0677,511145.b0678,511145.b0756,511145.b0903,511145.b2800,511145.b2804,511145.b3386,511145.b3571,511145.b4266	nagA,nagB,galM,pflB,fucA,fucU,rpe,malS,idnO	0.0369
UniProt Keywords	KW-0670	Pyruvate	3	7	1.19	511145.b0114,511145.b1676,511145.b1854	aceE,pykF,pykA	0.0401
UniProt Keywords	KW-0378	Hydrolase	24	469	0.27	511145.b0237,511145.b0337,511145.b0677,511145.b0678,511145.b0932,511145.b1002,511145.b1498,511145.b1617,511145.b2239,511145.b2300,511145.b2700,511145.b2872,511145.b2879,511145.b2901,511145.b2908,511145.b2957,511145.b2988,511145.b3034,511145.b3498,511145.b3571,511145.b4213,511145.b4226,511145.b4243,511145.b4328	pepD,codA,nagA,nagB,pepN,agp,ydeN,uidA,glpQ,yfcE,pncC,ygeY,ssnA,bglA,pepP,ansB,gss,nudF,prlC,malS,cpdB,ppa,ridA,iadA	0.0449
UniProt Keywords	KW-0963	Cytoplasm	31	673	0.22	511145.b0008,511145.b0605,511145.b0615,511145.b0756,511145.b0812,511145.b0903,511145.b0928,511145.b1324,511145.b1779,511145.b1817,511145.b2097,511145.b2224,511145.b2296,511145.b2417,511145.b2557,511145.b2779,511145.b2804,511145.b2908,511145.b2926,511145.b2976,511145.b3012,511145.b3253,511145.b3340,511145.b3500,511145.b3834,511145.b3919,511145.b4143,511145.b4187,511145.b4226,511145.b4243,511145.b4…	talB,ahpC,citF,galM,dps,pflB,aspC,tpx,gapA,manX,fbaB,atoB,ackA,crr,purL,eno,fucU,pepP,pgk,glcB,dkgA,acuI,fusA,gor,ubiJ,tpiA,groL,aidB,ppa,ridA,iadA	0.0452

## Sheet: P.vulgatus
Table S6: KEGG pathways associated with proteins identified from the top four bacterial species generating highest number of proteins (Note: Species not found in STRINGDB for protein protein interaction network, results are reported from UniPROT)
From	Entry	Entry Name	Gene Names	Protein names	Gene Ontology (GO)	Gene Ontology IDs	Gene Ontology (biological process)	Gene Ontology (cellular component)	Gene Ontology (molecular function)	Pathway	Organism	EC number	Function [CC]
A6KWL1	A6KWL1	PYRF_PHOV8	pyrF BVU_0095	Orotidine 5'-phosphate decarboxylase (EC 4.1.1.23) (OMP decarboxylase) (OMPDCase) (OMPdecase)	orotidine-5'-phosphate decarboxylase activity [GO:0004590]; 'de novo' pyrimidine nucleobase biosynthetic process [GO:0006207]; 'de novo' UMP biosynthetic process [GO:0044205]	GO:0004590; GO:0006207; GO:0044205	'de novo' pyrimidine nucleobase biosynthetic process [GO:0006207]; 'de novo' UMP biosynthetic process [GO:0044205]		orotidine-5'-phosphate decarboxylase activity [GO:0004590]	PATHWAY: Pyrimidine metabolism; UMP biosynthesis via de novo pathway; UMP from orotate: step 2/2. {ECO:0000255|HAMAP-Rule:MF_01215}.	Phocaeicola vulgatus (strain ATCC 8482 / DSM 1447 / JCM 5826 / CCUG 4940 / NBRC 14291 / NCTC 11154) (Bacteroides vulgatus)	4.1.1.23
A6KXA0	A6KXA0	CH60_PHOV8	groEL groL BVU_0345	Chaperonin GroEL (EC 5.6.1.7) (60 kDa chaperonin) (Chaperonin-60) (Cpn60)	cytoplasm [GO:0005737]; ATP binding [GO:0005524]; ATP-dependent protein folding chaperone [GO:0140662]; isomerase activity [GO:0016853]; unfolded protein binding [GO:0051082]; protein refolding [GO:0042026]	GO:0005524; GO:0005737; GO:0016853; GO:0042026; GO:0051082; GO:0140662	protein refolding [GO:0042026]	cytoplasm [GO:0005737]	ATP binding [GO:0005524]; ATP-dependent protein folding chaperone [GO:0140662]; isomerase activity [GO:0016853]; unfolded protein binding [GO:0051082]		Phocaeicola vulgatus (strain ATCC 8482 / DSM 1447 / JCM 5826 / CCUG 4940 / NBRC 14291 / NCTC 11154) (Bacteroides vulgatus)	5.6.1.7	FUNCTION: Together with its co-chaperonin GroES, plays an essential role in assisting protein folding. The GroEL-GroES system forms a nano-cage that allows encapsulation of the non-native substrate proteins and provides a physical environment optimized to promote and accelerate protein folding. {ECO:0000255|HAMAP-Rule:MF_00600}.
A6KXL2	A6KXL2	TPIS_PHOV8	tpiA BVU_0466	Triosephosphate isomerase (TIM) (TPI) (EC 5.3.1.1) (Triose-phosphate isomerase)	cytoplasm [GO:0005737]; triose-phosphate isomerase activity [GO:0004807]; gluconeogenesis [GO:0006094]; glycolytic process [GO:0006096]	GO:0004807; GO:0005737; GO:0006094; GO:0006096	gluconeogenesis [GO:0006094]; glycolytic process [GO:0006096]	cytoplasm [GO:0005737]	triose-phosphate isomerase activity [GO:0004807]	PATHWAY: Carbohydrate biosynthesis; gluconeogenesis. {ECO:0000255|HAMAP-Rule:MF_00147}.; PATHWAY: Carbohydrate degradation; glycolysis; D-glyceraldehyde 3-phosphate from glycerone phosphate: step 1/1. {ECO:0000255|HAMAP-Rule:MF_00147}.	Phocaeicola vulgatus (strain ATCC 8482 / DSM 1447 / JCM 5826 / CCUG 4940 / NBRC 14291 / NCTC 11154) (Bacteroides vulgatus)	5.3.1.1	FUNCTION: Involved in the gluconeogenesis. Catalyzes stereospecifically the conversion of dihydroxyacetone phosphate (DHAP) to D-glyceraldehyde-3-phosphate (G3P). {ECO:0000255|HAMAP-Rule:MF_00147}.
A6KXS0	A6KXS0	ACKA_PHOV8	ackA BVU_0524	Acetate kinase (EC 2.7.2.1) (Acetokinase)	cytoplasm [GO:0005737]; acetate kinase activity [GO:0008776]; ATP binding [GO:0005524]; magnesium ion binding [GO:0000287]; acetyl-CoA biosynthetic process [GO:0006085]; organic acid metabolic process [GO:0006082]; phosphorylation [GO:0016310]	GO:0000287; GO:0005524; GO:0005737; GO:0006082; GO:0006085; GO:0008776; GO:0016310	acetyl-CoA biosynthetic process [GO:0006085]; organic acid metabolic process [GO:0006082]; phosphorylation [GO:0016310]	cytoplasm [GO:0005737]	acetate kinase activity [GO:0008776]; ATP binding [GO:0005524]; magnesium ion binding [GO:0000287]	PATHWAY: Metabolic intermediate biosynthesis; acetyl-CoA biosynthesis; acetyl-CoA from acetate: step 1/2. {ECO:0000255|HAMAP-Rule:MF_00020}.	Phocaeicola vulgatus (strain ATCC 8482 / DSM 1447 / JCM 5826 / CCUG 4940 / NBRC 14291 / NCTC 11154) (Bacteroides vulgatus)	2.7.2.1	FUNCTION: Catalyzes the formation of acetyl phosphate from acetate and ATP. Can also catalyze the reverse reaction. {ECO:0000255|HAMAP-Rule:MF_00020}.
A6KXY5	A6KXY5	ARGC_PHOV8	argC BVU_0591	N-acetyl-gamma-glutamyl-phosphate reductase (AGPR) (EC 1.2.1.38) (N-acetyl-glutamate semialdehyde dehydrogenase) (NAGSA dehydrogenase)	cytoplasm [GO:0005737]; N-acetyl-gamma-glutamyl-phosphate reductase activity [GO:0003942]; NAD binding [GO:0051287]; NADP+ binding [GO:0070401]; protein dimerization activity [GO:0046983]; arginine biosynthetic process [GO:0006526]	GO:0003942; GO:0005737; GO:0006526; GO:0046983; GO:0051287; GO:0070401	arginine biosynthetic process [GO:0006526]	cytoplasm [GO:0005737]	N-acetyl-gamma-glutamyl-phosphate reductase activity [GO:0003942]; NAD binding [GO:0051287]; NADP+ binding [GO:0070401]; protein dimerization activity [GO:0046983]	PATHWAY: Amino-acid biosynthesis; L-arginine biosynthesis; N(2)-acetyl-L-ornithine from L-glutamate: step 3/4. {ECO:0000255|HAMAP-Rule:MF_00150}.	Phocaeicola vulgatus (strain ATCC 8482 / DSM 1447 / JCM 5826 / CCUG 4940 / NBRC 14291 / NCTC 11154) (Bacteroides vulgatus)	1.2.1.38	FUNCTION: Catalyzes the NADPH-dependent reduction of N-acetyl-5-glutamyl phosphate to yield N-acetyl-L-glutamate 5-semialdehyde. {ECO:0000255|HAMAP-Rule:MF_00150}.
A6KYI1	A6KYI1	RS8_PHOV8	rpsH BVU_0791	Small ribosomal subunit protein uS8 (30S ribosomal protein S8)	ribonucleoprotein complex [GO:1990904]; ribosome [GO:0005840]; rRNA binding [GO:0019843]; structural constituent of ribosome [GO:0003735]; translation [GO:0006412]	GO:0003735; GO:0005840; GO:0006412; GO:0019843; GO:1990904	translation [GO:0006412]	ribonucleoprotein complex [GO:1990904]; ribosome [GO:0005840]	rRNA binding [GO:0019843]; structural constituent of ribosome [GO:0003735]		Phocaeicola vulgatus (strain ATCC 8482 / DSM 1447 / JCM 5826 / CCUG 4940 / NBRC 14291 / NCTC 11154) (Bacteroides vulgatus)		FUNCTION: One of the primary rRNA binding proteins, it binds directly to 16S rRNA central domain where it helps coordinate assembly of the platform of the 30S subunit. {ECO:0000255|HAMAP-Rule:MF_01302}.
A6KYJ2	A6KYJ2	RL2_PHOV8	rplB BVU_0802	Large ribosomal subunit protein uL2 (50S ribosomal protein L2)	large ribosomal subunit [GO:0015934]; rRNA binding [GO:0019843]; structural constituent of ribosome [GO:0003735]; transferase activity [GO:0016740]; translation [GO:0006412]	GO:0003735; GO:0006412; GO:0015934; GO:0016740; GO:0019843	translation [GO:0006412]	large ribosomal subunit [GO:0015934]	rRNA binding [GO:0019843]; structural constituent of ribosome [GO:0003735]; transferase activity [GO:0016740]		Phocaeicola vulgatus (strain ATCC 8482 / DSM 1447 / JCM 5826 / CCUG 4940 / NBRC 14291 / NCTC 11154) (Bacteroides vulgatus)		FUNCTION: One of the primary rRNA binding proteins. Required for association of the 30S and 50S subunits to form the 70S ribosome, for tRNA binding and peptide bond formation. It has been suggested to have peptidyltransferase activity; this is somewhat controversial. Makes several contacts with the 16S rRNA in the 70S ribosome. {ECO:0000255|HAMAP-Rule:MF_01320}.
A6KYJ7	A6KYJ7	EFG_PHOV8	fusA BVU_0807	Elongation factor G (EF-G)	cytoplasm [GO:0005737]; GTP binding [GO:0005525]; GTPase activity [GO:0003924]; translation elongation factor activity [GO:0003746]	GO:0003746; GO:0003924; GO:0005525; GO:0005737		cytoplasm [GO:0005737]	GTP binding [GO:0005525]; GTPase activity [GO:0003924]; translation elongation factor activity [GO:0003746]		Phocaeicola vulgatus (strain ATCC 8482 / DSM 1447 / JCM 5826 / CCUG 4940 / NBRC 14291 / NCTC 11154) (Bacteroides vulgatus)		FUNCTION: Catalyzes the GTP-dependent ribosomal translocation step during translation elongation. During this step, the ribosome changes from the pre-translocational (PRE) to the post-translocational (POST) state as the newly formed A-site-bound peptidyl-tRNA and P-site-bound deacylated tRNA move to the P and E sites, respectively. Catalyzes the coordinated movement of the two tRNA molecules, the…
A6KYJ8	A6KYJ8	RS7_PHOV8	rpsG BVU_0808	Small ribosomal subunit protein uS7 (30S ribosomal protein S7)	small ribosomal subunit [GO:0015935]; rRNA binding [GO:0019843]; structural constituent of ribosome [GO:0003735]; tRNA binding [GO:0000049]; translation [GO:0006412]	GO:0000049; GO:0003735; GO:0006412; GO:0015935; GO:0019843	translation [GO:0006412]	small ribosomal subunit [GO:0015935]	rRNA binding [GO:0019843]; structural constituent of ribosome [GO:0003735]; tRNA binding [GO:0000049]		Phocaeicola vulgatus (strain ATCC 8482 / DSM 1447 / JCM 5826 / CCUG 4940 / NBRC 14291 / NCTC 11154) (Bacteroides vulgatus)		FUNCTION: One of the primary rRNA binding proteins, it binds directly to 16S rRNA where it nucleates assembly of the head domain of the 30S subunit. Is located at the subunit interface close to the decoding center, probably blocks exit of the E-site tRNA. {ECO:0000255|HAMAP-Rule:MF_00480}.
A6KYK7	A6KYK7	RL11_PHOV8	rplK BVU_0817	Large ribosomal subunit protein uL11 (50S ribosomal protein L11)	ribonucleoprotein complex [GO:1990904]; ribosome [GO:0005840]; large ribosomal subunit rRNA binding [GO:0070180]; structural constituent of ribosome [GO:0003735]; translation [GO:0006412]	GO:0003735; GO:0005840; GO:0006412; GO:0070180; GO:1990904	translation [GO:0006412]	ribonucleoprotein complex [GO:1990904]; ribosome [GO:0005840]	large ribosomal subunit rRNA binding [GO:0070180]; structural constituent of ribosome [GO:0003735]		Phocaeicola vulgatus (strain ATCC 8482 / DSM 1447 / JCM 5826 / CCUG 4940 / NBRC 14291 / NCTC 11154) (Bacteroides vulgatus)		FUNCTION: Forms part of the ribosomal stalk which helps the ribosome interact with GTP-bound translation factors. {ECO:0000255|HAMAP-Rule:MF_00736}.
A6KYK9	A6KYK9	EFTU_PHOV8	tuf BVU_0820	Elongation factor Tu (EF-Tu)	cytoplasm [GO:0005737]; GTP binding [GO:0005525]; GTPase activity [GO:0003924]; translation elongation factor activity [GO:0003746]	GO:0003746; GO:0003924; GO:0005525; GO:0005737		cytoplasm [GO:0005737]	GTP binding [GO:0005525]; GTPase activity [GO:0003924]; translation elongation factor activity [GO:0003746]		Phocaeicola vulgatus (strain ATCC 8482 / DSM 1447 / JCM 5826 / CCUG 4940 / NBRC 14291 / NCTC 11154) (Bacteroides vulgatus)		FUNCTION: This protein promotes the GTP-dependent binding of aminoacyl-tRNA to the A-site of ribosomes during protein biosynthesis. {ECO:0000255|HAMAP-Rule:MF_00118}.
A6KYR3	A6KYR3	SYM_PHOV8	metG BVU_0882	Methionine--tRNA ligase (EC 6.1.1.10) (Methionyl-tRNA synthetase) (MetRS)	cytoplasm [GO:0005737]; ATP binding [GO:0005524]; metal ion binding [GO:0046872]; methionine-tRNA ligase activity [GO:0004825]; tRNA binding [GO:0000049]; methionyl-tRNA aminoacylation [GO:0006431]	GO:0000049; GO:0004825; GO:0005524; GO:0005737; GO:0006431; GO:0046872	methionyl-tRNA aminoacylation [GO:0006431]	cytoplasm [GO:0005737]	ATP binding [GO:0005524]; metal ion binding [GO:0046872]; methionine-tRNA ligase activity [GO:0004825]; tRNA binding [GO:0000049]		Phocaeicola vulgatus (strain ATCC 8482 / DSM 1447 / JCM 5826 / CCUG 4940 / NBRC 14291 / NCTC 11154) (Bacteroides vulgatus)	6.1.1.10	FUNCTION: Is required not only for elongation of protein synthesis but also for the initiation of all mRNA translation through initiator tRNA(fMet) aminoacylation. {ECO:0000255|HAMAP-Rule:MF_00098}.
A6KZL1	A6KZL1	METK_PHOV8	metK BVU_1184	S-adenosylmethionine synthase (AdoMet synthase) (EC 2.5.1.6) (MAT) (Methionine adenosyltransferase)	cytoplasm [GO:0005737]; ATP binding [GO:0005524]; magnesium ion binding [GO:0000287]; methionine adenosyltransferase activity [GO:0004478]; one-carbon metabolic process [GO:0006730]; S-adenosylmethionine biosynthetic process [GO:0006556]	GO:0000287; GO:0004478; GO:0005524; GO:0005737; GO:0006556; GO:0006730	one-carbon metabolic process [GO:0006730]; S-adenosylmethionine biosynthetic process [GO:0006556]	cytoplasm [GO:0005737]	ATP binding [GO:0005524]; magnesium ion binding [GO:0000287]; methionine adenosyltransferase activity [GO:0004478]	PATHWAY: Amino-acid biosynthesis; S-adenosyl-L-methionine biosynthesis; S-adenosyl-L-methionine from L-methionine: step 1/1. {ECO:0000255|HAMAP-Rule:MF_00086}.	Phocaeicola vulgatus (strain ATCC 8482 / DSM 1447 / JCM 5826 / CCUG 4940 / NBRC 14291 / NCTC 11154) (Bacteroides vulgatus)	2.5.1.6	FUNCTION: Catalyzes the formation of S-adenosylmethionine (AdoMet) from methionine and ATP. The overall synthetic reaction is composed of two sequential steps, AdoMet formation and the subsequent tripolyphosphate hydrolysis which occurs prior to release of AdoMet from the enzyme. {ECO:0000255|HAMAP-Rule:MF_00086}.
A6L048	A6L048	FUCI_PHOV8	fucI BVU_1373	L-fucose isomerase (EC 5.3.1.25) (6-deoxy-L-galactose isomerase) (FucIase)	cytoplasm [GO:0005737]; L-fucose isomerase activity [GO:0008736]; manganese ion binding [GO:0030145]; L-fucose catabolic process [GO:0042355]	GO:0005737; GO:0008736; GO:0030145; GO:0042355	L-fucose catabolic process [GO:0042355]	cytoplasm [GO:0005737]	L-fucose isomerase activity [GO:0008736]; manganese ion binding [GO:0030145]	PATHWAY: Carbohydrate degradation; L-fucose degradation; L-lactaldehyde and glycerone phosphate from L-fucose: step 1/3. {ECO:0000255|HAMAP-Rule:MF_01254}.	Phocaeicola vulgatus (strain ATCC 8482 / DSM 1447 / JCM 5826 / CCUG 4940 / NBRC 14291 / NCTC 11154) (Bacteroides vulgatus)	5.3.1.25	FUNCTION: Converts the aldose L-fucose into the corresponding ketose L-fuculose. {ECO:0000255|HAMAP-Rule:MF_01254}.
A6L050	A6L050	GPMI_PHOV8	gpmI BVU_1375	2,3-bisphosphoglycerate-independent phosphoglycerate mutase (BPG-independent PGAM) (Phosphoglyceromutase) (iPGM) (EC 5.4.2.12)	cytoplasm [GO:0005737]; 2,3-bisphosphoglycerate-independent phosphoglycerate mutase activity [GO:0046537]; manganese ion binding [GO:0030145]; glucose catabolic process [GO:0006007]; glycolytic process [GO:0006096]	GO:0005737; GO:0006007; GO:0006096; GO:0030145; GO:0046537	glucose catabolic process [GO:0006007]; glycolytic process [GO:0006096]	cytoplasm [GO:0005737]	2,3-bisphosphoglycerate-independent phosphoglycerate mutase activity [GO:0046537]; manganese ion binding [GO:0030145]	PATHWAY: Carbohydrate degradation; glycolysis; pyruvate from D-glyceraldehyde 3-phosphate: step 3/5. {ECO:0000255|HAMAP-Rule:MF_01038}.	Phocaeicola vulgatus (strain ATCC 8482 / DSM 1447 / JCM 5826 / CCUG 4940 / NBRC 14291 / NCTC 11154) (Bacteroides vulgatus)	5.4.2.12	FUNCTION: Catalyzes the interconversion of 2-phosphoglycerate and 3-phosphoglycerate. {ECO:0000255|HAMAP-Rule:MF_01038}.
A6L0A5	A6L0A5	PNP_PHOV8	pnp BVU_1431	Polyribonucleotide nucleotidyltransferase (EC 2.7.7.8) (Polynucleotide phosphorylase) (PNPase)	cytoplasm [GO:0005737]; magnesium ion binding [GO:0000287]; polyribonucleotide nucleotidyltransferase activity [GO:0004654]; RNA binding [GO:0003723]; mRNA catabolic process [GO:0006402]; RNA processing [GO:0006396]	GO:0000287; GO:0003723; GO:0004654; GO:0005737; GO:0006396; GO:0006402	mRNA catabolic process [GO:0006402]; RNA processing [GO:0006396]	cytoplasm [GO:0005737]	magnesium ion binding [GO:0000287]; polyribonucleotide nucleotidyltransferase activity [GO:0004654]; RNA binding [GO:0003723]		Phocaeicola vulgatus (strain ATCC 8482 / DSM 1447 / JCM 5826 / CCUG 4940 / NBRC 14291 / NCTC 11154) (Bacteroides vulgatus)	2.7.7.8	FUNCTION: Involved in mRNA degradation. Catalyzes the phosphorolysis of single-stranded polyribonucleotides processively in the 3'- to 5'-direction. {ECO:0000255|HAMAP-Rule:MF_01595}.
A6L1V8	A6L1V8	LEUC_PHOV8	leuC BVU_2005	3-isopropylmalate dehydratase large subunit (EC 4.2.1.33) (Alpha-IPM isomerase) (IPMI) (Isopropylmalate isomerase)	3-isopropylmalate dehydratase activity [GO:0003861]; 4 iron, 4 sulfur cluster binding [GO:0051539]; metal ion binding [GO:0046872]; leucine biosynthetic process [GO:0009098]	GO:0003861; GO:0009098; GO:0046872; GO:0051539	leucine biosynthetic process [GO:0009098]		3-isopropylmalate dehydratase activity [GO:0003861]; 4 iron, 4 sulfur cluster binding [GO:0051539]; metal ion binding [GO:0046872]	PATHWAY: Amino-acid biosynthesis; L-leucine biosynthesis; L-leucine from 3-methyl-2-oxobutanoate: step 2/4. {ECO:0000255|HAMAP-Rule:MF_01026}.	Phocaeicola vulgatus (strain ATCC 8482 / DSM 1447 / JCM 5826 / CCUG 4940 / NBRC 14291 / NCTC 11154) (Bacteroides vulgatus)	4.2.1.33	FUNCTION: Catalyzes the isomerization between 2-isopropylmalate and 3-isopropylmalate, via the formation of 2-isopropylmaleate. {ECO:0000255|HAMAP-Rule:MF_01026}.
A6L1X1	A6L1X1	PURA_PHOV8	purA BVU_2018	Adenylosuccinate synthetase (AMPSase) (AdSS) (EC 6.3.4.4) (IMP--aspartate ligase)	cytoplasm [GO:0005737]; adenylosuccinate synthase activity [GO:0004019]; GTP binding [GO:0005525]; magnesium ion binding [GO:0000287]; 'de novo' AMP biosynthetic process [GO:0044208]	GO:0000287; GO:0004019; GO:0005525; GO:0005737; GO:0044208	'de novo' AMP biosynthetic process [GO:0044208]	cytoplasm [GO:0005737]	adenylosuccinate synthase activity [GO:0004019]; GTP binding [GO:0005525]; magnesium ion binding [GO:0000287]	PATHWAY: Purine metabolism; AMP biosynthesis via de novo pathway; AMP from IMP: step 1/2. {ECO:0000255|HAMAP-Rule:MF_00011}.	Phocaeicola vulgatus (strain ATCC 8482 / DSM 1447 / JCM 5826 / CCUG 4940 / NBRC 14291 / NCTC 11154) (Bacteroides vulgatus)	6.3.4.4	FUNCTION: Plays an important role in the de novo pathway of purine nucleotide biosynthesis. Catalyzes the first committed step in the biosynthesis of AMP from IMP. {ECO:0000255|HAMAP-Rule:MF_00011}.
A6L1Z2	A6L1Z2	G1095_PHOV8	BVU_2041	Glycosyl hydrolase family 109 protein 5 (EC 3.2.1.-)	hydrolase activity, acting on glycosyl bonds [GO:0016798]; nucleotide binding [GO:0000166]; metabolic process [GO:0008152]	GO:0000166; GO:0008152; GO:0016798	metabolic process [GO:0008152]		hydrolase activity, acting on glycosyl bonds [GO:0016798]; nucleotide binding [GO:0000166]		Phocaeicola vulgatus (strain ATCC 8482 / DSM 1447 / JCM 5826 / CCUG 4940 / NBRC 14291 / NCTC 11154) (Bacteroides vulgatus)	3.2.1.-	FUNCTION: Glycosidase. {ECO:0000250}.
A6L2R5	A6L2R5	ARAA_PHOV8	araA BVU_2320	L-arabinose isomerase (EC 5.3.1.4)	cytoplasm [GO:0005737]; L-arabinose isomerase activity [GO:0008733]; manganese ion binding [GO:0030145]; L-arabinose catabolic process to xylulose 5-phosphate [GO:0019569]	GO:0005737; GO:0008733; GO:0019569; GO:0030145	L-arabinose catabolic process to xylulose 5-phosphate [GO:0019569]	cytoplasm [GO:0005737]	L-arabinose isomerase activity [GO:0008733]; manganese ion binding [GO:0030145]	PATHWAY: Carbohydrate degradation; L-arabinose degradation via L-ribulose; D-xylulose 5-phosphate from L-arabinose (bacterial route): step 1/3. {ECO:0000255|HAMAP-Rule:MF_00519}.	Phocaeicola vulgatus (strain ATCC 8482 / DSM 1447 / JCM 5826 / CCUG 4940 / NBRC 14291 / NCTC 11154) (Bacteroides vulgatus)	5.3.1.4	FUNCTION: Catalyzes the conversion of L-arabinose to L-ribulose. {ECO:0000255|HAMAP-Rule:MF_00519}.
A6L2X7	A6L2X7	DNAK_PHOV8	dnaK BVU_2382	Chaperone protein DnaK (HSP70) (Heat shock 70 kDa protein) (Heat shock protein 70)	ATP binding [GO:0005524]; ATP-dependent protein folding chaperone [GO:0140662]; unfolded protein binding [GO:0051082]	GO:0005524; GO:0051082; GO:0140662			ATP binding [GO:0005524]; ATP-dependent protein folding chaperone [GO:0140662]; unfolded protein binding [GO:0051082]		Phocaeicola vulgatus (strain ATCC 8482 / DSM 1447 / JCM 5826 / CCUG 4940 / NBRC 14291 / NCTC 11154) (Bacteroides vulgatus)		FUNCTION: Acts as a chaperone. {ECO:0000255|HAMAP-Rule:MF_00332}.
A6L3M9	A6L3M9	ENO_PHOV8	eno BVU_2641	Enolase (EC 4.2.1.11) (2-phospho-D-glycerate hydro-lyase) (2-phosphoglycerate dehydratase)	cell surface [GO:0009986]; extracellular region [GO:0005576]; phosphopyruvate hydratase complex [GO:0000015]; magnesium ion binding [GO:0000287]; phosphopyruvate hydratase activity [GO:0004634]; glycolytic process [GO:0006096]	GO:0000015; GO:0000287; GO:0004634; GO:0005576; GO:0006096; GO:0009986	glycolytic process [GO:0006096]	cell surface [GO:0009986]; extracellular region [GO:0005576]; phosphopyruvate hydratase complex [GO:0000015]	magnesium ion binding [GO:0000287]; phosphopyruvate hydratase activity [GO:0004634]	PATHWAY: Carbohydrate degradation; glycolysis; pyruvate from D-glyceraldehyde 3-phosphate: step 4/5. {ECO:0000255|HAMAP-Rule:MF_00318}.	Phocaeicola vulgatus (strain ATCC 8482 / DSM 1447 / JCM 5826 / CCUG 4940 / NBRC 14291 / NCTC 11154) (Bacteroides vulgatus)	4.2.1.11	FUNCTION: Catalyzes the reversible conversion of 2-phosphoglycerate into phosphoenolpyruvate. It is essential for the degradation of carbohydrates via glycolysis. {ECO:0000255|HAMAP-Rule:MF_00318}.
A6L404	A6L404	PURT_PHOV8	purT BVU_2768	Formate-dependent phosphoribosylglycinamide formyltransferase (EC 6.3.1.21) (5'-phosphoribosylglycinamide transformylase 2) (Formate-dependent GAR transformylase) (GAR transformylase 2) (GART 2) (Non-folate glycinamide ribonucleotide transformylase) (Phosphoribosylglycinamide formyltransferase 2)	ATP binding [GO:0005524]; ligase activity [GO:0016874]; magnesium ion binding [GO:0000287]; phosphoribosylglycinamide formyltransferase 2 activity [GO:0043815]; phosphoribosylglycinamide formyltransferase activity [GO:0004644]; 'de novo' IMP biosynthetic process [GO:0006189]	GO:0000287; GO:0004644; GO:0005524; GO:0006189; GO:0016874; GO:0043815	'de novo' IMP biosynthetic process [GO:0006189]		ATP binding [GO:0005524]; ligase activity [GO:0016874]; magnesium ion binding [GO:0000287]; phosphoribosylglycinamide formyltransferase 2 activity [GO:0043815]; phosphoribosylglycinamide formyltransferase activity [GO:0004644]	PATHWAY: Purine metabolism; IMP biosynthesis via de novo pathway; N(2)-formyl-N(1)-(5-phospho-D-ribosyl)glycinamide from N(1)-(5-phospho-D-ribosyl)glycinamide (formate route): step 1/1. {ECO:0000255|HAMAP-Rule:MF_01643}.	Phocaeicola vulgatus (strain ATCC 8482 / DSM 1447 / JCM 5826 / CCUG 4940 / NBRC 14291 / NCTC 11154) (Bacteroides vulgatus)	6.3.1.21	FUNCTION: Involved in the de novo purine biosynthesis. Catalyzes the transfer of formate to 5-phospho-ribosyl-glycinamide (GAR), producing 5-phospho-ribosyl-N-formylglycinamide (FGAR). Formate is provided by PurU via hydrolysis of 10-formyl-tetrahydrofolate. {ECO:0000255|HAMAP-Rule:MF_01643}.
A6L4C4	A6L4C4	PAND_PHOV8	panD BVU_2899	Aspartate 1-decarboxylase (EC 4.1.1.11) (Aspartate alpha-decarboxylase) [Cleaved into: Aspartate 1-decarboxylase beta chain; Aspartate 1-decarboxylase alpha chain]	cytoplasm [GO:0005737]; aspartate 1-decarboxylase activity [GO:0004068]; alanine biosynthetic process [GO:0006523]; pantothenate biosynthetic process [GO:0015940]	GO:0004068; GO:0005737; GO:0006523; GO:0015940	alanine biosynthetic process [GO:0006523]; pantothenate biosynthetic process [GO:0015940]	cytoplasm [GO:0005737]	aspartate 1-decarboxylase activity [GO:0004068]	PATHWAY: Cofactor biosynthesis; (R)-pantothenate biosynthesis; beta-alanine from L-aspartate: step 1/1. {ECO:0000255|HAMAP-Rule:MF_00446}.	Phocaeicola vulgatus (strain ATCC 8482 / DSM 1447 / JCM 5826 / CCUG 4940 / NBRC 14291 / NCTC 11154) (Bacteroides vulgatus)	4.1.1.11	FUNCTION: Catalyzes the pyruvoyl-dependent decarboxylation of aspartate to produce beta-alanine. {ECO:0000255|HAMAP-Rule:MF_00446}.
A6L4U4	A6L4U4	UXAC_PHOV8	uxaC BVU_3074	Uronate isomerase (EC 5.3.1.12) (Glucuronate isomerase) (Uronic isomerase)	glucuronate isomerase activity [GO:0008880]; glucuronate catabolic process [GO:0006064]	GO:0006064; GO:0008880	glucuronate catabolic process [GO:0006064]		glucuronate isomerase activity [GO:0008880]	PATHWAY: Carbohydrate metabolism; pentose and glucuronate interconversion. {ECO:0000255|HAMAP-Rule:MF_00675}.	Phocaeicola vulgatus (strain ATCC 8482 / DSM 1447 / JCM 5826 / CCUG 4940 / NBRC 14291 / NCTC 11154) (Bacteroides vulgatus)	5.3.1.12
A6L4U5	A6L4U5	UXAB_PHOV8	uxaB BVU_3075	Altronate oxidoreductase (EC 1.1.1.58) (Tagaturonate dehydrogenase) (Tagaturonate reductase)	tagaturonate reductase activity [GO:0009026]	GO:0009026			tagaturonate reductase activity [GO:0009026]	PATHWAY: Carbohydrate metabolism; pentose and glucuronate interconversion. {ECO:0000255|HAMAP-Rule:MF_00670}.	Phocaeicola vulgatus (strain ATCC 8482 / DSM 1447 / JCM 5826 / CCUG 4940 / NBRC 14291 / NCTC 11154) (Bacteroides vulgatus)	1.1.1.58
A6L5A6	A6L5A6	SERC_PHOV8	serC BVU_3241	Phosphoserine aminotransferase (EC 2.6.1.52) (Phosphohydroxythreonine aminotransferase) (PSAT)	cytoplasm [GO:0005737]; O-phospho-L-serine:2-oxoglutarate aminotransferase activity [GO:0004648]; pyridoxal phosphate binding [GO:0030170]; L-serine biosynthetic process [GO:0006564]; pyridoxine biosynthetic process [GO:0008615]	GO:0004648; GO:0005737; GO:0006564; GO:0008615; GO:0030170	L-serine biosynthetic process [GO:0006564]; pyridoxine biosynthetic process [GO:0008615]	cytoplasm [GO:0005737]	O-phospho-L-serine:2-oxoglutarate aminotransferase activity [GO:0004648]; pyridoxal phosphate binding [GO:0030170]	PATHWAY: Amino-acid biosynthesis; L-serine biosynthesis; L-serine from 3-phospho-D-glycerate: step 2/3. {ECO:0000255|HAMAP-Rule:MF_00160}.; PATHWAY: Cofactor biosynthesis; pyridoxine 5'-phosphate biosynthesis; pyridoxine 5'-phosphate from D-erythrose 4-phosphate: step 3/5. {ECO:0000255|HAMAP-Rule:MF_00160}.	Phocaeicola vulgatus (strain ATCC 8482 / DSM 1447 / JCM 5826 / CCUG 4940 / NBRC 14291 / NCTC 11154) (Bacteroides vulgatus)	2.6.1.52	FUNCTION: Catalyzes the reversible conversion of 3-phosphohydroxypyruvate to phosphoserine and of 3-hydroxy-2-oxo-4-phosphonooxybutanoate to phosphohydroxythreonine. {ECO:0000255|HAMAP-Rule:MF_00160}.
A6L5H1	A6L5H1	PYRDB_PHOV8	pyrD BVU_3309	Dihydroorotate dehydrogenase B (NAD(+)), catalytic subunit (DHOD B) (DHODase B) (DHOdehase B) (EC 1.3.1.14) (Dihydroorotate oxidase B) (Orotate reductase (NADH))	cytoplasm [GO:0005737]; dihydroorotate dehydrogenase (NADH) activity [GO:0004589]; 'de novo' pyrimidine nucleobase biosynthetic process [GO:0006207]; 'de novo' UMP biosynthetic process [GO:0044205]	GO:0004589; GO:0005737; GO:0006207; GO:0044205	'de novo' pyrimidine nucleobase biosynthetic process [GO:0006207]; 'de novo' UMP biosynthetic process [GO:0044205]	cytoplasm [GO:0005737]	dihydroorotate dehydrogenase (NADH) activity [GO:0004589]	PATHWAY: Pyrimidine metabolism; UMP biosynthesis via de novo pathway; orotate from (S)-dihydroorotate (NAD(+) route): step 1/1.	Phocaeicola vulgatus (strain ATCC 8482 / DSM 1447 / JCM 5826 / CCUG 4940 / NBRC 14291 / NCTC 11154) (Bacteroides vulgatus)	1.3.1.14	FUNCTION: Catalyzes the conversion of dihydroorotate to orotate with NAD(+) as electron acceptor. {ECO:0000250}.
A6L5K3	A6L5K3	GLYA_PHOV8	glyA BVU_3341	Serine hydroxymethyltransferase (SHMT) (Serine methylase) (EC 2.1.2.1)	cytoplasm [GO:0005737]; glycine hydroxymethyltransferase activity [GO:0004372]; pyridoxal phosphate binding [GO:0030170]; glycine biosynthetic process from serine [GO:0019264]; tetrahydrofolate interconversion [GO:0035999]	GO:0004372; GO:0005737; GO:0019264; GO:0030170; GO:0035999	glycine biosynthetic process from serine [GO:0019264]; tetrahydrofolate interconversion [GO:0035999]	cytoplasm [GO:0005737]	glycine hydroxymethyltransferase activity [GO:0004372]; pyridoxal phosphate binding [GO:0030170]	PATHWAY: One-carbon metabolism; tetrahydrofolate interconversion. {ECO:0000255|HAMAP-Rule:MF_00051}.; PATHWAY: Amino-acid biosynthesis; glycine biosynthesis; glycine from L-serine: step 1/1. {ECO:0000255|HAMAP-Rule:MF_00051}.	Phocaeicola vulgatus (strain ATCC 8482 / DSM 1447 / JCM 5826 / CCUG 4940 / NBRC 14291 / NCTC 11154) (Bacteroides vulgatus)	2.1.2.1	FUNCTION: Catalyzes the reversible interconversion of serine and glycine with tetrahydrofolate (THF) serving as the one-carbon carrier. This reaction serves as the major source of one-carbon groups required for the biosynthesis of purines, thymidylate, methionine, and other important biomolecules. Also exhibits THF-independent aldolase activity toward beta-hydroxyamino acids, producing glycine an…
A6L6X5	A6L6X5	GCST_PHOV8	gcvT BVU_3828	Aminomethyltransferase (EC 2.1.2.10) (Glycine cleavage system T protein)	aminomethyltransferase activity [GO:0004047]; transaminase activity [GO:0008483]; glycine decarboxylation via glycine cleavage system [GO:0019464]	GO:0004047; GO:0008483; GO:0019464	glycine decarboxylation via glycine cleavage system [GO:0019464]		aminomethyltransferase activity [GO:0004047]; transaminase activity [GO:0008483]		Phocaeicola vulgatus (strain ATCC 8482 / DSM 1447 / JCM 5826 / CCUG 4940 / NBRC 14291 / NCTC 11154) (Bacteroides vulgatus)	2.1.2.10	FUNCTION: The glycine cleavage system catalyzes the degradation of glycine. {ECO:0000255|HAMAP-Rule:MF_00259}.
A6L792	A6L792	XYLA_PHOV8	xylA BVU_3953	Xylose isomerase (EC 5.3.1.5)	cytoplasm [GO:0005737]; magnesium ion binding [GO:0000287]; xylose isomerase activity [GO:0009045]; D-xylose metabolic process [GO:0042732]	GO:0000287; GO:0005737; GO:0009045; GO:0042732	D-xylose metabolic process [GO:0042732]	cytoplasm [GO:0005737]	magnesium ion binding [GO:0000287]; xylose isomerase activity [GO:0009045]		Phocaeicola vulgatus (strain ATCC 8482 / DSM 1447 / JCM 5826 / CCUG 4940 / NBRC 14291 / NCTC 11154) (Bacteroides vulgatus)	5.3.1.5
A6L7P7	A6L7P7	G6PI_PHOV8	pgi BVU_4109	Glucose-6-phosphate isomerase (GPI) (EC 5.3.1.9) (Phosphoglucose isomerase) (PGI) (Phosphohexose isomerase) (PHI)	cytoplasm [GO:0005737]; carbohydrate derivative binding [GO:0097367]; glucose-6-phosphate isomerase activity [GO:0004347]; carbohydrate derivative metabolic process [GO:1901135]; gluconeogenesis [GO:0006094]; glycolytic process [GO:0006096]	GO:0004347; GO:0005737; GO:0006094; GO:0006096; GO:0097367; GO:1901135	carbohydrate derivative metabolic process [GO:1901135]; gluconeogenesis [GO:0006094]; glycolytic process [GO:0006096]	cytoplasm [GO:0005737]	carbohydrate derivative binding [GO:0097367]; glucose-6-phosphate isomerase activity [GO:0004347]	PATHWAY: Carbohydrate biosynthesis; gluconeogenesis. {ECO:0000255|HAMAP-Rule:MF_00473}.; PATHWAY: Carbohydrate degradation; glycolysis; D-glyceraldehyde 3-phosphate and glycerone phosphate from D-glucose: step 2/4. {ECO:0000255|HAMAP-Rule:MF_00473}.	Phocaeicola vulgatus (strain ATCC 8482 / DSM 1447 / JCM 5826 / CCUG 4940 / NBRC 14291 / NCTC 11154) (Bacteroides vulgatus)	5.3.1.9	FUNCTION: Catalyzes the reversible isomerization of glucose-6-phosphate to fructose-6-phosphate. {ECO:0000255|HAMAP-Rule:MF_00473}.
A6L7Q8	A6L7Q8	NAGB_PHOV8	nagB BVU_4120	Glucosamine-6-phosphate deaminase (EC 3.5.99.6) (GlcN6P deaminase) (GNPDA) (Glucosamine-6-phosphate isomerase)	glucosamine-6-phosphate deaminase activity [GO:0004342]; carbohydrate metabolic process [GO:0005975]; N-acetylglucosamine metabolic process [GO:0006044]; N-acetylneuraminate catabolic process [GO:0019262]	GO:0004342; GO:0005975; GO:0006044; GO:0019262	carbohydrate metabolic process [GO:0005975]; N-acetylglucosamine metabolic process [GO:0006044]; N-acetylneuraminate catabolic process [GO:0019262]		glucosamine-6-phosphate deaminase activity [GO:0004342]	PATHWAY: Amino-sugar metabolism; N-acetylneuraminate degradation; D-fructose 6-phosphate from N-acetylneuraminate: step 5/5. {ECO:0000255|HAMAP-Rule:MF_01241}.	Phocaeicola vulgatus (strain ATCC 8482 / DSM 1447 / JCM 5826 / CCUG 4940 / NBRC 14291 / NCTC 11154) (Bacteroides vulgatus)	3.5.99.6	FUNCTION: Catalyzes the reversible isomerization-deamination of glucosamine 6-phosphate (GlcN6P) to form fructose 6-phosphate (Fru6P) and ammonium ion. {ECO:0000255|HAMAP-Rule:MF_01241}.
