# Supplementary material for: Investigation of the human-gut-kidney axis by fecal proteomics, highlights molecular mechanisms affected in CKD
Source: Heliyon. 2024 Jun 11;10(12):e32828. doi: 10.1016/j.heliyon.2024.e32828 (PMC11226915; doi:10.1016/j.heliyon.2024.e32828)
Supplement: Multimedia component 7 [file mmc7.xlsx]

## Sheet: GeneOntology
Table S7: Gene ontology analysis for the statistically significant bacterial proteins
GO Term ID	GO Term Name	LogSize	Frequency (%)	Uniqueness	Dispensability
Biological process
GO:0005975	carbohydrate metabolic process	6.22	5.52	0.91	0.06
GO:0006006	glucose metabolic process	5.08	0.4	0.51	0.27
GO:0006094	gluconeogenesis	4.87	0.24	0.51	0.86
GO:0006096	glycolytic process	5.21	0.54	0.5	0.51
GO:0006520	amino acid metabolic process	6.22	5.47	0.56	0.55
GO:0009263	deoxyribonucleotide biosynthetic process	4.81	0.22	0.66	0.04
GO:0010134	sulfate assimilation via adenylyl sulfate reduction	1.59	0	0.91	0
GO:0019345	cysteine biosynthetic process via S-sulfo-L-cysteine	0.48	0	0.7	0.26
GO:0019464	glycine decarboxylation via glycine cleavage system	4.38	0.08	0.57	0.43
GO:0019569	L-arabinose catabolic process to xylulose 5-phosphate	3.58	0.01	0.5	0.64
GO:0034599	cellular response to oxidative stress	4.79	0.21	0.98	0.01
GO:0045454	cell redox homeostasis	4.28	0.06	0.99	0
Cellular component
GO:0000015	phosphopyruvate hydratase complex	4.19	0.06	0.92	0
GO:0005576	extracellular region	5.9	3	1	0
GO:0005737	cytoplasm	6.82	25.08	0.92	0.12
GO:0009986	cell surface	4.73	0.21	1	0
Molecular function
GO:0000166	nucleotide binding	6.86	19.57	0.81	0.42
GO:0000287	magnesium ion binding	5.81	1.75	0.87	0.28
GO:0004352	glutamate dehydrogenase (NAD+) activity	3.82	0.02	0.77	0.22
GO:0004365	glyceraldehyde-3-phosphate dehydrogenase (NAD+) (phosphorylating) activity	3.86	0.02	0.81	0.02
GO:0004375	glycine dehydrogenase (decarboxylating) activity	4.09	0.03	0.76	0.7
GO:0004612	phosphoenolpyruvate carboxykinase (ATP) activity	3.82	0.02	0.87	0.4
GO:0004634	phosphopyruvate hydratase activity	4.2	0.04	0.89	0.02
GO:0005524	ATP binding	6.7	13.53	0.75	0.72
GO:0008733	L-arabinose isomerase activity	3.41	0.01	0.98	0
GO:0009055	electron transfer activity	5.59	1.07	0.77	0.29
GO:0015035	protein-disulfide reductase activity	4.84	0.19	0.64	0.83
GO:0015036	disulfide oxidoreductase activity	4.96	0.25	0.65	0.87
GO:0015038	glutathione disulfide oxidoreductase activity	4.03	0.03	0.67	0.62
GO:0016832	aldehyde-lyase activity	4.82	0.18	0.86	0.61
GO:0019153	protein-disulfide reductase (glutathione) activity	2.65	0	0.71	0.19
GO:0030145	manganese ion binding	4.97	0.26	0.9	0
GO:0046872	metal ion binding	6.83	18.35	0.84	0.48
GO:0050661	NADP binding	5.37	0.63	0.86	0.04
GO:0051287	NAD binding	5.54	0.94	0.85	0.33
