# Supplementary material for: Investigation of the human-gut-kidney axis by fecal proteomics, highlights molecular mechanisms affected in CKD
Source: Heliyon. 2024 Jun 11;10(12):e32828. doi: 10.1016/j.heliyon.2024.e32828 (PMC11226915; doi:10.1016/j.heliyon.2024.e32828)
Supplement: Multimedia component 8 [file mmc8.xlsx]

## Sheet: Proteins- Butyrate synthesis
Table S8: Proteins participating in the Butyrate synthesis pathway, that were identified only in one CKD group
CKD4								CKD1
UniProt Accession ID	Protein name	Average_CKD4	St_Dv_CKD4	MW_p_CKD4vsCKD1	Frequency			UniProt Accession ID	Protein name	Average_CKD1	St_Dv_CKD1	MW_p_CKD4vsCKD1	Frequency
A8GH24	Acetate kinase OS=Serratia proteamaculans (strain 568) OX=399741 GN=ackA PE=3 SV=1 - [ACKA_SERP5]	24.1958	99.7619	0.441209	1			A0R5G1	Acetyl-coenzyme A synthetase OS=Mycolicibacterium smegmatis (strain ATCC 700084 / mc(2)155) OX=246196 GN=acsA PE=3 SV=1 - [ACSA_MYCS2]	4155.33	14394.5	0.262618	1
G3KIM4	Lactoyl-CoA dehydratase subunit alpha (Fragment) OS=Anaerotignum propionicum OX=28446 GN=lcdA PE=1 SV=1 - [LCDA_ANAPI]	17.1022	70.514	0.441209	1			B2A8I5	Acetate kinase OS=Natranaerobius thermophilus (strain ATCC BAA-1301 / DSM 18059 / JW/NM-WN-LF) OX=457570 GN=ackA PE=3 SV=1 - [ACKA_NATTJ]	275.428	954.11	0.262618	1
P09373	Formate acetyltransferase 1 OS=Escherichia coli (strain K12) OX=83333 GN=pflB PE=1 SV=2 - [PFLB_ECOLI]	149.598	616.808	0.441209	1			B2TIN4	Probable butyrate kinase OS=Clostridium botulinum (strain Eklund 17B / Type B) OX=935198 GN=buk PE=3 SV=1 - [BUK_CLOBB]	302.374	1047.46	0.262618	1
P0A6A3	Acetate kinase OS=Escherichia coli (strain K12) OX=83333 GN=ackA PE=1 SV=1 - [ACKA_ECOLI]	35.2913	145.51	0.441209	1			P26646	Probable acrylyl-CoA reductase AcuI OS=Escherichia coli (strain K12) OX=83333 GN=acuI PE=1 SV=1 - [ACUI_ECOLI]	14.7564	51.1176	0.262618	1
P0DUM7	Propanediol dehydratase large subunit OS=Citrobacter freundii OX=546 GN=pduC PE=1 SV=1 - [PDUC_CITFR]	205.928	849.063	0.441209	1			Q2RMD6	Pyruvate:ferredoxin oxidoreductase OS=Moorella thermoacetica (strain ATCC 39073 / JCM 9320) OX=264732 GN=Moth_0064 PE=1 SV=1 - [PFOR_MOOTA]	200.447	694.369	0.262618	1
P45359	Acetyl-CoA acetyltransferase OS=Clostridium acetobutylicum (strain ATCC 824 / DSM 792 / JCM 1419 / LMG 5710 / VKM B-1787) OX=272562 GN=thlA PE=1 SV=1 - [THLA_CLOAB]	220.921	910.881	0.441209	1			Q4FVA1	Acetyl-coenzyme A synthetase OS=Psychrobacter arcticus (strain DSM 17307 / VKM B-2377 / 273-4) OX=259536 GN=acsA PE=3 SV=1 - [ACSA_PSYA2]	693.253	2401.5	0.262618	1
P45511	Glycerol dehydrogenase OS=Citrobacter freundii OX=546 GN=dhaD PE=1 SV=1 - [GLDA_CITFR]	2.45817	10.1353	0.441209	1			Q7NAZ6	Acetate kinase OS=Mycoplasma gallisepticum (strain R(low / passage 15 / clone 2)) OX=710127 GN=ackA PE=3 SV=2 - [ACKA_MYCGA]	134.232	464.992	0.262618	1
P50174	Acetyl-CoA acetyltransferase OS=Rhizobium meliloti (strain 1021) OX=266834 GN=phaA PE=3 SV=1 - [THIL_RHIME]	131.446	541.967	0.441209	1
P69908	Glutamate decarboxylase alpha OS=Escherichia coli (strain K12) OX=83333 GN=gadA PE=1 SV=1 - [DCEA_ECOLI]	81.7678	337.137	0.441209	1
P76461	Acetyl-CoA acetyltransferase OS=Escherichia coli (strain K12) OX=83333 GN=atoB PE=1 SV=1 - [ATOB_ECOLI]	7.5363	31.073	0.441209	1
Q05624	Phosphate butyryltransferase OS=Clostridium beijerinckii (strain ATCC 51743 / NCIMB 8052) OX=290402 GN=ptb PE=3 SV=1 - [PTB_CLOB8]	139.601	575.591	0.441209	1
Q18B36	Acetate kinase OS=Clostridioides difficile (strain 630) OX=272563 GN=ackA PE=3 SV=1 - [ACKA_CLOD6]	92.1611	379.99	0.441209	1
Q5LI41	Acetate kinase OS=Bacteroides fragilis (strain ATCC 25285 / DSM 2151 / CCUG 4856 / JCM 11019 / NCTC 9343 / Onslow) OX=272559 GN=ackA PE=3 SV=1 - [ACKA_BACFN]	13.399	55.2455	0.441209	1
Q890U0	Butyrate kinase OS=Clostridium tetani (strain Massachusetts / E88) OX=212717 GN=buk PE=3 SV=1 - [BUK_CLOTE]	1.92829	7.95054	0.441209	1
Q9X4M1	Acetate kinase 1 OS=Latilactobacillus sakei subsp. sakei (strain 23K) OX=314315 GN=ackA1 PE=3 SV=1 - [ACKA1_LATSS]	47.5181	195.922	0.441209	1
Q9ZHI1	Acetyl-CoA acetyltransferase OS=Chromobacterium violaceum (strain ATCC 12472 / DSM 30191 / JCM 1249 / NBRC 12614 / NCIMB 9131 / NCTC 9757) OX=243365 GN=phaA PE=3 SV=2 - [THIL_CHRVO]	59.7472	246.344	0.441209	1
A4QHF4	Acetate kinase OS=Corynebacterium glutamicum (strain R) OX=340322 GN=ackA PE=3 SV=1 - [ACKA_CORGB]	96.4856	275.372	0.246528	1
B5YDP7	Acetate kinase OS=Dictyoglomus thermophilum (strain ATCC 35947 / DSM 3960 / H-6-12) OX=309799 GN=ackA PE=3 SV=1 - [ACKA_DICT6]	158.686	549.869	0.246528	1
C4Z917	Acetate kinase OS=Agathobacter rectalis (strain ATCC 33656 / DSM 3377 / JCM 17463 / KCTC 5835 / VPI 0990) OX=515619 GN=ackA PE=3 SV=1 - [ACKA_AGARV]	140.497	400.073	0.246528	1
G3KIM3	Lactoyl-CoA dehydratase subunit beta (Fragment) OS=Anaerotignum propionicum OX=28446 GN=lcdB PE=1 SV=1 - [LCDB_ANAPI]	78.8169	310.223	0.246528	1
O51535	Phosphate acetyltransferase OS=Borreliella burgdorferi (strain ATCC 35210 / DSM 4680 / CIP 102532 / B31) OX=224326 GN=pta PE=3 SV=1 - [PTAS_BORBU]	458.138	1459.42	0.246528	1
P0A9S5	Glycerol dehydrogenase OS=Escherichia coli (strain K12) OX=83333 GN=gldA PE=1 SV=1 - [GLDA_ECOLI]	187.907	733.301	0.246528	1
